# Supplementary material for: Enantioselective Michael Spirocyclization of Palladium Enolates
Source: ACS Catal. 2025 Jul 6;15(14):12231–7. doi: 10.1021/acscatal.5c02758 (PMC12854706; doi:10.1021/acscatal.5c02758)
Supplement: Supplementary file 1 [file cs5c02758_si_001.zip]

Archive with 43 entries (40 files):
- computed structures/
- computed structures/TS3.xyz
- __MACOSX/
- __MACOSX/computed structures/
- __MACOSX/computed structures/._TS3.xyz
- computed structures/.DS_Store
- __MACOSX/computed structures/._.DS_Store
- computed structures/S7.xyz
- __MACOSX/computed structures/._S7.xyz
- computed structures/TS-S7.xyz
- __MACOSX/computed structures/._TS-S7.xyz
- computed structures/TS-S6.xyz
- __MACOSX/computed structures/._TS-S6.xyz
- computed structures/S6.xyz
- __MACOSX/computed structures/._S6.xyz
- computed structures/TS-S4.xyz
- __MACOSX/computed structures/._TS-S4.xyz
- computed structures/26.xyz
- __MACOSX/computed structures/._26.xyz
- computed structures/27.xyz
- __MACOSX/computed structures/._27.xyz
- computed structures/S9.xyz
- __MACOSX/computed structures/._S9.xyz
- computed structures/24.xyz
- __MACOSX/computed structures/._24.xyz
- computed structures/22.xyz
- __MACOSX/computed structures/._22.xyz
- computed structures/23d.xyz
- __MACOSX/computed structures/._23d.xyz
- computed structures/TS2d.xyz
- __MACOSX/computed structures/._TS2d.xyz
- computed structures/23b.xyz
- __MACOSX/computed structures/._23b.xyz
- computed structures/TS2c.xyz
- __MACOSX/computed structures/._TS2c.xyz
- computed structures/TS2b.xyz
- __MACOSX/computed structures/._TS2b.xyz
- computed structures/23c.xyz
- __MACOSX/computed structures/._23c.xyz
- computed structures/23a.xyz
- __MACOSX/computed structures/._23a.xyz
- computed structures/TS2a.xyz
- __MACOSX/computed structures/._TS2a.xyz
