# Supplementary material for: Enantioselective Michael Spirocyclization of Palladium Enolates
Source: ACS Catal. 2025 Jul 6;15(14):12231–7. doi: 10.1021/acscatal.5c02758 (PMC12854706; doi:10.1021/acscatal.5c02758)
Supplement: Supplementary file 1 [file cs5c02758_si_001.zip › computed structures/TS3.xyz]

119
PdC51PNH53O3F9
Pd      -0.140877000      0.048926000      1.735832000
P        1.048235000     -0.485110000     -0.137438000
O       -2.662757000     -2.944770000      0.626809000
N        1.074067000      2.398186000     -0.168192000
C        0.154641000     -0.029900000     -1.683487000
C       -0.457827000     -1.048252000     -2.440604000
H       -0.293159000     -2.100279000     -2.165083000
C       -1.288327000     -0.757191000     -3.528241000
H       -1.762056000     -1.573161000     -4.095233000
C       -1.517291000      0.578902000     -3.891512000
C       -2.502167000      0.913509000     -4.983480000
C       -0.902961000      1.607925000     -3.168590000
H       -1.069594000      2.656897000     -3.450706000
C       -0.083849000      1.325308000     -2.057352000
C        1.222250000     -2.324648000     -0.278412000
C        2.180030000     -2.948961000     -1.104629000
C        0.352880000     -3.120820000      0.490759000
C        2.798755000      0.002793000     -0.447431000
C        5.062755000      0.234672000      0.427163000
C        3.711508000     -0.075988000      0.621557000
H        3.358584000     -0.381448000      1.618434000
C       -4.557079000     -1.475371000      0.934888000
C       -5.238408000     -0.360700000      0.110664000
C       -5.726202000     -0.816427000     -1.266579000
C       -4.534172000     -1.318514000     -2.084652000
C       -3.866021000     -2.505952000     -1.384572000
C       -3.574656000     -2.314773000      0.100375000
C       -5.625755000     -2.513334000      1.456798000
C        1.233887000     -0.258483000      3.298284000
H        1.862856000      0.647388000      3.385404000
H        1.799667000     -1.206600000      3.248057000
C       -0.050640000     -0.293404000      3.923524000
H       -0.500343000     -1.282573000      4.132530000
C       -0.815578000      0.843872000      4.318804000
O        0.139634000      3.705959000     -1.774722000
C        0.433030000      2.463041000     -1.282571000
C        1.242824000      3.773538000      0.321112000
C        0.740188000      4.649838000     -0.859133000
H       -0.035881000      5.382468000     -0.563319000
H        1.555623000      5.174144000     -1.403009000
C        2.678977000      4.091789000      0.828283000
H        0.557430000      3.890058000      1.194830000
C        2.980832000      3.181374000      2.031268000
H        2.877648000      2.114218000      1.747424000
H        4.017563000      3.350121000      2.399026000
H        2.281508000      3.384442000      2.872556000
C        2.723711000      5.563571000      1.281659000
H        2.544645000      6.267103000      0.437608000
H        1.961543000      5.768010000      2.067799000
H        3.723018000      5.806648000      1.706390000
C        3.720167000      3.844073000     -0.276137000
H        4.750847000      4.008450000      0.107517000
H        3.661603000      2.800015000     -0.645561000
H        3.580096000      4.523830000     -1.146308000
C        3.267169000      0.365743000     -1.724616000
C        4.619007000      0.676444000     -1.923233000
C        5.517497000      0.623690000     -0.844385000
H        5.769578000      0.179651000      1.269557000
C        6.946273000      1.072298000     -1.024549000
H        2.568856000      0.417115000     -2.574984000
H        4.977781000      0.969891000     -2.921754000
C        2.256586000     -4.346077000     -1.166411000
C        1.372556000     -5.132888000     -0.405748000
C        0.418649000     -4.518264000      0.422161000
H       -0.396821000     -2.636484000      1.137727000
C        1.409571000     -6.638982000     -0.513712000
H       -0.279597000     -5.126499000      1.017104000
H        2.879591000     -2.343854000     -1.703248000
H        3.010826000     -4.831281000     -1.804689000
H       -6.076367000      0.059955000      0.711478000
H       -4.521550000      0.472277000     -0.046846000
H       -6.494073000     -1.621106000     -1.171608000
H       -6.221195000      0.033277000     -1.787157000
C       -0.220629000      2.235182000      4.258728000
C       -2.178146000      0.676140000      4.710353000
C       -5.209655000     -2.847931000      2.893047000
H       -6.621948000     -2.014759000      1.456734000
H       -5.718308000     -3.413241000      0.810868000
C       -4.702784000     -1.503090000      3.418014000
H       -6.042781000     -3.278158000      3.490728000
H       -4.378564000     -3.587918000      2.888108000
C       -3.848923000     -0.955575000      2.255702000
H       -5.563157000     -0.820644000      3.617673000
H       -4.129647000     -1.592782000      4.365584000
C       -3.598727000      0.533868000      2.316171000
C       -2.721673000      1.140839000      1.361209000
H       -3.799121000     -0.490552000     -2.197318000
H       -4.543955000     -3.392863000     -1.441485000
H       -2.865338000     -1.475839000      2.281081000
H       -4.474428000      1.154526000      2.589416000
O       -1.948401000      0.461113000      0.580051000
H       -2.643024000      1.504986000      5.278450000
H       -2.462391000     -0.327143000      5.083630000
H       -2.885463000      0.680699000      3.544228000
H        0.776776000      2.260692000      4.753016000
H       -0.876298000      2.972999000      4.766076000
H       -0.071399000      2.582639000      3.211638000
C       -2.736963000      2.629886000      1.227167000
C       -2.980113000      3.483903000      2.325903000
C       -2.535142000      3.205100000     -0.045263000
C       -2.592157000      4.593983000     -0.219909000
C       -2.810483000      5.437235000      0.883896000
C       -2.997164000      4.876309000      2.158903000
H       -2.361900000      2.535664000     -0.901217000
H       -2.465614000      5.020553000     -1.228523000
H       -2.845512000      6.531179000      0.749640000
H       -3.137967000      3.053633000      3.327057000
H       -3.166995000      5.530609000      3.030325000
H       -2.917827000     -2.815728000     -1.872747000
H       -4.842029000     -1.608571000     -3.113940000
F        0.487627000     -7.091860000     -1.401190000
F        1.140376000     -7.233764000      0.672763000
F        2.617144000     -7.088401000     -0.932057000
F        7.795785000      0.391221000     -0.220130000
F        7.084356000      2.391109000     -0.718057000
F        7.372529000      0.916718000     -2.299397000
F       -2.568295000     -0.058558000     -5.922451000
F       -2.195467000      2.073394000     -5.608846000
F       -3.757706000      1.058274000     -4.475625000
