# Supplementary material for: Enantioselective Michael Spirocyclization of Palladium Enolates
Source: ACS Catal. 2025 Jul 6;15(14):12231–7. doi: 10.1021/acscatal.5c02758 (PMC12854706; doi:10.1021/acscatal.5c02758)
Supplement: Supplementary file 1 [file cs5c02758_si_001.zip › computed structures/S7.xyz]

119
PdC51PNH53O3F9
Pd      -0.497207000      0.347491000     -0.717281000
P        1.483155000      0.427755000      0.448857000
O       -4.458512000     -2.213599000      1.118423000
N       -0.636919000     -1.636503000      0.187814000
C        0.975623000      0.049241000      2.178365000
C        1.404673000      0.851701000      3.237162000
H        2.116312000      1.657641000      3.053758000
C        0.923801000      0.663791000      4.532176000
H        1.254320000      1.321825000      5.337660000
C        0.021497000     -0.361805000      4.788800000
C       -0.598459000     -0.528798000      6.148061000
C       -0.371663000     -1.214564000      3.761067000
H       -1.061238000     -2.036529000      3.957664000
C        0.081845000     -1.008408000      2.458665000
C        2.394742000      1.997593000      0.616232000
C        3.776930000      2.096558000      0.445017000
C        1.642206000      3.159431000      0.845581000
C        2.771927000     -0.803765000      0.067031000
C        4.044024000     -1.906877000     -1.669268000
C        3.118035000     -0.948162000     -1.283246000
H        2.635699000     -0.319172000     -2.036490000
C       -4.750751000      0.119208000      0.638554000
C       -5.529192000      0.940459000     -0.396054000
C       -7.028164000      0.686097000     -0.375174000
C       -7.295503000     -0.779454000     -0.681161000
C       -6.627160000     -1.674601000      0.352642000
C       -5.188697000     -1.343167000      0.682025000
C       -5.025362000      0.656417000      2.088589000
C       -0.175761000      2.043098000     -1.820050000
H       -1.137775000      2.538574000     -2.002329000
H        0.498458000      2.744034000     -1.311911000
C        0.390781000      1.463223000     -3.049571000
H       -0.304301000      0.856696000     -3.642755000
C        1.651907000      1.564541000     -3.533401000
O       -0.841188000     -3.109240000      1.844138000
C       -0.453649000     -1.908009000      1.425134000
C       -1.196054000     -2.832732000     -0.461676000
C       -1.545163000     -3.720213000      0.742485000
H       -2.617080000     -3.693726000      0.980866000
H       -1.200746000     -4.758067000      0.661789000
C       -0.236908000     -3.468489000     -1.497840000
H       -2.111051000     -2.523469000     -0.990130000
C        0.092845000     -2.433722000     -2.573287000
H        0.749538000     -2.870705000     -3.341993000
H       -0.821646000     -2.076770000     -3.067724000
H        0.604275000     -1.555910000     -2.151816000
C       -0.973385000     -4.639280000     -2.155623000
H       -1.223883000     -5.431231000     -1.432456000
H       -1.908520000     -4.302280000     -2.629784000
H       -0.340350000     -5.094212000     -2.933291000
C        1.047957000     -3.967892000     -0.837311000
C        3.367521000     -1.624573000      1.027456000
C        4.284724000     -2.599832000      0.639107000
C        4.614576000     -2.743402000     -0.706682000
H        4.306267000     -2.020138000     -2.723402000
C        5.542527000     -3.834483000     -1.161185000
H        3.108295000     -1.519694000      2.083330000
H        4.738445000     -3.253699000      1.385720000
C        4.399593000      3.342982000      0.473336000
C        3.641594000      4.492252000      0.682608000
C        2.262076000      4.400424000      0.887344000
H        0.560076000      3.086875000      0.986281000
C        4.279648000      5.852635000      0.645331000
H        1.671311000      5.301441000      1.065422000
H        4.377590000      1.201085000      0.273704000
H        5.478585000      3.418631000      0.328546000
H       -5.303931000      2.007343000     -0.232713000
H       -5.165348000      0.700406000     -1.406016000
H       -7.457324000      0.951255000      0.608173000
H       -7.526808000      1.330737000     -1.116642000
C        2.050586000      0.827206000     -4.777947000
C        2.726836000      2.414949000     -2.926435000
C       -3.664451000      0.733855000      2.771466000
H       -5.456261000      1.667694000      2.003401000
H       -5.754353000      0.050422000      2.649042000
C       -2.741562000      1.125392000      1.630657000
H       -3.655294000      1.435163000      3.620277000
H       -3.371342000     -0.254998000      3.161993000
C       -3.192965000      0.219466000      0.483917000
H       -2.896773000      2.185941000      1.358745000
H       -1.672228000      1.005179000      1.861555000
C       -2.654155000      0.626099000     -0.869075000
C       -3.033300000     -0.161196000     -2.021377000
H       -6.899035000     -1.015886000     -1.683380000
H       -7.160411000     -1.576463000      1.317440000
H       -2.841188000     -0.793049000      0.716400000
O       -3.461586000     -1.326008000     -1.950996000
H        3.113068000      3.131419000     -3.672416000
H        3.594491000      1.807937000     -2.612749000
H        2.384309000      2.985872000     -2.054285000
H        1.217351000      0.237512000     -5.187019000
H        2.893455000      0.139153000     -4.580466000
H        2.403060000      1.521083000     -5.561577000
C       -2.894266000      0.449864000     -3.389814000
C       -2.632057000     -0.397751000     -4.474422000
C       -3.045364000      1.820556000     -3.633041000
C       -2.892000000      2.335841000     -4.919347000
C       -2.583098000      1.488020000     -5.981781000
C       -2.461387000      0.115353000     -5.756613000
H       -3.302335000      2.495355000     -2.814468000
H       -3.015325000      3.407927000     -5.091762000
H       -2.450607000      1.894040000     -6.987764000
H       -2.561318000     -1.471473000     -4.289359000
H       -2.235854000     -0.557773000     -6.587679000
H       -6.671354000     -2.740881000      0.086991000
H       -8.375779000     -0.992708000     -0.710488000
F        3.845314000      6.626141000      1.645893000
F        3.985971000      6.493469000     -0.493154000
F        5.609629000      5.790850000      0.732403000
F        6.189084000     -4.408711000     -0.145447000
F        6.460413000     -3.371767000     -2.016785000
F        4.870914000     -4.801991000     -1.801531000
F       -1.837317000     -0.020407000      6.172031000
F        0.101460000      0.091820000      7.098779000
F       -0.699201000     -1.815855000      6.489095000
H        1.568872000     -3.155826000     -0.312425000
H        1.741910000     -4.368904000     -1.592052000
H        0.853691000     -4.774486000     -0.113297000
H       -2.716311000      1.704977000     -1.045601000
