# Supplementary material for: Enantioselective Michael Spirocyclization of Palladium Enolates
Source: ACS Catal. 2025 Jul 6;15(14):12231–7. doi: 10.1021/acscatal.5c02758 (PMC12854706; doi:10.1021/acscatal.5c02758)
Supplement: Supplementary file 1 [file cs5c02758_si_001.zip › computed structures/TS-S7.xyz]

119
PdC51PNH53O3F9
Pd      -0.030952000     -0.610611000      1.299862000
P        1.555985000     -0.195123000     -0.287534000
O       -3.986750000      2.558600000      2.258522000
N       -0.092544000      2.123723000     -0.276071000
C        0.821416000     -0.109483000     -1.970241000
C        1.177518000     -1.071123000     -2.924373000
H        2.018800000     -1.737803000     -2.735843000
C        0.465696000     -1.224559000     -4.109656000
H        0.764185000     -1.987729000     -4.830482000
C       -0.634340000     -0.409444000     -4.362214000
C       -1.486618000     -0.625788000     -5.579820000
C       -0.995233000      0.569792000     -3.443792000
H       -1.851194000      1.218093000     -3.633876000
C       -0.281537000      0.729302000     -2.254851000
C        2.733857000     -1.600449000     -0.444016000
C        2.339071000     -2.854490000      0.034989000
C        3.989264000     -1.463702000     -1.047029000
C        2.734868000      1.181668000     -0.079662000
C        3.821644000      3.224672000     -0.770896000
C        2.956807000      2.169116000     -1.042016000
H        2.433412000      2.128430000     -1.999690000
C       -5.361571000      0.681913000      1.653916000
C       -6.068334000     -0.404423000      2.471713000
C       -7.251577000      0.112915000      3.297823000
C       -7.015976000      1.519249000      3.871936000
C       -5.535804000      1.880406000      3.930753000
C       -4.861522000      1.778711000      2.585172000
C       -6.366142000      1.364881000      0.660590000
C        1.043493000     -0.749710000      3.072436000
H        1.359156000      0.251666000      3.385805000
H        1.852715000     -1.487965000      3.065216000
C       -0.265255000     -1.211634000      3.386798000
H       -0.442507000     -2.293539000      3.414186000
C       -1.384786000     -0.383447000      3.650479000
O       -1.919357000      2.334349000     -1.562465000
C       -0.732473000      1.752352000     -1.310353000
C       -0.905515000      3.121289000      0.407498000
C       -2.119713000      3.306020000     -0.526434000
H       -3.071447000      3.097952000     -0.022556000
H       -2.167699000      4.299006000     -0.997886000
C       -0.122702000      4.409724000      0.744124000
H       -1.236896000      2.687557000      1.366772000
C       -1.075766000      5.394997000      1.422606000
H       -0.529741000      6.297561000      1.739034000
H       -1.885174000      5.719611000      0.749462000
H       -1.539472000      4.946980000      2.316333000
C        0.469315000      5.032817000     -0.519843000
H        1.145566000      4.327028000     -1.023124000
H       -0.309773000      5.332052000     -1.238736000
H        1.049072000      5.934238000     -0.266863000
C        1.004826000      4.047071000      1.710186000
H        1.658757000      3.282184000      1.273496000
H        1.619763000      4.930062000      1.944317000
H        0.600722000      3.651272000      2.655595000
C        3.422415000      1.235985000      1.136436000
C        4.289676000      2.287891000      1.410120000
C        4.471975000      3.293920000      0.462926000
H        3.978303000      4.007259000     -1.516616000
C        5.303579000      4.498816000      0.792704000
H        3.263984000      0.459373000      1.887976000
H        4.809258000      2.335858000      2.368320000
C        3.167097000     -3.961862000     -0.115104000
C        4.409764000     -3.816786000     -0.735284000
C        4.825567000     -2.566959000     -1.193207000
H        4.318346000     -0.489781000     -1.417062000
C        5.293968000     -5.023056000     -0.886309000
H        5.800009000     -2.457137000     -1.671748000
H        1.366356000     -2.958323000      0.523413000
H        2.841730000     -4.938924000      0.249812000
H       -6.409231000     -1.201432000      1.791850000
H       -5.335540000     -0.876724000      3.142363000
H       -8.168203000      0.119273000      2.688141000
H       -7.441086000     -0.602402000      4.113638000
C       -1.238734000      1.097725000      3.850375000
C       -2.683238000     -0.941535000      3.727617000
C       -5.650680000      1.435053000     -0.683559000
H       -7.253946000      0.718256000      0.574971000
H       -6.723055000      2.346326000      1.009268000
C       -4.796467000      0.179470000     -0.681775000
H       -6.354552000      1.495557000     -1.527817000
H       -5.005990000      2.327080000     -0.732161000
C       -4.211576000      0.155666000      0.736190000
H       -5.428820000     -0.712127000     -0.841284000
H       -4.006496000      0.171208000     -1.446363000
C       -3.588640000     -1.169296000      1.097773000
C       -2.390279000     -1.530757000      0.426721000
H       -7.455155000      1.607748000      4.877034000
H       -5.361349000      2.888213000      4.333783000
H       -3.416072000      0.915830000      0.760005000
H       -4.288770000     -1.999549000      1.241687000
O       -1.643142000     -0.674366000     -0.154493000
H       -3.447621000     -0.329743000      4.216979000
H       -2.750407000     -2.008863000      3.970481000
H       -3.124322000     -1.018794000      2.426877000
H       -2.063165000      1.642921000      3.369215000
H       -0.292905000      1.495359000      3.462799000
H       -1.284992000      1.327463000      4.928828000
C       -1.961095000     -2.959965000      0.382072000
C       -1.082745000     -3.364623000     -0.633983000
C       -2.385402000     -3.909467000      1.323385000
C       -1.928426000     -5.223373000      1.259052000
C       -1.056261000     -5.616395000      0.242319000
C       -0.642245000     -4.682800000     -0.708943000
H       -3.062572000     -3.615639000      2.127990000
H       -2.255110000     -5.947731000      2.009619000
H       -0.703577000     -6.649495000      0.190426000
H       -0.754717000     -2.621734000     -1.363845000
H        0.036042000     -4.982725000     -1.511963000
H       -5.002543000      1.178026000      4.598539000
H       -7.530506000      2.270714000      3.252035000
F        6.387885000     -4.761139000     -1.605027000
F        4.649366000     -6.028642000     -1.491099000
F        5.700886000     -5.485480000      0.302452000
F        6.096092000      4.855957000     -0.223241000
F        6.082627000      4.297768000      1.858389000
F        4.529752000      5.560621000      1.068673000
F       -2.558164000     -1.376874000     -5.291540000
F       -0.821884000     -1.250652000     -6.555427000
F       -1.945131000      0.526997000     -6.076860000
