# Supplementary material for: Enantioselective Michael Spirocyclization of Palladium Enolates
Source: ACS Catal. 2025 Jul 6;15(14):12231–7. doi: 10.1021/acscatal.5c02758 (PMC12854706; doi:10.1021/acscatal.5c02758)
Supplement: Supplementary file 1 [file cs5c02758_si_001.zip › computed structures/TS-S6.xyz]

119
PdC51PNH53O3F9
Pd      -0.208394000     -0.671593000     -1.756487000
P        1.222481000     -0.235122000     -0.068859000
O       -0.885760000      4.658708000     -0.644738000
N       -0.706283000     -2.479743000     -0.661023000
C        0.518994000     -0.680752000      1.560554000
C        0.796319000      0.105403000      2.680637000
H        1.407956000      1.001435000      2.570843000
C        0.312494000     -0.229178000      3.940974000
H        0.537794000      0.404968000      4.800042000
C       -0.438843000     -1.389438000      4.098900000
C       -0.996887000     -1.767832000      5.441104000
C       -0.732393000     -2.182101000      2.994748000
H       -1.333951000     -3.081913000      3.114840000
C       -0.291905000     -1.826943000      1.715962000
C        2.089584000      1.335481000      0.244404000
C        3.403624000      1.378196000      0.726421000
C        1.381848000      2.523607000      0.036814000
C        2.586245000     -1.452988000     -0.242156000
C        4.123476000     -2.550689000     -1.761339000
C        3.178743000     -1.564922000     -1.506826000
H        2.869528000     -0.890647000     -2.309758000
C       -3.199355000      4.203471000     -0.250911000
C       -4.075142000      3.724825000      0.914133000
C       -3.919005000      4.553391000      2.178822000
C       -2.475332000      4.479437000      2.650394000
C       -1.540576000      5.042162000      1.590801000
C       -1.784284000      4.574899000      0.172897000
C       -3.790316000      5.521529000     -0.866656000
C        0.098900000      0.742910000     -3.213945000
H        1.152405000      0.853434000     -3.493667000
H       -0.386858000      1.688896000     -2.947481000
C       -0.666272000     -0.285868000     -3.850237000
H       -0.134202000     -1.091888000     -4.367098000
C       -2.079740000     -0.306119000     -3.935958000
O       -1.315821000     -3.832552000      0.994878000
C       -0.750088000     -2.684676000      0.608088000
C       -1.202935000     -3.695181000     -1.325568000
C       -1.894764000     -4.426946000     -0.170910000
H       -2.977850000     -4.239973000     -0.141040000
H       -1.706770000     -5.505982000     -0.130137000
C       -0.078864000     -4.522196000     -2.012232000
H       -1.929707000     -3.398578000     -2.096488000
C        0.607002000     -3.691221000     -3.093886000
H        1.061194000     -2.780613000     -2.676860000
H        1.400765000     -4.282347000     -3.576660000
H       -0.107832000     -3.385292000     -3.872199000
C       -0.731258000     -5.735850000     -2.680219000
H       -1.492683000     -5.422836000     -3.412772000
H        0.029736000     -6.323073000     -3.216696000
H       -1.212534000     -6.410971000     -1.955968000
C        0.962643000     -4.979140000     -0.990573000
H        0.533610000     -5.637983000     -0.219971000
H        1.768898000     -5.538144000     -1.488819000
H        1.427827000     -4.120169000     -0.487104000
C        2.992643000     -2.316667000      0.779805000
C        3.935692000     -3.310682000      0.527401000
C        4.482195000     -3.440905000     -0.748216000
H        4.565466000     -2.643460000     -2.754973000
C        5.388360000     -4.597291000     -1.057101000
H        2.557647000     -2.235256000      1.778013000
H        4.233529000     -3.996065000      1.323513000
C        3.994124000      2.600312000      1.031338000
C        3.273668000      3.781844000      0.847629000
C        1.975506000      3.746183000      0.337986000
H        0.349144000      2.489922000     -0.320396000
C        3.905495000      5.103574000      1.185786000
H        1.401192000      4.661177000      0.181414000
H        3.965967000      0.455249000      0.885006000
H        5.010324000      2.633193000      1.428547000
H       -5.124199000      3.709272000      0.575403000
H       -3.820827000      2.685266000      1.163481000
H       -4.205311000      5.606312000      2.000965000
H       -4.598993000      4.173680000      2.958377000
C       -2.756053000     -1.582207000     -4.342889000
C       -2.885756000      0.839069000     -3.688775000
C       -3.821453000      5.305076000     -2.375493000
H       -4.816063000      5.650295000     -0.484254000
H       -3.232347000      6.425495000     -0.576745000
C       -4.096169000      3.816109000     -2.501985000
H       -4.566905000      5.942026000     -2.876725000
H       -2.838002000      5.538691000     -2.815393000
C       -3.164831000      3.195628000     -1.458332000
H       -5.148750000      3.599011000     -2.242733000
H       -3.924438000      3.424663000     -3.515571000
C       -3.466713000      1.761130000     -1.134926000
C       -2.714492000      1.083508000     -0.136181000
H       -2.215391000      3.425351000      2.848138000
H       -1.666999000      6.140638000      1.540665000
H       -2.137098000      3.263668000     -1.854064000
H       -4.525892000      1.479620000     -1.177451000
O       -1.635778000      1.498164000      0.347187000
H       -3.914996000      0.765958000     -4.061630000
H       -3.084482000      1.077714000     -2.432962000
H       -2.412978000      1.796902000     -3.938467000
H       -2.044986000     -2.410513000     -4.463358000
H       -3.296403000     -1.443836000     -5.293943000
H       -3.510455000     -1.880795000     -3.596934000
C       -3.326000000     -0.175742000      0.405283000
C       -4.063534000     -1.054135000     -0.400859000
C       -3.217692000     -0.448647000      1.773042000
C       -3.855470000     -1.554764000      2.331095000
C       -4.587806000     -2.422915000      1.521872000
C       -4.683100000     -2.172751000      0.150960000
H       -2.630878000      0.230042000      2.396866000
H       -3.776212000     -1.740388000      3.404752000
H       -5.085959000     -3.292479000      1.958187000
H       -4.150369000     -0.856076000     -1.471358000
H       -5.253451000     -2.850249000     -0.490616000
H       -0.478770000      4.873322000      1.824012000
H       -2.332320000      5.025041000      3.596663000
F        4.487961000      5.668803000      0.120914000
F        4.852282000      4.973536000      2.122062000
F        3.004890000      5.977837000      1.646277000
F        4.678290000     -5.693206000     -1.372527000
F        6.160458000     -4.923758000     -0.017637000
F        6.190001000     -4.343803000     -2.094051000
F       -0.363160000     -1.150040000      6.439326000
F       -0.912933000     -3.083404000      5.658958000
F       -2.295948000     -1.442649000      5.540405000
