# Supplementary material for: Enantioselective Michael Spirocyclization of Palladium Enolates
Source: ACS Catal. 2025 Jul 6;15(14):12231–7. doi: 10.1021/acscatal.5c02758 (PMC12854706; doi:10.1021/acscatal.5c02758)
Supplement: Supplementary file 1 [file cs5c02758_si_001.zip › computed structures/S6.xyz]

119
PdC51PNH53O3F9
Pd       0.237535000      0.196909000     -1.183057000
P       -1.108520000     -0.406947000      0.466231000
O        1.727125000      0.902082000     -2.443880000
N        0.415916000      2.051046000     -0.074499000
C       -0.242852000     -0.043553000      2.047284000
C       -0.335984000     -0.943387000      3.112552000
H       -0.956969000     -1.834479000      3.014078000
C        0.361162000     -0.738469000      4.297852000
H        0.279861000     -1.464246000      5.109953000
C        1.161811000      0.392394000      4.437358000
C        1.960828000      0.576430000      5.697733000
C        1.240870000      1.319858000      3.405422000
H        1.851345000      2.214948000      3.520218000
C        0.551588000      1.113234000      2.206610000
C       -1.698999000     -2.116572000      0.680517000
C       -3.048362000     -2.425965000      0.868257000
C       -0.752160000     -3.147060000      0.608437000
C       -2.620762000      0.613284000      0.526811000
C       -4.164801000      2.125788000      1.607351000
C       -3.059444000      1.279261000      1.673872000
H       -2.529821000      1.158268000      2.621535000
C        4.098417000      1.176591000     -2.093745000
C        5.434998000      0.437622000     -2.279583000
C        5.638802000     -0.057303000     -3.706723000
C        4.494752000     -0.954808000     -4.155430000
C        3.153165000     -0.260372000     -3.975310000
C        2.920397000      0.282591000     -2.564117000
C        4.179017000      2.582470000     -2.699991000
C       -0.034724000     -1.472658000     -2.319967000
H        0.305219000     -2.350800000     -1.754423000
H        0.645432000     -1.297722000     -3.159993000
C       -1.451450000     -1.562733000     -2.711937000
H       -2.093027000     -2.177833000     -2.066280000
C       -2.061738000     -0.951117000     -3.753285000
O        1.178129000      3.322446000      1.582545000
C        0.692892000      2.149771000      1.170513000
C        0.675820000      3.341621000     -0.718584000
C        1.340255000      4.145774000      0.414376000
H        2.417026000      4.303001000      0.259502000
H        0.863127000      5.112155000      0.620289000
C       -0.588535000      3.985144000     -1.335755000
H        1.381732000      3.148282000     -1.541033000
C       -1.667482000      4.197650000     -0.275232000
H       -1.957100000      3.245179000      0.188672000
H       -1.333480000      4.879805000      0.522962000
H       -2.571947000      4.637232000     -0.722447000
C       -1.112513000      3.075845000     -2.447723000
H       -0.357795000      2.940608000     -3.237030000
H       -1.369406000      2.077189000     -2.064346000
H       -2.017132000      3.508968000     -2.902703000
C       -0.181355000      5.326368000     -1.951157000
H        0.168991000      6.045087000     -1.193774000
H        0.619565000      5.195816000     -2.696552000
H       -1.044059000      5.783701000     -2.459651000
C       -3.315886000      0.769415000     -0.678809000
C       -4.424272000      1.602045000     -0.743069000
C       -4.834913000      2.295054000      0.396951000
H       -4.498282000      2.662653000      2.497377000
C       -5.954123000      3.289271000      0.275308000
H       -2.966278000      0.250072000     -1.575287000
H       -4.958036000      1.730565000     -1.686679000
C       -3.452265000     -3.755021000      0.972832000
C       -2.505649000     -4.774405000      0.898233000
C       -1.153026000     -4.471226000      0.723946000
H        0.305512000     -2.914215000      0.467186000
C       -2.931117000     -6.214852000      0.959859000
H       -0.408038000     -5.267974000      0.674718000
H       -3.794221000     -1.631323000      0.933230000
H       -4.506438000     -3.996562000      1.117953000
H        6.267782000      1.102886000     -1.999197000
H        5.482017000     -0.418853000     -1.586800000
H        5.713205000      0.805917000     -4.391962000
H        6.600986000     -0.590364000     -3.783358000
C       -3.530133000     -1.127416000     -3.999830000
C       -1.348282000     -0.047450000     -4.711733000
C        4.889260000      3.434822000     -1.616639000
H        3.156410000      2.947469000     -2.879845000
H        4.707131000      2.610131000     -3.664533000
C        4.834721000      2.614107000     -0.304762000
H        4.390777000      4.409899000     -1.498361000
H        5.929284000      3.657831000     -1.898996000
C        3.815188000      1.533087000     -0.630892000
H        4.543533000      3.221287000      0.567541000
H        5.815730000      2.172471000     -0.067983000
C        3.637722000      0.320434000      0.204346000
C        3.183397000     -0.808465000     -0.383795000
H        4.502674000     -1.883419000     -3.560206000
H        3.073179000      0.604875000     -4.654247000
H        2.832381000      2.032865000     -0.679224000
H        3.819236000      0.337123000      1.279807000
O        2.975724000     -0.923393000     -1.713358000
H       -1.828770000      0.946465000     -4.733416000
H       -1.407146000     -0.439541000     -5.742118000
H       -0.291732000      0.098053000     -4.452338000
H       -3.992571000     -1.802406000     -3.264407000
H       -3.722118000     -1.534851000     -5.008176000
H       -4.059593000     -0.157611000     -3.958810000
C        2.917608000     -2.067038000      0.342108000
C        2.821543000     -3.278044000     -0.360406000
C        2.748051000     -2.090822000      1.735850000
C        2.511122000     -3.286218000      2.406039000
C        2.433716000     -4.488311000      1.699262000
C        2.589462000     -4.476315000      0.313427000
H        2.787164000     -1.159857000      2.304009000
H        2.379256000     -3.276640000      3.491065000
H        2.246868000     -5.427154000      2.226352000
H        2.937382000     -3.266161000     -1.444627000
H        2.527774000     -5.409516000     -0.252575000
H        2.319121000     -0.934783000     -4.222854000
H        4.628968000     -1.254409000     -5.208096000
F       -2.115509000     -6.937600000      1.735279000
F       -2.912294000     -6.777760000     -0.254617000
F       -4.168924000     -6.354003000      1.440676000
F       -5.501224000      4.468294000     -0.177753000
F       -6.554743000      3.523997000      1.443037000
F       -6.888069000      2.876553000     -0.586221000
F        2.536125000      1.777487000      5.758615000
F        2.932600000     -0.340028000      5.787089000
F        1.197032000      0.438290000      6.785815000
