# Supplementary material for: Enantioselective Michael Spirocyclization of Palladium Enolates
Source: ACS Catal. 2025 Jul 6;15(14):12231–7. doi: 10.1021/acscatal.5c02758 (PMC12854706; doi:10.1021/acscatal.5c02758)
Supplement: Supplementary file 1 [file cs5c02758_si_001.zip › computed structures/TS-S4.xyz]

119
PdC51PNH53O3F9
Pd      -0.145072000     -0.931466000      1.060692000
P        1.434831000     -0.030610000     -0.188204000
O       -1.860205000     -1.716119000      1.983307000
N       -1.248587000      0.886778000      0.692505000
C        0.645804000      0.648521000     -1.700339000
C        1.258462000      0.494340000     -2.944198000
H        2.184662000     -0.075689000     -3.027109000
C        0.715023000      1.064895000     -4.094378000
H        1.204689000      0.921231000     -5.058923000
C       -0.442814000      1.827098000     -3.999998000
C       -1.031190000      2.504978000     -5.206875000
C       -1.065784000      1.998347000     -2.767408000
H       -1.976003000      2.591784000     -2.684552000
C       -0.547062000      1.399815000     -1.619685000
C        2.786413000     -1.064666000     -0.829419000
C        4.131866000     -0.701561000     -0.720636000
C        2.439299000     -2.282301000     -1.428416000
C        2.222643000      1.450006000      0.539636000
C        2.852426000      3.783192000      0.457416000
C        2.354410000      2.646227000     -0.172668000
H        2.052486000      2.708153000     -1.219767000
C       -3.023063000     -3.505043000      0.886875000
C       -4.251172000     -4.387321000      1.002395000
C       -5.534775000     -3.653220000      1.351455000
C       -5.313389000     -2.740138000      2.545531000
C       -4.188153000     -1.756998000      2.257826000
C       -2.924877000     -2.368754000      1.722871000
C       -1.769319000     -4.235508000      0.475790000
C        0.996426000     -2.518806000      1.659770000
H        1.292245000     -3.118678000      0.787691000
H        0.282707000     -3.083591000      2.272689000
C        2.161192000     -2.050910000      2.428840000
H        3.079152000     -1.871955000      1.852663000
C        2.224350000     -1.807388000      3.758181000
O       -2.203094000      2.572826000     -0.392523000
C       -1.311230000      1.589241000     -0.377656000
C       -2.180488000      1.466199000      1.670401000
C       -3.002445000      2.422069000      0.794069000
H       -3.971560000      2.001685000      0.488945000
H       -3.156293000      3.418896000      1.222742000
C       -1.462894000      2.136527000      2.870236000
H       -2.802788000      0.649573000      2.060489000
C       -2.540963000      2.662873000      3.822450000
H       -3.204981000      1.850074000      4.157348000
H       -2.072688000      3.106104000      4.714651000
H       -3.164127000      3.443120000      3.358867000
C       -0.570162000      3.286985000      2.402424000
H       -1.151920000      4.093952000      1.930800000
H       -0.031090000      3.728456000      3.254327000
H        0.184980000      2.943612000      1.680730000
C       -0.629115000      1.095497000      3.615099000
H       -0.140824000      1.553000000      4.489724000
H       -1.254819000      0.261310000      3.964413000
H        0.160127000      0.671897000      2.974756000
C        2.627443000      1.394001000      1.879237000
C        3.137032000      2.525358000      2.504821000
C        3.230712000      3.724888000      1.797410000
H        2.939011000      4.719984000     -0.095760000
C        3.667468000      4.976604000      2.507593000
H        2.520149000      0.463132000      2.440477000
H        3.442832000      2.477817000      3.551897000
C        5.122012000     -1.550395000     -1.206859000
C        4.768949000     -2.759736000     -1.806645000
C        3.427586000     -3.125011000     -1.923328000
H        1.388134000     -2.572145000     -1.513834000
C        5.854056000     -3.679156000     -2.298273000
H        3.155031000     -4.068984000     -2.397961000
H        4.412489000      0.246856000     -0.257595000
H        6.172926000     -1.264666000     -1.125475000
H       -4.380605000     -4.951212000      0.061286000
H       -4.044495000     -5.156755000      1.773135000
H       -5.861573000     -3.044568000      0.491307000
H       -6.335401000     -4.380796000      1.562666000
C        3.492030000     -1.319593000      4.391996000
C        1.065821000     -1.982776000      4.690345000
C       -1.649521000     -4.273049000     -1.044992000
H       -1.766208000     -5.253153000      0.903571000
H       -0.898108000     -3.713227000      0.880750000
C       -2.017156000     -2.884905000     -1.525762000
H       -2.350668000     -5.008936000     -1.475688000
H       -0.638440000     -4.573624000     -1.365865000
C       -3.357481000     -2.477682000     -0.978070000
H       -2.063451000     -2.834344000     -2.628172000
H       -1.251125000     -2.150819000     -1.208431000
C       -3.748770000     -1.131681000     -1.044125000
C       -5.106046000     -0.715688000     -1.114197000
H       -5.054815000     -3.339319000      3.437462000
H       -4.497755000     -1.044965000      1.461083000
H       -4.170335000     -3.189538000     -1.165090000
H       -2.972415000     -0.367694000     -1.120456000
O       -6.103457000     -1.455039000     -0.981283000
H        0.840437000     -1.033437000      5.205327000
H        1.309429000     -2.712807000      5.481469000
H        0.150682000     -2.313206000      4.182591000
H        3.831557000     -2.008517000      5.185150000
H        3.337393000     -0.342115000      4.884012000
H        4.305644000     -1.212849000      3.659505000
C       -5.350599000      0.744041000     -1.390145000
C       -4.608179000      1.447906000     -2.345571000
C       -6.377213000      1.410577000     -0.708599000
C       -6.622750000      2.761576000     -0.941884000
C       -5.867544000      3.458669000     -1.887980000
C       -4.869806000      2.793513000     -2.600172000
H       -6.977005000      0.849163000      0.012102000
H       -7.414235000      3.274871000     -0.389377000
H       -6.068582000      4.515631000     -2.080765000
H       -3.834302000      0.925942000     -2.913431000
H       -4.296931000      3.322331000     -3.366846000
H       -3.931165000     -1.151071000      3.139995000
H       -6.234738000     -2.189307000      2.794058000
F        6.449958000     -4.316366000     -1.283533000
F        6.808324000     -3.004397000     -2.947134000
F        5.382230000     -4.609659000     -3.129728000
F        4.160679000      5.884291000      1.662482000
F        4.603434000      4.727572000      3.426615000
F        2.636753000      5.550453000      3.144246000
F       -2.360026000      2.361107000     -5.244463000
F       -0.536559000      2.015581000     -6.342952000
F       -0.780892000      3.818697000     -5.192662000
