# Supplementary material for: Enantioselective Michael Spirocyclization of Palladium Enolates
Source: ACS Catal. 2025 Jul 6;15(14):12231–7. doi: 10.1021/acscatal.5c02758 (PMC12854706; doi:10.1021/acscatal.5c02758)
Supplement: Supplementary file 1 [file cs5c02758_si_001.zip › computed structures/26.xyz]

119
PdC51PNH53O3F9
Pd      -0.073910000     -0.081075000      1.974056000
P       -1.372101000     -0.095555000      0.072142000
O        4.825970000     -1.579362000      1.393595000
N        0.483942000     -2.208804000     -0.190765000
C       -0.462544000      0.295839000     -1.470023000
C       -0.816484000      1.426882000     -2.211420000
H       -1.636988000      2.061930000     -1.877709000
C       -0.141666000      1.765577000     -3.378103000
H       -0.443300000      2.648829000     -3.944591000
C        0.906350000      0.965140000     -3.824516000
C        1.641958000      1.347796000     -5.077320000
C        1.286860000     -0.153761000     -3.094292000
H        2.105051000     -0.786173000     -3.437343000
C        0.622570000     -0.490454000     -1.912806000
C       -2.655700000      1.217235000      0.148586000
C       -3.837663000      1.157855000     -0.601148000
C       -2.442778000      2.298705000      1.007775000
C       -2.414475000     -1.536397000     -0.379768000
C       -3.158324000     -3.221053000     -1.950213000
C       -2.353281000     -2.129114000     -1.643243000
H       -1.665963000     -1.748217000     -2.399958000
C        5.368013000      0.313493000      0.027262000
C        6.276489000      1.535415000      0.271591000
C        5.869646000      2.434597000      1.429819000
C        5.745699000      1.625518000      2.709416000
C        4.733812000      0.501158000      2.524362000
C        4.987591000     -0.372266000      1.327106000
C        6.031960000     -0.652242000     -0.961358000
C       -1.549832000     -0.808276000      3.248311000
H       -1.496002000     -1.899491000      3.159554000
H       -2.561388000     -0.395738000      3.188953000
C       -0.611749000     -0.099386000      4.051199000
H       -0.892535000      0.887307000      4.437379000
C        0.745578000     -0.446899000      4.097560000
O        2.271454000     -2.178481000     -1.544339000
C        1.092168000     -1.659383000     -1.163341000
C        1.311280000     -3.316278000      0.275075000
C        2.585697000     -3.205604000     -0.591265000
H        3.462439000     -2.875961000     -0.015794000
H        2.833755000     -4.119307000     -1.148281000
C        0.570527000     -4.672789000      0.211245000
H        1.560748000     -3.136208000      1.333232000
C        1.504938000     -5.762691000      0.740681000
H        1.838090000     -5.535585000      1.766367000
H        0.986844000     -6.734147000      0.761167000
H        2.401191000     -5.880932000      0.111920000
C        0.145905000     -4.992051000     -1.221663000
H       -0.400522000     -5.947429000     -1.256002000
H       -0.520442000     -4.210840000     -1.614537000
H        1.010596000     -5.080664000     -1.897926000
C       -0.667116000     -4.592561000      1.104894000
H       -1.228779000     -5.539440000      1.076056000
H       -0.385145000     -4.397324000      2.152262000
H       -1.337171000     -3.787027000      0.777608000
C       -3.325627000     -2.029976000      0.559854000
C       -4.136219000     -3.118662000      0.255817000
C       -4.041370000     -3.724835000     -0.996549000
H       -3.096265000     -3.682939000     -2.937295000
C       -4.844680000     -4.957228000     -1.298933000
H       -3.409617000     -1.564110000      1.541932000
H       -4.840695000     -3.498960000      0.997968000
C       -4.791838000      2.163287000     -0.488841000
C       -4.568159000      3.238187000      0.373069000
C       -3.392772000      3.309319000      1.119224000
H       -1.524196000      2.349273000      1.597883000
C       -5.580946000      4.343919000      0.473071000
H       -3.218459000      4.147467000      1.796334000
H       -4.023020000      0.317787000     -1.274045000
H       -5.716877000      2.107190000     -1.065616000
H        7.295615000      1.156257000      0.469102000
H        6.352327000      2.121453000     -0.658275000
H        6.614583000      3.238179000      1.551337000
H        4.905026000      2.919013000      1.210895000
C        1.266348000     -1.846674000      3.921286000
C        1.710652000      0.499970000      4.745901000
C        5.791899000     -0.053137000     -2.355019000
H        7.097550000     -0.806423000     -0.729842000
H        5.538052000     -1.630235000     -0.873978000
C        4.588145000      0.888015000     -2.190251000
H        6.675444000      0.496245000     -2.715204000
H        5.595972000     -0.844693000     -3.094192000
C        4.047101000      0.663166000     -0.770935000
H        4.891862000      1.941828000     -2.302728000
H        3.804835000      0.721781000     -2.940485000
C        3.144547000      1.754789000     -0.308166000
C        2.065272000      1.588370000      0.512996000
H        5.439131000      2.263038000      3.554212000
H        4.651741000     -0.146947000      3.408607000
H        3.476717000     -0.278579000     -0.764256000
H        3.353612000      2.767631000     -0.663784000
O        1.752266000      0.453561000      1.089152000
H        2.598621000      0.641582000      4.115697000
H        2.063112000      0.080950000      5.704234000
H        1.259411000      1.481241000      4.947235000
H        0.529687000     -2.536795000      3.491458000
H        1.575078000     -2.245161000      4.904194000
H        2.163028000     -1.850749000      3.281342000
C        1.247046000      2.792855000      0.843958000
C        0.823452000      3.691639000     -0.144060000
C        0.903398000      3.059353000      2.177162000
C        0.173180000      4.196594000      2.516407000
C       -0.246788000      5.081825000      1.521847000
C        0.079095000      4.822055000      0.190298000
H        1.243211000      2.372891000      2.952996000
H       -0.065650000      4.396974000      3.564496000
H       -0.824693000      5.971838000      1.783518000
H        1.076957000      3.487771000     -1.186641000
H       -0.251194000      5.505891000     -0.596104000
H        3.736185000      0.933378000      2.328847000
H        6.728916000      1.200267000      2.978898000
F       -5.619531000      4.870742000      1.700607000
F       -6.812663000      3.919405000      0.178061000
F       -5.299139000      5.344646000     -0.371305000
F       -4.188011000     -6.067168000     -0.930551000
F       -5.105025000     -5.076257000     -2.603851000
F       -6.014158000     -4.963890000     -0.652533000
F        2.320882000      0.321846000     -5.593667000
F        2.522686000      2.330157000     -4.844820000
F        0.804016000      1.795385000     -6.017869000
