# Supplementary material for: Enantioselective Michael Spirocyclization of Palladium Enolates
Source: ACS Catal. 2025 Jul 6;15(14):12231–7. doi: 10.1021/acscatal.5c02758 (PMC12854706; doi:10.1021/acscatal.5c02758)
Supplement: Supplementary file 1 [file cs5c02758_si_001.zip › computed structures/27.xyz]

119
PdC51PNH53O3F9
Pd      -0.926124000      0.116910000     -2.334760000
P       -0.880473000     -0.807203000     -0.216650000
O        3.946724000     -1.741939000      0.746411000
N       -2.479836000      1.556517000      0.308094000
C        0.022539000      0.124929000      1.103067000
C        1.227026000     -0.388045000      1.602317000
H        1.578160000     -1.370217000      1.291092000
C        2.029850000      0.335129000      2.476105000
H        2.961143000     -0.101652000      2.839029000
C        1.644659000      1.612377000      2.871347000
C        2.558414000      2.453456000      3.711421000
C        0.443421000      2.140483000      2.413222000
H        0.123103000      3.134783000      2.723807000
C       -0.370653000      1.414547000      1.537534000
C        0.144262000     -2.338321000     -0.293465000
C        0.022920000     -3.401147000      0.607326000
C        1.130893000     -2.393408000     -1.286483000
C       -2.373248000     -1.436400000      0.632856000
C       -4.531738000     -2.506881000      0.401539000
C       -3.363117000     -2.014935000     -0.167792000
H       -3.220151000     -2.059194000     -1.250510000
C        5.020618000      0.219880000     -0.156620000
C        5.566982000      1.456537000      0.577601000
C        6.796837000      1.172045000      1.426018000
C        6.467357000      0.134362000      2.487043000
C        5.958945000     -1.152847000      1.846190000
C        4.863964000     -0.950340000      0.821296000
C        6.029613000     -0.275536000     -1.242450000
C       -2.463894000     -0.500328000     -3.587058000
H       -3.435247000     -0.111863000     -3.261640000
H       -2.435760000     -1.588374000     -3.715678000
C       -1.590958000      0.301973000     -4.361065000
H       -0.847348000     -0.206881000     -4.987670000
C       -1.851527000      1.698769000     -4.747233000
O       -1.804404000      3.324365000      1.515397000
C       -1.603944000      2.061325000      1.079463000
C       -3.481470000      2.586063000      0.058243000
C       -3.093173000      3.714159000      1.033900000
H       -3.002450000      4.698030000      0.556661000
H       -3.771743000      3.794800000      1.898006000
C       -4.932314000      2.072585000      0.164462000
H       -3.340894000      2.930556000     -0.983214000
C       -5.886096000      3.255362000     -0.013387000
H       -6.930187000      2.905280000     -0.017738000
H       -5.791281000      3.991697000      0.800695000
H       -5.703551000      3.775877000     -0.967927000
C       -5.170182000      1.396042000      1.513385000
H       -5.033841000      2.090505000      2.357731000
H       -6.196386000      1.001917000      1.571004000
H       -4.479412000      0.552857000      1.650083000
C       -5.163719000      1.062875000     -0.960262000
H       -4.425060000      0.252124000     -0.910125000
H       -6.169603000      0.620883000     -0.884429000
H       -5.077597000      1.543632000     -1.947122000
C       -2.555676000     -1.380888000      2.017055000
C       -3.727279000     -1.865872000      2.591253000
C       -4.719595000     -2.417158000      1.781345000
H       -5.305983000     -2.948009000     -0.229521000
C       -6.031565000     -2.836738000      2.374870000
H       -1.785848000     -0.943064000      2.656509000
H       -3.873692000     -1.806866000      3.671335000
C        0.902976000     -4.478611000      0.548340000
C        1.907919000     -4.499449000     -0.417589000
C        2.012667000     -3.464915000     -1.347368000
H        1.210837000     -1.572655000     -2.004746000
C        2.926902000     -5.600552000     -0.440931000
H        2.791518000     -3.489871000     -2.112578000
H       -0.751791000     -3.384616000      1.377119000
H        0.815127000     -5.299174000      1.262408000
H        5.782662000      2.235462000     -0.171655000
H        4.789297000      1.870520000      1.238915000
H        7.628448000      0.815469000      0.793116000
H        7.143383000      2.104838000      1.898534000
C       -3.030951000      2.396919000     -4.133088000
C       -1.060625000      2.334045000     -5.635347000
C        5.165767000     -0.766328000     -2.393990000
H        6.630267000      0.590259000     -1.569743000
H        6.739185000     -1.031965000     -0.875705000
C        4.048707000      0.262636000     -2.431114000
H        5.724531000     -0.849594000     -3.338630000
H        4.753934000     -1.763719000     -2.165170000
C        3.695093000      0.474976000     -0.953424000
H        4.424560000      1.204761000     -2.870089000
H        3.176104000     -0.047018000     -3.022934000
C        3.007093000      1.799454000     -0.670742000
C        1.632337000      1.928717000     -1.269473000
H        5.694176000      0.540781000      3.162232000
H        6.791780000     -1.644823000      1.311709000
H        3.001229000     -0.328170000     -0.663333000
H        2.882634000      1.956924000      0.412932000
O        1.135655000      0.998599000     -1.892916000
H       -1.242994000      3.374337000     -5.918400000
H       -0.208131000      1.827002000     -6.097584000
H        3.608428000      2.657421000     -1.017099000
H       -2.975129000      2.370710000     -3.033057000
H       -3.973749000      1.896369000     -4.407965000
H       -3.091292000      3.444878000     -4.458515000
C        0.891683000      3.204711000     -1.088712000
C        1.319063000      4.194222000     -0.191513000
C       -0.263103000      3.424348000     -1.851838000
C       -0.971653000      4.614117000     -1.730586000
C       -0.541904000      5.592494000     -0.832404000
C        0.599975000      5.378258000     -0.060256000
H       -0.587011000      2.651927000     -2.555197000
H       -1.860836000      4.779689000     -2.343345000
H       -1.098868000      6.527808000     -0.734485000
H        2.206036000      4.039420000      0.424545000
H        0.933335000      6.139567000      0.648565000
H        5.591976000     -1.878046000      2.586485000
H        7.343776000     -0.087514000      3.115768000
F        2.584430000     -6.627864000      0.339809000
F        4.122901000     -5.165435000     -0.014846000
F        3.112628000     -6.079778000     -1.676923000
F       -6.945663000     -1.857873000      2.271590000
F       -5.926572000     -3.135144000      3.672816000
F       -6.544041000     -3.904442000      1.755263000
F        3.347407000      3.229182000      2.938759000
F        3.373805000      1.711412000      4.466088000
F        1.891201000      3.276340000      4.520677000
