# Supplementary material for: Enantioselective Michael Spirocyclization of Palladium Enolates
Source: ACS Catal. 2025 Jul 6;15(14):12231–7. doi: 10.1021/acscatal.5c02758 (PMC12854706; doi:10.1021/acscatal.5c02758)
Supplement: Supplementary file 1 [file cs5c02758_si_001.zip › computed structures/S9.xyz]

119
PdC51PNH53O3F9
Pd       0.881663000     -0.549902000      2.024804000
P        1.506048000     -1.170875000     -0.074901000
O       -3.350100000      4.851573000      2.207482000
N        0.683830000      1.374840000      1.210109000
C        0.245029000     -0.506612000     -1.213282000
C       -0.109983000     -1.238803000     -2.343924000
H        0.329453000     -2.222079000     -2.516253000
C       -1.011338000     -0.731050000     -3.277610000
H       -1.270342000     -1.315341000     -4.161561000
C       -1.548222000      0.534766000     -3.083469000
C       -2.499591000      1.109767000     -4.096207000
C       -1.218207000      1.276090000     -1.951005000
H       -1.626228000      2.273996000     -1.811809000
C       -0.328252000      0.767342000     -0.996180000
C        1.621680000     -2.936425000     -0.505552000
C        2.756728000     -3.501468000     -1.091835000
C        0.512704000     -3.742901000     -0.217703000
C        3.065340000     -0.426166000     -0.656552000
C        4.338755000      0.882264000     -2.239860000
C        3.155871000      0.245170000     -1.880300000
H        2.294454000      0.291470000     -2.549570000
C       -4.851180000      3.493002000      0.923130000
C       -6.059800000      2.638601000      1.346914000
C       -5.768666000      1.496307000      2.311310000
C       -4.978585000      1.979847000      3.517083000
C       -3.691216000      2.666442000      3.069071000
C       -3.934700000      3.785674000      2.098749000
C       -5.333398000      4.801260000      0.259313000
C        1.093398000     -2.340396000      3.089617000
H        2.103334000     -2.281194000      3.510571000
H        0.865189000     -3.280700000      2.581238000
C        0.023071000     -1.607678000      3.663630000
H       -1.000949000     -1.922448000      3.434270000
C        0.206175000     -0.316481000      4.194035000
O       -0.339805000      2.914126000     -0.013751000
C       -0.003169000      1.637746000      0.142848000
C        0.934005000      2.638973000      1.913642000
C       -0.066306000      3.573136000      1.226590000
H       -1.012468000      3.665115000      1.780572000
H        0.317009000      4.574505000      0.999262000
C        2.416238000      3.094561000      1.834135000
H        0.676173000      2.522041000      2.977104000
C        3.304270000      2.054994000      2.517307000
H        3.100357000      2.007401000      3.596668000
H        3.148506000      1.051628000      2.095517000
H        4.366785000      2.313594000      2.388170000
C        2.556532000      4.419551000      2.587650000
H        3.613708000      4.725314000      2.619612000
H        1.994532000      5.236291000      2.109491000
H        2.201748000      4.326796000      3.627066000
C        2.856682000      3.268875000      0.380055000
H        3.913905000      3.572368000      0.331604000
H        2.760134000      2.327371000     -0.177926000
H        2.267118000      4.038542000     -0.141242000
C        4.179686000     -0.479846000      0.187525000
C        5.364365000      0.154314000     -0.171180000
C        5.434900000      0.849733000     -1.377685000
H        4.402908000      1.417221000     -3.189611000
C        6.663830000      1.639741000     -1.731429000
H        4.115250000     -1.004104000      1.144698000
H        6.227901000      0.123289000      0.495325000
C        2.781883000     -4.861975000     -1.391016000
C        1.668921000     -5.655472000     -1.117293000
C        0.531318000     -5.095639000     -0.531277000
H       -0.383034000     -3.306865000      0.233111000
C        1.676024000     -7.107773000     -1.507599000
H       -0.340485000     -5.716859000     -0.316635000
H        3.626492000     -2.883329000     -1.323556000
H        3.671427000     -5.304018000     -1.843953000
H       -6.788170000      3.321143000      1.822185000
H       -6.551721000      2.255732000      0.437335000
H       -6.719463000      1.039880000      2.633186000
H       -5.197344000      0.713409000      1.790395000
C        1.436075000      0.071493000      4.970209000
C       -1.009208000      0.518576000      4.476972000
C       -4.430455000      5.039607000     -0.942765000
H       -6.368302000      4.651288000     -0.090267000
H       -5.342852000      5.638734000      0.971929000
C       -4.186541000      3.628255000     -1.446194000
H       -4.880417000      5.706458000     -1.694929000
H       -3.478580000      5.493505000     -0.620972000
C       -3.899745000      2.811802000     -0.179074000
H       -5.096051000      3.237159000     -1.936664000
H       -3.373188000      3.555633000     -2.183405000
C       -3.979118000      1.337634000     -0.380702000
C       -3.104066000      0.449103000      0.205392000
H       -4.735167000      1.139553000      4.187457000
H       -3.105697000      3.059894000      3.912931000
H       -2.865220000      3.034831000      0.128429000
H       -4.792076000      0.951701000     -1.001173000
O       -2.158623000      0.772431000      1.014183000
H       -1.863716000      0.225112000      3.853283000
H       -0.809458000      1.584506000      4.292075000
H       -1.292768000      0.430353000      5.540816000
H        1.640205000      1.146826000      4.874156000
H        2.339934000     -0.480084000      4.680314000
H        1.251997000     -0.120363000      6.042647000
C       -3.242833000     -1.015087000     -0.094580000
C       -2.813835000     -1.935517000      0.871938000
C       -3.748372000     -1.514731000     -1.302903000
C       -3.818872000     -2.887437000     -1.535499000
C       -3.401539000     -3.792718000     -0.558427000
C       -2.906522000     -3.308303000      0.654185000
H       -4.063485000     -0.816388000     -2.079731000
H       -4.201191000     -3.254931000     -2.491832000
H       -3.464692000     -4.868932000     -0.739986000
H       -2.406803000     -1.535328000      1.802263000
H       -2.588926000     -4.007843000      1.433311000
H       -3.061806000      1.939592000      2.513346000
H       -5.589175000      2.684847000      4.109842000
F        2.902456000     -7.633202000     -1.440304000
F        1.247993000     -7.273935000     -2.765805000
F        0.880178000     -7.839222000     -0.723115000
F        6.483152000      2.942902000     -1.474155000
F        6.959848000      1.536958000     -3.029827000
F        7.734865000      1.247893000     -1.038913000
F       -2.340999000      0.541629000     -5.295340000
F       -2.318021000      2.425105000     -4.249800000
F       -3.782095000      0.931743000     -3.751834000
