# Supplementary material for: Enantioselective Michael Spirocyclization of Palladium Enolates
Source: ACS Catal. 2025 Jul 6;15(14):12231–7. doi: 10.1021/acscatal.5c02758 (PMC12854706; doi:10.1021/acscatal.5c02758)
Supplement: Supplementary file 1 [file cs5c02758_si_001.zip › computed structures/24.xyz]

119
PdC51PNH53O3F9
Pd      -0.221905000     -0.433767000     -1.228257000
P        1.233971000      0.194894000      0.317047000
O       -3.792792000     -0.487131000      0.737888000
N       -0.990186000     -1.733072000      0.293451000
C        0.266024000      0.589265000      1.831785000
C        0.560231000      1.730683000      2.580254000
H        1.418951000      2.348070000      2.313630000
C       -0.240289000      2.121614000      3.651203000
H       -0.006357000      3.032854000      4.204256000
C       -1.341211000      1.348364000      4.002134000
C       -2.294199000      1.806644000      5.069820000
C       -1.616725000      0.172549000      3.309619000
H       -2.465922000     -0.450207000      3.592192000
C       -0.831763000     -0.209661000      2.221412000
C        2.335021000      1.634445000      0.136264000
C        1.790446000      2.817203000     -0.382819000
C        3.687136000      1.588925000      0.480792000
C        2.337845000     -1.165686000      0.824801000
C        3.768441000     -2.982315000      0.119904000
C        2.972935000     -1.888159000     -0.194006000
H        2.817104000     -1.604923000     -1.239346000
C       -3.990129000      1.775388000     -0.057463000
C       -5.282400000      2.294900000     -0.724158000
C       -6.404120000      2.586854000      0.263757000
C       -6.747513000      1.347203000      1.076049000
C       -5.505471000      0.792667000      1.774668000
C       -4.365973000      0.581232000      0.804618000
C       -3.352890000      2.885053000      0.844393000
C        0.539043000      0.620695000     -2.799453000
H        1.110980000      1.509376000     -2.504932000
H       -0.362877000      0.919305000     -3.354597000
C        1.335356000     -0.392129000     -3.510329000
H        0.752267000     -1.194772000     -3.979960000
C        2.681613000     -0.478489000     -3.626236000
O       -1.995260000     -2.283360000      2.196412000
C       -1.240750000     -1.431075000      1.510017000
C       -1.657771000     -2.999670000     -0.018701000
C       -2.494788000     -3.244438000      1.249665000
H       -3.560895000     -3.031216000      1.098378000
H       -2.372442000     -4.241358000      1.690376000
C       -0.671575000     -4.133264000     -0.392738000
H       -2.301678000     -2.812374000     -0.891322000
C       -1.491890000     -5.387936000     -0.704128000
H       -0.824736000     -6.207125000     -1.013934000
H       -2.063323000     -5.743785000      0.167558000
H       -2.202079000     -5.202149000     -1.525586000
C        0.303765000     -4.409430000      0.751837000
H        1.020903000     -5.194402000      0.467006000
H        0.881931000     -3.509269000      1.003609000
H       -0.211268000     -4.750924000      1.663674000
C        0.101998000     -3.736836000     -1.651560000
H       -0.583048000     -3.508611000     -2.481272000
H        0.718192000     -2.841219000     -1.482297000
H        0.771467000     -4.555211000     -1.959371000
C        2.516428000     -1.539361000      2.158233000
C        3.302185000     -2.646301000      2.472941000
C        3.918626000     -3.368983000      1.454271000
H        4.255191000     -3.549677000     -0.676355000
C        4.702425000     -4.612999000      1.767444000
H        2.028974000     -0.981027000      2.960432000
H        3.428895000     -2.950304000      3.513167000
C        2.585959000      3.943164000     -0.541558000
C        3.938967000      3.888356000     -0.195434000
C        4.489966000      2.715257000      0.312655000
H        4.123958000      0.673060000      0.883656000
C        4.782735000      5.117435000     -0.387952000
H        5.546285000      2.680159000      0.583566000
H        0.734576000      2.856250000     -0.658797000
H        2.154268000      4.864412000     -0.938987000
H       -5.040287000      3.194166000     -1.314361000
H       -5.634545000      1.535997000     -1.442214000
H       -6.111330000      3.403578000      0.946505000
H       -7.293006000      2.945364000     -0.279720000
C        3.318455000     -1.636406000     -4.336181000
C        3.640141000      0.538344000     -3.083281000
C       -2.029519000      3.283473000      0.175827000
H       -4.034355000      3.746311000      0.914022000
H       -3.191025000      2.545260000      1.878040000
C       -2.151109000      2.781429000     -1.254945000
H       -1.831195000      4.363560000      0.255167000
H       -1.194078000      2.766318000      0.672098000
C       -2.873848000      1.440635000     -1.090556000
H       -2.757779000      3.470481000     -1.868214000
H       -1.186000000      2.659484000     -1.768903000
C       -3.294413000      0.778153000     -2.358143000
C       -2.749197000     -0.343184000     -2.918660000
H       -7.160236000      0.571965000      0.407235000
H       -5.161389000      1.515833000      2.535064000
H       -2.172512000      0.765298000     -0.567074000
H       -4.081425000      1.271398000     -2.932315000
O       -1.730435000     -1.048764000     -2.486747000
H        4.314221000      0.897683000     -3.880040000
H        4.292711000      0.097223000     -2.308625000
H        3.140617000      1.410130000     -2.642179000
H        4.003724000     -2.186883000     -3.665311000
H        3.934457000     -1.296891000     -5.187617000
H        2.568644000     -2.346511000     -4.713940000
C       -3.340830000     -0.880705000     -4.185188000
C       -2.539676000     -1.645835000     -5.044820000
C       -4.683095000     -0.677487000     -4.540965000
C       -5.196259000     -1.192732000     -5.728511000
C       -4.381154000     -1.934680000     -6.585074000
C       -3.050118000     -2.160803000     -6.234692000
H       -5.340343000     -0.125503000     -3.865326000
H       -6.246749000     -1.025220000     -5.981442000
H       -4.785481000     -2.343093000     -7.514831000
H       -1.502278000     -1.826839000     -4.757655000
H       -2.403429000     -2.746139000     -6.894028000
H       -5.706851000     -0.158652000      2.287339000
H       -7.527574000      1.565036000      1.822632000
F        4.226652000      6.179825000      0.205853000
F        4.914113000      5.420938000     -1.684135000
F        6.010000000      4.973492000      0.114535000
F        4.973748000     -4.725946000      3.068838000
F        5.865337000     -4.641634000      1.108724000
F        4.024239000     -5.711968000      1.408079000
F       -2.760943000      0.786010000      5.790235000
F       -3.358958000      2.418891000      4.523578000
F       -1.733518000      2.677528000      5.908697000
