# Supplementary material for: Enantioselective Michael Spirocyclization of Palladium Enolates
Source: ACS Catal. 2025 Jul 6;15(14):12231–7. doi: 10.1021/acscatal.5c02758 (PMC12854706; doi:10.1021/acscatal.5c02758)
Supplement: Supplementary file 1 [file cs5c02758_si_001.zip › computed structures/22.xyz]

119
PdC51PNH53O3F9
Pd       1.648787000     -0.125838000     -1.270562000
P        0.124914000      0.666215000      0.123324000
O        3.198632000     -0.941736000     -2.356162000
N        2.403429000     -1.198695000      0.420819000
C       -0.481821000     -0.639913000      1.270254000
C       -1.785710000     -0.561383000      1.765088000
H       -2.436782000      0.255612000      1.451809000
C       -2.283208000     -1.500747000      2.662739000
H       -3.301390000     -1.404460000      3.042439000
C       -1.472831000     -2.559032000      3.062052000
C       -2.013680000     -3.626533000      3.972794000
C       -0.167011000     -2.652273000      2.591683000
H        0.477774000     -3.464206000      2.927556000
C        0.344823000     -1.699068000      1.705537000
C       -1.430872000      1.425471000     -0.436437000
C       -1.922134000      2.623062000      0.088526000
C       -2.166918000      0.733750000     -1.405774000
C        0.881593000      1.882223000      1.260547000
C        1.417759000      2.729617000      3.460073000
C        0.722827000      1.836578000      2.648756000
H        0.068943000      1.093142000      3.109052000
C        2.418654000     -2.516525000     -3.950339000
C        2.381832000     -3.028398000     -5.366781000
C        2.962947000     -2.052611000     -6.380096000
C        4.274275000     -1.478784000     -5.865552000
C        4.036456000     -0.705793000     -4.577030000
C        3.154182000     -1.430191000     -3.585483000
C        1.595840000     -3.271914000     -2.947498000
C        1.043051000      0.916543000     -2.922642000
H       -0.026384000      1.164132000     -2.909235000
H        1.245624000      0.196963000     -3.731682000
C        1.922209000      2.096618000     -2.984387000
H        2.980594000      1.876649000     -3.173685000
C        1.603207000      3.399721000     -2.804585000
O        2.468631000     -2.710952000      2.045628000
C        1.761573000     -1.833457000      1.329542000
C        3.823601000     -1.553018000      0.522322000
C        3.771347000     -2.782188000      1.438333000
H        3.829737000     -3.729796000      0.881871000
H        4.516337000     -2.787347000      2.242645000
C        4.686001000     -0.371319000      1.042763000
H        4.172548000     -1.806833000     -0.489243000
C        4.631813000      0.779954000      0.037603000
H        5.268449000      1.610069000      0.381492000
H        4.970040000      0.458133000     -0.957549000
H        3.608493000      1.164685000     -0.076551000
C        6.135074000     -0.854695000      1.144970000
H        6.262582000     -1.659225000      1.886110000
H        6.497574000     -1.224217000      0.172509000
H        6.787447000     -0.023184000      1.452880000
C        4.191754000      0.114295000      2.406299000
H        4.252992000     -0.670831000      3.176820000
H        4.798530000      0.964859000      2.753529000
H        3.149409000      0.461648000      2.350837000
C        1.720712000      2.846463000      0.689114000
C        2.407819000      3.743869000      1.497616000
C        2.267684000      3.673273000      2.884079000
H        1.302784000      2.685939000      4.544793000
C        3.095839000      4.568135000      3.762917000
H        1.857855000      2.872938000     -0.396312000
H        3.068340000      4.488046000      1.048718000
C       -3.153604000      3.114933000     -0.336490000
C       -3.893015000      2.405701000     -1.281848000
C       -3.399642000      1.217777000     -1.824403000
H       -1.781489000     -0.198998000     -1.824177000
C       -5.262236000      2.876647000     -1.683047000
H       -3.978938000      0.661350000     -2.562651000
H       -1.349400000      3.174968000      0.836827000
H       -3.541430000      4.048621000      0.074477000
H        2.925517000     -3.993981000     -5.428862000
H        1.339585000     -3.275621000     -5.644513000
H        3.101781000     -2.548680000     -7.354796000
H        2.248847000     -1.225367000     -6.544648000
C        2.661751000      4.461881000     -2.841803000
C        0.212673000      3.899292000     -2.553051000
C        0.136733000     -2.822493000     -2.900656000
H        2.032619000     -3.154947000     -1.941166000
H        1.626909000     -4.352136000     -3.186246000
C       -0.745763000     -3.692862000     -2.005001000
H       -0.285145000     -2.810694000     -3.920758000
H        0.107442000     -1.778604000     -2.539603000
C       -2.121314000     -3.143171000     -1.909108000
H       -0.302965000     -3.794329000     -0.999878000
H       -0.791872000     -4.710793000     -2.436899000
C       -2.807842000     -2.916353000     -0.776569000
C       -4.120977000     -2.241855000     -0.802390000
H        4.749326000     -0.831605000     -6.621101000
H        4.988323000     -0.475765000     -4.068120000
H       -2.606037000     -2.858627000     -2.852850000
H       -2.382394000     -3.185799000      0.194293000
O       -4.576043000     -1.730140000     -1.816156000
H       -0.545780000      3.108368000     -2.607692000
H       -0.055432000      4.682439000     -3.283230000
H        0.135338000      4.371049000     -1.556809000
H        2.447687000      5.215382000     -3.620318000
H        3.658936000      4.040036000     -3.034224000
H        2.702948000      5.016394000     -1.885933000
C       -4.868552000     -2.140905000      0.484574000
C       -5.615613000     -0.984281000      0.741863000
C       -4.841244000     -3.172519000      1.430209000
C       -5.561156000     -3.053923000      2.617023000
C       -6.282604000     -1.889146000      2.880074000
C       -6.305329000     -0.852815000      1.943420000
H       -4.263694000     -4.078472000      1.235708000
H       -5.545630000     -3.867374000      3.345650000
H       -6.832608000     -1.788396000      3.819067000
H       -5.636304000     -0.186773000     -0.004123000
H       -6.870251000      0.059634000      2.149134000
H        3.577985000      0.276121000     -4.798748000
H        4.978704000     -2.308375000     -5.674283000
F       -6.215981000      2.204632000     -1.016499000
F       -5.492527000      2.686513000     -2.983124000
F       -5.446764000      4.172634000     -1.423284000
F        3.380786000      5.728239000      3.167052000
F        4.265283000      3.990520000      4.073481000
F        2.479541000      4.845749000      4.914590000
F       -2.625476000     -4.597869000      3.278454000
F       -2.910940000     -3.136629000      4.830842000
F       -1.045494000     -4.209969000      4.681414000
