# Supplementary material for: Enantioselective Michael Spirocyclization of Palladium Enolates
Source: ACS Catal. 2025 Jul 6;15(14):12231–7. doi: 10.1021/acscatal.5c02758 (PMC12854706; doi:10.1021/acscatal.5c02758)
Supplement: Supplementary file 1 [file cs5c02758_si_001.zip › computed structures/23d.xyz]

119
PdC51PNH53O3F9
Pd       0.397381000     -0.335225000      1.475847000
P       -1.162559000     -0.203472000     -0.085879000
O        2.200518000      0.118463000      2.680623000
N        1.281511000     -1.862387000      0.237558000
C       -0.311704000     -0.115772000     -1.709540000
C       -0.810625000      0.724942000     -2.702423000
H       -1.696750000      1.329747000     -2.506067000
C       -0.191500000      0.823998000     -3.946333000
H       -0.592524000      1.499871000     -4.702411000
C        0.939232000      0.063635000     -4.215923000
C        1.600574000      0.109146000     -5.565977000
C        1.442535000     -0.797960000     -3.245199000
H        2.328062000     -1.399637000     -3.452331000
C        0.830346000     -0.896316000     -1.994349000
C       -2.294871000      1.217532000     -0.080634000
C       -3.684928000      1.074111000     -0.064136000
C       -1.712361000      2.491136000      0.004652000
C       -2.210885000     -1.692315000     -0.226163000
C       -3.101020000     -3.576959000     -1.452923000
C       -2.407793000     -2.368905000     -1.434250000
H       -2.000975000     -1.969137000     -2.365479000
C        3.882079000      1.804614000      2.834740000
C        5.414237000      1.665339000      2.825897000
C        6.010067000      1.227907000      1.498455000
C        5.367262000     -0.069064000      1.038231000
C        3.851320000      0.092315000      0.948746000
C        3.230027000      0.611495000      2.199753000
C        3.361094000      2.059646000      4.260913000
C       -0.572361000      0.920853000      2.753299000
H       -0.762738000      1.871255000      2.239957000
H        0.206850000      1.058442000      3.514488000
C       -1.799813000      0.293532000      3.258937000
H       -2.719080000      0.520827000      2.701925000
C       -1.926492000     -0.544149000      4.314724000
O        2.194398000     -2.794228000     -1.560456000
C        1.416480000     -1.845380000     -1.037820000
C        1.984878000     -3.037581000      0.764373000
C        2.788167000     -3.503514000     -0.461922000
H        3.849547000     -3.218762000     -0.410422000
H        2.713726000     -4.576897000     -0.673973000
C        1.034174000     -4.095787000      1.377959000
H        2.660489000     -2.702195000      1.567624000
C        0.054700000     -4.624308000      0.331070000
H        0.566883000     -5.153793000     -0.487514000
H       -0.650755000     -5.335216000      0.786385000
H       -0.538578000     -3.810180000     -0.106308000
C        0.269393000     -3.464560000      2.541095000
H        0.959200000     -3.076934000      3.307016000
H       -0.361598000     -2.627009000      2.204934000
H       -0.384696000     -4.210225000      3.019184000
C        1.892060000     -5.241331000      1.920324000
H        1.250336000     -5.995256000      2.401268000
H        2.457677000     -5.753583000      1.126463000
H        2.610368000     -4.879935000      2.673655000
C       -2.753161000     -2.214781000      0.954960000
C       -3.454172000     -3.413653000      0.935710000
C       -3.607123000     -4.105647000     -0.265922000
H       -3.236603000     -4.114279000     -2.393609000
C       -4.237814000     -5.469626000     -0.260805000
H       -2.597989000     -1.692449000      1.901719000
H       -3.861902000     -3.823224000      1.861716000
C       -4.495575000      2.199951000      0.054569000
C       -3.916291000      3.465422000      0.147331000
C       -2.528051000      3.612104000      0.110605000
H       -0.614239000      2.581622000     -0.000120000
C       -4.800047000      4.676389000      0.262226000
H       -2.079275000      4.604304000      0.189337000
H       -4.143093000      0.085086000     -0.131766000
H       -5.581385000      2.090576000      0.085516000
H        5.841806000      2.629510000      3.148200000
H        5.695106000      0.929368000      3.601851000
H        5.842333000      2.007549000      0.738232000
H        7.100633000      1.104661000      1.600155000
C       -3.258935000     -1.123333000      4.683417000
C       -0.777294000     -0.970494000      5.175294000
C        2.229967000      3.102901000      4.185051000
H        4.193618000      2.436761000      4.874288000
H        3.028663000      1.117207000      4.719519000
C        2.039750000      3.406505000      2.701947000
H        2.521131000      4.013778000      4.732161000
H        1.302199000      2.740736000      4.654658000
C        3.386289000      3.114221000      2.036956000
H        1.727969000      4.444870000      2.509006000
H        1.285078000      2.754368000      2.245140000
C        3.401534000      3.180095000      0.543325000
C        2.395062000      2.725778000     -0.288986000
H        5.616419000     -0.880650000      1.745509000
H        3.626567000      0.875612000      0.197248000
H        4.111883000      3.865370000      2.400988000
H        4.229192000      3.721673000      0.078800000
O        1.342491000      2.081325000      0.061409000
H       -0.960195000     -0.704493000      6.230844000
H        0.177116000     -0.524208000      4.866607000
H       -0.661385000     -2.067920000      5.149977000
H       -3.531646000     -0.872414000      5.723566000
H       -3.238964000     -2.227267000      4.631497000
H       -4.061140000     -0.762132000      4.023115000
C        2.542998000      2.992640000     -1.763624000
C        3.732535000      2.733454000     -2.457087000
C        1.443623000      3.469583000     -2.490691000
C        1.540482000      3.716890000     -3.857377000
C        2.731421000      3.454629000     -4.536774000
C        3.824504000      2.952844000     -3.831868000
H        0.505248000      3.652718000     -1.961405000
H        0.678162000      4.111610000     -4.402084000
H        2.802453000      3.629047000     -5.612969000
H        4.592475000      2.340566000     -1.907963000
H        4.756133000      2.725886000     -4.357268000
H        3.347949000     -0.830008000      0.649633000
H        5.756360000     -0.378453000      0.054910000
F       -5.912394000      4.409449000      0.954830000
F       -5.189812000      5.119533000     -0.940721000
F       -4.180213000      5.690368000      0.870757000
F       -5.121643000     -5.608850000      0.730134000
F       -3.309509000     -6.424363000     -0.092364000
F       -4.867793000     -5.737510000     -1.406295000
F        1.271082000     -0.966478000     -6.296313000
F        2.931967000      0.112134000     -5.465362000
F        1.240728000      1.183946000     -6.267980000
