# Supplementary material for: Enantioselective Michael Spirocyclization of Palladium Enolates
Source: ACS Catal. 2025 Jul 6;15(14):12231–7. doi: 10.1021/acscatal.5c02758 (PMC12854706; doi:10.1021/acscatal.5c02758)
Supplement: Supplementary file 1 [file cs5c02758_si_001.zip › computed structures/TS2d.xyz]

119
PdC51PNH53O3F9
Pd       0.138062000      0.803264000     -0.312806000
P       -0.772958000     -1.022791000      0.520679000
O        0.951239000      2.651936000     -0.946857000
N       -1.657468000      1.827449000      0.256554000
C       -1.572062000     -0.614771000      2.122832000
C       -1.524910000     -1.538835000      3.167719000
H       -0.993518000     -2.482040000      3.032316000
C       -2.145859000     -1.286025000      4.389081000
H       -2.087178000     -2.019855000      5.194656000
C       -2.840967000     -0.096576000      4.569760000
C       -3.567013000      0.188763000      5.856052000
C       -2.903605000      0.838192000      3.540396000
H       -3.439791000      1.776436000      3.684766000
C       -2.268438000      0.599932000      2.320036000
C        0.235138000     -2.489152000      0.890639000
C       -0.136355000     -3.775132000      0.494277000
C        1.454798000     -2.285816000      1.550665000
C       -2.163390000     -1.600706000     -0.511279000
C       -3.007230000     -1.965650000     -2.747531000
C       -1.955511000     -1.652566000     -1.896930000
H       -0.970816000     -1.411640000     -2.309402000
C        2.260267000      4.587002000     -0.760516000
C        2.914852000      5.547985000      0.211624000
C        3.661101000      4.866198000      1.346581000
C        2.760309000      3.850863000      2.031766000
C        2.270841000      2.815004000      1.030452000
C        1.737870000      3.368447000     -0.253315000
C        1.543550000      5.240806000     -1.919131000
C        1.805262000     -0.133383000     -1.004319000
H        2.044054000     -1.076533000     -0.503810000
H        2.580284000      0.609188000     -0.781183000
C        1.573730000     -0.270784000     -2.448489000
H        1.491248000      0.672772000     -3.004277000
C        1.449562000     -1.412115000     -3.166272000
O       -3.325436000      2.571455000      1.519856000
C       -2.376284000      1.660619000      1.303739000
C       -2.172894000      2.986113000     -0.483378000
C       -3.145531000      3.603043000      0.534728000
H       -2.728450000      4.484519000      1.043744000
H       -4.132307000      3.853992000      0.128254000
C       -2.802523000      2.600948000     -1.847979000
H       -1.328035000      3.660100000     -0.686588000
C       -3.316157000      3.885312000     -2.504991000
H       -3.727589000      3.657637000     -3.500141000
H       -4.118370000      4.366004000     -1.923941000
H       -2.502597000      4.616770000     -2.636477000
C       -3.948402000      1.606013000     -1.660021000
H       -4.769125000      2.023851000     -1.055578000
H       -4.373483000      1.320110000     -2.634229000
H       -3.597970000      0.684676000     -1.172938000
C       -1.732202000      1.993257000     -2.755839000
H       -2.156691000      1.780264000     -3.749072000
H       -0.877894000      2.675235000     -2.877616000
H       -1.341864000      1.047243000     -2.350132000
C       -3.425881000     -1.886921000      0.013138000
C       -4.485007000     -2.186419000     -0.841856000
C       -4.277390000     -2.211220000     -2.218542000
H       -2.845079000     -1.990932000     -3.827411000
C       -5.424106000     -2.441649000     -3.164186000
H       -3.600583000     -1.855839000      1.090506000
H       -5.476925000     -2.387236000     -0.434252000
C        0.711942000     -4.852067000      0.742788000
C        1.926867000     -4.640607000      1.390535000
C        2.295987000     -3.359348000      1.807052000
H        1.756832000     -1.278282000      1.849359000
C        2.887727000     -5.777980000      1.599525000
H        3.249001000     -3.196465000      2.313351000
H       -1.084272000     -3.942493000     -0.021474000
H        0.426960000     -5.857371000      0.428073000
H        3.595636000      6.215711000     -0.344655000
H        2.131479000      6.211079000      0.630022000
H        4.546696000      4.340017000      0.949944000
H        4.016913000      5.618374000      2.069046000
C        1.180775000     -1.368302000     -4.640733000
C        1.576963000     -2.786720000     -2.582336000
C        2.550008000      5.513875000     -3.031285000
H        1.044824000      6.168017000     -1.585823000
H        0.764070000      4.559921000     -2.294036000
C        3.348417000      4.233153000     -3.165507000
H        3.220441000      6.343227000     -2.746249000
H        2.061816000      5.806611000     -3.974513000
C        3.859169000      3.777602000     -1.820739000
H        4.213407000      4.356668000     -3.840444000
H        2.720165000      3.436474000     -3.601109000
C        4.196695000      2.414724000     -1.665095000
C        5.112590000      1.935224000     -0.697222000
H        1.892054000      4.362780000      2.485860000
H        3.111000000      2.164381000      0.709382000
H        4.555056000      4.470902000     -1.332028000
H        3.682429000      1.691037000     -2.299827000
O        5.771718000      2.650398000      0.094300000
H        2.317260000     -3.377740000     -3.148264000
H        0.622482000     -3.338415000     -2.657048000
H        1.884589000     -2.781642000     -1.529390000
H        1.090984000     -0.336794000     -5.010697000
H        0.247890000     -1.905837000     -4.890969000
H        1.983279000     -1.871463000     -5.208286000
C        5.239265000      0.436330000     -0.572729000
C        5.473549000     -0.107049000      0.697638000
C        5.078872000     -0.440800000     -1.653667000
C        5.119406000     -1.820967000     -1.464855000
C        5.312499000     -2.351360000     -0.188669000
C        5.497550000     -1.486581000      0.892118000
H        4.918648000     -0.038575000     -2.656200000
H        4.993038000     -2.488753000     -2.321119000
H        5.321390000     -3.433787000     -0.037099000
H        5.624388000      0.581327000      1.532953000
H        5.666220000     -1.892121000      1.893933000
H        1.512853000      2.137624000      1.459603000
H        3.292417000      3.345670000      2.853209000
F        3.477155000     -5.710326000      2.796192000
F        3.863752000     -5.757556000      0.680985000
F        2.288801000     -6.966655000      1.510629000
F       -6.541440000     -2.797782000     -2.529123000
F       -5.143985000     -3.396675000     -4.055739000
F       -5.699520000     -1.329757000     -3.860198000
F       -3.134208000     -0.584434000      6.851548000
F       -4.880586000     -0.026645000      5.724662000
F       -3.414570000      1.461773000      6.229529000
