# Supplementary material for: Enantioselective Michael Spirocyclization of Palladium Enolates
Source: ACS Catal. 2025 Jul 6;15(14):12231–7. doi: 10.1021/acscatal.5c02758 (PMC12854706; doi:10.1021/acscatal.5c02758)
Supplement: Supplementary file 1 [file cs5c02758_si_001.zip › computed structures/23b.xyz]

119
PdC51PNH53O3F9
Pd      -0.389140000     -0.610587000      1.271601000
P        1.117016000      0.083608000     -0.181209000
O       -1.921684000     -1.175736000      2.664960000
N       -1.607879000      1.003577000      0.572607000
C        0.357244000      0.625028000     -1.752592000
C        1.099407000      0.514976000     -2.931293000
H        2.054863000     -0.011239000     -2.920647000
C        0.649621000      1.074010000     -4.120075000
H        1.246916000      0.972809000     -5.028898000
C       -0.556742000      1.772117000     -4.140322000
C       -0.996805000      2.446430000     -5.408102000
C       -1.316520000      1.875079000     -2.985325000
H       -2.270336000      2.398475000     -3.006049000
C       -0.875890000      1.303052000     -1.786237000
C        2.498689000     -0.993917000     -0.664549000
C        3.833122000     -0.616688000     -0.479936000
C        2.187114000     -2.257014000     -1.186134000
C        1.882900000      1.649954000      0.401275000
C        2.718623000      2.939227000      2.274373000
C        2.241625000      1.743393000      1.752826000
H        2.126009000      0.874836000      2.405597000
C       -3.131153000     -3.173085000      1.984430000
C       -4.657614000     -3.268212000      1.770672000
C       -5.482494000     -3.184851000      3.045557000
C       -5.182398000     -1.891540000      3.784316000
C       -3.687920000     -1.779576000      4.077399000
C       -2.834770000     -1.973487000      2.850921000
C       -2.597299000     -4.431117000      2.764454000
C        0.799206000     -2.108132000      2.015421000
H        1.105539000     -2.747974000      1.176866000
H        0.101243000     -2.664101000      2.657825000
C        1.953810000     -1.572853000      2.756937000
H        2.883266000     -1.467716000      2.181275000
C        1.994623000     -1.162009000      4.044628000
O       -2.774322000      2.307473000     -0.793553000
C       -1.735475000      1.489105000     -0.611650000
C       -2.603780000      1.652562000      1.435658000
C       -3.561561000      2.248877000      0.400399000
H       -4.425486000      1.595100000      0.204135000
H       -3.914453000      3.262034000      0.624936000
C       -1.961112000      2.675320000      2.413555000
H       -3.110082000      0.885686000      2.038022000
C       -3.082971000      3.326799000      3.226247000
H       -3.757031000      3.935908000      2.604373000
H       -3.690010000      2.568078000      3.746612000
H       -2.654519000      3.993866000      3.989906000
C       -1.173656000      3.743085000      1.651982000
H       -1.814200000      4.323571000      0.969665000
H       -0.712109000      4.452946000      2.355409000
H       -0.359845000      3.295005000      1.063438000
C       -1.029840000      1.940050000      3.378217000
H       -0.232734000      1.406534000      2.838848000
H       -0.554704000      2.655470000      4.067260000
H       -1.579318000      1.196531000      3.974112000
C        2.028860000      2.770617000     -0.423279000
C        2.497154000      3.973813000      0.100147000
C        2.830198000      4.060540000      1.450136000
H        2.989564000      3.003508000      3.330238000
C        3.248749000      5.373696000      2.048887000
H        1.760872000      2.721213000     -1.479985000
H        2.595471000      4.847991000     -0.545909000
C        4.855646000     -1.497395000     -0.818222000
C        4.543831000     -2.751743000     -1.344718000
C        3.214188000     -3.129748000     -1.529738000
H        1.132994000     -2.528401000     -1.325775000
C        5.659356000     -3.670934000     -1.753584000
H        2.977183000     -4.114189000     -1.937216000
H        4.081506000      0.365105000     -0.071401000
H        5.897919000     -1.207131000     -0.670247000
H       -4.961544000     -2.445746000      1.103074000
H       -4.869996000     -4.202465000      1.227306000
H       -6.554146000     -3.245958000      2.797939000
H       -5.268410000     -4.044656000      3.704034000
C        3.252785000     -0.603998000      4.638624000
C        0.808231000     -1.189119000      4.958872000
C       -1.763126000     -5.239504000      1.758142000
H       -3.447553000     -5.016285000      3.145929000
H       -1.997590000     -4.155052000      3.646745000
C       -2.188310000     -4.718585000      0.393903000
H       -1.904252000     -6.323472000      1.887663000
H       -0.691671000     -5.032780000      1.908671000
C       -2.365187000     -3.212442000      0.637424000
H       -3.143286000     -5.169919000      0.072339000
H       -1.452904000     -4.909803000     -0.401258000
C       -2.895199000     -2.423300000     -0.512151000
C       -2.029405000     -1.931760000     -1.467107000
H       -5.746487000     -1.824639000      4.727522000
H       -3.417410000     -0.819231000      4.538681000
H       -1.348217000     -2.831757000      0.827921000
H       -3.966308000     -2.416826000     -0.723666000
O       -0.746780000     -2.025386000     -1.427542000
H        1.015728000     -1.792826000      5.859336000
H       -0.093897000     -1.582095000      4.473799000
H        0.576688000     -0.170442000      5.317126000
H        3.101508000      0.435278000      4.984053000
H        4.084397000     -0.608574000      3.918744000
H        3.565754000     -1.178054000      5.528589000
C       -2.617051000     -1.275186000     -2.684416000
C       -3.814520000     -0.544185000     -2.659636000
C       -1.939003000     -1.387669000     -3.905207000
C       -2.448322000     -0.812238000     -5.066368000
C       -3.637835000     -0.084162000     -5.027480000
C       -4.317472000      0.049688000     -3.815357000
H       -0.996382000     -1.938992000     -3.919172000
H       -1.906287000     -0.918422000     -6.009395000
H       -4.026221000      0.386991000     -5.933783000
H       -4.343974000     -0.423659000     -1.710901000
H       -5.244071000      0.628762000     -3.769395000
H       -3.399261000     -2.576924000      4.786329000
H       -5.496814000     -1.031866000      3.166842000
F        6.177221000     -3.310741000     -2.936282000
F        5.254765000     -4.937080000     -1.872682000
F        6.662195000     -3.650381000     -0.868877000
F        3.713000000      6.223473000      1.130502000
F        4.202949000      5.214576000      2.971264000
F        2.217452000      5.977842000      2.658686000
F       -0.916504000      1.627481000     -6.462088000
F       -0.216835000      3.502123000     -5.685836000
F       -2.250781000      2.894342000     -5.337188000
