# Supplementary material for: Enantioselective Michael Spirocyclization of Palladium Enolates
Source: ACS Catal. 2025 Jul 6;15(14):12231–7. doi: 10.1021/acscatal.5c02758 (PMC12854706; doi:10.1021/acscatal.5c02758)
Supplement: Supplementary file 1 [file cs5c02758_si_001.zip › computed structures/TS2c.xyz]

119
PdC51PNH53O3F9
Pd      -0.046303000     -0.063708000     -1.192962000
P        1.504202000      0.444215000      0.301750000
O       -1.634065000     -0.525609000     -2.473005000
N       -1.007273000     -1.112344000      0.411120000
C        0.687961000      0.995092000      1.848900000
C        1.249874000      2.030472000      2.598027000
H        2.155063000      2.526331000      2.244627000
C        0.685561000      2.437289000      3.803937000
H        1.144268000      3.246320000      4.375509000
C       -0.450790000      1.793194000      4.282521000
C       -1.085011000      2.249590000      5.568861000
C       -1.020867000      0.752108000      3.556228000
H       -1.907261000      0.241256000      3.929954000
C       -0.471330000      0.351704000      2.335711000
C        2.730531000      1.738943000     -0.051651000
C        4.106750000      1.511884000      0.029017000
C        2.254716000      2.985260000     -0.481106000
C        2.450743000     -1.024228000      0.839570000
C        3.241473000     -2.538451000      2.550983000
C        2.629326000     -1.341343000      2.189816000
H        2.273425000     -0.667609000      2.971500000
C       -3.386342000     -0.047609000     -3.952433000
C       -4.039952000      1.021041000     -4.802973000
C       -4.187233000      2.366625000     -4.111143000
C       -2.867261000      2.794342000     -3.488978000
C       -2.371863000      1.740952000     -2.509816000
C       -2.395091000      0.337217000     -3.022340000
C       -3.287139000     -1.411978000     -4.589212000
C        0.926028000      0.807525000     -2.771756000
H        1.166670000      1.853137000     -2.534728000
H        0.188167000      0.778754000     -3.584544000
C        2.136805000      0.017624000     -3.056244000
H        3.058875000      0.358681000     -2.565609000
C        2.235483000     -1.091447000     -3.824122000
O       -1.977944000     -1.482720000      2.373383000
C       -1.137426000     -0.761269000      1.637909000
C       -1.816505000     -2.316088000      0.183723000
C       -2.632160000     -2.402119000      1.483630000
H       -3.670470000     -2.063953000      1.362562000
H       -2.625184000     -3.389843000      1.959248000
C       -0.976360000     -3.576234000     -0.144676000
H       -2.463696000     -2.116658000     -0.682487000
C       -0.019106000     -3.914393000      0.997572000
H       -0.552633000     -4.151421000      1.931434000
H        0.592219000     -4.793054000      0.741597000
H        0.670623000     -3.083135000      1.200795000
C       -0.192800000     -3.348012000     -1.436541000
H        0.526419000     -2.520115000     -1.339010000
H        0.373953000     -4.253933000     -1.702333000
H       -0.867098000     -3.100731000     -2.269262000
C       -1.954884000     -4.732047000     -0.375001000
H       -2.662846000     -4.493430000     -1.184885000
H       -1.404506000     -5.640360000     -0.664311000
H       -2.537383000     -4.975868000      0.526985000
C        2.926396000     -1.898637000     -0.146086000
C        3.547533000     -3.088636000      0.214315000
C        3.684748000     -3.416967000      1.563635000
H        3.363966000     -2.792246000      3.605550000
C        4.233478000     -4.761838000      1.953017000
H        2.784581000     -1.657507000     -1.202552000
H        3.904740000     -3.773075000     -0.557453000
C        5.000831000      2.518193000     -0.328002000
C        4.520092000      3.753487000     -0.759517000
C        3.146098000      3.992871000     -0.826360000
H        1.178462000      3.168842000     -0.544149000
C        5.485092000      4.815634000     -1.210822000
H        2.773183000      4.964497000     -1.155424000
H        4.488650000      0.546754000      0.368286000
H        6.076136000      2.340470000     -0.265818000
H       -3.437344000      1.143335000     -5.725070000
H       -5.026076000      0.661407000     -5.146320000
H       -4.537437000      3.122228000     -4.832919000
H       -4.943701000      2.297694000     -3.311539000
C        3.545269000     -1.801393000     -3.988457000
C        1.073131000     -1.699617000     -4.547138000
C       -4.591876000     -2.167217000     -4.359944000
H       -2.457463000     -1.967463000     -4.126510000
H       -3.062517000     -1.317187000     -5.666105000
C       -4.922821000     -1.979882000     -2.892806000
H       -4.511383000     -3.230587000     -4.636806000
H       -5.398017000     -1.736959000     -4.979335000
C       -4.877732000     -0.524492000     -2.503584000
H       -4.209788000     -2.544864000     -2.266757000
H       -5.927386000     -2.369774000     -2.650718000
C       -4.690773000     -0.196407000     -1.147879000
C       -5.091467000      1.030782000     -0.559331000
H       -2.976226000      3.759441000     -2.969488000
H       -1.362266000      1.961485000     -2.129410000
H       -5.582495000      0.124628000     -3.037361000
H       -4.202065000     -0.927997000     -0.502156000
O       -5.625111000      1.990965000     -1.155786000
H        0.982254000     -2.770356000     -4.296461000
H        1.222897000     -1.650739000     -5.639948000
H        0.118155000     -1.217754000     -4.301710000
H        4.360268000     -1.293536000     -3.451822000
H        3.829243000     -1.876245000     -5.052822000
H        3.480597000     -2.840335000     -3.616917000
C       -4.835246000      1.174711000      0.919558000
C       -4.277957000      2.362142000      1.411452000
C       -5.177766000      0.166044000      1.828116000
C       -4.965758000      0.336931000      3.196158000
C       -4.393878000      1.515934000      3.673293000
C       -4.043803000      2.526391000      2.774634000
H       -5.649565000     -0.747858000      1.457202000
H       -5.258686000     -0.451443000      3.894761000
H       -4.226686000      1.652011000      4.744502000
H       -4.032831000      3.159190000      0.704853000
H       -3.591177000      3.449580000      3.144762000
H       -3.027740000      1.698249000     -1.614759000
H       -2.108448000      2.944793000     -4.278352000
F        4.993177000      6.043278000     -1.027341000
F        5.761807000      4.693460000     -2.514623000
F        6.646326000      4.742720000     -0.555308000
F        4.811300000     -4.736273000      3.156061000
F        5.136644000     -5.206191000      1.076071000
F        3.257158000     -5.679195000      2.008382000
F       -0.173768000      2.709862000      6.429057000
F       -1.750359000      1.261945000      6.171359000
F       -1.957420000      3.243368000      5.356100000
