# Supplementary material for: Enantioselective Michael Spirocyclization of Palladium Enolates
Source: ACS Catal. 2025 Jul 6;15(14):12231–7. doi: 10.1021/acscatal.5c02758 (PMC12854706; doi:10.1021/acscatal.5c02758)
Supplement: Supplementary file 1 [file cs5c02758_si_001.zip › computed structures/TS2b.xyz]

119
PdC51PNH53O3F9
Pd      -0.452193000      0.567383000      0.982571000
P       -1.841448000     -0.222485000     -0.543677000
O        0.985937000      1.293885000      2.295710000
N        0.958326000     -0.854638000      0.194943000
C       -0.949357000     -0.319355000     -2.146423000
C       -1.607961000      0.014884000     -3.330372000
H       -2.652600000      0.327359000     -3.300712000
C       -0.959448000     -0.041171000     -4.562427000
H       -1.492913000      0.234086000     -5.473615000
C        0.366781000     -0.451440000     -4.620351000
C        1.089461000     -0.561290000     -5.935863000
C        1.038945000     -0.803607000     -3.452752000
H        2.080374000     -1.124978000     -3.492199000
C        0.399095000     -0.736810000     -2.213882000
C       -3.363653000      0.686283000     -0.952852000
C       -4.626451000      0.088423000     -0.932678000
C       -3.243904000      2.049525000     -1.253277000
C       -2.364480000     -1.943790000     -0.236151000
C       -3.125173000     -3.584219000      1.369533000
C       -2.786539000     -2.272988000      1.057289000
H       -2.832650000     -1.500807000      1.829207000
C        2.072268000      3.186391000      1.299094000
C        2.992251000      4.361552000      1.575786000
C        4.017505000      4.154202000      2.680650000
C        3.380688000      3.498956000      3.892599000
C        2.803435000      2.151892000      3.490572000
C        1.870761000      2.215954000      2.302974000
C        0.979495000      3.501052000      0.294937000
C       -1.819126000      1.812112000      1.853764000
H       -2.256769000      2.481667000      1.100563000
H       -1.206243000      2.394901000      2.554391000
C       -2.846976000      0.988277000      2.514934000
H       -3.751956000      0.787283000      1.924863000
C       -2.791526000      0.430537000      3.746035000
O        2.287418000     -1.835313000     -1.290425000
C        1.192201000     -1.129011000     -1.035843000
C        1.982338000     -1.515624000      1.017209000
C        2.998143000     -1.966430000     -0.040678000
H        3.874217000     -1.302459000     -0.060838000
H        3.322249000     -3.009945000      0.047457000
C        1.406475000     -2.643924000      1.909191000
H        2.443324000     -0.760783000      1.671498000
C        2.568438000     -3.236337000      2.711008000
H        2.194865000     -4.003599000      3.406647000
H        3.320612000     -3.716347000      2.066270000
H        3.077456000     -2.458477000      3.301622000
C        0.740157000     -3.729305000      1.062186000
H       -0.091178000     -3.319599000      0.470776000
H        1.450167000     -4.209052000      0.370041000
H        0.325218000     -4.521402000      1.704297000
C        0.393711000     -2.053295000      2.890211000
H        0.854556000     -1.269848000      3.508741000
H       -0.464307000     -1.602860000      2.367957000
H        0.005305000     -2.840085000      3.555614000
C       -2.299459000     -2.936154000     -1.219509000
C       -2.630201000     -4.250672000     -0.904639000
C       -3.032842000     -4.573687000      0.391132000
H       -3.447355000     -3.839391000      2.380546000
C       -3.303260000     -6.009543000      0.745252000
H       -1.976472000     -2.693105000     -2.233774000
H       -2.569878000     -5.027303000     -1.669710000
C       -5.760270000      0.845950000     -1.213398000
C       -5.631781000      2.199136000     -1.524388000
C       -4.373620000      2.802680000     -1.547113000
H       -2.259121000      2.524937000     -1.259935000
C       -6.857107000      2.995429000     -1.879191000
H       -4.278450000      3.864285000     -1.781331000
H       -4.732109000     -0.972102000     -0.695217000
H       -6.747263000      0.379693000     -1.188060000
H        3.508029000      4.641889000      0.638527000
H        2.359212000      5.235595000      1.827795000
H        4.828608000      3.507132000      2.310953000
H        4.477355000      5.120310000      2.945587000
C       -3.920121000     -0.408283000      4.265118000
C       -1.621056000      0.581502000      4.668227000
C        1.180158000      2.768148000     -1.032980000
H        0.999154000      4.588559000      0.114289000
H       -0.015597000      3.272933000      0.704912000
C        2.666219000      2.573304000     -1.240358000
H        0.709881000      3.303538000     -1.873729000
H        0.693646000      1.779578000     -0.979904000
C        3.290449000      1.935803000     -0.032817000
H        3.169329000      3.531739000     -1.458273000
H        2.859435000      1.919291000     -2.110465000
C        4.664700000      2.019111000      0.188456000
C        5.362060000      1.062793000      0.977944000
H        2.578874000      4.144696000      4.293627000
H        3.620001000      1.460188000      3.220147000
H        2.811987000      1.010422000      0.299194000
H        5.220837000      2.832808000     -0.281144000
O        4.819686000      0.063881000      1.501005000
H       -1.915999000      1.110958000      5.591220000
H       -0.779811000      1.115779000      4.208123000
H       -1.254124000     -0.409500000      4.985818000
H       -3.579329000     -1.436891000      4.483323000
H       -4.755476000     -0.465371000      3.551587000
H       -4.309680000     -0.009150000      5.218065000
C        6.845013000      1.235334000      1.162653000
C        7.506486000      2.457151000      0.973845000
C        7.597661000      0.123193000      1.563507000
C        8.973323000      0.220294000      1.751249000
C        9.621662000      1.440726000      1.555141000
C        8.881973000      2.559863000      1.171774000
H        7.072100000     -0.820583000      1.723638000
H        9.545690000     -0.660247000      2.054811000
H       10.701297000      1.521302000      1.705855000
H        6.940726000      3.345702000      0.686989000
H        9.379960000      3.522188000      1.027740000
H        2.249525000      1.674047000      4.312856000
H        4.115553000      3.368251000      4.703123000
F       -7.909001000      2.637045000     -1.138261000
F       -7.199560000      2.811241000     -3.160853000
F       -6.668157000      4.304818000     -1.707056000
F       -4.100171000     -6.119626000      1.809984000
F       -2.166716000     -6.656541000      1.035701000
F       -3.881328000     -6.667012000     -0.263971000
F        2.319600000     -0.048061000     -5.858313000
F        0.443527000      0.074651000     -6.914429000
F        1.220759000     -1.839823000     -6.307193000
