# Supplementary material for: Enantioselective Michael Spirocyclization of Palladium Enolates
Source: ACS Catal. 2025 Jul 6;15(14):12231–7. doi: 10.1021/acscatal.5c02758 (PMC12854706; doi:10.1021/acscatal.5c02758)
Supplement: Supplementary file 1 [file cs5c02758_si_001.zip › computed structures/23c.xyz]

119
PdC51PNH53O3F9
Pd      -0.057439000      0.067057000     -1.092284000
P        1.521183000      0.547503000      0.384727000
O       -1.666048000     -0.470677000     -2.343798000
N       -0.996554000     -1.019392000      0.496218000
C        0.754006000      1.022802000      1.977857000
C        1.333709000      2.028671000      2.753315000
H        2.221427000      2.549383000      2.391160000
C        0.804986000      2.377382000      3.993646000
H        1.271404000      3.169244000      4.582734000
C       -0.307051000      1.698310000      4.481102000
C       -0.921772000      2.100486000      5.795042000
C       -0.888514000      0.681879000      3.730256000
H       -1.756095000      0.144924000      4.110353000
C       -0.381971000      0.346356000      2.472614000
C        2.743157000      1.848175000      0.044837000
C        4.119575000      1.613070000      0.103183000
C        2.266546000      3.105491000     -0.348409000
C        2.471632000     -0.953771000      0.809225000
C        3.287104000     -2.587887000      2.392887000
C        2.683709000     -1.359942000      2.129864000
H        2.358219000     -0.735503000      2.964155000
C       -3.711058000     -0.376019000     -3.562474000
C       -3.730705000      0.236478000     -4.978587000
C       -3.732731000      1.759705000     -4.972152000
C       -2.553461000      2.310297000     -4.182708000
C       -2.515727000      1.733558000     -2.760291000
C       -2.569772000      0.252229000     -2.794327000
C       -3.656274000     -1.902240000     -3.608255000
C        0.863371000      0.994429000     -2.670113000
H        1.048294000      2.048373000     -2.420360000
H        0.111671000      0.938792000     -3.468304000
C        2.106331000      0.277988000     -3.002933000
H        3.021979000      0.656231000     -2.528759000
C        2.241938000     -0.808330000     -3.797391000
O       -1.902314000     -1.471268000      2.471420000
C       -1.079622000     -0.725879000      1.743324000
C       -1.823992000     -2.209941000      0.247394000
C       -2.613122000     -2.324915000      1.559109000
H       -3.636376000     -1.934616000      1.474980000
H       -2.635746000     -3.331396000      1.992631000
C       -0.997520000     -3.468022000     -0.126429000
H       -2.494583000     -1.979937000     -0.592548000
C       -0.027010000     -3.840042000      0.994129000
H       -0.548507000     -4.094106000      1.930179000
H        0.574632000     -4.716249000      0.708887000
H        0.672473000     -3.019092000      1.206026000
C       -0.225192000     -3.220855000     -1.421926000
H        0.492887000     -2.392398000     -1.320039000
H        0.343774000     -4.121815000     -1.699644000
H       -0.905748000     -2.969810000     -2.247336000
C       -1.986040000     -4.612608000     -0.370646000
H       -2.704789000     -4.350349000     -1.163321000
H       -1.444683000     -5.515910000     -0.691094000
H       -2.555874000     -4.876793000      0.533542000
C        2.909050000     -1.764783000     -0.245959000
C        3.520826000     -2.983002000      0.016195000
C        3.686456000     -3.403811000      1.336409000
H        3.432451000     -2.915788000      3.423735000
C        4.216901000     -4.785235000      1.599325000
H        2.742240000     -1.450912000     -1.279195000
H        3.845914000     -3.619531000     -0.809133000
C        5.012930000      2.622932000     -0.243809000
C        4.531471000      3.868894000     -0.643588000
C        3.158185000      4.116251000     -0.685019000
H        1.190562000      3.295532000     -0.392157000
C        5.497360000      4.932962000     -1.089149000
H        2.785502000      5.096318000     -0.988017000
H        4.501498000      0.638881000      0.415433000
H        6.088234000      2.439380000     -0.200108000
H       -2.842627000     -0.125949000     -5.528812000
H       -4.609105000     -0.149395000     -5.520355000
H       -3.704217000      2.135569000     -6.007707000
H       -4.671678000      2.133053000     -4.531625000
C        3.582155000     -1.445704000     -4.008275000
C        1.095562000     -1.467918000     -4.500155000
C       -5.097495000     -2.316917000     -3.899559000
H       -3.345078000     -2.274616000     -2.619801000
H       -2.926724000     -2.284674000     -4.339591000
C       -5.967022000     -1.259021000     -3.191303000
H       -5.309962000     -3.341984000     -3.559600000
H       -5.282115000     -2.307260000     -4.985532000
C       -5.023774000     -0.105967000     -2.763769000
H       -6.465206000     -1.672120000     -2.300951000
H       -6.767332000     -0.896037000     -3.854067000
C       -4.759794000     -0.050359000     -1.282990000
C       -4.786616000      1.137690000     -0.574153000
H       -2.607314000      3.408186000     -4.118469000
H       -1.622425000      2.055628000     -2.204315000
H       -5.436609000      0.873129000     -3.047442000
H       -4.641523000     -0.994839000     -0.742771000
O       -4.902921000      2.302924000     -1.091127000
H        1.040244000     -2.535401000     -4.225818000
H        1.237903000     -1.437604000     -5.594307000
H        0.125913000     -1.012899000     -4.261484000
H        4.381924000     -0.910040000     -3.476018000
H        3.845029000     -1.480377000     -5.079966000
H        3.578490000     -2.495191000     -3.661527000
C       -4.607868000      1.085498000      0.920026000
C       -3.901238000      2.117965000      1.554008000
C       -5.175413000      0.085027000      1.720799000
C       -5.029582000      0.106215000      3.108586000
C       -4.314141000      1.133655000      3.723755000
C       -3.748200000      2.140305000      2.937647000
H       -5.770681000     -0.699981000      1.246579000
H       -5.494940000     -0.675446000      3.715746000
H       -4.206524000      1.159150000      4.811573000
H       -3.488970000      2.915939000      0.931823000
H       -3.189731000      2.950366000      3.413190000
H       -3.417288000      2.095007000     -2.206806000
H       -1.612321000      2.071668000     -4.710593000
F        5.002385000      6.159647000     -0.911104000
F        5.783636000      4.808042000     -2.390639000
F        6.654000000      4.862404000     -0.425177000
F        4.723293000     -4.906804000      2.827062000
F        5.171710000     -5.122469000      0.728945000
F        3.242627000     -5.699478000      1.479975000
F       -0.005114000      2.564587000      6.646799000
F       -1.546871000      1.079564000      6.384567000
F       -1.827488000      3.073025000      5.625813000
