# Supplementary material for: Enantioselective Michael Spirocyclization of Palladium Enolates
Source: ACS Catal. 2025 Jul 6;15(14):12231–7. doi: 10.1021/acscatal.5c02758 (PMC12854706; doi:10.1021/acscatal.5c02758)
Supplement: Supplementary file 1 [file cs5c02758_si_001.zip › computed structures/23a.xyz]

119
PdC51PNH53O3F9
Pd       0.387514000      0.485132000      1.640230000
P        0.233212000     -1.027969000      0.055345000
O        0.199410000      2.078564000      3.239003000
N        1.276940000      1.748812000      0.149922000
C       -0.361330000     -0.249900000     -1.490043000
C       -1.167318000     -0.992829000     -2.355577000
H       -1.492757000     -1.992512000     -2.066650000
C       -1.568052000     -0.491087000     -3.588699000
H       -2.204872000     -1.088232000     -4.242577000
C       -1.153711000      0.779592000     -3.973843000
C       -1.494893000      1.321872000     -5.331204000
C       -0.360325000      1.541319000     -3.125457000
H       -0.048770000      2.542482000     -3.422509000
C        0.038854000      1.046949000     -1.880641000
C       -0.849048000     -2.476305000      0.243450000
C       -2.169957000     -2.234630000      0.646990000
C       -0.413789000     -3.780323000     -0.001413000
C        1.866208000     -1.705560000     -0.406575000
C        3.587386000     -2.251428000     -2.012631000
C        2.290992000     -1.829904000     -1.733403000
H        1.616651000     -1.580471000     -2.555246000
C       -1.651801000      3.568508000      2.720345000
C       -3.119168000      3.100693000      2.847699000
C       -3.605407000      2.966747000      4.284323000
C       -2.687900000      2.065430000      5.095303000
C       -1.242446000      2.576216000      5.043018000
C       -0.797602000      2.692762000      3.611677000
C       -1.496557000      5.040425000      3.223041000
C       -0.284659000     -0.782835000      3.092119000
H       -0.774700000     -1.688916000      2.721917000
H       -1.035508000     -0.152538000      3.592265000
C        0.900905000     -1.039904000      3.920928000
H        1.316075000     -0.163318000      4.435857000
C        1.551202000     -2.214472000      4.102917000
O        1.450805000      2.945467000     -1.714083000
C        0.916364000      1.901342000     -1.074711000
C        2.287117000      2.762510000      0.469051000
C        2.213917000      3.688019000     -0.756777000
H        1.680517000      4.626485000     -0.550048000
H        3.186461000      3.918851000     -1.208677000
C        3.683232000      2.152051000      0.756723000
H        1.968118000      3.297356000      1.378278000
C        3.602119000      1.283528000      2.012968000
H        3.280886000      1.875795000      2.884353000
H        2.883944000      0.457091000      1.889580000
H        4.586711000      0.846570000      2.241265000
C        4.661553000      3.299401000      1.022315000
H        4.310872000      3.941958000      1.846195000
H        5.644733000      2.894565000      1.307221000
H        4.814728000      3.933467000      0.135579000
C        4.164604000      1.315546000     -0.429450000
H        5.153559000      0.880278000     -0.219855000
H        3.475309000      0.485205000     -0.635114000
H        4.260278000      1.918066000     -1.346726000
C        2.742380000     -2.029529000      0.635443000
C        4.034707000     -2.460889000      0.358109000
C        4.459963000     -2.556019000     -0.966892000
H        3.922482000     -2.336604000     -3.048533000
C        5.884815000     -2.912156000     -1.284071000
H        2.416778000     -1.907829000      1.672102000
H        4.718817000     -2.702875000      1.173284000
C       -3.053645000     -3.298039000      0.776962000
C       -2.619395000     -4.601306000      0.519119000
C       -1.301406000     -4.845128000      0.137893000
H        0.615218000     -3.974049000     -0.311454000
C       -3.581267000     -5.743552000      0.684484000
H       -0.969404000     -5.864757000     -0.065873000
H       -2.479706000     -1.195968000      0.824399000
H       -4.087863000     -3.114670000      1.075824000
H       -3.749969000      3.804895000      2.284126000
H       -3.197031000      2.130664000      2.333361000
H       -3.667087000      3.956221000      4.770021000
H       -4.630479000      2.562804000      4.285970000
C        2.793218000     -2.285284000      4.939823000
C        1.103489000     -3.520193000      3.518024000
C       -1.504458000      5.873061000      1.951107000
H       -2.280101000      5.318563000      3.942810000
H       -0.527867000      5.177349000      3.735149000
C       -0.644601000      5.034724000      1.019254000
H       -2.530614000      5.949422000      1.553559000
H       -1.132432000      6.897665000      2.107846000
C       -1.139770000      3.592491000      1.232943000
H       -0.704996000      5.340116000     -0.036375000
H        0.410733000      5.133446000      1.330495000
C       -2.094910000      3.170644000      0.159946000
C       -2.486597000      1.867042000     -0.058354000
H       -2.723477000      1.039234000      4.690909000
H       -1.198427000      3.574517000      5.510994000
H       -0.292456000      2.896760000      1.197621000
H       -2.509110000      3.957476000     -0.475128000
O       -2.160518000      0.869575000      0.686298000
H        0.927110000     -4.260429000      4.317984000
H        1.885965000     -3.954414000      2.870450000
H        0.184135000     -3.436757000      2.924258000
H        2.670289000     -2.990201000      5.780984000
H        3.068392000     -1.302627000      5.349582000
H        3.647793000     -2.662336000      4.348928000
C       -3.385795000      1.573343000     -1.228407000
C       -4.116141000      0.376995000     -1.237874000
C       -3.509125000      2.419930000     -2.341040000
C       -4.333889000      2.088509000     -3.412974000
C       -5.051120000      0.891690000     -3.406618000
C       -4.939528000      0.037919000     -2.309135000
H       -2.927199000      3.342947000     -2.382568000
H       -4.399642000      2.760691000     -4.272073000
H       -5.689600000      0.625781000     -4.253018000
H       -4.019165000     -0.288579000     -0.379330000
H       -5.500009000     -0.901031000     -2.289491000
H       -0.548341000      1.913655000      5.578314000
H       -3.011819000      2.001037000      6.145792000
F       -3.662460000     -6.137137000      1.962145000
F       -3.221191000     -6.812090000     -0.033169000
F       -4.816307000     -5.402628000      0.303412000
F        6.488188000     -3.538191000     -0.271162000
F        6.606660000     -1.814519000     -1.554122000
F        5.969120000     -3.703951000     -2.357252000
F       -1.757079000      2.632955000     -5.295536000
F       -2.550064000      0.710706000     -5.871189000
F       -0.469834000      1.159388000     -6.182133000
