# Supplementary material for: Enantioselective Michael Spirocyclization of Palladium Enolates
Source: ACS Catal. 2025 Jul 6;15(14):12231–7. doi: 10.1021/acscatal.5c02758 (PMC12854706; doi:10.1021/acscatal.5c02758)
Supplement: Supplementary file 1 [file cs5c02758_si_001.zip › computed structures/TS2a.xyz]

119
PdC51PNH53O3F9
Pd      -0.273121000     -0.588423000     -1.358855000
P       -1.500768000      0.028850000      0.373571000
O        1.167319000     -1.210610000     -2.754506000
N        0.909200000      1.133195000     -0.917308000
C       -0.362783000      0.401039000      1.764839000
C       -0.709248000      0.033468000      3.067644000
H       -1.650015000     -0.486583000      3.253033000
C        0.120558000      0.328814000      4.144635000
H       -0.172251000      0.036887000      5.155044000
C        1.313566000      1.012091000      3.925243000
C        2.230395000      1.305119000      5.080491000
C        1.670903000      1.396388000      2.638461000
H        2.600877000      1.934274000      2.458958000
C        0.847585000      1.092713000      1.552031000
C       -2.722253000     -1.115265000      1.087863000
C       -4.058217000     -0.762257000      1.284861000
C       -2.293264000     -2.414441000      1.399273000
C       -2.387737000      1.604196000      0.123542000
C       -2.898060000      3.885123000      0.740235000
C       -2.297771000      2.662032000      1.031340000
H       -1.739625000      2.549098000      1.962707000
C        3.171052000     -2.303271000     -3.275662000
C        4.052186000     -3.518649000     -3.080432000
C        3.953798000     -4.184034000     -1.713939000
C        2.510534000     -4.269475000     -1.249183000
C        1.914448000     -2.872016000     -1.173990000
C        2.045848000     -2.098546000     -2.459815000
C        3.167816000     -1.727931000     -4.675101000
C       -1.475880000     -2.135017000     -1.932486000
H       -1.701615000     -2.797286000     -1.085464000
H       -0.862434000     -2.674339000     -2.667272000
C       -2.695813000     -1.538401000     -2.503392000
H       -3.541122000     -1.420214000     -1.810677000
C       -2.881968000     -1.092351000     -3.767092000
O        2.232636000      2.494463000      0.229425000
C        1.306474000      1.544233000      0.229677000
C        1.610764000      1.903825000     -1.948603000
C        2.697923000      2.607877000     -1.124199000
H        3.665342000      2.088949000     -1.180133000
H        2.827068000      3.673298000     -1.348447000
C        0.674733000      2.831761000     -2.762626000
H        2.054997000      1.189866000     -2.656843000
C       -0.018921000      3.848801000     -1.856644000
H        0.701981000      4.520463000     -1.364560000
H       -0.710466000      4.477680000     -2.438346000
H       -0.607824000      3.348753000     -1.074809000
C       -0.364878000      1.977676000     -3.488136000
H       -1.027471000      2.612496000     -4.097166000
H        0.120149000      1.247370000     -4.153049000
H       -0.994291000      1.415853000     -2.781084000
C        1.526271000      3.552043000     -3.811560000
H        2.046104000      2.830386000     -4.462419000
H        0.887803000      4.182465000     -4.449516000
H        2.284663000      4.207560000     -3.356025000
C       -3.111701000      1.766859000     -1.065747000
C       -3.722628000      2.980633000     -1.348999000
C       -3.598367000      4.044671000     -0.452055000
H       -2.809178000      4.718525000      1.438709000
C       -4.189683000      5.374946000     -0.824635000
H       -3.172708000      0.945167000     -1.783774000
H       -4.276289000      3.107671000     -2.281872000
C       -4.961807000     -1.697426000      1.788035000
C       -4.526775000     -2.981594000      2.101370000
C       -3.188887000     -3.341420000      1.912031000
H       -1.248844000     -2.698231000      1.242679000
C       -5.478301000     -4.011642000      2.643998000
H       -2.849375000     -4.350136000      2.157869000
H       -4.404428000      0.245763000      1.047603000
H       -6.006350000     -1.421210000      1.939686000
H        3.792175000     -4.254402000     -3.867246000
H        5.103091000     -3.241540000     -3.284897000
H        4.417798000     -5.183045000     -1.751737000
H        4.523282000     -3.594962000     -0.978030000
C       -4.183805000     -0.479039000     -4.186403000
C       -1.828146000     -1.162370000     -4.829938000
C        3.843567000     -0.354579000     -4.720422000
H        2.138374000     -1.661266000     -5.062143000
H        3.715461000     -2.422568000     -5.333504000
C        4.916730000     -0.337371000     -3.649494000
H        3.104858000      0.433226000     -4.494516000
H        4.249962000     -0.130517000     -5.719313000
C        4.313998000     -0.681485000     -2.319875000
H        5.375963000      0.664530000     -3.564908000
H        5.738794000     -1.033743000     -3.891797000
C        5.068423000     -1.056668000     -1.208884000
C        4.588597000     -0.802646000      0.109311000
H        2.445246000     -4.758525000     -0.263895000
H        0.849822000     -2.890966000     -0.894427000
H        3.418764000     -0.105692000     -2.070755000
H        6.042400000     -1.526046000     -1.356981000
O        3.534461000     -0.172516000      0.349269000
H       -1.686255000     -0.172440000     -5.295682000
H       -2.137367000     -1.843380000     -5.642509000
H       -0.854380000     -1.493651000     -4.445662000
H       -4.922480000     -0.480214000     -3.371160000
H       -4.620986000     -1.017559000     -5.045680000
H       -4.039678000      0.564103000     -4.522052000
C        5.391695000     -1.285219000      1.287866000
C        6.491134000     -2.148799000      1.180806000
C        4.997368000     -0.865849000      2.566019000
C        5.683775000     -1.280566000      3.703189000
C        6.781434000     -2.134010000      3.582060000
C        7.179346000     -2.569198000      2.317456000
H        4.129137000     -0.209347000      2.641522000
H        5.357896000     -0.937127000      4.688129000
H        7.323700000     -2.463807000      4.472015000
H        6.812468000     -2.510841000      0.202621000
H        8.032329000     -3.245049000      2.214844000
H        2.428404000     -2.286192000     -0.391895000
H        1.920549000     -4.888105000     -1.948983000
F       -5.562847000     -5.069710000      1.830277000
F       -6.711498000     -3.529114000      2.803006000
F       -5.068552000     -4.469590000      3.832828000
F       -3.563654000      5.896172000     -1.888653000
F       -4.099208000      6.265689000      0.163377000
F       -5.481407000      5.262696000     -1.151574000
F        1.542026000      1.590266000      6.189430000
F        3.037557000      2.334739000      4.826651000
F        3.007930000      0.250695000      5.364333000
