# Supplementary material for: Enantioselective Michael Spirocyclization of Palladium Enolates
Source: ACS Catal. 2025 Jul 6;15(14):12231–7. doi: 10.1021/acscatal.5c02758 (PMC12854706; doi:10.1021/acscatal.5c02758)
Supplement: Supplementary file 2 [file cs5c02758_si_002.cif]

 
data_V24254 
  
_audit_creation_method            'SHELXL-2019/1' 
_shelx_SHELXL_version_number      '2019/1' 
_chemical_name_systematic         ? 
_chemical_name_common             ? 
_chemical_melting_point           ? 
_chemical_formula_moiety          ? 
_chemical_formula_sum 
 'C27 H30 O2' 
_chemical_formula_weight          386.51 
  
loop_ 
 _atom_type_symbol 
 _atom_type_description 
 _atom_type_scat_dispersion_real 
 _atom_type_scat_dispersion_imag 
 _atom_type_scat_source 
 'C'  'C'   0.0181   0.0091 
 'International Tables Vol C Tables 4.2.6.8 and 6.1.1.4' 
 'H'  'H'   0.0000   0.0000 
 'International Tables Vol C Tables 4.2.6.8 and 6.1.1.4' 
 'O'  'O'   0.0492   0.0322 
 'International Tables Vol C Tables 4.2.6.8 and 6.1.1.4' 
  
_space_group_crystal_system       orthorhombic 
_space_group_IT_number            19 
_space_group_name_H-M_alt         'P 21 21 21' 
_space_group_name_Hall            'P 2ac 2ab' 
  
_shelx_space_group_comment 
; 
The symmetry employed for this shelxl refinement is uniquely defined 
by the following loop, which should always be used as a source of 
symmetry information in preference to the above space-group names. 
They are only intended as comments. 
; 
  
loop_ 
 _space_group_symop_operation_xyz 
 'x, y, z' 
 '-x+1/2, -y, z+1/2' 
 '-x, y+1/2, -z+1/2' 
 'x+1/2, -y+1/2, -z' 
  
_cell_length_a                    8.3129(6) 
_cell_length_b                    14.2383(15) 
_cell_length_c                    17.763(2) 
_cell_angle_alpha                 90 
_cell_angle_beta                  90 
_cell_angle_gamma                 90 
_cell_volume                      2102.4(4) 
_cell_formula_units_Z             4 
_cell_measurement_temperature     100(2) 
_cell_measurement_reflns_used     9906 
_cell_measurement_theta_min       3.98 
_cell_measurement_theta_max       74.38 
  
_exptl_crystal_description        Block 
_exptl_crystal_colour             colourless 
_exptl_crystal_density_meas       ? 
_exptl_crystal_density_method     'not measured' 
_exptl_crystal_density_diffrn     1.221 
_exptl_crystal_F_000              832 
_exptl_transmission_factor_min    ? 
_exptl_transmission_factor_max    ? 
_exptl_crystal_size_max           0.200 
_exptl_crystal_size_mid           0.100 
_exptl_crystal_size_min           0.100 
_exptl_absorpt_coefficient_mu     0.581 
_shelx_estimated_absorpt_T_min    0.893 
_shelx_estimated_absorpt_T_max    0.944 
_exptl_absorpt_correction_type    multi-scan 
_exptl_absorpt_correction_T_min   0.6890 
_exptl_absorpt_correction_T_max   0.7538 
_exptl_absorpt_process_details    'SADABS-2016/2 (Sheldrick, 2014)' 
_exptl_absorpt_special_details    ? 
_diffrn_ambient_temperature       100(2) 
_diffrn_radiation_wavelength      1.54178 
_diffrn_radiation_type            CuK\a 
_diffrn_source                    'I\mS HB micro-focus sealed tube' 
_diffrn_measurement_device_type   'Bruker D8 VENTURE Kappa Duo PHOTON II CPAD' 
_diffrn_measurement_method        '\f and \w scans' 
_diffrn_detector_area_resol_mean  7.69 
_diffrn_reflns_number             37667 
_diffrn_reflns_av_unetI/netI      0.0209 
_diffrn_reflns_av_R_equivalents   0.0447 
_diffrn_reflns_limit_h_min        -10 
_diffrn_reflns_limit_h_max        10 
_diffrn_reflns_limit_k_min        -17 
_diffrn_reflns_limit_k_max        17 
_diffrn_reflns_limit_l_min        -22 
_diffrn_reflns_limit_l_max        22 
_diffrn_reflns_theta_min          3.979 
_diffrn_reflns_theta_max          74.369 
_diffrn_reflns_theta_full         67.679 
_diffrn_measured_fraction_theta_max   1.000 
_diffrn_measured_fraction_theta_full  1.000 
_diffrn_reflns_Laue_measured_fraction_max    1.000 
_diffrn_reflns_Laue_measured_fraction_full   1.000 
_diffrn_reflns_point_group_measured_fraction_max   1.000 
_diffrn_reflns_point_group_measured_fraction_full  1.000 
_reflns_number_total              4303 
_reflns_number_gt                 4124 
_reflns_threshold_expression      'I > 2\s(I)' 
_reflns_Friedel_coverage          0.751 
_reflns_Friedel_fraction_max      1.000 
_reflns_Friedel_fraction_full     1.000 
  
_reflns_special_details 
; 
 Reflections were merged by SHELXL according to the crystal 
 class for the calculation of statistics and refinement. 
  
 _reflns_Friedel_fraction is defined as the number of unique 
 Friedel pairs measured divided by the number that would be 
 possible theoretically, ignoring centric projections and 
 systematic absences. 
; 
  
_computing_data_collection        'APEX3 v2019.11-0 (Bruker Nano, 2020)' 
_computing_cell_refinement        'SAINT v8.40A (Bruker-AXS, 2013)' 
_computing_data_reduction         'SAINT v8.40A (Bruker-AXS, 2013)' 
_computing_structure_solution     'SHELXS-2013/1 (Sheldrick, 2015)' 
_computing_structure_refinement 'SHELXL-2019/1 (Sheldrick, 2019)' 
_computing_molecular_graphics     'Bruker SHELXTL' 
_computing_publication_material   'Bruker SHELXTL' 
_refine_special_details 
; 
 Refinement of F^2^ against ALL reflections.  The weighted R-factor wR and 
 goodness of fit S are based on F^2^, conventional R-factors R are based 
 on F, with F set to zero for negative F^2^. The threshold expression of 
 F^2^ > 2sigma(F^2^) is used only for calculating R-factors(gt) etc. and is 
 not relevant to the choice of reflections for refinement.  R-factors based 
 on F^2^ are statistically about twice as large as those based on F, and R- 
 factors based on ALL data will be even larger. 
; 
_refine_ls_structure_factor_coef  Fsqd 
_refine_ls_matrix_type            full 
_refine_ls_weighting_scheme       calc 
_refine_ls_weighting_details 
'w=1/[\s^2^(Fo^2^)+(0.0317P)^2^+0.4445P] where P=(Fo^2^+2Fc^2^)/3' 
_atom_sites_solution_primary      direct 
_atom_sites_solution_secondary    difmap 
_atom_sites_solution_hydrogens    geom 
_refine_ls_hydrogen_treatment     constr 
_refine_ls_extinction_method      none 
_refine_ls_extinction_coef        . 
_refine_ls_abs_structure_details 
; 
 Flack x determined using 1744 quotients [(I+)-(I-)]/[(I+)+(I-)] 
 (Parsons, Flack and Wagner, Acta Cryst. B69 (2013) 249-259). 
; 
_refine_ls_abs_structure_Flack    0.01(9) 
_chemical_absolute_configuration  ad 
_refine_ls_number_reflns          4303 
_refine_ls_number_parameters      262 
_refine_ls_number_restraints      0 
_refine_ls_R_factor_all           0.0312 
_refine_ls_R_factor_gt            0.0292 
_refine_ls_wR_factor_ref          0.0720 
_refine_ls_wR_factor_gt           0.0703 
_refine_ls_goodness_of_fit_ref    1.070 
_refine_ls_restrained_S_all       1.070 
_refine_ls_shift/su_max           0.000 
_refine_ls_shift/su_mean          0.000 
  
loop_ 
 _atom_site_label 
 _atom_site_type_symbol 
 _atom_site_fract_x 
 _atom_site_fract_y 
 _atom_site_fract_z 
 _atom_site_U_iso_or_equiv 
 _atom_site_adp_type 
 _atom_site_occupancy 
 _atom_site_site_symmetry_order 
 _atom_site_calc_flag 
 _atom_site_refinement_flags_posn 
 _atom_site_refinement_flags_adp 
 _atom_site_refinement_flags_occupancy 
 _atom_site_disorder_assembly 
 _atom_site_disorder_group 
O1 O 0.13313(19) 0.25355(9) 0.16783(7) 0.0342(3) Uani 1 1 d . . . . . 
C1 C 0.0569(2) 0.32603(12) 0.17320(9) 0.0221(3) Uani 1 1 d . . . . . 
C2 C 0.0239(2) 0.38466(14) 0.10360(10) 0.0289(4) Uani 1 1 d . . . . . 
H2A H -0.081734 0.366074 0.082598 0.035 Uiso 1 1 calc R U . . . 
H2B H 0.106757 0.370275 0.065264 0.035 Uiso 1 1 calc R U . . . 
C3 C 0.0229(2) 0.49040(13) 0.11769(10) 0.0260(4) Uani 1 1 d . . . . . 
H3A H 0.133465 0.512143 0.128859 0.031 Uiso 1 1 calc R U . . . 
H3B H -0.015072 0.523460 0.071986 0.031 Uiso 1 1 calc R U . . . 
C4 C -0.0868(2) 0.51345(12) 0.18339(10) 0.0222(3) Uani 1 1 d . . . . . 
H4A H -0.197483 0.491749 0.172385 0.027 Uiso 1 1 calc R U . . . 
H4B H -0.089839 0.582249 0.191349 0.027 Uiso 1 1 calc R U . . . 
C5 C -0.02398(19) 0.46491(11) 0.25411(9) 0.0186(3) Uani 1 1 d . . . . . 
H5A H -0.092894 0.482601 0.297298 0.022 Uiso 1 1 calc R U . . . 
H5B H 0.086232 0.487711 0.264696 0.022 Uiso 1 1 calc R U . . . 
C6 C -0.02056(19) 0.35646(11) 0.24730(9) 0.0173(3) Uani 1 1 d . . . . . 
C7 C -0.1973(2) 0.31759(12) 0.24448(11) 0.0254(4) Uani 1 1 d . . . . . 
H7A H -0.274136 0.364914 0.263820 0.030 Uiso 1 1 calc R U . . . 
H7B H -0.227741 0.301113 0.192235 0.030 Uiso 1 1 calc R U . . . 
C8 C -0.1971(2) 0.23043(12) 0.29442(10) 0.0250(4) Uani 1 1 d . . . . . 
H8A H -0.306270 0.216439 0.313679 0.030 Uiso 1 1 calc R U . . . 
H8B H -0.155570 0.174944 0.267023 0.030 Uiso 1 1 calc R U . . . 
C9 C -0.0841(2) 0.25929(12) 0.35786(10) 0.0220(3) Uani 1 1 d . . . . . 
H9A H -0.048208 0.203931 0.387085 0.026 Uiso 1 1 calc R U . . . 
H9B H -0.136941 0.304399 0.392326 0.026 Uiso 1 1 calc R U . . . 
C10 C 0.05756(19) 0.30530(10) 0.31659(9) 0.0170(3) Uani 1 1 d . . . . . 
H10 H 0.126996 0.253707 0.296509 0.020 Uiso 1 1 calc R U . . . 
C11 C 0.16329(19) 0.36737(10) 0.36675(9) 0.0166(3) Uani 1 1 d . . . . . 
H11 H 0.099799 0.424453 0.380630 0.020 Uiso 1 1 calc R U . . . 
C21 C 0.31389(19) 0.39955(11) 0.32453(9) 0.0175(3) Uani 1 1 d . . . . . 
O2 O 0.38310(16) 0.34574(8) 0.28215(7) 0.0279(3) Uani 1 1 d . . . . . 
C22 C 0.37818(19) 0.49689(11) 0.33647(8) 0.0167(3) Uani 1 1 d . . . . . 
C23 C 0.50221(19) 0.52718(11) 0.28902(9) 0.0197(3) Uani 1 1 d . . . . . 
H23 H 0.544422 0.485646 0.252115 0.024 Uiso 1 1 calc R U . . . 
C24 C 0.5640(2) 0.61731(12) 0.29543(10) 0.0230(3) Uani 1 1 d . . . . . 
H24 H 0.648438 0.637287 0.263140 0.028 Uiso 1 1 calc R U . . . 
C25 C 0.5022(2) 0.67827(12) 0.34912(10) 0.0228(3) Uani 1 1 d . . . . . 
H25 H 0.543843 0.740177 0.353380 0.027 Uiso 1 1 calc R U . . . 
C26 C 0.3798(2) 0.64880(12) 0.39650(9) 0.0224(3) Uani 1 1 d . . . . . 
H26 H 0.338250 0.690612 0.433366 0.027 Uiso 1 1 calc R U . . . 
C27 C 0.3173(2) 0.55845(11) 0.39053(9) 0.0193(3) Uani 1 1 d . . . . . 
H27 H 0.233306 0.538731 0.423182 0.023 Uiso 1 1 calc R U . . . 
C12 C 0.2171(2) 0.31829(12) 0.44066(9) 0.0210(3) Uani 1 1 d . . . . . 
H12A H 0.289458 0.361431 0.468277 0.025 Uiso 1 1 calc R U . . . 
H12B H 0.120765 0.308168 0.472431 0.025 Uiso 1 1 calc R U . . . 
C13 C 0.3016(2) 0.22589(12) 0.43124(9) 0.0209(3) Uani 1 1 d . . . . . 
H13 H 0.386084 0.221235 0.395418 0.025 Uiso 1 1 calc R U . . . 
C14 C 0.2624(2) 0.15008(12) 0.47134(9) 0.0207(3) Uani 1 1 d . . . . . 
H14 H 0.171044 0.156235 0.503103 0.025 Uiso 1 1 calc R U . . . 
C15 C 0.3431(2) 0.05798(11) 0.47249(9) 0.0205(3) Uani 1 1 d . . . . . 
C16 C 0.2981(2) -0.00724(13) 0.52767(10) 0.0242(4) Uani 1 1 d . . . . . 
H16 H 0.216933 0.008844 0.563053 0.029 Uiso 1 1 calc R U . . . 
C17 C 0.3707(2) -0.09548(13) 0.53143(10) 0.0280(4) Uani 1 1 d . . . . . 
H17 H 0.340434 -0.138588 0.569711 0.034 Uiso 1 1 calc R U . . . 
C18 C 0.4869(2) -0.12001(12) 0.47923(11) 0.0273(4) Uani 1 1 d . . . . . 
H18 H 0.536185 -0.180144 0.481428 0.033 Uiso 1 1 calc R U . . . 
C19 C 0.5315(2) -0.05640(13) 0.42351(11) 0.0266(4) Uani 1 1 d . . . . . 
H19 H 0.610015 -0.073619 0.387203 0.032 Uiso 1 1 calc R U . . . 
C20 C 0.4617(2) 0.03195(12) 0.42076(10) 0.0232(3) Uani 1 1 d . . . . . 
H20 H 0.494940 0.075373 0.383251 0.028 Uiso 1 1 calc R U . . . 
  
loop_ 
 _atom_site_aniso_label 
 _atom_site_aniso_U_11 
 _atom_site_aniso_U_22 
 _atom_site_aniso_U_33 
 _atom_site_aniso_U_23 
 _atom_site_aniso_U_13 
 _atom_site_aniso_U_12 
O1 0.0429(8) 0.0346(7) 0.0249(6) -0.0104(5) -0.0052(6) 0.0201(6) 
C1 0.0208(8) 0.0249(8) 0.0206(8) -0.0061(7) -0.0035(6) 0.0040(7) 
C2 0.0327(10) 0.0367(10) 0.0174(8) -0.0030(7) -0.0028(7) 0.0069(8) 
C3 0.0220(8) 0.0330(9) 0.0228(8) 0.0065(7) -0.0005(7) 0.0046(7) 
C4 0.0183(8) 0.0226(8) 0.0258(8) 0.0037(7) -0.0012(6) 0.0034(6) 
C5 0.0190(8) 0.0165(7) 0.0204(7) -0.0010(6) -0.0006(6) 0.0029(6) 
C6 0.0154(7) 0.0171(7) 0.0194(7) -0.0022(6) -0.0014(6) 0.0029(6) 
C7 0.0168(8) 0.0244(8) 0.0349(9) 0.0004(7) -0.0044(7) -0.0012(7) 
C8 0.0205(8) 0.0220(8) 0.0327(9) 0.0012(7) -0.0019(7) -0.0043(7) 
C9 0.0226(8) 0.0198(7) 0.0237(8) 0.0000(7) 0.0015(7) -0.0034(6) 
C10 0.0173(7) 0.0145(7) 0.0193(7) -0.0012(6) -0.0011(6) 0.0015(6) 
C11 0.0178(8) 0.0143(7) 0.0178(7) -0.0004(6) -0.0006(6) 0.0007(6) 
C21 0.0168(7) 0.0168(7) 0.0189(7) -0.0001(6) -0.0018(6) 0.0012(6) 
O2 0.0261(6) 0.0226(6) 0.0349(7) -0.0089(5) 0.0098(5) -0.0018(5) 
C22 0.0148(7) 0.0177(7) 0.0176(7) 0.0002(6) -0.0029(6) 0.0009(6) 
C23 0.0174(7) 0.0202(7) 0.0215(8) 0.0008(6) 0.0018(6) 0.0034(6) 
C24 0.0189(8) 0.0227(8) 0.0274(8) 0.0028(7) 0.0032(7) -0.0018(6) 
C25 0.0237(8) 0.0181(7) 0.0267(8) -0.0002(6) -0.0034(7) -0.0025(7) 
C26 0.0262(8) 0.0202(8) 0.0208(8) -0.0040(6) -0.0005(7) 0.0000(7) 
C27 0.0207(8) 0.0204(7) 0.0169(7) -0.0008(6) 0.0020(6) -0.0018(6) 
C12 0.0248(8) 0.0194(8) 0.0186(7) -0.0006(6) -0.0024(6) -0.0008(7) 
C13 0.0221(8) 0.0215(8) 0.0191(7) -0.0011(6) -0.0043(7) 0.0010(7) 
C14 0.0218(8) 0.0241(8) 0.0163(7) -0.0018(6) -0.0041(6) -0.0013(7) 
C15 0.0220(8) 0.0205(8) 0.0189(7) 0.0007(6) -0.0077(6) -0.0041(6) 
C16 0.0277(8) 0.0256(8) 0.0194(8) 0.0016(6) -0.0040(7) -0.0025(7) 
C17 0.0349(9) 0.0223(8) 0.0267(8) 0.0061(7) -0.0082(8) -0.0050(7) 
C18 0.0284(9) 0.0186(8) 0.0349(10) 0.0002(7) -0.0111(8) -0.0001(7) 
C19 0.0218(8) 0.0252(8) 0.0328(9) -0.0023(7) -0.0038(7) -0.0014(7) 
C20 0.0222(8) 0.0221(8) 0.0252(8) 0.0019(7) -0.0025(7) -0.0039(7) 
  
_geom_special_details 
; 
 All esds (except the esd in the dihedral angle between two l.s. planes) 
 are estimated using the full covariance matrix.  The cell esds are taken 
 into account individually in the estimation of esds in distances, angles 
 and torsion angles; correlations between esds in cell parameters are only 
 used when they are defined by crystal symmetry.  An approximate (isotropic) 
 treatment of cell esds is used for estimating esds involving l.s. planes. 
; 
  
loop_ 
 _geom_bond_atom_site_label_1 
 _geom_bond_atom_site_label_2 
 _geom_bond_distance 
 _geom_bond_site_symmetry_2 
 _geom_bond_publ_flag 
O1 C1 1.215(2) . ? 
C1 C2 1.517(2) . ? 
C1 C6 1.528(2) . ? 
C2 C3 1.526(3) . ? 
C2 H2A 0.9900 . ? 
C2 H2B 0.9900 . ? 
C3 C4 1.517(2) . ? 
C3 H3A 0.9900 . ? 
C3 H3B 0.9900 . ? 
C4 C5 1.526(2) . ? 
C4 H4A 0.9900 . ? 
C4 H4B 0.9900 . ? 
C5 C6 1.549(2) . ? 
C5 H5A 0.9900 . ? 
C5 H5B 0.9900 . ? 
C6 C10 1.571(2) . ? 
C6 C7 1.571(2) . ? 
C7 C8 1.525(2) . ? 
C7 H7A 0.9900 . ? 
C7 H7B 0.9900 . ? 
C8 C9 1.523(2) . ? 
C8 H8A 0.9900 . ? 
C8 H8B 0.9900 . ? 
C9 C10 1.534(2) . ? 
C9 H9A 0.9900 . ? 
C9 H9B 0.9900 . ? 
C10 C11 1.532(2) . ? 
C10 H10 1.0000 . ? 
C11 C21 1.530(2) . ? 
C11 C12 1.553(2) . ? 
C11 H11 1.0000 . ? 
C21 O2 1.218(2) . ? 
C21 C22 1.501(2) . ? 
C22 C27 1.395(2) . ? 
C22 C23 1.400(2) . ? 
C23 C24 1.387(2) . ? 
C23 H23 0.9500 . ? 
C24 C25 1.388(2) . ? 
C24 H24 0.9500 . ? 
C25 C26 1.386(3) . ? 
C25 H25 0.9500 . ? 
C26 C27 1.392(2) . ? 
C26 H26 0.9500 . ? 
C27 H27 0.9500 . ? 
C12 C13 1.501(2) . ? 
C12 H12A 0.9900 . ? 
C12 H12B 0.9900 . ? 
C13 C14 1.334(2) . ? 
C13 H13 0.9500 . ? 
C14 C15 1.473(2) . ? 
C14 H14 0.9500 . ? 
C15 C20 1.398(3) . ? 
C15 C16 1.401(2) . ? 
C16 C17 1.395(3) . ? 
C16 H16 0.9500 . ? 
C17 C18 1.384(3) . ? 
C17 H17 0.9500 . ? 
C18 C19 1.392(3) . ? 
C18 H18 0.9500 . ? 
C19 C20 1.386(2) . ? 
C19 H19 0.9500 . ? 
C20 H20 0.9500 . ? 
  
loop_ 
 _geom_angle_atom_site_label_1 
 _geom_angle_atom_site_label_2 
 _geom_angle_atom_site_label_3 
 _geom_angle 
 _geom_angle_site_symmetry_1 
 _geom_angle_site_symmetry_3 
 _geom_angle_publ_flag 
O1 C1 C2 119.87(15) . . ? 
O1 C1 C6 121.90(16) . . ? 
C2 C1 C6 118.01(14) . . ? 
C1 C2 C3 114.22(15) . . ? 
C1 C2 H2A 108.7 . . ? 
C3 C2 H2A 108.7 . . ? 
C1 C2 H2B 108.7 . . ? 
C3 C2 H2B 108.7 . . ? 
H2A C2 H2B 107.6 . . ? 
C4 C3 C2 110.05(15) . . ? 
C4 C3 H3A 109.7 . . ? 
C2 C3 H3A 109.7 . . ? 
C4 C3 H3B 109.7 . . ? 
C2 C3 H3B 109.7 . . ? 
H3A C3 H3B 108.2 . . ? 
C3 C4 C5 109.24(13) . . ? 
C3 C4 H4A 109.8 . . ? 
C5 C4 H4A 109.8 . . ? 
C3 C4 H4B 109.8 . . ? 
C5 C4 H4B 109.8 . . ? 
H4A C4 H4B 108.3 . . ? 
C4 C5 C6 113.17(14) . . ? 
C4 C5 H5A 108.9 . . ? 
C6 C5 H5A 108.9 . . ? 
C4 C5 H5B 108.9 . . ? 
C6 C5 H5B 108.9 . . ? 
H5A C5 H5B 107.8 . . ? 
C1 C6 C5 110.95(14) . . ? 
C1 C6 C10 111.66(13) . . ? 
C5 C6 C10 114.13(13) . . ? 
C1 C6 C7 105.48(13) . . ? 
C5 C6 C7 109.67(13) . . ? 
C10 C6 C7 104.38(13) . . ? 
C8 C7 C6 105.49(13) . . ? 
C8 C7 H7A 110.6 . . ? 
C6 C7 H7A 110.6 . . ? 
C8 C7 H7B 110.6 . . ? 
C6 C7 H7B 110.6 . . ? 
H7A C7 H7B 108.8 . . ? 
C9 C8 C7 102.20(14) . . ? 
C9 C8 H8A 111.3 . . ? 
C7 C8 H8A 111.3 . . ? 
C9 C8 H8B 111.3 . . ? 
C7 C8 H8B 111.3 . . ? 
H8A C8 H8B 109.2 . . ? 
C8 C9 C10 103.60(13) . . ? 
C8 C9 H9A 111.0 . . ? 
C10 C9 H9A 111.0 . . ? 
C8 C9 H9B 111.0 . . ? 
C10 C9 H9B 111.0 . . ? 
H9A C9 H9B 109.0 . . ? 
C11 C10 C9 114.13(13) . . ? 
C11 C10 C6 115.17(12) . . ? 
C9 C10 C6 104.78(13) . . ? 
C11 C10 H10 107.5 . . ? 
C9 C10 H10 107.5 . . ? 
C6 C10 H10 107.5 . . ? 
C21 C11 C10 110.92(13) . . ? 
C21 C11 C12 108.29(13) . . ? 
C10 C11 C12 113.40(13) . . ? 
C21 C11 H11 108.0 . . ? 
C10 C11 H11 108.0 . . ? 
C12 C11 H11 108.0 . . ? 
O2 C21 C22 120.00(15) . . ? 
O2 C21 C11 120.07(14) . . ? 
C22 C21 C11 119.93(13) . . ? 
C27 C22 C23 119.22(14) . . ? 
C27 C22 C21 123.25(15) . . ? 
C23 C22 C21 117.50(14) . . ? 
C24 C23 C22 120.56(15) . . ? 
C24 C23 H23 119.7 . . ? 
C22 C23 H23 119.7 . . ? 
C23 C24 C25 119.86(16) . . ? 
C23 C24 H24 120.1 . . ? 
C25 C24 H24 120.1 . . ? 
C26 C25 C24 119.99(16) . . ? 
C26 C25 H25 120.0 . . ? 
C24 C25 H25 120.0 . . ? 
C25 C26 C27 120.53(15) . . ? 
C25 C26 H26 119.7 . . ? 
C27 C26 H26 119.7 . . ? 
C26 C27 C22 119.85(15) . . ? 
C26 C27 H27 120.1 . . ? 
C22 C27 H27 120.1 . . ? 
C13 C12 C11 115.78(13) . . ? 
C13 C12 H12A 108.3 . . ? 
C11 C12 H12A 108.3 . . ? 
C13 C12 H12B 108.3 . . ? 
C11 C12 H12B 108.3 . . ? 
H12A C12 H12B 107.4 . . ? 
C14 C13 C12 122.37(16) . . ? 
C14 C13 H13 118.8 . . ? 
C12 C13 H13 118.8 . . ? 
C13 C14 C15 128.06(16) . . ? 
C13 C14 H14 116.0 . . ? 
C15 C14 H14 116.0 . . ? 
C20 C15 C16 118.20(16) . . ? 
C20 C15 C14 123.24(15) . . ? 
C16 C15 C14 118.56(16) . . ? 
C17 C16 C15 120.98(17) . . ? 
C17 C16 H16 119.5 . . ? 
C15 C16 H16 119.5 . . ? 
C18 C17 C16 119.82(17) . . ? 
C18 C17 H17 120.1 . . ? 
C16 C17 H17 120.1 . . ? 
C17 C18 C19 119.87(17) . . ? 
C17 C18 H18 120.1 . . ? 
C19 C18 H18 120.1 . . ? 
C20 C19 C18 120.29(18) . . ? 
C20 C19 H19 119.9 . . ? 
C18 C19 H19 119.9 . . ? 
C19 C20 C15 120.83(16) . . ? 
C19 C20 H20 119.6 . . ? 
C15 C20 H20 119.6 . . ? 
  
loop_ 
 _geom_torsion_atom_site_label_1 
 _geom_torsion_atom_site_label_2 
 _geom_torsion_atom_site_label_3 
 _geom_torsion_atom_site_label_4 
 _geom_torsion 
 _geom_torsion_site_symmetry_1 
 _geom_torsion_site_symmetry_2 
 _geom_torsion_site_symmetry_3 
 _geom_torsion_site_symmetry_4 
 _geom_torsion_publ_flag 
O1 C1 C2 C3 -145.22(18) . . . . ? 
C6 C1 C2 C3 40.1(2) . . . . ? 
C1 C2 C3 C4 -51.0(2) . . . . ? 
C2 C3 C4 C5 61.25(18) . . . . ? 
C3 C4 C5 C6 -61.33(18) . . . . ? 
O1 C1 C6 C5 148.18(17) . . . . ? 
C2 C1 C6 C5 -37.3(2) . . . . ? 
O1 C1 C6 C10 19.6(2) . . . . ? 
C2 C1 C6 C10 -165.80(15) . . . . ? 
O1 C1 C6 C7 -93.14(19) . . . . ? 
C2 C1 C6 C7 81.42(18) . . . . ? 
C4 C5 C6 C1 47.77(18) . . . . ? 
C4 C5 C6 C10 174.96(13) . . . . ? 
C4 C5 C6 C7 -68.35(18) . . . . ? 
C1 C6 C7 C8 102.34(16) . . . . ? 
C5 C6 C7 C8 -138.12(15) . . . . ? 
C10 C6 C7 C8 -15.46(17) . . . . ? 
C6 C7 C8 C9 37.04(17) . . . . ? 
C7 C8 C9 C10 -44.80(17) . . . . ? 
C8 C9 C10 C11 161.94(13) . . . . ? 
C8 C9 C10 C6 35.06(16) . . . . ? 
C1 C6 C10 C11 108.41(15) . . . . ? 
C5 C6 C10 C11 -18.42(19) . . . . ? 
C7 C6 C10 C11 -138.12(14) . . . . ? 
C1 C6 C10 C9 -125.36(14) . . . . ? 
C5 C6 C10 C9 107.81(15) . . . . ? 
C7 C6 C10 C9 -11.89(15) . . . . ? 
C9 C10 C11 C21 172.19(13) . . . . ? 
C6 C10 C11 C21 -66.53(17) . . . . ? 
C9 C10 C11 C12 50.08(18) . . . . ? 
C6 C10 C11 C12 171.36(13) . . . . ? 
C10 C11 C21 O2 -38.8(2) . . . . ? 
C12 C11 C21 O2 86.24(18) . . . . ? 
C10 C11 C21 C22 142.37(13) . . . . ? 
C12 C11 C21 C22 -92.58(16) . . . . ? 
O2 C21 C22 C27 -172.12(16) . . . . ? 
C11 C21 C22 C27 6.7(2) . . . . ? 
O2 C21 C22 C23 9.8(2) . . . . ? 
C11 C21 C22 C23 -171.36(14) . . . . ? 
C27 C22 C23 C24 -0.1(2) . . . . ? 
C21 C22 C23 C24 178.06(15) . . . . ? 
C22 C23 C24 C25 -0.2(2) . . . . ? 
C23 C24 C25 C26 0.4(3) . . . . ? 
C24 C25 C26 C27 -0.3(3) . . . . ? 
C25 C26 C27 C22 0.0(3) . . . . ? 
C23 C22 C27 C26 0.2(2) . . . . ? 
C21 C22 C27 C26 -177.86(15) . . . . ? 
C21 C11 C12 C13 -68.62(17) . . . . ? 
C10 C11 C12 C13 54.95(19) . . . . ? 
C11 C12 C13 C14 -132.36(17) . . . . ? 
C12 C13 C14 C15 -174.46(15) . . . . ? 
C13 C14 C15 C20 -10.8(3) . . . . ? 
C13 C14 C15 C16 169.78(17) . . . . ? 
C20 C15 C16 C17 0.6(2) . . . . ? 
C14 C15 C16 C17 -179.92(16) . . . . ? 
C15 C16 C17 C18 -1.2(3) . . . . ? 
C16 C17 C18 C19 0.4(3) . . . . ? 
C17 C18 C19 C20 1.0(3) . . . . ? 
C18 C19 C20 C15 -1.6(3) . . . . ? 
C16 C15 C20 C19 0.8(2) . . . . ? 
C14 C15 C20 C19 -178.69(16) . . . . ? 
  
_refine_diff_density_max    0.186 
_refine_diff_density_min   -0.160 
_refine_diff_density_rms    0.032 
  
_shelx_res_file 
; 
TITL V24254 in P2(1)2(1)2(1) 
    V24254.res 
    created by SHELXL-2019/1 at 11:39:50 on 10-Oct-2024 
CELL 1.54178   8.31290  14.23830  17.76270  90.0000  90.0000  90.0000 
ZERR    4.00   0.00060   0.00150   0.00210   0.0000   0.0000   0.0000 
LATT -1 
SYMM 0.5-X,-Y,0.5+Z 
SYMM -X,0.5+Y,0.5-Z 
SYMM 0.5+X,0.5-Y,-Z 
SFAC C H O 
UNIT 108 120 8 
TEMP -173.15 
SIZE 0.1 0.1 0.2 
  
ACTA 
WPDB -2 
CONF 
  
L.S. 10 
BOND $H 
FMAP 2 
PLAN 20 
  
WGHT    0.031700    0.444500 
FVAR       0.22404 
O1    3    0.133133    0.253553    0.167831    11.00000    0.04288    0.03465 = 
         0.02494   -0.01039   -0.00518    0.02009 
C1    1    0.056948    0.326028    0.173199    11.00000    0.02078    0.02489 = 
         0.02057   -0.00615   -0.00355    0.00397 
C2    1    0.023890    0.384660    0.103596    11.00000    0.03271    0.03671 = 
         0.01740   -0.00297   -0.00285    0.00686 
AFIX  23 
H2A   2   -0.081734    0.366074    0.082598    11.00000   -1.20000 
H2B   2    0.106757    0.370275    0.065264    11.00000   -1.20000 
AFIX   0 
C3    1    0.022892    0.490401    0.117686    11.00000    0.02204    0.03298 = 
         0.02284    0.00650   -0.00048    0.00463 
AFIX  23 
H3A   2    0.133465    0.512143    0.128859    11.00000   -1.20000 
H3B   2   -0.015072    0.523460    0.071986    11.00000   -1.20000 
AFIX   0 
C4    1   -0.086812    0.513453    0.183388    11.00000    0.01833    0.02256 = 
         0.02578    0.00373   -0.00117    0.00339 
AFIX  23 
H4A   2   -0.197483    0.491749    0.172385    11.00000   -1.20000 
H4B   2   -0.089839    0.582249    0.191349    11.00000   -1.20000 
AFIX   0 
C5    1   -0.023980    0.464914    0.254110    11.00000    0.01899    0.01648 = 
         0.02041   -0.00101   -0.00063    0.00291 
AFIX  23 
H5A   2   -0.092894    0.482601    0.297298    11.00000   -1.20000 
H5B   2    0.086232    0.487711    0.264696    11.00000   -1.20000 
AFIX   0 
C6    1   -0.020560    0.356461    0.247304    11.00000    0.01540    0.01710 = 
         0.01938   -0.00220   -0.00143    0.00287 
C7    1   -0.197300    0.317589    0.244475    11.00000    0.01676    0.02445 = 
         0.03494    0.00038   -0.00439   -0.00123 
AFIX  23 
H7A   2   -0.274136    0.364914    0.263820    11.00000   -1.20000 
H7B   2   -0.227741    0.301113    0.192235    11.00000   -1.20000 
AFIX   0 
C8    1   -0.197115    0.230428    0.294416    11.00000    0.02047    0.02202 = 
         0.03266    0.00116   -0.00194   -0.00435 
AFIX  23 
H8A   2   -0.306270    0.216439    0.313679    11.00000   -1.20000 
H8B   2   -0.155570    0.174944    0.267023    11.00000   -1.20000 
AFIX   0 
C9    1   -0.084124    0.259294    0.357855    11.00000    0.02256    0.01982 = 
         0.02370    0.00004    0.00146   -0.00336 
AFIX  23 
H9A   2   -0.048208    0.203931    0.387085    11.00000   -1.20000 
H9B   2   -0.136941    0.304399    0.392326    11.00000   -1.20000 
AFIX   0 
C10   1    0.057555    0.305298    0.316586    11.00000    0.01730    0.01452 = 
         0.01927   -0.00122   -0.00109    0.00146 
AFIX  13 
H10   2    0.126996    0.253707    0.296509    11.00000   -1.20000 
AFIX   0 
C11   1    0.163295    0.367368    0.366754    11.00000    0.01784    0.01432 = 
         0.01777   -0.00038   -0.00056    0.00074 
AFIX  13 
H11   2    0.099799    0.424453    0.380630    11.00000   -1.20000 
AFIX   0 
C21   1    0.313887    0.399552    0.324527    11.00000    0.01684    0.01676 = 
         0.01895   -0.00009   -0.00177    0.00123 
O2    3    0.383102    0.345745    0.282151    11.00000    0.02606    0.02262 = 
         0.03492   -0.00889    0.00982   -0.00184 
C22   1    0.378176    0.496893    0.336470    11.00000    0.01476    0.01770 = 
         0.01756    0.00015   -0.00292    0.00086 
C23   1    0.502212    0.527178    0.289019    11.00000    0.01742    0.02024 = 
         0.02147    0.00082    0.00178    0.00341 
AFIX  43 
H23   2    0.544422    0.485646    0.252115    11.00000   -1.20000 
AFIX   0 
C24   1    0.564004    0.617313    0.295429    11.00000    0.01889    0.02270 = 
         0.02744    0.00280    0.00320   -0.00182 
AFIX  43 
H24   2    0.648438    0.637287    0.263140    11.00000   -1.20000 
AFIX   0 
C25   1    0.502216    0.678267    0.349121    11.00000    0.02370    0.01808 = 
         0.02668   -0.00022   -0.00341   -0.00254 
AFIX  43 
H25   2    0.543843    0.740177    0.353380    11.00000   -1.20000 
AFIX   0 
C26   1    0.379813    0.648801    0.396504    11.00000    0.02625    0.02017 = 
         0.02082   -0.00403   -0.00053    0.00001 
AFIX  43 
H26   2    0.338250    0.690612    0.433366    11.00000   -1.20000 
AFIX   0 
C27   1    0.317275    0.558451    0.390528    11.00000    0.02065    0.02039 = 
         0.01690   -0.00079    0.00201   -0.00179 
AFIX  43 
H27   2    0.233306    0.538731    0.423182    11.00000   -1.20000 
AFIX   0 
C12   1    0.217068    0.318287    0.440662    11.00000    0.02482    0.01941 = 
         0.01863   -0.00056   -0.00245   -0.00080 
AFIX  23 
H12A  2    0.289458    0.361431    0.468277    11.00000   -1.20000 
H12B  2    0.120765    0.308168    0.472431    11.00000   -1.20000 
AFIX   0 
C13   1    0.301595    0.225889    0.431237    11.00000    0.02206    0.02153 = 
         0.01910   -0.00110   -0.00428    0.00104 
AFIX  43 
H13   2    0.386084    0.221235    0.395418    11.00000   -1.20000 
AFIX   0 
C14   1    0.262373    0.150077    0.471336    11.00000    0.02176    0.02414 = 
         0.01630   -0.00178   -0.00408   -0.00127 
AFIX  43 
H14   2    0.171044    0.156235    0.503103    11.00000   -1.20000 
AFIX   0 
C15   1    0.343077    0.057977    0.472486    11.00000    0.02197    0.02047 = 
         0.01894    0.00070   -0.00768   -0.00408 
C16   1    0.298080   -0.007243    0.527671    11.00000    0.02773    0.02561 = 
         0.01941    0.00159   -0.00402   -0.00249 
AFIX  43 
H16   2    0.216933    0.008844    0.563053    11.00000   -1.20000 
AFIX   0 
C17   1    0.370696   -0.095477    0.531427    11.00000    0.03490    0.02232 = 
         0.02667    0.00613   -0.00821   -0.00504 
AFIX  43 
H17   2    0.340434   -0.138588    0.569711    11.00000   -1.20000 
AFIX   0 
C18   1    0.486909   -0.120006    0.479231    11.00000    0.02841    0.01860 = 
         0.03491    0.00019   -0.01110   -0.00008 
AFIX  43 
H18   2    0.536185   -0.180144    0.481428    11.00000   -1.20000 
AFIX   0 
C19   1    0.531457   -0.056404    0.423512    11.00000    0.02184    0.02515 = 
         0.03279   -0.00227   -0.00375   -0.00141 
AFIX  43 
H19   2    0.610015   -0.073619    0.387203    11.00000   -1.20000 
AFIX   0 
C20   1    0.461703    0.031953    0.420763    11.00000    0.02222    0.02206 = 
         0.02518    0.00190   -0.00248   -0.00389 
AFIX  43 
H20   2    0.494940    0.075373    0.383251    11.00000   -1.20000 
AFIX   0 
HKLF 4 
  
  
  
  
REM  V24254 in P2(1)2(1)2(1) 
REM wR2 = 0.0720, GooF = S = 1.070, Restrained GooF = 1.070 for all data 
REM R1 = 0.0292 for 4124 Fo > 4sig(Fo) and 0.0312 for all 4303 data 
REM 262 parameters refined using 0 restraints 
  
END 
  
WGHT      0.0317      0.4445 
  
REM Highest difference peak  0.186,  deepest hole -0.160,  1-sigma level  0.032 
Q1    1   0.3439  0.4554  0.3311  11.00000  0.05    0.19 
Q2    1   0.0233  0.3439  0.2131  11.00000  0.05    0.16 
Q3    1   0.1891  0.3422  0.4024  11.00000  0.05    0.15 
Q4    1  -0.0269  0.4059  0.2518  11.00000  0.05    0.14 
Q5    1   0.0292  0.3604  0.1414  11.00000  0.05    0.13 
Q6    1   0.4716  0.5012  0.3289  11.00000  0.05    0.13 
Q7    1  -0.1038  0.3388  0.2410  11.00000  0.05    0.13 
Q8    1   0.4606 -0.0945  0.5231  11.00000  0.05    0.13 
Q9    1   0.3383  0.5240  0.3587  11.00000  0.05    0.12 
Q10   1   0.0160  0.3371  0.2833  11.00000  0.05    0.12 
Q11   1  -0.0122  0.2829  0.3362  11.00000  0.05    0.12 
Q12   1  -0.1422  0.2395  0.3302  11.00000  0.05    0.12 
Q13   1   0.1807  0.1439  0.5292  11.00000  0.05    0.12 
Q14   1   0.0968  0.3402  0.3455  11.00000  0.05    0.12 
Q15   1   0.3221  0.1983  0.4762  11.00000  0.05    0.11 
Q16   1   0.1213  0.5177  0.0001  11.00000  0.05    0.11 
Q17   1  -0.0308  0.5033  0.1478  11.00000  0.05    0.11 
Q18   1  -0.0599  0.4894  0.2198  11.00000  0.05    0.11 
Q19   1   0.0677  0.3471  0.0638  11.00000  0.05    0.11 
Q20   1  -0.1960  0.2711  0.2663  11.00000  0.05    0.11 
; 
_shelx_res_checksum   20259 
  
_shelx_hkl_file 
; 
   1   0   0    0.04    0.10 
   1   0   0    0.08    0.08 
  -1   0   0    0.03    0.15 
  -1   0   0    0.03    0.07 
   1   0   0   -0.06    0.14 
   2   0   0  341.36   11.55 
  -2   0   0  338.62   10.98 
   2   0   0  332.85   11.00 
   2   0   0  342.35   11.02 
  -2   0   0  347.80   11.33 
   3   0   0    0.04    0.29 
   3   0   0    0.00    0.22 
  -3   0   0   -0.40    0.61 
   3   0   0    0.25    0.61 
  -3   0   0    0.24    0.18 
  -4   0   0   12.47    0.84 
  -4   0   0   15.51    1.78 
   4   0   0   11.92    1.65 
  -4   0   0   10.82    0.65 
   4   0   0   12.20    1.07 
   4   0   0   11.48    0.87 
  -5   0   0   -0.55    0.33 
  -5   0   0   -0.09    0.16 
   5   0   0   -1.70    2.61 
   5   0   0    0.22    0.51 
   6   0   0   79.44    3.01 
   6   0   0   66.29    2.97 
   6   0   0   72.60    3.52 
   6   0   0   77.58    2.95 
  -6   0   0   77.56    2.84 
  -6   0   0   77.42    2.83 
  -6   0   0   80.38    2.92 
  -7   0   0    0.07    0.14 
  -7   0   0   -0.17    0.15 
   7   0   0   -0.02    0.18 
  -8   0   0    0.21    0.20 
  -9   0   0   -0.08    0.20 
   9   0   0   -0.01    0.12 
  -9   0   0   -0.09    0.11 
   9   0   0   -0.08    0.15 
  10   0   0    8.14    0.55 
 -10   0   0   12.01    0.52 
  10   0   0    9.99    0.56 
   0  -1   0    0.13    0.05 
   0  -1   0    0.07    0.04 
   0   1   0    0.10    0.04 
   0  -1   0    0.06    0.07 
   1   1   0    0.16    0.17 
  -1  -1   0    0.37    0.19 
  -1   1   0    0.23    0.19 
   1   1   0    0.31    0.10 
   1  -1   0    0.40    0.22 
   1  -1   0    0.34    0.13 
   1  -1   0    0.24    0.11 
  -1  -1   0    0.24    0.09 
   2  -1   0    0.19    0.19 
  -2   1   0    0.61    0.38 
   2   1   0    0.59    0.34 
  -2  -1   0    0.25    0.12 
  -2  -1   0    0.08    0.32 
   2  -1   0    0.46    0.19 
   2   1   0    0.21    0.16 
  -2   1   0    0.23    0.14 
   2  -1   0    0.53    0.37 
   2   1   0   -0.06    0.18 
   3  -1   0    4.57    0.92 
   3  -1   0    4.80    0.52 
  -3   1   0    3.61    0.83 
   3   1   0    4.17    0.84 
   3  -1   0    4.72    0.48 
  -3   1   0    4.49    0.45 
  -3  -1   0    3.92    0.81 
  -3  -1   0    4.52    0.42 
   3   1   0    4.72    0.48 
   3   1   0    4.10    0.50 
   4   1   0    8.54    0.76 
  -4   1   0    9.65    1.59 
   4   1   0    8.72    1.48 
  -4  -1   0    7.95    1.50 
   4  -1   0    9.65    1.67 
  -4  -1   0    8.70    0.73 
   4  -1   0    9.87    0.97 
   4  -1   0    9.28    0.90 
  -4  -1   0    9.72    0.58 
  -5   1   0   28.48    3.44 
   5  -1   0   33.00    3.66 
  -5  -1   0   30.49    1.37 
   5  -1   0   31.79    1.76 
  -5  -1   0   32.24    1.70 
  -5   1   0   34.10    1.41 
   6  -1   0   27.14    1.40 
   6  -1   0   27.73    1.34 
  -6   1   0   27.53    1.29 
   6   1   0   25.97    1.33 
   6  -1   0   24.91    1.94 
  -6  -1   0   27.42    1.25 
  -6  -1   0   25.12    1.20 
  -6  -1   0   28.60    1.30 
  -6  -1   0   25.35    1.69 
  -6   1   0   26.08    1.22 
  -6   1   0   25.47    1.46 
   6   1   0   25.16    1.40 
  -6   1   0   26.35    1.22 
   6   1   0   23.63    2.46 
   6   1   0   26.30    1.32 
   7  -1   0    0.18    0.19 
  -7   1   0    0.00    0.15 
  -7  -1   0   -0.11    0.15 
  -7  -1   0    0.19    0.19 
  -7   1   0    0.00    0.14 
   7   1   0    0.02    0.17 
  -8  -1   0    8.36    0.66 
  -8  -1   0    9.13    0.82 
  -8   1   0    8.17    0.66 
   9  -1   0    0.09    0.15 
  -9  -1   0    0.13    0.12 
   9   1   0   -0.08    0.12 
   9   1   0    0.00    0.18 
  -9   1   0    0.24    0.23 
  -9  -1   0   -0.10    0.18 
  -9   1   0   -0.05    0.11 
 -10  -1   0    0.55    0.12 
  10  -1   0    0.40    0.20 
  10   1   0    0.53    0.17 
  10  -1   0    0.25    0.16 
 -10   1   0    0.29    0.10 
  10   1   0    0.33    0.09 
   0   2   0   18.19    0.69 
   0  -2   0   19.18    0.82 
   0  -2   0   18.25    0.71 
   1  -2   0  512.47   16.10 
  -1   2   0  500.70   16.31 
   1  -2   0  504.08   16.33 
   1   2   0  481.71   16.00 
  -1  -2   0  505.88   16.19 
  -1  -2   0  490.05   16.01 
   1  -2   0  523.67   16.21 
  -1  -2   0  512.34   16.17 
   2  -2   0  255.76    8.32 
  -2  -2   0  252.74    8.53 
   2  -2   0  260.66    8.71 
  -2  -2   0  246.41    8.19 
   2   2   0  248.72    8.19 
   2  -2   0  254.93    8.30 
   2   2   0  252.77    8.47 
  -2   2   0  256.02    8.67 
   2   2   0  241.93    8.15 
   3  -2   0   21.39    1.18 
  -3  -2   0   22.66    1.07 
  -3  -2   0   22.85    1.57 
   3  -2   0   22.32    1.74 
   3  -2   0   22.05    1.15 
   3   2   0   22.33    1.08 
  -3   2   0   23.91    1.72 
   4   2   0   29.51    1.48 
  -4   2   0   29.89    2.61 
  -4  -2   0   31.60    1.51 
   4  -2   0   30.28    1.64 
   4  -2   0   31.51    1.59 
  -4  -2   0   32.42    2.47 
   4   2   0   33.43    2.32 
   4  -2   0   31.57    2.46 
  -4  -2   0   29.81    1.27 
   5  -2   0   60.35    5.08 
  -5   2   0   53.61    2.17 
   5  -2   0   54.69    2.25 
  -5  -2   0   55.60    2.11 
   5   2   0   55.57    2.20 
   5  -2   0   52.15    2.79 
  -5  -2   0   55.53    2.46 
   5  -2   0   54.01    2.52 
  -5   2   0   55.80    2.12 
  -5   2   0   45.67    4.63 
  -5   2   0   50.49    2.09 
   6  -2   0   24.64    1.27 
  -6   2   0   25.09    1.15 
   6   2   0   21.59    1.30 
   6   2   0   22.47    1.20 
  -6   2   0   23.88    1.14 
  -6  -2   0   24.60    1.17 
   6   2   0   24.51    1.24 
  -6  -2   0   24.27    1.13 
  -6  -2   0   26.87    1.67 
  -6  -2   0   24.01    1.20 
   6  -2   0   23.89    1.32 
  -6   2   0   25.23    1.21 
   6  -2   0   19.90    1.97 
  -7  -2   0    3.48    0.39 
  -7   2   0    3.45    0.49 
  -7   2   0    3.66    0.42 
   7   2   0    3.79    0.47 
  -7  -2   0    3.65    0.43 
  -7  -2   0    2.48    0.38 
  -7   2   0    2.69    0.50 
   7  -2   0    3.66    0.49 
   7   2   0    2.87    0.46 
  -7   2   0    4.00    0.40 
  -8   2   0    5.42    0.55 
   8  -2   0    6.06    0.64 
  -8  -2   0    6.19    0.57 
  -8  -2   0    5.29    0.47 
  -8   2   0    6.17    0.52 
   8   2   0    6.02    0.64 
   8   2   0    6.34    0.56 
  -8   2   0    5.91    0.75 
   9  -2   0    3.50    0.42 
  -9  -2   0    2.86    0.36 
  -9   2   0    3.48    0.34 
   9   2   0    3.83    0.48 
  -9  -2   0    3.67    0.35 
   9   2   0    4.04    0.37 
  -9   2   0    3.07    0.41 
  10  -2   0    0.16    0.12 
 -10  -2   0    0.27    0.12 
  10   2   0    0.00    0.16 
  10  -2   0   -0.18    0.14 
 -10   2   0    0.20    0.09 
   0  -3   0    0.02    0.11 
   0  -3   0    0.04    0.22 
   0   3   0    0.09    0.10 
   1  -3   0  107.31    3.92 
  -1   3   0  105.91    3.87 
   1   3   0  104.22    3.51 
  -1  -3   0  107.94    3.72 
   1  -3   0  103.97    3.64 
  -1  -3   0  106.27    3.53 
  -1   3   0  104.40    3.57 
  -1  -3   0  110.77    3.77 
   1  -3   0  102.91    3.62 
  -2  -3   0   -0.03    0.12 
   2  -3   0   -0.10    0.20 
   2  -3   0    0.09    0.19 
  -2  -3   0    0.11    0.40 
  -2  -3   0    0.02    0.45 
   2  -3   0    0.35    0.53 
   2   3   0    0.19    0.19 
  -2   3   0    0.36    0.50 
   3  -3   0   90.67    4.05 
   3  -3   0   85.23    3.44 
   3   3   0   82.15    3.61 
   3   3   0   81.97    3.59 
  -3   3   0   90.07    3.90 
   3  -3   0   88.62    3.34 
  -3  -3   0   92.42    3.76 
  -3  -3   0   90.56    3.19 
  -4   3   0   26.66    2.68 
   4  -3   0   33.29    3.04 
  -4  -3   0   26.78    1.18 
   4   3   0   28.81    1.45 
  -4   3   0   26.84    1.20 
   4  -3   0   29.89    1.54 
   4  -3   0   24.79    1.69 
   4   3   0   26.54    2.45 
  -4  -3   0   29.50    1.43 
  -5   3   0    0.36    3.23 
   5  -3   0   -6.86    3.61 
  -5  -3   0    0.09    0.17 
  -5  -3   0    0.61    0.36 
   5   3   0    0.96    1.05 
   5  -3   0    0.59    0.50 
  -5   3   0   -0.04    0.17 
   5  -3   0    0.10    0.20 
  -5   3   0    0.05    0.16 
   5   3   0    0.03    0.18 
  -5   3   0    0.04    0.18 
   5  -3   0    0.40    0.91 
   5  -3   0   -0.21    0.37 
  -6  -3   0   -0.30    0.15 
   6  -3   0    0.83    0.77 
  -6  -3   0    1.00    0.28 
  -6   3   0   -0.01    0.16 
  -6  -3   0    0.24    0.51 
   6   3   0   -0.05    0.16 
   6   3   0   -0.12    0.26 
   6   3   0   -0.14    0.26 
  -6   3   0    0.33    0.29 
  -6  -3   0    0.04    0.18 
  -6   3   0   -0.09    0.19 
  -6   3   0    0.11    0.15 
   7  -3   0    0.48    0.26 
  -7   3   0    0.44    0.33 
  -7  -3   0    1.14    0.32 
   7   3   0    0.54    0.22 
   7   3   0    0.65    0.27 
  -7   3   0    0.75    0.22 
  -7   3   0    1.17    0.27 
  -7   3   0    0.74    0.25 
  -7  -3   0    0.79    0.19 
   7   3   0    1.32    0.36 
  -7  -3   0    0.85    0.77 
  -8   3   0   15.77    2.04 
   8   3   0   13.81    0.81 
   8  -3   0   13.58    0.95 
  -8   3   0   13.21    0.81 
  -8   3   0   13.23    0.78 
  -8  -3   0   13.37    0.75 
   8   3   0   10.99    0.95 
   8   3   0   12.93    0.94 
  -8  -3   0   13.84    0.85 
  -8   3   0   12.02    0.94 
  -9   3   0    2.88    0.46 
   9   3   0    2.48    0.48 
  -9  -3   0    1.66    0.24 
  -9   3   0    1.92    0.28 
  -9  -3   0    1.95    0.30 
   9  -3   0    1.57    0.28 
  10  -3   0    1.47    0.26 
 -10  -3   0    2.06    0.20 
  10  -3   0    2.07    0.27 
 -10   3   0    2.91    0.26 
   0  -4   0   24.54    1.26 
   0  -4   0   24.10    1.03 
   0   4   0   23.83    0.97 
  -1  -4   0   79.02    2.76 
   1  -4   0   82.71    2.86 
   1   4   0   79.87    2.72 
  -1   4   0   76.39    3.14 
   1  -4   0   80.60    2.88 
  -1   4   0   81.10    2.79 
  -1  -4   0   80.98    3.00 
   1  -4   0   72.56    3.16 
   2  -4   0    0.09    0.68 
  -2  -4   0    0.17    0.15 
  -2   4   0    1.02    0.64 
   2  -4   0   -0.03    0.19 
  -2  -4   0   -0.11    0.48 
   2   4   0    0.66    0.24 
  -2  -4   0   -0.16    0.55 
  -2   4   0    0.14    0.18 
  -3   4   0    4.13    1.19 
   3   4   0    3.99    0.51 
  -3  -4   0    3.31    0.88 
   3  -4   0    4.03    0.60 
   3  -4   0    3.74    1.14 
  -3  -4   0    5.36    1.10 
  -3  -4   0    3.34    0.44 
   3  -4   0    3.70    0.55 
  -4  -4   0    1.08    0.35 
   4  -4   0    0.65    0.25 
   4   4   0    0.34    0.59 
  -4  -4   0   -0.35    1.66 
  -4   4   0    0.14    1.79 
   4  -4   0    1.07    0.51 
  -4   4   0    0.84    0.23 
   4  -4   0    3.56    2.03 
   4  -4   0    0.64    0.40 
   5  -4   0    4.26    0.54 
   5  -4   0    3.85    4.64 
   5  -4   0    3.10    0.93 
  -5   4   0    3.73    0.40 
   5  -4   0    3.94    0.48 
  -5  -4   0    4.32    0.47 
  -5  -4   0    3.52    0.59 
  -5   4   0    3.84    0.45 
  -5   4   0    7.38    4.12 
  -5   4   0    4.52    0.61 
   5   4   0    3.99    0.53 
   5  -4   0    3.25    0.38 
   5  -4   0    2.90    0.72 
   5   4   0    3.82    0.54 
  -5   4   0    3.75    0.44 
  -6  -4   0    1.21    0.23 
  -6   4   0    0.86    0.22 
  -6   4   0    0.82    0.22 
  -6   4   0    0.97    0.29 
  -6  -4   0    0.91    0.58 
   6   4   0    1.08    0.27 
   6   4   0    0.43    0.32 
  -6  -4   0    0.98    0.25 
   6   4   0    0.79    0.28 
  -6   4   0    0.46    0.33 
  -6  -4   0    1.15    0.26 
  -7   4   0   18.42    1.20 
  -7   4   0   21.19    1.08 
  -7   4   0   18.06    1.77 
  -7   4   0   20.01    1.05 
   7  -4   0   20.11    1.26 
  -7  -4   0   21.57    1.84 
  -7  -4   0   18.85    0.99 
  -7  -4   0   21.19    1.09 
   7   4   0   19.82    1.23 
   7   4   0   19.96    1.03 
  -7   4   0   20.50    1.00 
   7   4   0   18.50    1.14 
  -8   4   0    2.98    0.58 
   8   4   0    2.47    0.43 
  -8   4   0    3.59    0.38 
   8  -4   0    2.80    0.46 
   8   4   0    3.34    0.52 
   8   4   0    3.49    0.38 
  -8  -4   0    3.21    0.35 
  -8  -4   0    4.30    0.47 
  -8   4   0    3.43    0.50 
  -9  -4   0    0.51    0.15 
   9   4   0    0.86    0.28 
  -9   4   0    0.92    0.34 
  -9   4   0    0.90    0.20 
  -9  -4   0    1.29    0.27 
  10  -4   0    6.91    0.39 
 -10  -4   0    7.32    0.36 
  10  -4   0    6.67    0.43 
 -10   4   0    7.52    0.36 
   0   5   0    0.03    0.18 
   0   5   0    0.10    0.49 
   0  -5   0    0.18    0.46 
   0  -5   0    0.12    0.15 
  -1   5   0    3.51    0.39 
  -1   5   0    2.43    0.65 
  -1  -5   0    3.14    0.66 
  -1  -5   0    3.38    0.35 
   1  -5   0    3.00    0.75 
   1   5   0    3.09    0.35 
   1   5   0    2.30    0.59 
   1  -5   0    2.89    0.39 
  -2   5   0    9.85    0.67 
  -2  -5   0   10.27    0.64 
  -2  -5   0    9.29    1.04 
   2   5   0    9.26    0.66 
  -2   5   0    9.70    1.23 
  -2  -5   0   12.15    1.28 
   2  -5   0    9.96    1.31 
   2  -5   0   10.68    0.75 
  -3  -5   0   65.93    2.59 
   3  -5   0   63.10    3.81 
  -3   5   0   68.77    2.67 
  -3  -5   0   67.03    3.41 
  -3  -5   0   60.94    3.12 
   3   5   0   63.85    2.49 
   3  -5   0   67.71    2.82 
  -3   5   0   66.96    3.66 
   3  -5   0   72.39    2.54 
   3  -5   0   68.10    2.78 
  -4   5   0    6.02    0.51 
   4  -5   0    7.90    0.99 
  -4  -5   0    5.34    0.69 
  -4  -5   0    5.98    0.50 
   4  -5   0    6.53    0.50 
  -4   5   0    7.08    0.76 
  -4   5   0    4.72    2.39 
  -4  -5   0    6.21    1.77 
   4  -5   0    3.58    3.15 
   4  -5   0    5.02    0.77 
  -5  -5   0    1.80    0.53 
   5   5   0    1.90    0.41 
  -5   5   0    1.03    0.26 
   5   5   0    1.08    0.23 
   5   5   0    1.51    0.38 
   5  -5   0    0.89    0.61 
   5  -5   0    0.94    0.24 
  -5   5   0    1.35    0.51 
   5  -5   0    1.58    0.33 
  -5  -5   0    1.05    0.32 
  -5   5   0    1.61    0.34 
  -5   5   0    1.47    0.27 
  -5   5   0    1.21    0.37 
   5  -5   0    1.86    0.94 
  -5  -5   0    1.90    0.28 
  -5  -5   0    1.28    0.26 
  -6   5   0   28.81    1.33 
  -6  -5   0   28.82    1.86 
   6   5   0   27.96    1.48 
   6  -5   0   28.06    1.19 
  -6  -5   0   28.83    1.28 
  -6   5   0   27.90    1.33 
  -6   5   0   29.43    1.43 
  -6   5   0   28.51    1.90 
  -6   5   0   28.48    1.54 
  -6  -5   0   30.62    1.38 
  -7   5   0    7.72    0.53 
  -7   5   0    6.33    0.69 
  -7  -5   0    7.03    0.50 
  -7   5   0    6.77    0.55 
   7   5   0    6.61    0.69 
   7  -5   0    6.85    0.72 
   7   5   0    7.14    0.68 
  -7  -5   0    8.18    1.33 
   7   5   0    7.28    0.54 
  -7  -5   0    7.10    0.61 
  -7   5   0    7.17    0.64 
  -7   5   0    4.30    1.04 
  -8   5   0    8.29    0.75 
  -8   5   0    9.13    0.59 
   8  -5   0    8.44    0.74 
   8   5   0    8.62    0.69 
  -8  -5   0    8.61    0.66 
  -8  -5   0    8.06    0.55 
   8   5   0    8.56    0.71 
   8   5   0    9.43    0.55 
   9  -5   0   14.89    0.86 
   9   5   0   14.55    0.80 
  -9  -5   0   15.00    0.71 
  -9  -5   0   14.71    0.78 
  -9   5   0   15.23    0.89 
   0   6   0  284.30    9.62 
   0  -6   0  299.40    9.77 
   0   6   0  300.28   10.16 
   0  -6   0  296.78   10.24 
   1  -6   0   73.12    2.88 
  -1   6   0   74.39    3.40 
   1   6   0   74.06    2.68 
   1   6   0   76.85    3.26 
   1  -6   0   75.30    3.57 
  -1  -6   0   72.67    3.24 
  -1   6   0   77.54    2.77 
  -1  -6   0   76.67    2.80 
  -2   6   0   34.72    2.36 
  -2  -6   0   34.39    2.25 
   2   6   0   34.40    1.48 
  -2  -6   0   38.22    1.59 
  -2   6   0   35.39    1.57 
   2  -6   0   36.88    2.66 
   2  -6   0   34.38    1.72 
  -2  -6   0   36.59    2.12 
   2  -6   0   34.11    1.39 
  -3   6   0    3.66    0.57 
   3  -6   0    5.12    2.04 
  -3  -6   0    2.16    0.41 
   3  -6   0    2.85    0.58 
  -3  -6   0    1.80    1.31 
   3  -6   0    3.28    0.35 
  -3   6   0    4.05    1.73 
  -3  -6   0    2.57    0.31 
  -3  -6   0    2.73    1.56 
  -4   6   0   40.39    1.78 
  -4   6   0   42.34    4.18 
   4  -6   0   40.03    1.64 
   4  -6   0   40.47    1.59 
   4   6   0   38.22    1.76 
  -4   6   0   39.70    1.60 
  -4  -6   0   39.14    1.58 
  -4   6   0   37.48    1.92 
   4   6   0   38.80    1.77 
   4  -6   0   43.80    4.97 
  -4  -6   0   39.29    3.71 
  -4   6   0   37.86    1.59 
  -4  -6   0   42.01    2.09 
   4   6   0   37.90    1.56 
   4  -6   0   39.20    2.17 
  -5   6   0   30.72    1.31 
  -5   6   0   30.69    1.37 
   5  -6   0   33.35    2.29 
  -5  -6   0   28.71    1.30 
  -5   6   0   30.61    1.81 
  -5  -6   0   34.87    1.89 
  -5  -6   0   31.63    1.39 
   5  -6   0   31.25    1.41 
   5  -6   0   33.25    1.35 
   5   6   0   32.98    1.35 
  -5   6   0   29.99    1.57 
  -5   6   0   29.86    1.37 
   5   6   0   31.83    1.56 
   5   6   0   31.33    1.55 
  -6   6   0    4.76    0.93 
  -6  -6   0    3.97    0.46 
  -6  -6   0    4.04    1.28 
  -6   6   0    3.59    0.41 
   6  -6   0    3.35    0.37 
   6   6   0    4.18    0.59 
   6   6   0    4.14    0.41 
  -6   6   0    2.95    0.47 
  -6   6   0    3.50    0.46 
  -6   6   0    3.49    0.44 
   6   6   0    2.67    0.50 
  -6  -6   0    3.77    0.39 
   7   6   0    2.21    0.43 
   7   6   0    1.30    0.22 
  -7   6   0    1.79    0.30 
   7  -6   0    1.97    0.43 
  -7   6   0    1.58    1.04 
   7   6   0    0.97    0.30 
  -7  -6   0    0.88    0.27 
  -7   6   0    1.53    0.43 
  -7  -6   0    1.37    0.24 
  -7  -6   0    2.34    0.98 
  -8  -6   0   15.64    0.78 
   8   6   0   15.37    0.69 
   8  -6   0   15.87    1.02 
   8   6   0   15.37    1.08 
   8   6   0   14.37    0.91 
  -8  -6   0   15.09    0.84 
  -8   6   0   14.80    0.80 
  -8   6   0   13.97    0.95 
  -9   6   0    0.46    0.12 
   9   6   0    0.52    0.18 
  -9  -6   0    0.39    0.13 
  -9  -6   0    0.47    0.20 
   9  -6   0    0.71    0.21 
  -9   6   0    0.42    0.34 
   0  -7   0    0.22    0.25 
   0  -7   0   -0.72    1.10 
   0   7   0   -0.72    0.88 
   0   7   0    0.09    0.32 
  -1  -7   0    1.40    1.44 
  -1  -7   0    0.46    0.24 
   1  -7   0    2.11    1.45 
   1  -7   0   -0.04    0.25 
  -1   7   0    0.20    0.29 
  -1   7   0    1.21    1.16 
   1  -7   0    0.72    0.19 
   1   7   0    0.34    0.40 
   2  -7   0    2.53    0.52 
   2  -7   0    2.23    0.31 
  -2   7   0    0.27    1.46 
  -2  -7   0    4.74    1.34 
  -2  -7   0    2.09    1.34 
  -2   7   0    2.75    0.51 
   2  -7   0    3.14    2.47 
  -2  -7   0    1.92    0.27 
  -2  -7   0    2.31    0.41 
   3  -7   0   36.88    4.24 
  -3   7   0   37.33    3.85 
   3  -7   0   36.45    1.98 
  -3   7   0   36.65    1.81 
  -3  -7   0   38.15    1.80 
   3  -7   0   39.13    1.58 
  -3  -7   0   45.33    3.37 
  -3  -7   0   36.04    1.48 
   4   7   0   -0.15    0.22 
   4  -7   0    0.05    0.17 
   4   7   0   -0.08    0.24 
  -4   7   0    0.34    0.15 
  -4   7   0    0.20    0.48 
  -4   7   0    0.23    0.22 
   4  -7   0   -0.29    0.62 
   4   7   0    0.24    0.15 
  -4  -7   0    0.48    0.41 
  -4   7   0    0.01    0.21 
  -4   7   0    0.06    0.21 
   4  -7   0    0.03    0.20 
  -5   7   0   65.75    2.42 
   5   7   0   65.74    2.48 
   5  -7   0   69.18    2.53 
   5   7   0   67.74    2.78 
   5  -7   0   69.72    3.58 
   5  -7   0   69.51    2.61 
   5   7   0   66.32    2.75 
  -5  -7   0   68.97    2.57 
  -5   7   0   66.53    2.79 
  -5  -7   0   66.03    2.48 
  -5   7   0   67.17    2.54 
  -5  -7   0   70.81    3.14 
  -5   7   0   67.60    3.10 
  -6   7   0   22.12    1.28 
  -6  -7   0   21.84    1.10 
  -6  -7   0   19.77    1.71 
  -6   7   0   21.15    1.84 
   6  -7   0   22.36    1.00 
  -6   7   0   21.56    1.08 
   6   7   0   20.83    1.24 
   6   7   0   21.15    1.00 
   6   7   0   20.93    1.24 
  -6  -7   0   21.50    1.03 
   7   7   0   16.59    0.81 
   7  -7   0   16.73    1.14 
  -7  -7   0   18.76    2.05 
   7   7   0   17.23    1.06 
   7   7   0   17.56    1.03 
  -7  -7   0   17.53    0.88 
  -7  -7   0   17.77    0.97 
  -7   7   0   17.76    1.14 
  -7   7   0   17.94    0.93 
   8   7   0   33.11    1.50 
  -8   7   0   34.67    1.60 
  -8  -7   0   35.86    1.48 
   8   7   0   34.74    1.91 
  -8   7   0   32.76    1.38 
  -8  -7   0   33.21    1.56 
   9   7   0    3.10    0.32 
  -9  -7   0    2.67    0.31 
  -9   7   0    2.95    0.37 
  -9  -7   0    3.42    0.25 
   9  -7   0    3.08    0.35 
  -9   7   0    2.47    0.21 
   0  -8   0  119.23    4.14 
   0   8   0  124.29    4.35 
   0   8   0  128.39    5.42 
   0  -8   0  126.64    4.55 
   0  -8   0  112.80    5.37 
  -1  -8   0   58.29    3.69 
   1  -8   0   60.34    2.60 
  -1  -8   0   59.53    2.16 
  -1  -8   0   63.69    2.54 
   1  -8   0   59.38    2.20 
  -1   8   0   57.54    4.28 
   1  -8   0   54.06    3.93 
  -2  -8   0    8.09    0.53 
  -2   8   0    7.82    0.84 
   2  -8   0    8.90    0.89 
   2  -8   0    8.56    0.58 
   2   8   0    8.69    0.87 
  -2   8   0    8.30    2.31 
  -2  -8   0    9.38    0.78 
  -2  -8   0    5.32    2.00 
  -3   8   0   17.54    1.02 
  -3   8   0   16.74    0.85 
  -3   8   0   17.83    1.26 
   3   8   0   16.79    1.02 
  -3  -8   0   16.87    0.85 
  -3   8   0   17.01    1.00 
   3   8   0   14.38    1.11 
   3  -8   0   16.70    0.91 
   3   8   0   17.70    0.84 
   3  -8   0   17.56    1.41 
  -3  -8   0   19.59    1.22 
   3  -8   0   16.53    0.91 
  -4  -8   0   14.21    1.18 
   4  -8   0   15.46    1.51 
   4   8   0   13.45    0.93 
   4  -8   0   15.02    0.88 
  -4   8   0   13.91    1.30 
   4   8   0   13.92    0.93 
  -4   8   0   14.33    0.79 
  -4  -8   0   13.95    0.79 
   4  -8   0   14.74    0.82 
   4   8   0   14.56    0.75 
  -4   8   0   14.52    0.92 
  -4   8   0   14.06    0.94 
  -5  -8   0   52.50    2.06 
   5   8   0   53.55    2.29 
   5  -8   0   52.06    2.11 
   5   8   0   51.71    1.96 
  -5   8   0   50.07    2.02 
  -5  -8   0   49.22    1.97 
   5   8   0   49.70    2.23 
   5  -8   0   51.08    3.27 
  -5   8   0   46.97    2.63 
   5  -8   0   52.19    2.03 
  -5   8   0   52.53    2.29 
  -5  -8   0   53.33    2.70 
   6  -8   0    0.01    0.62 
   6  -8   0    0.52    0.20 
  -6   8   0    0.44    0.26 
   6   8   0    0.23    0.26 
   6   8   0    0.74    0.30 
  -6  -8   0    0.40    0.21 
  -6   8   0    1.07    0.23 
   6   8   0    0.38    0.15 
  -6   8   0    1.91    1.18 
  -6  -8   0   -1.16    0.78 
  -6  -8   0    0.61    0.19 
   7   8   0   12.55    0.80 
   7   8   0   11.59    0.81 
  -7  -8   0   11.24    0.65 
  -7  -8   0   11.80    0.74 
  -7   8   0   11.07    0.67 
   7   8   0   11.12    0.55 
   7  -8   0   11.56    0.93 
  -7   8   0   10.44    0.84 
   7   8   0   11.80    0.91 
   8   8   0   10.59    0.65 
  -8   8   0   10.26    0.56 
  -8  -8   0   11.50    0.67 
  -8   8   0    9.64    0.71 
  -8  -8   0   10.56    0.56 
   8  -8   0   12.64    1.00 
   9  -8   0    1.36    0.21 
  -9   8   0    0.78    0.17 
  -9  -8   0    0.93    0.21 
  -9  -8   0    0.91    0.17 
   0  -9   0    1.31    2.68 
   0   9   0    0.01    0.18 
   0  -9   0    0.24    0.35 
   0  -9   0   -0.04    0.15 
   0   9   0    0.29    0.21 
   0   9   0    0.00    0.20 
   1  -9   0    8.25    0.96 
  -1   9   0    6.91    0.59 
  -1   9   0    7.31    1.02 
   1   9   0    6.17    0.50 
  -1   9   0    0.41    2.89 
  -1  -9   0    9.18    2.85 
  -1  -9   0    6.07    0.47 
   1   9   0    6.05    0.56 
  -1   9   0    7.23    0.56 
   1   9   0    7.14    0.61 
  -1   9   0    7.02    0.60 
   1  -9   0    6.49    0.51 
  -2  -9   0    1.57    0.47 
   2  -9   0    1.58    0.56 
   2   9   0    1.59    0.36 
  -2   9   0    1.37    0.30 
  -2   9   0    1.46    0.30 
  -2  -9   0    1.54    0.27 
   2   9   0    1.03    0.36 
  -2   9   0    1.21    0.64 
   2  -9   0    1.11    0.24 
  -2   9   0    1.58    0.37 
   3  -9   0   22.28    1.12 
  -3  -9   0   21.61    1.04 
  -3   9   0   22.83    1.23 
   3   9   0   20.86    1.00 
  -3   9   0   21.00    1.01 
  -3   9   0   22.13    1.19 
  -3  -9   0   23.48    1.48 
   3   9   0   22.98    1.25 
   3   9   0   22.29    1.18 
  -3   9   0   21.96    1.59 
  -3  -9   0   21.11    1.00 
   3  -9   0   21.71    1.08 
   3  -9   0   21.79    1.68 
   4   9   0   38.25    1.78 
   4  -9   0   36.01    2.02 
  -4   9   0   41.73    2.27 
   4  -9   0   40.62    2.55 
  -4   9   0   35.01    2.26 
  -4   9   0   39.23    1.60 
   4   9   0   38.59    1.54 
  -4  -9   0   39.63    1.63 
  -4  -9   0   39.02    2.18 
   4  -9   0   41.75    1.75 
  -4  -9   0   36.07    1.55 
  -5  -9   0    7.66    1.12 
  -5  -9   0    7.42    0.55 
   5  -9   0    8.82    2.23 
  -5   9   0    6.16    1.37 
  -5   9   0    7.56    0.56 
  -5  -9   0    8.69    0.63 
  -5   9   0    9.05    0.75 
   5  -9   0    9.01    0.61 
   5  -9   0    8.26    0.68 
   5   9   0    8.91    0.74 
   5   9   0    7.76    0.69 
   5   9   0    7.57    0.52 
   6   9   0   16.04    0.74 
   6  -9   0   16.58    1.00 
  -6  -9   0   15.67    0.91 
  -6   9   0   19.31    1.22 
  -6   9   0   14.94    1.38 
  -6  -9   0   15.74    0.82 
  -6   9   0   10.54    2.86 
   7   9   0    4.81    0.61 
   7   9   0    5.06    0.51 
   7  -9   0    4.68    0.64 
  -7  -9   0    5.04    0.40 
  -7   9   0    4.94    0.56 
  -7   9   0    4.44    0.39 
  -7  -9   0    5.57    0.50 
   7   9   0    4.43    0.49 
   8   9   0    0.25    0.16 
  -8  -9   0   -0.08    0.14 
  -8   9   0    0.02    0.11 
   8   9   0   -0.30    0.19 
  -8  -9   0   -0.03    0.20 
  -8   9   0    0.03    0.13 
   8  -9   0   -0.04    0.17 
   0  10   0   18.08    1.02 
   0 -10   0   14.73    0.91 
   0  10   0   17.56    0.92 
   0  10   0   17.01    1.13 
   0 -10   0   18.56    1.31 
   0  10   0   16.17    1.00 
   0 -10   0   17.55    0.89 
  -1  10   0   13.05    0.82 
   1  10   0   12.56    0.74 
  -1 -10   0   11.26    0.69 
   1 -10   0   13.81    1.21 
   1 -10   0   12.23    0.74 
   1 -10   0   11.58    0.72 
  -1  10   0   11.67    0.78 
   1  10   0   12.44    0.97 
  -1 -10   0   13.86    1.14 
  -1  10   0   11.88    0.85 
   1  10   0   12.15    0.85 
   1 -10   0   12.54    0.73 
  -1  10   0   11.39    0.99 
  -1 -10   0   12.43    0.71 
   1  10   0   13.35    0.85 
  -2  10   0   -0.21    0.20 
   2 -10   0   -0.16    0.17 
   2  10   0    0.03    0.21 
   2 -10   0    0.25    0.60 
  -2 -10   0   -0.07    0.17 
   2  10   0   -0.13    0.13 
  -2 -10   0   -0.38    0.21 
   2 -10   0    0.11    0.18 
  -2  10   0   -0.07    0.20 
   2  10   0   -0.09    0.20 
   2 -10   0   -0.06    0.16 
  -2 -10   0    0.26    0.45 
  -2  10   0    0.14    0.19 
  -3 -10   0   13.49    0.77 
  -3  10   0   14.78    1.67 
   3  10   0   12.19    0.70 
   3 -10   0   13.55    0.84 
  -3  10   0   11.69    0.70 
  -3 -10   0   12.59    1.26 
   3 -10   0   14.07    1.55 
   3  10   0   12.77    0.86 
  -3 -10   0   12.25    0.72 
   4  10   0    3.39    0.37 
  -4  10   0    4.12    0.55 
   4 -10   0    4.05    0.44 
   4  10   0    4.36    0.55 
  -4  10   0    4.91    0.57 
  -4  10   0    3.43    0.40 
   4  10   0    3.51    0.54 
  -4 -10   0    2.61    0.83 
   4 -10   0    2.95    1.39 
  -4  10   0    3.25    0.54 
  -4 -10   0    3.49    0.41 
   4 -10   0    3.37    0.51 
   5 -10   0    1.30    0.33 
   5  10   0    1.24    0.32 
   5 -10   0    1.18    0.23 
  -5 -10   0    2.22    0.88 
  -5  10   0    1.16    0.23 
   5  10   0    0.99    0.20 
  -5 -10   0    1.51    0.30 
   5 -10   0    0.59    2.28 
  -5  10   0    1.44    0.32 
  -5 -10   0    1.37    0.24 
   5  10   0    1.43    0.34 
  -6  10   0    1.02    0.29 
  -6 -10   0    1.49    0.24 
   6  10   0    0.69    0.28 
   6  10   0    0.68    0.23 
  -6 -10   0    1.04    0.26 
   6  10   0    1.12    0.28 
  -6  10   0    0.99    0.19 
   6 -10   0    0.85    0.20 
  -7 -10   0   12.15    0.63 
   7 -10   0   12.73    0.90 
  -7 -10   0   12.87    0.73 
   7  10   0    8.93    0.94 
   7  10   0   10.91    0.79 
  -7  10   0   13.44    0.84 
   7  10   0   12.11    0.82 
  -8  10   0    7.58    0.51 
   8  10   0    6.60    0.50 
  -8 -10   0    7.93    0.47 
  -8 -10   0    7.60    0.42 
   0 -11   0    0.00    0.50 
   0  11   0   -0.09    0.19 
   0 -11   0    0.06    0.18 
   0  11   0    0.06    0.17 
   0  11   0   -0.06    0.24 
   0  11   0    0.07    0.18 
   1 -11   0    0.36    0.19 
  -1 -11   0    0.50    0.18 
  -1 -11   0    0.63    0.52 
  -1  11   0    0.24    0.22 
   1  11   0    0.32    0.22 
   1 -11   0    0.22    0.20 
  -1  11   0    0.13    0.26 
   1 -11   0    0.85    0.59 
   1  11   0    0.28    0.17 
   1  11   0    0.11    0.26 
   1 -11   0    0.22    0.18 
   1  11   0    0.27    0.24 
  -1  11   0    0.32    0.25 
  -1 -11   0    0.18    0.18 
  -1  11   0    0.27    0.18 
  -2  11   0    1.30    0.32 
  -2 -11   0    0.53    0.58 
  -2 -11   0    0.99    0.27 
  -2 -11   0    1.39    0.29 
   2 -11   0    1.22    0.25 
   2  11   0    1.66    0.42 
   2  11   0    1.37    0.31 
  -2  11   0    1.69    0.39 
   2 -11   0    0.56    0.70 
   2 -11   0    1.70    0.36 
   2 -11   0    1.40    0.30 
  -2  11   0    0.75    0.33 
   2  11   0    1.03    0.29 
   3  11   0    8.46    0.72 
  -3 -11   0    7.93    1.09 
   3  11   0    8.20    0.55 
   3  11   0    8.00    0.69 
   3 -11   0    8.79    0.69 
  -3  11   0    8.98    0.75 
   3 -11   0    8.31    0.64 
  -3 -11   0    7.63    0.58 
  -3  11   0    8.64    0.72 
  -4  11   0    5.17    0.58 
   4  11   0    4.81    0.54 
  -4  11   0    5.24    0.46 
  -4  11   0    5.28    0.65 
   4 -11   0    4.61    0.54 
   4  11   0    5.74    0.68 
  -4 -11   0    5.10    0.45 
   4  11   0    5.70    0.60 
   4  11   0    3.41    0.52 
  -4 -11   0    5.56    0.52 
   4  11   0    4.89    0.41 
   4 -11   0    4.91    0.47 
  -4 -11   0    7.01    1.14 
   4 -11   0    5.65    1.61 
  -5  11   0   34.40    1.38 
   5  11   0   35.37    1.64 
  -5 -11   0   35.61    2.52 
   5  11   0   36.73    1.89 
  -5  11   0   37.49    1.74 
   5  11   0   35.80    1.72 
  -5 -11   0   32.54    1.43 
   5 -11   0   35.98    1.50 
  -5 -11   0   36.44    1.56 
   5 -11   0   35.03    1.57 
  -6  11   0    1.05    0.28 
   6  11   0    0.85    0.31 
  -6 -11   0    0.70    0.25 
   6  11   0    1.19    0.29 
   6  11   0    0.55    0.23 
  -6  11   0    0.83    0.24 
   6 -11   0    0.59    0.21 
  -7 -11   0    1.48    0.22 
   7  11   0    1.25    0.22 
   7  11   0    1.37    0.29 
   7 -11   0    1.40    0.31 
  -7 -11   0    1.54    0.26 
  -7  11   0    1.62    0.29 
   7  11   0    1.42    0.24 
  -8  11   0   -0.12    0.11 
   8 -11   0    0.24    0.19 
   0 -12   0   10.09    0.68 
   0  12   0   10.19    0.92 
   0  12   0   10.78    0.79 
   0  12   0   10.45    0.81 
   0  12   0    9.32    0.70 
   0 -12   0   10.81    0.70 
  -1 -12   0    3.51    0.62 
  -1  12   0    3.90    0.59 
   1 -12   0    3.59    0.45 
   1 -12   0    2.73    0.90 
   1  12   0    4.51    0.55 
  -1 -12   0    4.19    0.92 
  -1  12   0    3.71    0.50 
  -1 -12   0    4.06    0.42 
   1 -12   0    4.73    0.57 
   1  12   0    3.97    0.44 
   1  12   0    3.50    0.49 
   1  12   0    4.70    0.71 
   1 -12   0    4.27    0.45 
  -1  12   0    4.51    0.49 
  -1  12   0    4.15    0.52 
  -2  12   0   14.42    0.96 
  -2 -12   0   12.72    0.76 
   2 -12   0   14.30    0.83 
   2  12   0   13.38    0.93 
  -2 -12   0   15.14    1.52 
   2  12   0   13.60    0.76 
  -2  12   0   14.91    0.93 
   2 -12   0   14.70    0.89 
   2  12   0   13.79    0.91 
  -2 -12   0   13.31    0.82 
  -2  12   0   13.56    0.98 
   2 -12   0   13.70    1.56 
   2  12   0   13.31    1.09 
  -3  12   0   69.25    2.82 
   3  12   0   65.73    2.42 
   3 -12   0   69.44    2.61 
  -3 -12   0   66.16    2.50 
  -3 -12   0   63.28    3.27 
   3  12   0   67.31    2.79 
   3 -12   0   65.33    3.68 
  -3 -12   0   66.13    2.57 
   3  12   0   70.07    3.04 
   3 -12   0   65.31    2.66 
  -3  12   0   68.45    2.74 
   3  12   0   67.21    2.71 
   4  12   0   33.15    2.09 
  -4  12   0   29.08    1.57 
  -4  12   0   26.33    1.41 
   4  12   0   24.52    0.99 
   4  12   0   27.17    1.49 
   4  12   0   26.53    1.43 
  -4 -12   0   26.51    2.19 
  -4 -12   0   25.64    1.16 
  -4 -12   0   24.89    1.24 
   4 -12   0   25.33    1.30 
   4  12   0   26.67    1.35 
   5  12   0    4.74    0.50 
  -5 -12   0    4.91    0.43 
   5 -12   0    4.70    0.41 
  -5  12   0    5.52    0.54 
   5  12   0    4.70    0.61 
   5  12   0    4.40    0.49 
  -5 -12   0    4.42    0.47 
   6 -12   0   13.53    0.96 
   6  12   0   13.51    1.01 
   6  12   0   13.90    0.82 
  -6 -12   0   14.27    0.76 
  -6 -12   0   12.74    0.66 
   7 -12   0    1.32    0.27 
   7  12   0    1.08    0.23 
  -7  12   0    1.23    0.21 
   7  12   0    1.06    0.27 
  -7 -12   0    1.26    0.21 
   7  12   0    1.21    0.25 
   0  13   0    0.01    0.18 
   0  13   0   -0.11    0.15 
   0  13   0   -0.10    0.22 
   0 -13   0    0.06    0.17 
   0  13   0   -0.05    0.17 
   0 -13   0   -1.48    0.87 
   0 -13   0   -0.10    0.16 
   0 -13   0    0.13    0.20 
   1 -13   0   -0.01    0.18 
   1  13   0   -0.01    0.25 
  -1  13   0   -0.20    0.26 
  -1 -13   0   -0.13    0.17 
  -1 -13   0    0.13    0.85 
   1 -13   0    0.01    0.94 
   1  13   0    0.02    0.17 
   1  13   0    0.22    0.21 
  -1  13   0    0.30    0.21 
   1 -13   0   -0.08    0.16 
  -1  13   0    0.08    0.18 
  -1  13   0    0.08    0.17 
   1  13   0    0.10    0.15 
  -1 -13   0    0.37    0.18 
   1 -13   0    0.02    0.20 
   2 -13   0    4.53    0.45 
  -2 -13   0    3.62    0.47 
  -2 -13   0    2.66    0.36 
   2  13   0    2.57    0.41 
   2 -13   0    2.66    0.38 
  -2 -13   0    4.58    1.08 
  -2  13   0    3.87    0.50 
  -2  13   0    2.60    0.40 
   2  13   0    3.65    0.42 
   2  13   0    3.45    0.51 
   2 -13   0    1.62    1.22 
   2  13   0    2.88    0.50 
  -3 -13   0   17.13    0.97 
  -3  13   0   18.96    1.12 
   3  13   0   18.54    1.07 
  -3  13   0   18.34    1.07 
   3 -13   0   19.21    0.97 
   3 -13   0   19.04    1.06 
   3  13   0   20.69    1.31 
  -3 -13   0   17.46    1.90 
  -3 -13   0   16.66    0.89 
   3  13   0   16.69    0.75 
  -3  13   0   17.65    1.16 
   3  13   0   20.29    1.14 
   3  13   0   17.62    1.14 
   4 -13   0    7.71    0.64 
  -4  13   0    7.75    0.65 
   4  13   0    7.96    0.66 
   4  13   0    7.81    0.63 
   4 -13   0    7.54    0.55 
  -4  13   0    8.39    0.72 
  -4 -13   0    8.26    0.56 
  -4 -13   0    7.32    0.62 
   4  13   0    8.08    0.78 
   4  13   0    7.70    0.72 
  -5 -13   0    5.40    0.44 
   5 -13   0    3.82    0.55 
  -5 -13   0    5.63    0.48 
   5 -13   0    6.56    0.48 
  -5  13   0    5.83    0.52 
   5  13   0    6.32    0.65 
   5  13   0    5.33    0.51 
   6 -13   0    0.00    0.33 
   6  13   0    0.40    0.28 
   6  13   0    0.01    0.12 
  -6 -13   0    0.29    0.17 
   6  13   0    0.12    0.17 
  -6  13   0   -0.09    0.10 
  -7  13   0   -0.14    0.10 
  -7  13   0   -0.07    0.10 
   0  14   0    6.51    0.51 
   0  14   0    6.16    0.69 
   0 -14   0    6.28    0.52 
   0 -14   0    4.25    1.27 
   0  14   0    6.63    0.62 
   0 -14   0    5.83    0.52 
   0 -14   0    5.72    0.59 
   0  14   0    5.82    0.60 
   1  14   0    1.35    0.29 
  -1  14   0    1.34    0.32 
   1 -14   0    2.35    0.39 
   1  14   0    2.11    0.30 
   1 -14   0    1.84    0.33 
  -1 -14   0    2.74    0.39 
  -1 -14   0    2.17    0.31 
  -1 -14   0    1.82    0.28 
   1  14   0    2.22    0.36 
  -1  14   0    2.58    0.46 
  -1  14   0    1.77    0.29 
   1  14   0    1.44    0.35 
  -2  14   0   19.74    1.04 
   2  14   0   17.40    1.07 
  -2 -14   0   18.89    1.01 
  -2  14   0   19.50    1.12 
   2  14   0   18.70    1.05 
   2  14   0   19.41    1.20 
  -2  14   0   20.04    1.22 
   2  14   0   19.09    1.25 
  -2 -14   0   19.26    0.96 
   2  14   0   17.27    0.76 
   2 -14   0   19.07    0.99 
   3  14   0   43.83    2.05 
   3  14   0   45.41    2.17 
  -3 -14   0   46.48    1.81 
   3 -14   0   44.75    1.92 
   3  14   0   48.38    2.03 
  -3  14   0   47.27    2.03 
  -3  14   0   46.78    2.09 
  -3  14   0   47.62    1.95 
   3  14   0   45.56    1.94 
  -3 -14   0   46.12    1.88 
   3 -14   0   46.12    1.85 
   4  14   0   13.42    0.94 
  -4 -14   0   12.23    0.68 
   4  14   0   12.93    0.82 
  -4  14   0   13.07    0.95 
   4 -14   0   13.54    0.70 
   4 -14   0   13.07    0.79 
  -4 -14   0   13.77    0.76 
  -4  14   0   12.57    0.78 
   4  14   0   13.95    0.82 
  -5 -14   0    1.62    0.42 
  -5  14   0    1.45    0.31 
   5  14   0    1.31    0.21 
   5 -14   0    1.07    0.17 
   5  14   0    1.02    0.46 
   5  14   0    0.51    0.29 
  -5 -14   0    0.60    0.22 
   6  14   0    0.31    0.13 
   6  14   0    0.39    0.17 
  -6 -14   0    0.59    0.21 
  -6  14   0    0.34    0.16 
   0 -15   0    0.06    0.15 
   0  15   0   -0.08    0.18 
   0  15   0   -0.11    0.19 
   0  15   0   -0.19    0.15 
   0  15   0   -0.58    0.37 
   0 -15   0   -0.07    0.13 
   0  15   0    0.09    0.16 
   0 -15   0    0.16    0.18 
   0  15   0    0.01    0.13 
  -1 -15   0    0.17    0.18 
   1  15   0    0.28    0.19 
   1 -15   0    0.28    0.19 
  -1  15   0    0.41    0.16 
  -1 -15   0    0.10    0.15 
   1  15   0    0.47    0.21 
  -1  15   0    0.38    0.20 
  -1  15   0    0.40    0.25 
   1  15   0    0.09    0.20 
   1 -15   0    0.43    0.17 
  -1  15   0    0.52    0.39 
   1  15   0    0.29    0.22 
  -1 -15   0    0.12    0.20 
   2  15   0    0.17    0.22 
   2 -15   0   -0.17    0.19 
   2  15   0   -0.12    0.19 
  -2  15   0   -0.05    0.13 
  -2 -15   0   -0.46    0.15 
   2 -15   0    0.10    0.13 
   2  15   0    0.13    0.16 
  -2  15   0   -0.01    0.15 
   2  15   0    0.02    0.14 
  -2 -15   0    0.21    0.19 
  -2 -15   0   -0.02    0.14 
  -2  15   0    0.02    0.19 
  -3 -15   0   13.65    0.71 
   3 -15   0   13.72    0.71 
   3 -15   0   13.26    0.79 
  -3 -15   0   13.77    0.71 
   3  15   0   13.62    0.77 
   3  15   0   13.45    0.90 
  -3 -15   0   13.81    0.77 
   3  15   0   14.73    0.85 
  -3  15   0   12.36    0.86 
   3  15   0   13.66    1.12 
   4 -15   0    1.42    0.19 
   4  15   0    1.16    0.32 
  -4  15   0    0.99    0.30 
  -4 -15   0    2.02    0.25 
  -4  15   0    1.62    0.25 
   4  15   0    1.81    0.25 
  -4 -15   0    1.68    0.23 
  -4 -15   0    1.78    0.29 
   4 -15   0    1.33    0.46 
   5  15   0    1.10    0.22 
   5  15   0    1.01    0.22 
  -5 -15   0    1.16    0.17 
  -5 -15   0    1.46    0.29 
  -5  15   0    1.69    0.30 
   0  16   0   10.12    0.70 
   0  16   0    8.87    0.99 
   0 -16   0   12.48    0.73 
   0  16   0   11.97    0.72 
  -1  16   0    0.48    0.26 
  -1  16   0    0.74    0.22 
   1 -16   0    0.85    0.23 
   1 -16   0    0.89    0.25 
  -1 -16   0    0.64    0.22 
   1  16   0    0.47    0.28 
  -1  16   0    1.00    0.31 
   1  16   0    0.60    0.22 
  -1 -16   0    0.63    0.17 
   1  16   0    1.04    0.24 
   2  16   0    0.04    0.20 
  -2  16   0   -0.03    0.12 
   2  16   0   -0.05    0.15 
   2  16   0    0.20    0.19 
   2  16   0    0.17    0.13 
  -2  16   0   -0.08    0.15 
  -2 -16   0    0.05    0.23 
  -2 -16   0    0.17    0.21 
  -2  16   0   -0.24    0.16 
   2 -16   0    0.06    0.11 
   3 -16   0    1.51    0.33 
  -3 -16   0    1.46    0.20 
   3  16   0    1.28    0.21 
  -3  16   0    1.53    0.24 
  -3  16   0    1.45    0.25 
   3  16   0    1.51    0.28 
   3  16   0    1.68    0.28 
  -3 -16   0    1.86    0.28 
  -3  16   0    1.16    0.34 
   3 -16   0    1.76    0.22 
  -4 -16   0    0.54    0.17 
  -4 -16   0    0.03    0.10 
  -4  16   0    0.14    0.12 
   4  16   0    0.07    0.11 
   0 -17   0   -0.14    0.17 
   0  17   0    0.13    0.15 
   0  17   0   -0.19    0.11 
   0 -17   0   -0.05    0.09 
   1 -17   0    0.30    0.12 
  -1 -17   0    0.84    0.21 
   1  17   0    0.42    0.17 
   1  17   0    0.49    0.16 
  -1  17   0    0.29    0.16 
   1 -17   0    0.45    0.20 
  -1 -17   0    0.50    0.14 
   1  17   0    0.45    0.19 
   2  17   0   13.67    0.71 
  -2 -17   0   15.64    0.80 
   2  17   0   13.85    0.71 
  -2  17   0   13.58    0.71 
   2 -17   0   15.55    0.77 
   2  17   0   12.24    0.63 
   3  17   0    0.43    0.14 
  -3 -17   0    0.41    0.10 
   0   0   1    0.31    0.04 
   0   0   1    0.17    0.04 
   0   0   1    0.22    0.06 
  -1   0   1  113.24    3.78 
   1   0  -1  115.42    3.90 
   1   0   1  120.28    3.99 
   1   0   1  120.56    3.82 
  -1   0  -1  110.01    3.79 
   1   0  -1  115.64    3.76 
  -1   0   1  115.43    3.75 
  -2   0  -1  592.39   19.62 
   2   0   1  625.89   20.00 
  -2   0   1  593.88   19.58 
   2   0  -1  630.02   19.91 
  -2   0   1  623.93   19.91 
   2   0  -1  595.11   19.59 
  -2   0  -1  619.66   20.00 
   2   0   1  624.95   19.66 
   2   0   1  630.31   19.69 
   2   0  -1  607.86   19.58 
   3   0   1    1.02    0.30 
   3   0  -1    0.58    0.62 
  -3   0   1    1.29    0.27 
  -3   0  -1    1.39    0.71 
   3   0  -1    1.02    0.28 
  -3   0  -1    0.83    0.26 
  -3   0   1    1.66    0.66 
   3   0   1    0.66    0.32 
   3   0  -1    0.70    0.33 
   3   0   1    0.28    0.65 
  -4   0   1   28.06    1.19 
  -4   0   1   26.44    1.35 
  -4   0  -1   26.25    1.36 
   4   0   1   26.38    1.55 
  -4   0   1   28.84    2.30 
   4   0  -1   26.10    1.37 
   4   0   1   27.32    1.43 
   4   0  -1   29.89    2.28 
   4   0   1   26.93    2.35 
  -4   0  -1   29.82    2.45 
  -5   0  -1    1.41    0.26 
   5   0   1    1.26    0.51 
  -5   0  -1    1.20    0.45 
   5   0   1    4.61    2.62 
  -5   0   1    1.66    0.29 
  -5   0  -1   -0.93    2.53 
   6   0  -1    0.09    0.20 
  -6   0  -1   -0.09    0.17 
   6   0   1   -0.07    0.19 
  -6   0  -1   -0.30    0.47 
  -6   0  -1    0.21    0.19 
   6   0   1   -0.17    0.87 
  -6   0   1    0.11    0.20 
  -6   0  -1   -0.41    0.15 
   6   0  -1    0.44    1.10 
  -6   0   1   -0.03    0.17 
  -6   0   1   -0.14    0.16 
   6   0  -1    0.35    0.21 
   7   0   1   19.94    1.17 
   7   0  -1   16.11    1.15 
  -7   0   1   19.67    1.04 
  -7   0   1   19.52    1.01 
   7   0  -1   19.83    1.14 
  -7   0  -1   19.84    1.00 
  -7   0  -1   18.79    0.99 
   7   0  -1   19.04    1.11 
  -8   0  -1    3.10    0.45 
  -8   0   1    2.70    0.59 
   9   0  -1    6.47    0.51 
   9   0  -1    6.19    0.61 
  -9   0  -1    7.01    0.48 
  -9   0  -1    6.47    0.52 
  -9   0   1    6.16    0.46 
   9   0   1    5.82    0.56 
  -9   0   1    6.21    0.54 
   9   0   1    5.60    0.51 
 -10   0  -1    5.21    0.33 
  10   0  -1    4.83    0.27 
 -10   0   1    5.23    0.33 
  10   0  -1    5.32    0.42 
  10   0   1    5.43    0.36 
  10   0   1    4.14    0.40 
   0  -1  -1   10.86    0.44 
   0   1  -1   10.40    0.42 
   0   1   1   10.90    0.43 
   0  -1   1   10.33    0.37 
   0  -1   1   10.09    0.38 
   0  -1  -1   11.16    0.51 
   0   1   1   12.20    0.52 
   0  -1   1   10.21    0.43 
   1   1  -1   54.87    2.10 
   1  -1   1   56.77    2.02 
   1   1  -1   63.86    1.97 
   1  -1   1   55.32    2.19 
   1  -1   1   56.89    2.03 
  -1  -1  -1   59.19    2.19 
  -1  -1  -1   56.76    2.00 
  -1   1   1   64.17    2.20 
   1   1   1   57.60    1.96 
  -1   1  -1   57.67    2.16 
  -1  -1   1   56.19    1.88 
   1  -1  -1   56.61    2.14 
  -1  -1   1   59.74    2.00 
   1   1   1   59.43    2.14 
  -1  -1   1   52.76    1.90 
  -1  -1   1   55.59    1.86 
   1  -1  -1   58.38    1.98 
   1  -1  -1   57.38    1.97 
  -2  -1  -1  426.48   14.17 
   2  -1   1  437.02   13.87 
  -2   1   1  440.35   14.16 
  -2  -1  -1  426.78   13.81 
   2  -1   1  434.80   14.23 
   2   1  -1  424.09   14.01 
   2  -1   1  440.89   13.89 
   2   1  -1  406.07   13.73 
   2   1   1  423.73   13.77 
  -2   1  -1  425.41   13.76 
  -2   1  -1  443.81   14.19 
   2   1   1  438.90   14.11 
   2  -1  -1  428.52   13.78 
   2  -1  -1  416.86   13.77 
   2   1   1  420.46   13.78 
   2  -1  -1  437.99   14.13 
  -2  -1   1  414.06   13.69 
  -2  -1   1  429.42   13.98 
  -3   1   1  151.53    5.73 
   3  -1   1  152.06    5.43 
  -3  -1  -1  151.44    5.21 
   3  -1   1  154.82    5.31 
   3   1  -1  153.58    5.15 
   3  -1   1  149.41    5.81 
   3   1  -1  151.24    5.60 
  -3  -1  -1  149.80    5.75 
  -3   1  -1  148.21    5.17 
   3  -1  -1  148.24    5.17 
   3  -1  -1  150.76    5.72 
   3   1   1  146.27    5.16 
   3   1   1  148.46    5.18 
   3   1   1  151.52    5.69 
  -3  -1   1  151.34    5.11 
  -3   1  -1  157.47    5.80 
   3  -1  -1  150.30    5.17 
   4   1  -1   12.69    0.87 
   4  -1   1    9.36    1.71 
  -4  -1  -1   11.95    0.85 
   4  -1   1   10.80    1.01 
  -4   1   1   11.63    1.67 
  -4  -1  -1   10.94    1.67 
   4   1  -1   10.58    1.50 
  -4   1   1   13.51    0.70 
   4  -1   1   12.45    0.94 
  -4  -1  -1   12.50    0.67 
   4  -1  -1   13.26    0.91 
  -4  -1   1   12.80    0.84 
   4   1   1   14.08    1.86 
  -4   1  -1   12.26    0.67 
   4   1   1   12.01    0.90 
   4  -1  -1   12.01    1.09 
   4  -1  -1   12.69    1.76 
   4   1   1   11.67    1.15 
  -4   1  -1   14.50    1.94 
  -4  -1   1   10.74    1.61 
  -4   1  -1   11.90    0.89 
   5  -1   1   12.37    2.92 
  -5  -1  -1   10.34    0.88 
   5   1  -1   10.74    1.17 
  -5   1   1   10.54    0.67 
  -5  -1  -1   10.45    0.65 
   5  -1   1   10.17    1.00 
   5  -1   1    8.10    1.21 
   5   1   1    9.84    1.07 
   5  -1  -1   10.51    1.03 
  -5   1  -1   10.71    0.66 
  -5  -1   1    9.95    0.67 
  -5   1  -1    8.93    2.86 
  -5  -1   1    9.87    0.89 
   6  -1   1   19.95    1.17 
   6   1  -1   18.97    1.08 
   6  -1   1   18.29    1.69 
   6   1  -1   18.80    1.18 
  -6  -1  -1   20.84    1.50 
  -6   1   1   19.30    1.01 
  -6   1   1   19.39    1.00 
  -6  -1  -1   19.63    1.00 
  -6  -1  -1   20.54    0.99 
  -6  -1  -1   19.26    1.03 
   6   1  -1   19.14    1.08 
  -6   1   1   19.77    1.05 
  -6  -1   1   18.52    1.01 
   6  -1  -1   23.13    1.77 
   6   1   1   20.32    1.94 
   6   1   1   19.09    1.11 
   6  -1  -1   19.20    1.14 
  -6   1  -1   21.70    1.30 
  -6   1  -1   18.67    0.99 
  -6   1  -1   20.53    1.01 
   6  -1  -1   21.69    1.86 
   6  -1  -1   19.62    1.12 
  -6  -1   1   19.38    1.00 
  -6   1  -1   20.40    1.07 
  -6  -1   1   20.18    1.05 
   7   1  -1   -0.10    0.20 
  -7  -1  -1   -0.19    0.28 
  -7   1   1    0.30    0.17 
  -7   1   1    0.01    0.16 
  -7  -1  -1   -0.02    0.15 
  -7  -1  -1    0.33    0.17 
  -7   1   1    0.44    0.33 
   7  -1   1    0.20    0.19 
   7   1  -1    0.25    0.17 
   7   1  -1    0.34    0.29 
   7   1   1    0.10    0.16 
  -7   1  -1   -0.29    0.33 
  -7   1  -1    0.07    0.15 
  -7  -1   1    0.10    0.33 
   7  -1  -1    0.07    0.21 
  -7   1  -1   -0.06    0.14 
   7  -1  -1   -0.11    0.33 
   7  -1  -1    0.31    0.21 
  -7  -1   1    0.28    0.22 
  -7  -1   1    0.28    0.16 
   8   1  -1   15.85    1.11 
  -8  -1  -1   14.25    0.88 
  -8   1   1   16.01    1.10 
  -8  -1  -1   15.70    0.98 
   8   1  -1   12.55    0.91 
  -8   1   1   13.96    0.88 
  -8  -1   1   13.55    0.85 
   8  -1  -1   13.52    1.35 
  -8   1  -1   12.80    1.01 
  -8  -1   1   15.69    0.92 
  -8   1  -1   12.99    0.84 
  -8   1  -1   16.09    1.08 
   9  -1   1    4.52    0.46 
   9   1  -1    4.20    0.51 
  -9  -1  -1    4.59    0.38 
  -9  -1  -1    4.02    0.45 
   9   1  -1    4.46    0.40 
  -9   1   1    4.04    0.37 
  -9   1   1    4.18    0.46 
  -9  -1   1    4.76    0.41 
   9   1   1    4.24    0.51 
  -9   1  -1    4.65    0.48 
   9  -1  -1    4.56    0.46 
   9   1   1    4.64    0.45 
  -9   1  -1    4.52    0.38 
  -9  -1   1    4.32    0.46 
  10  -1   1    1.84    0.22 
  10  -1   1    1.50    0.22 
 -10  -1  -1    1.65    0.19 
 -10   1   1    1.96    0.20 
  10   1  -1    1.51    0.23 
  10  -1  -1    1.62    0.21 
 -10  -1   1    1.71    0.20 
  10  -1  -1    1.83    0.28 
  10   1   1    1.51    0.20 
 -10   1  -1    1.82    0.20 
  10   1   1    1.35    0.34 
   0   2   1  302.91    9.63 
   0  -2   1  309.65    9.59 
   0  -2   1  294.89    9.69 
   0   2  -1  294.33    9.56 
   0   2   1  310.71    9.82 
   0  -2   1  299.58    9.60 
   0  -2  -1  309.41    9.82 
   0   2  -1  284.05    9.67 
   0  -2  -1  305.71    9.66 
  -1  -2  -1  120.54    4.10 
  -1   2   1  115.85    3.89 
   1  -2   1  116.54    3.91 
   1  -2   1  115.59    3.92 
  -1   2   1  118.78    4.13 
   1  -2   1  115.07    4.13 
  -1  -2  -1  115.71    3.88 
  -1  -2  -1  117.81    4.07 
   1  -2  -1  109.41    3.75 
  -1  -2   1  105.91    3.60 
  -1  -2   1  106.25    3.63 
  -1  -2   1  115.54    3.73 
   1   2   1  110.32    3.70 
  -1  -2   1  114.07    3.75 
  -1   2  -1  115.84    3.96 
   1  -2  -1  113.69    3.77 
   1  -2  -1  115.98    3.99 
   2  -2   1    6.98    0.49 
  -2  -2  -1    6.81    0.45 
  -2  -2  -1    7.06    0.82 
   2   2  -1    6.58    0.64 
   2  -2   1    6.88    0.53 
   2   2  -1    6.11    0.39 
  -2   2   1    7.56    0.81 
  -2  -2   1    6.97    0.40 
  -2   2  -1    7.01    0.81 
   2   2   1    6.86    0.48 
   2  -2  -1    6.28    0.49 
   2   2   1    6.97    0.74 
  -2  -2   1    6.44    0.68 
   2  -2  -1    6.95    0.49 
   2   2   1    6.80    0.51 
   3  -2   1   53.99    2.26 
   3  -2   1   54.17    2.21 
   3   2  -1   59.54    2.53 
  -3  -2  -1   52.45    2.14 
  -3   2   1   59.10    2.71 
   3  -2   1   51.97    2.81 
   3   2  -1   53.73    2.05 
  -3  -2   1   52.73    2.55 
   3   2   1   57.25    2.17 
   3  -2  -1   56.39    2.20 
   3  -2  -1   52.07    2.78 
   3   2   1   56.05    2.64 
   3   2   1   54.10    2.17 
   3  -2  -1   53.73    2.20 
  -3   2  -1   53.30    2.78 
   4  -2   1   11.90    0.90 
  -4   2   1   12.79    1.81 
   4  -2   1   12.94    1.05 
  -4  -2  -1   13.26    1.92 
   4  -2   1   14.00    1.92 
  -4  -2  -1   11.93    0.67 
   4   2  -1   12.84    0.90 
   4   2  -1   11.59    1.65 
  -4  -2  -1   12.37    0.89 
  -4  -2   1   14.28    0.91 
  -4   2  -1   13.71    0.78 
   4   2   1   14.11    1.07 
   4   2   1   13.78    1.90 
   4  -2  -1   13.01    0.97 
  -4  -2   1   12.12    1.71 
   4  -2  -1   16.00    2.19 
  -4   2  -1   12.88    1.89 
   4  -2  -1   14.51    1.13 
   5  -2   1   11.03    3.29 
   5  -2   1   10.02    1.39 
   5   2  -1   10.14    0.84 
  -5  -2  -1   12.73    1.04 
   5  -2   1   10.36    0.85 
   5   2  -1   12.55    1.31 
   5  -2   1   14.05    1.15 
  -5   2   1    9.12    0.97 
   5  -2   1   12.03    0.79 
  -5   2   1   12.09    0.73 
  -5  -2  -1   12.04    0.71 
  -5   2  -1   10.65    0.66 
   5  -2  -1   11.46    1.06 
   5  -2  -1   12.65    0.80 
  -5   2  -1   11.90    0.72 
  -5  -2   1   13.39    0.98 
  -5   2  -1   11.42    0.68 
  -5  -2   1   12.65    0.73 
  -5   2  -1   11.19    3.11 
   5   2   1   10.87    1.17 
   5   2   1   11.80    0.77 
   6  -2   1    7.67    0.72 
  -6   2   1    7.47    0.55 
  -6  -2  -1    8.11    0.58 
   6   2  -1    7.20    0.72 
  -6   2   1    6.71    0.57 
   6  -2   1    7.59    1.19 
   6   2  -1    7.08    0.60 
  -6  -2  -1    7.76    0.55 
  -6  -2  -1    6.59    0.91 
  -6   2   1    6.65    0.59 
  -6   2   1    4.95    0.72 
   6   2  -1    6.26    0.63 
  -6  -2  -1    7.75    0.60 
  -6  -2   1    6.88    0.60 
  -6   2  -1    6.31    0.54 
   6   2   1    5.91    0.85 
  -6  -2   1    7.43    0.54 
   6   2   1    6.76    0.59 
   6  -2  -1    7.15    0.65 
  -6  -2   1    7.03    0.60 
  -6   2  -1    7.63    0.59 
  -6   2  -1    7.49    0.54 
  -6  -2   1    8.46    1.04 
  -6   2  -1    5.44    0.72 
  -7  -2  -1    1.07    0.29 
   7   2  -1    1.20    0.29 
   7   2  -1    1.09    0.27 
   7  -2   1   -3.13    1.56 
   7   2  -1    0.79    0.35 
  -7   2   1   -0.18    0.45 
  -7  -2  -1    0.89    0.22 
  -7   2   1    1.13    0.26 
   7  -2   1    1.60    0.41 
  -7   2   1    1.46    0.29 
  -7   2   1    1.34    0.31 
  -7   2  -1    1.19    0.40 
  -7  -2   1    1.03    0.28 
  -7   2  -1    1.14    0.35 
   7  -2  -1    1.16    0.30 
  -7   2  -1    1.25    0.23 
   7  -2  -1    0.27    0.39 
  -7  -2   1    1.32    0.30 
  -7   2  -1    1.34    0.28 
   7   2   1    1.19    0.28 
  -7  -2   1    1.01    0.23 
  -8  -2  -1    6.89    0.59 
   8   2  -1    7.06    0.57 
   8   2  -1    6.51    0.66 
  -8   2   1    6.92    0.62 
  -8   2   1    7.67    0.56 
   8   2  -1    7.63    0.71 
   8  -2   1    7.57    0.68 
  -8   2   1    7.26    0.55 
  -8   2   1    6.97    1.28 
  -8  -2  -1    6.97    0.53 
   8   2   1    8.00    0.63 
  -8   2  -1    7.38    0.72 
  -8   2  -1    6.92    0.53 
   8  -2  -1    7.70    0.68 
  -8  -2   1    7.20    0.62 
   8   2   1    7.53    0.69 
  -8  -2   1    7.52    0.55 
  -8   2  -1    7.02    0.63 
   9   2  -1    3.71    0.35 
   9  -2   1    3.43    0.43 
  -9   2   1    3.59    0.35 
  -9   2   1    3.48    0.39 
  -9  -2  -1    4.58    0.37 
   9   2  -1    4.43    0.50 
  -9  -2  -1    4.01    0.43 
  -9  -2   1    4.27    0.37 
   9  -2  -1    3.61    0.43 
   9   2   1    3.62    0.37 
  -9   2  -1    3.57    0.52 
  -9   2  -1    4.05    0.37 
  -9   2  -1    2.99    0.47 
  -9  -2   1    3.97    0.43 
  10  -2   1    0.51    0.17 
  10  -2   1    0.92    0.16 
 -10   2   1    0.89    0.14 
  10   2  -1    1.24    0.21 
 -10  -2  -1    1.10    0.15 
 -10   2  -1    0.94    0.14 
  10  -2  -1    0.80    0.20 
  10  -2  -1    0.98    0.25 
 -10  -2   1    1.26    0.18 
   0   3   1  210.78    6.68 
   0  -3  -1  202.57    6.72 
   0   3   1  201.62    6.92 
   0  -3   1  210.05    6.83 
   0   3  -1  200.53    6.79 
   0   3  -1  203.68    6.60 
   0  -3   1  205.69    6.66 
   0  -3  -1  207.02    6.93 
   0  -3   1  207.98    6.66 
   1  -3   1   50.83    1.90 
  -1   3   1   49.32    2.14 
  -1  -3  -1   50.20    1.85 
   1  -3   1   50.60    1.88 
   1  -3   1   50.62    2.16 
  -1  -3  -1   54.81    2.13 
  -1   3   1   51.90    1.86 
  -1  -3  -1   50.50    2.05 
   1  -3  -1   50.70    2.18 
   1   3   1   50.29    1.83 
   1  -3  -1   51.21    1.91 
  -1  -3   1   53.03    1.93 
  -1   3  -1   49.89    2.10 
  -1  -3   1   50.66    1.75 
  -1  -3   1   51.25    1.89 
   2   3  -1   55.26    1.92 
  -2   3   1   56.85    2.54 
  -2  -3  -1   52.92    2.34 
   2  -3   1   54.66    2.16 
  -2  -3  -1   54.80    2.08 
   2  -3   1   52.74    2.55 
   2  -3   1   55.23    2.14 
  -2  -3  -1   58.54    2.45 
   2  -3  -1   55.02    2.16 
  -2   3  -1   51.90    2.75 
   2   3   1   53.86    2.06 
  -2  -3   1   59.05    2.25 
  -2  -3   1   56.65    2.29 
   2  -3  -1   54.22    2.62 
   2  -3  -1   57.14    2.16 
  -2  -3   1   55.66    1.98 
  -3  -3  -1    8.75    1.20 
  -3   3   1    6.90    1.18 
  -3  -3  -1    7.81    0.59 
   3  -3   1    7.30    0.64 
   3  -3   1    7.97    1.32 
   3  -3   1    7.76    0.71 
   3   3  -1    7.32    0.57 
  -3  -3   1    7.55    1.03 
   3   3   1    7.72    0.75 
   3   3   1    8.08    1.10 
  -3  -3   1    7.66    0.55 
   3  -3  -1    9.28    0.71 
  -3   3  -1    8.00    1.26 
   3   3   1    7.80    0.64 
   3  -3  -1    7.88    1.31 
   3  -3  -1    7.47    0.71 
  -4  -3  -1   25.82    2.54 
   4  -3   1   28.11    1.58 
   4   3  -1   23.57    1.30 
   4  -3   1   25.36    2.68 
   4  -3   1   25.77    1.46 
  -4   3   1   24.05    2.50 
   4  -3   1   25.14    1.10 
  -4   3   1   25.18    1.14 
  -4  -3  -1   25.93    1.36 
   4  -3  -1   23.94    1.48 
  -4  -3   1   24.39    2.18 
  -4  -3   1   24.47    1.26 
   4   3   1   24.64    1.34 
  -4  -3   1   24.88    1.13 
   4  -3  -1   27.49    2.91 
   4   3   1   20.85    2.26 
   4  -3  -1   26.29    1.41 
  -4   3  -1   16.52    2.22 
  -4   3  -1   25.34    1.15 
   5   3  -1    2.28    0.34 
  -5   3   1    2.69    0.35 
  -5  -3  -1    2.86    0.37 
  -5  -3  -1    3.07    0.62 
  -5   3   1    2.68    0.39 
   5  -3   1    4.06    0.45 
   5  -3   1    1.04    3.70 
   5  -3   1    3.27    0.69 
  -5   3   1    2.81    0.37 
   5  -3   1    2.21    0.85 
  -5   3  -1    2.67    0.33 
   5   3   1    2.92    0.86 
  -5   3  -1    2.36    0.34 
   5  -3  -1    2.35    1.01 
   5  -3  -1    2.82    0.63 
   5   3   1    3.34    0.44 
  -5   3  -1    3.97    3.18 
   5  -3  -1    3.14    0.45 
  -5  -3   1    2.52    0.54 
  -5   3  -1    2.82    0.36 
  -5  -3   1    2.43    0.36 
  -6   3   1   11.72    0.78 
   6   3  -1   10.06    0.78 
  -6  -3  -1   12.15    1.21 
   6  -3   1   11.05    0.98 
   6   3  -1   11.48    0.87 
  -6  -3  -1   12.23    0.75 
  -6  -3  -1   10.45    0.67 
  -6   3   1   10.31    0.71 
   6  -3   1   13.24    1.47 
  -6  -3  -1   11.33    0.72 
   6  -3   1   11.56    0.89 
   6   3  -1   11.31    0.73 
  -6   3   1   11.48    0.71 
  -6   3   1   11.95    0.95 
   6  -3  -1   11.36    0.80 
   6   3   1   11.54    0.76 
  -6   3  -1   11.18    0.71 
  -6  -3   1   11.26    0.74 
  -6  -3   1   10.64    1.14 
  -6   3  -1   10.75    0.74 
  -6  -3   1   10.57    0.68 
  -6   3  -1   11.30    0.90 
  -6   3  -1   11.05    0.70 
   6   3   1    9.30    0.84 
  -6  -3   1   11.74    0.77 
   7   3  -1    2.30    0.42 
  -7   3   1    2.35    0.39 
  -7  -3  -1    2.19    0.32 
  -7   3   1    2.11    0.34 
   7  -3   1    3.01    0.51 
   7   3  -1    1.72    0.42 
  -7  -3  -1    2.39    0.39 
  -7   3   1    0.86    0.44 
  -7   3   1    1.90    0.30 
  -7  -3  -1    1.79    0.80 
   7   3  -1    2.36    0.36 
  -7   3  -1    2.03    0.39 
   7   3   1    1.68    0.32 
   7  -3  -1    2.06    0.42 
  -7   3  -1    2.04    0.36 
  -7  -3   1    2.24    0.39 
   7   3   1    1.76    0.37 
  -7  -3   1    1.83    0.30 
  -7   3  -1    2.44    0.34 
  -7  -3   1    2.14    0.35 
   7   3   1    0.67    0.36 
  -7   3  -1    1.91    0.30 
  -8   3   1    0.33    0.34 
  -8   3   1    0.07    0.14 
   8   3  -1    0.23    0.23 
  -8   3   1   -0.16    0.22 
   8  -3   1    0.34    0.23 
   8   3  -1    0.00    0.25 
  -8   3   1    0.10    0.14 
   8   3  -1    0.13    0.14 
  -8  -3  -1    0.22    0.16 
  -8   3   1   -0.12    1.47 
  -8  -3  -1    0.22    0.22 
  -8  -3   1    0.26    0.21 
   8   3   1    0.13    0.14 
  -8  -3   1    0.12    0.14 
   8   3   1    0.12    0.26 
  -8   3  -1    0.36    0.31 
  -8   3  -1    0.32    0.18 
  -8   3  -1    0.00    0.27 
   8  -3  -1    0.02    0.17 
   9  -3   1    9.33    0.66 
   9   3  -1    8.93    0.49 
  -9   3   1    9.51    0.56 
   9   3  -1    8.27    0.83 
  -9   3   1    7.80    0.70 
  -9  -3  -1    8.50    0.61 
  -9  -3  -1    9.00    0.54 
   9   3   1    8.91    0.60 
   9   3   1    8.99    0.64 
  -9   3  -1    9.79    0.77 
   9  -3  -1    9.77    0.67 
  -9   3  -1    8.42    0.54 
  -9  -3   1    8.30    0.64 
  -9  -3   1    9.56    0.63 
  10  -3   1    8.73    0.66 
 -10  -3  -1   10.05    0.46 
  10  -3   1    9.14    0.71 
  10   3  -1   10.55    0.57 
 -10  -3   1   10.57    0.48 
  10  -3  -1    9.48    0.56 
  10  -3  -1   10.13    0.51 
 -10   3  -1   10.55    0.50 
   0  -4   1  132.21    4.48 
   0  -4  -1  134.68    4.54 
   0   4  -1  136.85    4.68 
   0   4   1  132.20    4.47 
   0  -4   1  139.21    4.73 
   0   4  -1  135.87    4.39 
   0  -4  -1  128.30    4.81 
   0   4   1  131.73    4.79 
   1  -4   1  101.28    3.54 
  -1  -4  -1   97.09    3.73 
  -1   4   1   98.25    3.46 
   1  -4   1  104.16    3.52 
   1  -4   1   95.86    3.85 
  -1   4   1  104.96    3.88 
  -1  -4  -1  101.30    3.48 
   1  -4  -1   97.98    3.91 
   1  -4  -1  101.82    3.56 
  -1  -4   1  100.22    3.38 
  -1   4  -1  103.10    3.44 
  -1   4  -1   99.19    3.79 
  -2   4   1   28.65    1.73 
  -2   4   1   23.90    1.14 
   2  -4   1   26.00    1.26 
   2   4  -1   23.07    1.02 
   2  -4   1   23.88    1.71 
   2  -4   1   26.64    1.24 
  -2  -4  -1   25.82    1.14 
  -2  -4  -1   24.36    1.45 
   2  -4  -1   26.85    1.75 
  -2  -4   1   25.70    1.35 
   2  -4  -1   24.01    1.21 
   2  -4  -1   25.74    1.27 
  -2   4  -1   25.29    1.68 
  -2  -4   1   26.60    1.08 
  -2  -4   1   26.63    1.45 
   2   4   1   25.27    1.14 
  -3   4   1   53.34    3.02 
   3  -4   1   51.66    3.17 
  -3  -4  -1   59.20    2.79 
   3  -4   1   55.77    2.36 
  -3  -4  -1   55.60    2.92 
  -3  -4  -1   57.21    2.25 
  -3   4  -1   55.40    3.04 
   3  -4  -1   56.03    2.35 
   3  -4  -1   56.48    2.39 
   3  -4  -1   49.93    3.17 
  -3  -4   1   57.27    2.59 
  -3  -4   1   56.92    2.73 
  -3  -4   1   57.61    2.18 
   3   4   1   55.33    2.22 
  -4  -4  -1   17.30    0.85 
  -4  -4  -1   16.24    1.07 
  -4   4   1   16.09    2.37 
   4  -4   1   17.61    1.33 
  -4  -4  -1   17.13    1.97 
  -4   4   1   16.85    0.90 
   4  -4   1   18.09    1.21 
   4  -4   1   18.10    0.88 
   4  -4   1   20.04    2.87 
  -4  -4  -1   18.20    2.26 
   4  -4  -1   16.65    1.28 
  -4  -4   1   16.87    2.24 
  -4   4  -1   17.56    0.86 
   4  -4  -1   17.97    1.19 
  -4  -4   1   12.58    1.74 
   4  -4  -1   19.57    2.67 
   4   4   1   16.59    1.20 
   4  -4  -1   16.37    0.86 
  -4  -4   1   17.22    0.85 
  -4   4  -1   13.09    2.32 
  -4  -4   1   18.55    1.06 
   5  -4   1   34.54    5.28 
   5  -4   1   30.26    1.30 
  -5  -4  -1   27.94    1.29 
   5  -4   1   30.03    1.80 
  -5   4   1   30.42    1.32 
  -5  -4  -1   28.52    1.25 
  -5   4   1   29.66    1.30 
  -5  -4  -1   29.57    1.69 
   5  -4   1   30.69    1.32 
   5  -4   1   27.59    1.98 
  -5  -4  -1   29.62    1.70 
   5   4  -1   29.42    1.36 
   5   4  -1   29.80    1.52 
  -5   4   1   30.79    1.47 
  -5   4  -1   28.94    1.28 
  -5   4  -1   30.99    1.32 
   5  -4  -1   28.99    1.41 
  -5  -4   1   28.57    1.31 
  -5   4  -1   29.37    1.49 
  -5  -4   1   31.14    1.67 
   5   4   1   30.77    1.40 
  -5   4  -1   25.62    4.67 
   5  -4  -1   33.44    2.34 
  -5   4  -1   26.35    1.40 
   5   4   1   29.24    1.44 
  -6   4   1    8.36    0.62 
   6   4  -1    8.29    0.76 
  -6  -4  -1    9.54    0.68 
   6   4  -1    9.88    0.65 
   6  -4   1    8.55    1.28 
  -6   4   1    9.01    0.69 
  -6  -4  -1   10.15    0.62 
   6   4  -1    8.75    0.77 
   6   4  -1    8.46    0.74 
  -6   4   1    9.96    0.66 
  -6   4   1    8.28    0.83 
   6  -4   1    8.06    0.57 
  -6  -4  -1    8.71    1.12 
  -6   4  -1   10.17    0.68 
   6   4   1    9.56    0.77 
  -6  -4   1    9.25    0.68 
  -6  -4   1    8.73    1.03 
  -6   4  -1    9.03    0.62 
  -6  -4   1   10.01    0.69 
  -6  -4   1    8.96    0.62 
  -6   4  -1    9.87    0.69 
   6   4   1    9.55    0.68 
   6   4   1    9.83    0.80 
  -6   4  -1    9.30    0.81 
   7   4  -1   28.13    1.50 
  -7  -4  -1   28.75    1.30 
  -7   4   1   30.78    1.34 
  -7  -4  -1   29.77    1.40 
   7   4  -1   30.32    1.34 
  -7   4   1   28.38    1.39 
  -7   4   1   26.59    1.56 
  -7   4   1   30.18    1.38 
  -7  -4  -1   27.86    2.13 
   7   4  -1   29.96    1.58 
   7  -4   1   28.55    1.58 
  -7   4   1   28.45    2.06 
  -7  -4   1   31.96    2.12 
  -7  -4   1   28.39    1.37 
  -7   4  -1   27.02    1.30 
   7   4   1   28.30    1.51 
   7   4   1   26.55    1.40 
  -7  -4   1   27.70    1.28 
   7   4   1   28.88    1.35 
   7  -4  -1   30.78    1.60 
  -7   4  -1   29.96    1.34 
  -7   4  -1   27.93    1.53 
  -8  -4  -1    5.93    0.53 
  -8   4   1    6.10    0.74 
   8   4  -1    6.02    0.62 
  -8  -4  -1    6.18    0.47 
   8  -4   1    5.73    0.62 
   8   4  -1    5.61    0.62 
   8   4  -1    5.68    0.45 
  -8   4   1    6.34    0.50 
  -8   4  -1    5.92    0.46 
   8   4   1    6.44    0.51 
  -8   4  -1    6.14    0.64 
   8   4   1    5.35    0.60 
  -8  -4   1    5.39    0.53 
  -8  -4   1    6.33    0.48 
   8  -4  -1    5.67    0.63 
   9   4  -1    0.44    0.12 
  -9   4   1    0.66    0.17 
  -9  -4  -1    0.63    0.16 
  -9   4   1   -0.48    0.37 
   9  -4   1    0.61    0.26 
  -9  -4  -1    0.77    0.22 
   9   4  -1    0.34    0.18 
   9   4   1    0.46    0.19 
   9   4   1    0.39    0.14 
  -9  -4   1    0.39    0.14 
   9  -4  -1    0.68    0.25 
  -9  -4   1    0.73    0.22 
  -9   4  -1    0.51    0.18 
  -9   4  -1    0.54    0.28 
 -10   4   1    1.73    0.16 
 -10  -4  -1    1.51    0.16 
  10  -4   1    1.90    0.23 
  10  -4  -1    1.57    0.20 
 -10   4  -1    1.73    0.16 
 -10  -4   1    1.88    0.21 
  10  -4  -1    1.65    0.22 
   0   5  -1    9.30    0.88 
   0   5  -1    8.14    0.49 
   0  -5   1    7.36    0.81 
   0   5   1    8.48    0.54 
   0  -5  -1    8.93    0.59 
   0  -5  -1    7.21    0.92 
   0   5   1    7.55    0.88 
   0  -5   1    8.23    0.54 
  -1   5   1   44.12    2.18 
  -1  -5  -1   43.63    2.11 
  -1   5   1   42.78    1.71 
   1  -5   1   44.09    1.79 
   1  -5   1   43.23    1.75 
  -1  -5  -1   41.29    1.71 
   1  -5   1   42.50    2.19 
   1  -5  -1   43.09    1.77 
   1  -5  -1   39.91    2.16 
  -1  -5   1   42.12    1.60 
  -1  -5   1   42.59    1.89 
   1   5   1   39.57    1.62 
  -1   5  -1   41.96    1.62 
  -2  -5  -1   93.34    4.01 
   2  -5   1   93.71    4.20 
   2  -5   1   95.23    3.55 
  -2   5   1   93.67    4.10 
  -2   5   1   97.55    3.46 
  -2  -5  -1   97.42    3.91 
   2  -5   1   94.62    3.57 
  -2  -5  -1   95.43    3.45 
   2   5   1   95.03    3.40 
  -2  -5   1   97.35    3.65 
  -2   5  -1   92.23    4.05 
   2  -5  -1   95.31    4.58 
  -2  -5   1   99.49    3.77 
  -2   5  -1   93.86    3.43 
  -2  -5   1   96.11    3.36 
   2  -5  -1   96.76    3.60 
  -3  -5  -1   15.07    1.82 
  -3  -5  -1   12.69    0.85 
  -3   5   1   11.48    0.68 
   3  -5   1   12.22    0.98 
  -3   5   1   13.05    1.76 
   3  -5   1   11.07    1.79 
  -3   5   1   11.41    0.84 
  -3  -5  -1   12.41    1.45 
   3  -5   1   11.59    0.91 
   3  -5  -1   11.51    0.96 
   3  -5  -1   12.41    0.68 
  -3  -5   1   13.30    1.51 
   3   5   1   11.81    0.92 
  -3   5  -1   13.76    1.77 
   3  -5  -1    9.88    1.82 
  -3   5  -1   12.01    0.85 
  -3  -5   1   12.70    1.30 
  -3  -5   1   12.14    0.77 
  -4  -5  -1    5.48    0.45 
   4  -5   1    5.61    0.77 
  -4   5   1    5.31    2.39 
  -4   5   1    4.55    0.64 
   4  -5   1    6.18    0.93 
  -4  -5  -1    3.17    1.96 
   4  -5   1    5.92    0.49 
  -4   5   1    4.88    0.47 
   4  -5   1    0.63    2.94 
  -4  -5  -1    5.08    0.68 
  -4   5  -1    1.73    2.31 
  -4  -5   1    1.81    1.63 
   4  -5  -1    5.44    0.80 
   4  -5  -1    5.69    0.48 
   4   5   1    3.71    0.88 
  -4   5  -1    5.16    0.49 
   4  -5  -1    5.86    2.98 
  -4  -5   1    5.14    0.64 
  -4  -5   1    5.19    0.48 
   5   5  -1    8.99    0.77 
   5   5  -1    8.89    0.59 
  -5   5   1    9.28    1.03 
  -5   5   1   10.24    0.65 
   5  -5   1    8.68    0.61 
  -5   5   1    8.90    0.61 
  -5   5   1    8.98    0.66 
   5  -5   1   10.74    1.24 
  -5  -5  -1    9.20    0.68 
   5   5  -1    9.18    0.79 
  -5  -5  -1   10.79    0.66 
  -5   5   1   10.10    1.43 
   5  -5   1    8.36    1.21 
  -5  -5  -1   10.07    1.03 
   5   5   1    8.67    0.75 
  -5   5  -1    9.33    0.61 
   5   5   1    9.08    0.63 
  -5  -5   1    9.54    0.95 
   5  -5  -1    9.49    0.60 
  -5   5  -1    8.94    0.59 
  -5   5  -1    8.54    0.75 
  -5   5  -1    8.47    0.64 
   5  -5  -1    8.78    0.70 
  -5  -5   1    9.83    0.66 
   5  -5  -1    8.36    1.38 
   5  -5  -1    9.48    0.73 
  -6  -5  -1   14.37    0.83 
  -6   5   1   12.37    0.83 
   6  -5   1   13.19    0.73 
   6   5  -1   11.34    1.30 
  -6   5   1   13.45    0.77 
  -6   5   1   13.43    0.79 
  -6  -5  -1   13.12    0.75 
   6  -5   1   16.39    1.70 
   6   5  -1   14.17    1.10 
  -6   5   1   11.28    1.26 
  -6  -5  -1   15.87    1.43 
  -6   5   1   12.39    0.96 
   6   5   1   12.66    0.77 
  -6   5  -1   12.40    1.37 
  -6  -5   1   12.95    0.79 
  -6  -5   1   11.69    1.26 
  -6   5  -1   12.96    0.80 
  -6   5  -1   12.57    0.76 
  -6  -5   1   14.06    0.83 
  -6  -5   1   12.57    0.72 
  -6   5  -1   13.25    1.46 
   6   5   1   12.27    0.90 
   6   5   1   11.79    1.05 
   7   5  -1   35.30    1.71 
  -7   5   1   36.74    1.50 
   7   5  -1   35.84    1.76 
   7  -5   1   34.87    1.81 
  -7   5   1   34.75    1.77 
  -7  -5  -1   34.33    2.41 
  -7  -5  -1   35.14    1.59 
  -7  -5  -1   34.56    1.49 
   7   5  -1   34.90    1.48 
  -7   5   1   36.41    1.58 
  -7   5   1   36.08    1.57 
   7   5   1   32.86    1.66 
  -7  -5   1   34.02    1.44 
  -7   5  -1   35.03    2.38 
  -7  -5   1   34.85    1.56 
   7  -5  -1   35.08    1.77 
  -7  -5   1   30.80    2.21 
  -7   5  -1   34.60    1.70 
  -7   5  -1   35.50    1.50 
   7   5   1   32.35    1.59 
   7   5   1   34.48    1.50 
  -7   5  -1   31.33    1.46 
   8   5  -1    4.22    0.53 
  -8  -5  -1    3.15    0.47 
  -8   5   1    3.87    0.50 
  -8   5   1    3.20    0.46 
   8  -5   1    4.73    0.55 
  -8   5   1    4.41    0.40 
   8   5  -1    4.06    0.52 
   8   5  -1    4.31    0.34 
  -8  -5  -1    4.78    0.41 
   8   5   1    4.16    0.38 
  -8   5  -1    4.31    0.42 
   8  -5  -1    5.00    0.58 
  -8  -5   1    5.51    0.57 
  -8  -5   1    4.69    0.40 
  -8   5  -1    4.70    0.60 
  -9   5   1    4.97    0.38 
   9  -5   1    5.43    0.51 
   9   5  -1    5.47    0.49 
  -9   5   1    4.88    0.57 
  -9  -5  -1    5.48    0.40 
  -9  -5  -1    5.57    0.45 
  -9   5  -1    5.03    0.50 
   9   5   1    5.59    0.44 
   9  -5  -1    5.74    0.49 
  -9  -5   1    5.42    0.45 
   9   5   1    5.24    0.32 
  -9   5  -1    5.00    0.37 
  -9  -5   1    5.40    0.36 
   0  -6  -1   29.66    1.38 
   0  -6   1   28.19    1.73 
   0  -6  -1   31.25    1.95 
   0  -6   1   30.60    1.35 
   0   6   1   29.75    1.82 
   0   6  -1   29.87    1.23 
   0   6  -1   29.89    1.73 
   0   6   1   30.01    1.31 
  -1   6   1   39.51    2.26 
  -1  -6  -1   38.14    2.25 
   1  -6   1   38.75    2.41 
  -1  -6  -1   40.34    1.71 
  -1   6   1   42.30    1.80 
   1  -6   1   39.01    1.75 
  -1  -6   1   39.84    2.04 
  -1   6  -1   39.72    1.60 
   1  -6  -1   38.58    1.76 
   1   6   1   39.30    1.63 
   1   6   1   37.13    2.23 
   1  -6  -1   41.91    2.41 
  -1  -6   1   39.34    1.61 
  -2   6   1   21.61    2.04 
   2  -6   1   25.63    2.23 
  -2  -6  -1   21.06    2.08 
  -2  -6  -1   20.18    1.89 
   2  -6   1   24.21    1.28 
   2  -6   1   22.42    0.99 
  -2   6   1   22.39    1.16 
  -2  -6  -1   22.78    1.19 
   2  -6   1   23.80    1.32 
  -2  -6   1   21.97    1.60 
  -2  -6   1   24.45    1.82 
   2   6   1   23.10    1.20 
   2  -6  -1   21.70    1.28 
  -2  -6   1   23.31    1.12 
  -2   6  -1   23.44    1.17 
  -2   6  -1   22.54    1.99 
  -3   6   1   27.91    1.25 
  -3  -6  -1   29.43    1.49 
  -3   6   1   28.08    1.47 
  -3   6   1   28.89    2.97 
   3  -6   1   30.51    1.67 
   3  -6   1   29.78    1.27 
  -3  -6  -1   32.99    3.02 
  -3  -6  -1   29.58    1.28 
   3  -6   1   31.63    1.65 
   3  -6   1   34.00    3.47 
  -3   6  -1   30.07    1.50 
  -3  -6   1   31.55    2.42 
  -3  -6   1   30.47    1.42 
   3  -6  -1   25.88    3.05 
  -3  -6   1   25.23    2.22 
   3  -6  -1   28.72    1.65 
   3   6   1   28.41    1.80 
  -3   6  -1   29.70    2.90 
   3  -6  -1   30.56    1.28 
   4  -6   1   18.92    1.44 
  -4  -6  -1   19.49    0.94 
   4  -6   1   18.51    0.93 
   4   6  -1   17.81    1.06 
   4  -6   1   18.79    4.18 
  -4   6   1   18.63    1.12 
   4   6  -1   19.21    1.11 
  -4   6   1   18.67    1.23 
  -4  -6  -1   18.81    1.79 
  -4  -6  -1   20.52    3.25 
  -4   6   1   19.40    0.93 
  -4   6   1   19.47    0.94 
   4  -6   1   19.74    0.99 
  -4   6   1   20.09    0.97 
   4  -6   1   18.28    1.33 
  -4   6   1   19.87    3.72 
  -4  -6   1   14.33    2.38 
  -4   6  -1   20.24    1.27 
   4   6   1   17.19    1.08 
   4  -6  -1   20.23    0.93 
   4   6   1   19.28    0.92 
   4  -6  -1   10.33    4.03 
   4  -6  -1   19.26    0.97 
  -4   6  -1   18.50    0.91 
   4  -6  -1   21.04    1.56 
  -4  -6   1   18.18    0.92 
  -4   6  -1   18.86    1.08 
  -4   6  -1   16.51    3.58 
  -4   6  -1   16.66    1.05 
  -4  -6   1   20.77    1.31 
  -5  -6  -1   42.35    2.22 
  -5  -6  -1   41.68    1.71 
  -5   6   1   41.44    2.15 
   5   6  -1   40.19    1.86 
   5  -6   1   41.44    1.66 
   5  -6   1   42.32    2.34 
   5  -6   1   37.13    2.45 
  -5   6   1   40.12    1.89 
  -5   6   1   40.20    1.64 
  -5  -6  -1   38.13    1.61 
   5  -6   1   42.17    1.75 
  -5   6   1   40.74    1.70 
   5   6  -1   39.12    1.86 
   5   6  -1   39.52    1.59 
  -5   6   1   42.11    1.70 
   5  -6  -1   42.53    2.79 
   5   6   1   40.06    1.85 
   5   6   1   41.96    1.88 
   5  -6  -1   41.58    1.64 
  -5   6  -1   40.12    1.66 
  -5   6  -1   41.05    1.90 
   5  -6  -1   39.18    1.69 
  -5   6  -1   41.00    1.59 
   5   6   1   40.15    1.67 
  -5   6  -1   40.09    1.68 
  -5  -6   1   44.87    1.94 
  -5   6  -1   41.87    2.21 
  -5  -6   1   40.89    1.70 
  -5  -6   1   42.11    2.16 
   6  -6   1   26.10    1.29 
  -6   6   1   26.01    1.88 
  -6   6   1   26.41    1.48 
  -6   6   1   27.19    1.21 
  -6  -6  -1   26.81    1.20 
   6   6  -1   26.89    1.44 
  -6  -6  -1   28.14    1.30 
  -6   6   1   26.22    1.26 
  -6   6   1   26.26    1.28 
   6  -6   1   26.69    1.18 
   6   6  -1   27.02    1.17 
   6   6  -1   26.02    1.43 
  -6  -6   1   26.22    1.20 
   6   6   1   27.77    1.43 
  -6   6  -1   27.14    1.48 
  -6   6  -1   28.81    1.29 
  -6   6  -1   27.31    1.88 
   6   6   1   26.87    1.25 
   6   6   1   25.78    1.41 
  -6  -6   1   28.66    1.32 
   7   6  -1   48.34    2.16 
  -7   6   1   46.97    2.19 
   7   6  -1   48.26    2.13 
   7  -6   1   48.44    2.24 
  -7  -6  -1   48.59    2.00 
  -7   6   1   47.70    1.96 
  -7  -6  -1   49.46    1.91 
  -7  -6  -1   47.22    2.90 
  -7   6   1   48.48    1.84 
  -7   6   1   46.58    1.91 
  -7   6   1   44.45    2.81 
   7   6  -1   47.15    1.82 
   7   6   1   47.89    2.26 
   7   6   1   46.46    1.86 
   7   6   1   48.99    2.11 
  -7  -6   1   45.16    1.83 
  -7   6  -1   43.27    2.94 
  -7   6  -1   48.01    1.91 
  -7  -6   1   45.30    2.69 
  -7   6  -1   46.13    2.14 
  -7  -6   1   47.84    1.97 
   8   6  -1    1.96    0.38 
  -8   6   1    1.95    0.30 
   8   6  -1    2.24    0.35 
  -8  -6  -1    1.76    0.31 
  -8  -6  -1    2.04    0.27 
   8  -6   1    1.85    0.38 
  -8   6   1    1.57    0.40 
   8   6   1    1.71    0.24 
  -8  -6   1    1.83    0.26 
  -8   6  -1    2.05    0.29 
   8   6   1    1.91    0.36 
  -8  -6   1    1.41    0.27 
   8  -6  -1    1.36    0.30 
  -8   6  -1    2.20    0.42 
  -9  -6  -1   17.69    0.84 
   9   6  -1   18.32    0.88 
  -9  -6  -1   17.55    0.78 
  -9   6   1   16.80    0.92 
  -9   6   1   17.28    0.78 
   9  -6   1   18.47    0.94 
   9   6   1   16.05    0.80 
   9  -6  -1   18.28    0.94 
  -9   6  -1   17.09    0.90 
  -9   6  -1   17.63    0.76 
  -9  -6   1   18.97    0.89 
  -9  -6   1   17.26    0.76 
   0   7  -1   22.23    1.12 
   0  -7  -1   25.33    1.29 
   0   7  -1   25.36    1.92 
   0   7   1   24.82    1.20 
   0  -7   1   23.50    1.22 
   0   7   1   23.36    1.97 
   0  -7  -1   25.57    2.19 
   0  -7  -1   23.11    0.99 
   1  -7   1   99.29    4.55 
   1  -7   1   99.70    3.80 
  -1  -7  -1  103.71    3.77 
   1  -7   1   98.03    3.45 
  -1  -7  -1  109.29    4.56 
  -1  -7  -1   96.15    3.42 
  -1   7   1  101.04    4.53 
  -1   7   1  103.67    3.68 
  -1   7  -1   99.76    4.34 
  -1  -7   1  101.68    4.24 
  -1  -7   1   99.30    3.66 
   1   7   1  102.02    3.63 
   1  -7  -1  106.93    3.87 
   1  -7  -1  100.25    4.76 
  -1   7  -1   96.51    3.59 
   2  -7   1   32.81    3.14 
  -2  -7  -1   32.67    1.57 
   2  -7   1   33.54    1.71 
   2  -7   1   32.09    1.32 
  -2  -7  -1   31.71    2.62 
  -2   7   1   28.52    2.74 
  -2  -7  -1   25.86    2.78 
  -2   7   1   31.99    1.56 
  -2  -7   1   32.32    2.45 
  -2   7  -1   27.43    2.59 
   2  -7  -1   33.13    1.70 
  -2  -7   1   32.29    1.48 
  -2  -7   1   28.07    2.27 
  -2   7  -1   30.39    1.49 
   2  -7  -1   32.27    1.32 
   3   7  -1    8.10    1.02 
  -3   7   1    9.63    0.86 
  -3  -7  -1   10.64    2.19 
  -3  -7  -1    8.39    0.55 
  -3  -7  -1    8.89    0.82 
   3  -7   1    9.96    3.20 
   3  -7   1    7.70    0.95 
   3  -7   1    8.84    0.60 
  -3   7   1    8.27    2.54 
   3  -7  -1    8.75    0.59 
  -3  -7   1    8.19    0.59 
   3  -7  -1    8.12    0.83 
  -3  -7   1    9.24    0.76 
  -3   7  -1    6.30    2.73 
  -3  -7   1    6.74    1.73 
  -3   7  -1    9.02    0.84 
   3  -7  -1    8.01    0.97 
  -3   7  -1    7.72    0.83 
   3  -7  -1    9.15    3.44 
  -4  -7  -1    3.37    0.59 
  -4  -7  -1    3.49    0.38 
   4  -7   1    4.51    0.47 
   4  -7   1    3.57    0.42 
  -4   7   1    3.15    0.46 
  -4   7   1    4.00    0.40 
   4   7  -1    4.26    0.52 
   4  -7   1    3.34    0.87 
  -4  -7  -1    3.72    0.39 
  -4   7   1    3.66    0.50 
   4   7  -1    2.51    0.36 
   4   7  -1    3.27    0.49 
  -4   7  -1    3.01    0.37 
   4  -7  -1    3.40    0.90 
  -4   7  -1    3.89    0.57 
  -4  -7   1    3.73    0.43 
   4  -7  -1    3.56    0.42 
   4   7   1    3.85    0.39 
  -4  -7   1    4.89    0.66 
  -4   7  -1    3.92    0.49 
  -4   7  -1    3.27    0.63 
   4   7   1    4.42    0.54 
   4  -7  -1    4.55    0.47 
  -5   7   1   34.11    1.51 
  -5   7   1   35.80    2.08 
  -5  -7  -1   34.11    1.45 
   5   7  -1   34.74    1.70 
   5  -7   1   34.37    1.56 
  -5  -7  -1   33.99    2.06 
  -5  -7  -1   34.33    1.51 
   5  -7   1   34.10    2.49 
   5  -7   1   35.49    1.50 
   5   7  -1   34.84    1.40 
  -5   7   1   35.42    1.52 
   5   7  -1   34.37    1.70 
  -5   7   1   36.63    1.43 
  -5   7   1   34.52    1.71 
  -5   7  -1   34.81    2.08 
  -5  -7   1   32.86    1.41 
   5  -7  -1   31.06    2.70 
  -5  -7   1   33.04    1.48 
   5   7   1   35.19    1.46 
  -5   7  -1   35.65    1.71 
   5   7   1   32.13    1.61 
  -5   7  -1   35.64    1.48 
   5   7   1   34.73    1.67 
   5  -7  -1   35.19    1.45 
  -5  -7   1   33.60    1.95 
   5  -7  -1   35.12    1.53 
   6   7  -1   10.40    0.83 
  -6  -7  -1    9.91    0.70 
  -6   7   1    9.63    0.66 
   6  -7   1   11.17    0.66 
   6  -7   1    9.65    0.82 
  -6   7   1   11.73    1.44 
   6   7  -1    9.43    0.57 
  -6   7   1    9.42    0.60 
  -6   7   1    9.02    0.84 
  -6  -7  -1    7.58    1.22 
  -6  -7  -1    9.38    0.61 
   6   7  -1    9.67    0.82 
  -6   7  -1   10.43    0.84 
   6   7   1    9.36    0.77 
   6   7   1    9.61    0.78 
  -6   7  -1    9.84    0.65 
   6   7   1   10.35    0.64 
   6  -7  -1    9.80    0.61 
  -6  -7   1   12.11    1.35 
  -6   7  -1    9.62    1.37 
  -6  -7   1    9.95    0.70 
  -6  -7   1    9.19    0.61 
  -7   7   1    6.58    0.70 
  -7   7   1    7.74    0.56 
  -7  -7  -1    7.61    1.36 
   7   7  -1    7.47    0.67 
   7  -7   1    8.05    0.77 
  -7  -7  -1    7.13    0.51 
  -7   7   1    6.11    1.51 
  -7  -7  -1    7.12    0.60 
   7   7  -1    7.01    0.44 
   7   7  -1    7.61    0.71 
   7   7  -1    7.16    0.75 
   7   7   1    6.90    0.63 
   7   7   1    6.78    0.63 
   7   7   1    7.03    0.49 
  -7  -7   1    6.96    0.49 
  -7  -7   1    7.67    0.61 
  -7   7  -1    7.75    0.72 
  -7   7  -1    7.05    0.52 
  -7  -7   1    9.04    1.39 
  -8  -7  -1    9.10    0.62 
  -8   7   1    8.33    0.55 
  -8   7   1    9.88    0.90 
   8   7  -1    8.66    0.63 
  -8  -7  -1    8.53    0.53 
   8   7  -1    7.83    0.65 
   8  -7   1    9.46    0.74 
   8  -7  -1    8.94    0.73 
  -8   7  -1    8.44    0.51 
  -8  -7   1    8.90    0.53 
  -8  -7   1    9.08    0.61 
   8   7   1    7.70    0.61 
  -8   7  -1    8.11    0.67 
   9   7  -1    0.57    0.17 
  -9  -7  -1    0.84    0.17 
   9  -7   1    0.42    0.14 
  -9   7   1    0.82    0.22 
  -9   7   1    0.46    0.12 
  -9  -7  -1    0.53    0.17 
  -9  -7   1    0.86    0.14 
  -9   7  -1    0.51    0.13 
  -9   7  -1    0.90    0.20 
   9  -7  -1    0.49    0.14 
  -9  -7   1    0.58    0.19 
   0  -8   1   17.38    1.09 
   0  -8  -1   17.82    1.13 
   0   8  -1   16.27    1.86 
   0  -8  -1   12.91    1.99 
   0   8   1   16.22    1.07 
   0  -8  -1   15.99    0.79 
   0   8  -1   16.95    1.27 
   0  -8   1   15.18    2.03 
  -1  -8  -1   21.48    1.26 
   1  -8   1   20.27    0.95 
  -1  -8  -1   20.58    0.93 
  -1  -8  -1   19.25    2.45 
  -1   8   1   20.88    2.38 
   1  -8   1   22.81    1.32 
   1  -8   1   23.49    2.50 
  -1  -8   1   21.75    1.19 
   1  -8  -1   21.54    0.96 
   1  -8  -1   22.97    2.97 
   1   8   1   18.75    1.28 
   1  -8  -1   20.76    1.29 
  -1  -8   1   17.44    2.03 
  -1  -8   1   20.22    0.92 
  -1   8  -1   20.37    1.18 
  -1   8  -1   18.34    2.28 
  -2  -8  -1   13.34    0.72 
  -2  -8  -1   14.32    1.03 
   2  -8   1   13.23    2.91 
  -2   8   1   15.40    2.84 
   2   8  -1   13.94    0.90 
   2  -8   1   14.05    1.13 
  -2   8   1   13.09    1.02 
  -2  -8  -1   14.25    2.23 
   2  -8   1   14.36    0.78 
  -2   8   1   14.97    0.91 
  -2   8  -1   15.37    1.03 
  -2  -8   1   14.80    0.98 
  -2   8  -1   10.98    2.41 
   2  -8  -1   16.60    1.23 
  -2  -8   1   13.48    0.71 
   2  -8  -1   15.11    0.80 
  -2   8  -1   15.18    0.94 
   2   8   1   14.34    1.27 
   2  -8  -1    4.31    3.43 
   3   8  -1    8.76    0.79 
  -3   8   1    7.26    0.53 
  -3  -8  -1    7.54    0.54 
  -3   8   1    8.34    0.68 
  -3   8   1    7.86    0.66 
   3   8  -1    7.91    0.51 
   3  -8   1    8.53    1.61 
   3  -8   1    8.20    0.61 
   3   8  -1    7.77    0.67 
  -3  -8  -1    7.89    0.86 
  -3   8   1    8.54    0.95 
   3  -8   1    7.77    0.60 
  -3   8  -1    7.49    0.89 
  -3  -8   1    3.84    3.11 
   3  -8  -1    8.45    0.58 
   3   8   1    7.41    0.66 
  -3  -8   1    8.21    0.55 
  -3   8  -1    7.51    0.54 
   3   8   1    7.73    0.69 
  -3  -8   1    8.13    0.80 
  -3   8  -1    8.79    0.69 
   3  -8  -1    8.61    0.61 
   3  -8  -1    7.42    0.99 
  -3   8  -1    7.82    0.65 
  -4   8   1    4.78    0.53 
  -4   8   1    4.62    0.83 
   4  -8   1    3.98    0.94 
   4  -8   1    5.38    0.49 
   4   8  -1    5.28    0.56 
   4   8  -1    4.40    0.42 
   4  -8   1    4.46    0.51 
   4   8  -1    4.81    0.54 
  -4   8   1    4.55    0.56 
  -4  -8  -1    6.02    0.94 
  -4  -8  -1    4.79    0.47 
  -4  -8  -1    4.71    0.43 
  -4   8   1    5.09    0.44 
   4  -8  -1    4.27    0.46 
  -4  -8   1    4.45    0.70 
   4  -8  -1    4.43    0.93 
  -4   8  -1    3.92    0.53 
  -4   8  -1    6.09    0.99 
   4   8   1    4.58    0.42 
  -4  -8   1    4.76    0.46 
  -4   8  -1    4.64    0.55 
   4   8   1    4.97    0.57 
   4   8   1    4.54    0.56 
  -4   8  -1    5.18    0.44 
  -4   8  -1    4.39    0.69 
   4  -8  -1    6.01    0.55 
  -5   8   1    6.95    0.53 
  -5   8   1    8.01    0.73 
  -5   8   1    7.92    0.55 
   5  -8   1    4.07    1.33 
  -5  -8  -1    6.25    1.00 
   5  -8   1    6.76    0.62 
   5   8  -1    7.30    0.70 
  -5  -8  -1    7.02    0.57 
  -5   8   1    6.48    1.05 
   5   8  -1    7.00    0.68 
   5   8  -1    5.98    0.47 
   5  -8   1    7.00    0.56 
   5  -8  -1    7.63    0.56 
   5  -8  -1    8.29    0.65 
   5  -8  -1    8.71    1.86 
   5   8   1    6.15    0.66 
  -5  -8   1    8.07    1.07 
   5   8   1    7.47    0.53 
  -5   8  -1    7.60    0.55 
  -5   8  -1    7.35    0.72 
  -5   8  -1    7.57    1.13 
  -5  -8   1    7.05    0.57 
   5   8   1    6.94    0.70 
  -5  -8   1    7.12    0.53 
   6   8  -1    9.12    0.78 
   6  -8   1    9.64    0.63 
  -6  -8  -1    9.35    0.61 
  -6  -8  -1   10.55    0.69 
  -6   8   1   10.10    0.85 
   6   8  -1    8.93    0.52 
   6  -8   1    9.20    0.78 
   6   8  -1    9.22    0.76 
  -6   8   1    7.38    1.30 
  -6  -8  -1    8.03    1.23 
  -6   8   1    9.29    0.64 
   6   8   1    9.67    0.60 
   6  -8  -1    8.42    0.57 
  -6   8  -1    9.91    0.81 
   6   8   1    9.44    0.76 
  -6   8  -1    8.91    1.51 
  -6  -8   1    9.54    0.67 
  -6  -8   1   10.25    1.36 
   6   8   1    8.67    0.72 
  -6  -8   1    9.19    0.59 
  -6   8  -1    9.23    0.61 
  -7  -8  -1   14.34    0.74 
   7   8  -1   12.88    0.88 
  -7   8   1   13.70    0.76 
  -7   8   1   13.42    0.95 
   7   8  -1   12.83    0.86 
   7  -8   1   12.65    0.95 
  -7  -8  -1   13.63    0.82 
   7   8  -1   12.30    0.92 
   7   8   1   12.99    0.66 
  -7  -8   1   14.74    0.84 
  -7  -8   1   12.61    0.73 
   7  -8  -1   13.91    0.98 
  -7   8  -1   13.77    0.73 
   7   8   1   12.67    0.85 
  -7   8  -1   14.23    0.96 
   7   8   1   13.83    0.86 
  -8  -8  -1    1.89    0.31 
   8   8  -1    1.36    0.25 
   8   8  -1    1.21    0.23 
   8  -8   1    1.22    0.26 
  -8  -8  -1    1.51    0.30 
  -8   8   1    1.90    0.26 
  -8   8   1    1.45    0.35 
   8   8   1    1.42    0.26 
  -8   8  -1    1.74    0.25 
  -8  -8   1    1.82    0.29 
  -8  -8   1    1.60    0.22 
  -8   8  -1    1.44    0.27 
  -9   8   1    4.71    0.25 
  -9  -8  -1    4.74    0.30 
   9  -8   1    5.07    0.40 
  -9  -8  -1    4.89    0.36 
   9  -8  -1    5.70    0.42 
  -9   8  -1    5.33    0.42 
  -9  -8   1    5.05    0.44 
   0   9  -1    2.13    2.36 
   0   9   1    1.88    2.42 
   0   9   1    0.23    0.71 
   0   9  -1    0.28    0.19 
   0   9   1    0.28    0.23 
   0  -9  -1    0.47    0.20 
   0  -9   1    0.38    0.18 
   0  -9  -1    0.25    0.37 
   0   9  -1    0.71    0.23 
   0  -9  -1    5.69    2.86 
   0   9  -1    0.29    0.31 
   0   9   1    0.34    0.18 
   0   9   1    0.43    0.24 
   0  -9   1    0.32    2.65 
   0  -9   1    0.37    0.37 
   0   9  -1    0.16    0.22 
   1  -9   1    6.26    1.28 
   1   9  -1    6.27    0.67 
   1  -9   1    6.86    0.50 
  -1   9   1    7.09    0.60 
  -1   9   1    6.12    0.56 
  -1   9   1    5.34    0.77 
  -1  -9  -1    6.60    0.48 
   1   9  -1    6.79    0.53 
  -1   9   1    6.59    0.60 
   1   9  -1    6.63    0.61 
   1   9  -1    6.32    0.56 
   1  -9  -1    6.66    0.54 
   1  -9  -1    6.51    0.53 
   1  -9  -1    6.99    0.90 
   1   9   1    6.98    0.53 
  -1  -9   1    7.13    0.49 
   1  -9  -1    7.69    0.52 
  -1  -9   1    9.43    4.08 
  -1   9  -1    6.35    0.58 
   1   9   1    6.82    0.60 
   1   9   1    7.61    0.66 
  -1   9  -1    6.64    0.55 
  -1   9  -1    6.24    0.65 
   2  -9   1    6.41    0.58 
  -2  -9  -1    7.60    0.91 
   2   9  -1    5.76    0.48 
  -2   9   1    6.94    0.53 
  -2   9   1    6.80    0.58 
   2   9  -1    6.87    0.61 
   2   9  -1    7.67    0.64 
  -2   9   1    6.98    0.85 
   2  -9   1    7.07    0.94 
   2  -9   1    6.78    0.55 
  -2   9   1    6.92    0.64 
  -2   9  -1    6.60    0.58 
   2  -9  -1    6.61    0.55 
   2   9   1    7.15    0.62 
   2  -9  -1    7.21    0.54 
  -2  -9   1    6.80    0.83 
   2   9   1    6.94    0.52 
   2  -9  -1    6.24    0.90 
   2  -9  -1    7.69    0.56 
  -2  -9   1    7.60    0.52 
  -2   9  -1    7.98    0.68 
  -2   9  -1    7.12    0.91 
  -2   9  -1    7.81    0.64 
  -3   9   1    3.58    0.77 
  -3  -9  -1    3.37    0.67 
   3   9  -1    4.02    0.51 
  -3   9   1    3.61    0.51 
   3   9  -1    3.62    0.37 
   3  -9   1    3.48    0.42 
  -3   9   1    3.74    0.41 
   3  -9   1    4.26    0.46 
  -3  -9  -1    3.01    0.34 
   3  -9   1    3.45    0.70 
   3   9  -1    3.95    0.51 
  -3   9   1    3.80    0.52 
  -3  -9  -1    3.61    0.42 
   3   9   1    4.06    0.39 
   3   9   1    3.75    0.51 
   3  -9  -1    2.56    0.35 
  -3  -9   1    3.72    0.42 
  -3   9  -1    3.34    0.37 
  -3   9  -1    2.97    0.49 
   3  -9  -1    4.25    0.47 
  -3  -9   1    3.72    0.64 
  -3   9  -1    3.29    0.44 
   3   9   1    4.54    0.50 
   3  -9  -1    3.67    0.93 
  -3   9  -1    4.47    0.96 
   4   9  -1    1.36    0.21 
   4  -9   1    1.05    0.90 
   4  -9   1    1.60    0.36 
   4   9  -1    1.29    0.43 
   4  -9   1    1.31    0.34 
  -4  -9  -1    0.48    0.54 
   4   9  -1    1.62    0.49 
  -4  -9  -1    1.07    0.24 
  -4   9   1    0.63    0.82 
  -4   9   1    1.07    0.24 
  -4  -9  -1    1.15    0.27 
  -4   9  -1    1.35    0.45 
  -4   9  -1    0.84    0.40 
  -4  -9   1    0.87    0.26 
   4  -9  -1    1.27    0.28 
  -4   9  -1    1.13    0.99 
  -4  -9   1    1.22    0.26 
   4  -9  -1   -1.06    1.00 
  -4  -9   1    1.74    0.61 
  -4   9  -1    1.59    0.27 
   4   9   1    1.28    0.32 
   4  -9  -1    0.78    0.33 
   4   9   1    1.37    0.24 
  -4   9  -1    1.42    0.40 
   5   9  -1   19.28    1.15 
   5   9  -1   17.98    1.10 
  -5  -9  -1   17.17    1.64 
   5  -9   1   15.29    2.04 
  -5   9   1   16.74    1.13 
   5  -9   1   19.02    0.97 
  -5   9   1   17.22    1.75 
  -5  -9  -1   17.89    0.96 
  -5   9   1   17.48    0.92 
   5  -9   1   17.62    1.04 
  -5  -9  -1   17.79    0.89 
   5   9  -1   16.56    0.79 
  -5  -9   1   16.36    0.87 
   5  -9  -1   18.75    1.02 
   5  -9  -1   18.32    0.94 
   5   9   1   18.05    1.06 
  -5   9  -1   17.30    0.88 
  -5  -9   1   18.43    1.59 
  -5  -9   1   18.65    0.97 
   5   9   1   17.08    0.87 
   5   9   1   18.49    1.13 
  -5   9  -1   16.62    1.09 
  -6  -9  -1    9.18    0.61 
   6   9  -1    8.61    1.04 
  -6  -9  -1    8.11    2.04 
   6  -9   1    7.74    0.75 
  -6  -9  -1    8.94    0.66 
  -6   9   1    5.72    1.71 
  -6   9   1    8.75    0.82 
  -6  -9   1    8.32    0.55 
  -6  -9   1    7.29    0.59 
  -6  -9   1    6.32    1.58 
   6   9   1    8.06    0.60 
  -6   9  -1    8.70    0.64 
   6   9   1    8.86    0.92 
   6   9   1    8.58    1.06 
  -6   9  -1    8.64    1.11 
   6  -9  -1    7.99    0.53 
   7   9  -1    2.53    0.44 
  -7   9   1    2.52    0.39 
  -7   9   1    3.28    0.33 
   7  -9   1    2.84    0.47 
  -7  -9  -1    3.07    0.33 
   7   9  -1    1.86    0.31 
  -7  -9  -1    2.34    0.35 
   7   9  -1    2.08    0.33 
   7   9   1    1.91    0.35 
  -7   9  -1    2.95    0.29 
   7   9   1    2.77    0.38 
  -7  -9   1    3.36    0.45 
  -7  -9   1    3.48    0.42 
   7   9   1    2.30    0.34 
   7  -9  -1    2.42    0.43 
  -7   9  -1    2.13    0.35 
  -8  -9  -1    3.84    0.30 
   8   9  -1    3.85    0.38 
   8   9  -1    4.02    0.38 
  -8  -9  -1    4.51    0.50 
  -8   9   1    4.14    0.43 
  -8   9   1    3.83    0.29 
   8  -9   1    4.02    0.47 
   8  -9  -1    4.08    0.44 
   8   9   1    3.77    0.39 
  -8  -9   1    3.41    0.31 
  -8   9  -1    3.21    0.28 
  -8   9  -1    3.96    0.41 
   0 -10   1   10.80    0.66 
   0  10  -1   10.43    0.75 
   0  10   1   10.19    0.75 
   0 -10  -1   12.03    1.16 
   0 -10  -1    9.52    0.62 
   0  10  -1   10.72    0.91 
   0 -10  -1   10.82    0.66 
   0 -10   1   10.22    0.65 
   0  10   1   10.71    0.79 
   0 -10   1   11.85    1.06 
   0  10  -1   11.21    0.70 
   0  10   1   11.05    0.72 
   0  10  -1   10.70    0.77 
   0  10   1   10.89    0.90 
  -1  10   1    0.86    0.24 
   1 -10   1    0.78    0.23 
   1  10  -1    1.14    0.32 
  -1 -10  -1    0.94    0.23 
   1 -10   1    0.67    0.24 
  -1 -10  -1    0.89    0.24 
   1 -10   1    1.66    0.57 
  -1  10   1    0.98    0.29 
   1  10  -1    0.92    0.26 
   1  10  -1    0.90    0.23 
  -1  10   1    1.06    0.28 
  -1 -10  -1    0.44    0.48 
   1 -10   1    0.43    0.23 
   1  10  -1    0.73    0.35 
  -1  10  -1    1.14    0.33 
  -1 -10   1    0.85    0.47 
   1 -10  -1    0.85    0.50 
  -1  10  -1    0.81    0.26 
   1  10   1    0.93    0.25 
  -1 -10   1    1.31    0.27 
  -1 -10   1    0.58    0.21 
   1 -10  -1    0.83    0.22 
  -1  10  -1    0.71    0.27 
  -1  10  -1    1.20    0.33 
   1  10   1    0.73    0.21 
   1  10   1    0.86    0.27 
   1 -10  -1    0.54    0.23 
   1 -10  -1    1.00    0.26 
   2 -10   1    7.10    0.57 
   2  10  -1    6.62    0.49 
  -2  10   1    7.40    0.64 
   2  10  -1    7.25    0.74 
  -2 -10  -1    7.24    0.97 
  -2  10   1    6.76    0.63 
   2 -10   1    6.25    0.98 
  -2 -10  -1    5.90    0.49 
  -2  10   1    5.66    0.50 
  -2  10   1    5.14    1.02 
   2 -10   1    6.47    0.54 
   2 -10   1    6.62    0.57 
   2  10  -1    6.71    0.61 
  -2 -10  -1    6.25    0.51 
   2  10  -1    6.54    0.63 
  -2  10   1    7.04    0.61 
   2  10   1    7.13    0.53 
   2 -10  -1    7.11    0.55 
   2  10   1    6.57    0.64 
   2  10   1    7.69    0.62 
   2 -10  -1    7.47    0.57 
  -2  10  -1    7.05    0.64 
  -2  10  -1    6.21    0.63 
  -2  10  -1    5.72    0.72 
  -2 -10   1    6.29    0.51 
  -2 -10   1    7.12    0.60 
   2 -10  -1    8.31    1.08 
  -2  10  -1    7.12    0.61 
  -2 -10   1    8.36    0.93 
   2 -10  -1    7.28    0.59 
  -3 -10  -1   -0.17    0.16 
   3  10  -1    0.00    0.26 
  -3  10   1    0.20    0.19 
   3 -10   1    0.47    0.72 
  -3 -10  -1    0.04    0.18 
   3 -10   1    0.11    0.20 
  -3  10   1    0.56    0.92 
   3  10  -1    0.10    0.15 
  -3 -10  -1   -0.29    0.51 
  -3  10  -1   -0.12    0.37 
   3  10   1   -0.31    0.17 
  -3 -10   1   -0.24    0.18 
  -3 -10   1    0.59    0.51 
   3 -10  -1    0.06    0.19 
   3  10   1    0.14    0.14 
   3 -10  -1    0.00    0.77 
  -3 -10   1    0.26    0.25 
   4  10  -1    0.25    0.20 
  -4 -10  -1   -0.03    0.68 
   4 -10   1   -0.14    0.19 
   4  10  -1   -0.10    0.36 
  -4 -10  -1    0.23    0.18 
  -4 -10  -1   -0.27    0.20 
   4 -10   1   -0.05    0.16 
  -4  10   1    0.01    0.17 
  -4  10   1   -1.08    1.12 
   4  10  -1   -0.01    0.20 
   4  10  -1   -0.01    0.15 
   4 -10  -1   -0.06    0.27 
  -4  10  -1    0.17    0.19 
   4  10   1   -0.09    0.18 
  -4  10  -1   -0.38    0.29 
  -4  10  -1   -0.01    0.20 
   4  10   1    0.24    0.22 
  -4 -10   1   -0.06    0.23 
  -4 -10   1   -0.07    0.58 
   4 -10  -1   -0.09    0.16 
  -4  10  -1    0.28    0.22 
   4  10   1   -0.07    0.13 
   4 -10  -1    0.95    1.20 
  -5  10   1    1.28    3.24 
   5  10  -1    4.28    0.52 
   5 -10   1    3.42    2.08 
   5 -10   1    4.40    0.55 
   5  10  -1    4.31    0.67 
  -5 -10  -1    3.80    0.97 
  -5  10   1    4.44    0.43 
  -5  10   1    4.16    0.60 
  -5 -10  -1    3.90    0.37 
   5 -10   1    4.08    0.44 
  -5 -10  -1    4.35    0.46 
   5  10  -1    4.19    0.60 
  -5  10  -1    3.70    0.40 
   5  10   1    3.88    0.38 
   5 -10  -1    4.00    0.49 
  -5 -10   1    3.72    0.39 
   5  10   1    3.99    0.52 
  -5  10  -1    4.41    0.55 
   5  10   1    2.91    0.45 
  -5 -10   1    3.67    1.00 
  -5 -10   1    3.36    0.45 
   5 -10  -1    4.18    0.42 
   6  10  -1   13.33    0.88 
   6  10  -1   13.45    1.01 
  -6 -10  -1   13.87    0.71 
  -6  10   1   13.76    0.93 
   6  10  -1   13.23    0.87 
   6 -10   1   12.99    0.70 
  -6 -10  -1   12.86    0.79 
  -6  10   1   12.08    0.70 
   6  10   1   12.11    0.81 
  -6 -10   1   11.69    0.69 
  -6  10  -1   13.45    0.90 
  -6 -10   1   13.87    0.79 
   6  10   1   12.21    0.61 
  -6  10  -1   12.96    0.66 
   6 -10  -1   11.92    0.63 
   6  10   1   14.08    0.88 
  -7 -10  -1    2.90    0.37 
  -7 -10  -1    2.64    0.34 
  -7  10   1    2.24    0.38 
   7  10  -1    2.66    0.44 
   7  10  -1    2.55    0.53 
   7 -10   1    2.92    0.47 
  -7  10   1    2.49    0.27 
   7  10   1    2.74    0.47 
  -7 -10   1    2.48    0.32 
  -7 -10   1    2.76    0.30 
  -7  10  -1    2.46    0.28 
   7  10   1    2.98    0.36 
  -7  10  -1    3.04    0.41 
   7 -10  -1    1.13    0.42 
   8  10  -1   15.48    0.70 
   8 -10   1   15.23    0.82 
  -8  10   1   16.67    0.83 
  -8 -10  -1   16.35    0.66 
   8  10  -1   14.74    0.71 
  -8 -10  -1   15.75    0.75 
  -8 -10   1   15.02    0.74 
  -8  10  -1   15.65    0.80 
   8 -10  -1   17.66    0.94 
   0  11  -1    0.99    0.25 
   0 -11   1    0.36    0.52 
   0 -11   1    0.59    0.23 
   0  11  -1    0.45    0.29 
   0 -11  -1    0.67    0.21 
   0  11   1    0.70    0.24 
   0 -11   1    0.84    0.25 
   0 -11  -1    0.64    0.21 
   0 -11  -1    1.05    0.58 
   0  11   1    0.87    0.29 
   0  11  -1    0.65    0.25 
   0  11   1    1.25    0.31 
   0  11   1    0.69    0.33 
   0  11  -1    0.90    0.25 
   1 -11   1   12.68    0.77 
  -1 -11  -1   12.60    1.25 
  -1  11   1   12.17    0.96 
  -1  11   1   13.08    0.89 
  -1 -11  -1   12.97    0.75 
   1 -11   1   12.60    0.78 
   1 -11   1   13.83    0.82 
   1  11  -1   12.84    0.74 
  -1 -11  -1   12.57    0.77 
  -1  11   1   13.83    0.91 
   1  11  -1   13.47    0.87 
   1  11  -1   13.74    0.92 
   1 -11   1   13.38    1.31 
   1  11  -1   12.72    1.01 
  -1  11   1   12.77    0.91 
   1  11   1   15.07    1.09 
  -1  11  -1   11.89    0.86 
   1 -11  -1   13.15    0.77 
   1  11   1   15.30    0.99 
  -1  11  -1   13.24    0.92 
   1  11   1   12.85    0.79 
  -1  11  -1   13.14    0.84 
   1  11   1   13.15    0.88 
   1 -11  -1   14.07    1.36 
  -1  11  -1   12.89    0.97 
  -1 -11   1   12.99    0.77 
  -1 -11   1   13.08    0.77 
  -1 -11   1   12.54    1.27 
   1 -11  -1   13.39    0.83 
   1 -11  -1   13.27    0.78 
  -2  11   1    5.72    0.56 
   2 -11   1    5.03    0.53 
  -2 -11  -1    5.41    0.94 
  -2 -11  -1    6.30    0.51 
   2 -11   1    3.89    0.91 
  -2  11   1    5.24    0.70 
   2  11  -1    5.31    0.70 
  -2  11   1    5.48    0.61 
   2  11  -1    5.38    0.59 
   2 -11   1    5.74    0.53 
   2  11  -1    5.47    0.58 
   2  11  -1    4.30    0.64 
  -2 -11  -1    5.01    0.43 
   2 -11   1    5.61    0.77 
   2 -11  -1    5.16    0.49 
  -2  11  -1    6.07    0.56 
  -2 -11   1    4.59    0.48 
   2  11   1    4.14    0.56 
   2 -11  -1    4.78    0.50 
  -2 -11   1    5.06    0.49 
   2  11   1    5.30    0.48 
  -2 -11   1    4.88    0.84 
   2 -11  -1    6.30    0.54 
  -2  11  -1    5.15    0.56 
   2  11   1    4.92    0.57 
   2 -11  -1    4.87    1.03 
  -2  11  -1    6.44    0.69 
  -2  11  -1    5.69    0.76 
   3  11  -1    8.36    0.72 
  -3 -11  -1    6.37    0.53 
  -3 -11  -1    7.16    1.16 
  -3  11   1    8.14    0.71 
  -3  11   1    8.18    0.71 
   3 -11   1    8.43    0.66 
  -3  11   1    8.11    0.56 
   3  11  -1    6.69    0.49 
  -3 -11  -1    8.66    0.77 
   3 -11   1    6.76    1.33 
   3 -11   1    7.28    0.61 
   3  11  -1    8.85    0.75 
   3  11  -1    7.82    0.82 
  -3 -11   1    7.55    0.59 
   3  11   1    7.50    0.66 
  -3  11  -1    9.03    0.71 
  -3 -11   1    6.99    1.03 
   3 -11  -1    7.79    0.65 
  -3  11  -1    8.77    0.76 
   3  11   1    8.26    0.72 
   3 -11  -1    8.59    0.64 
   3  11   1    8.38    0.57 
   4 -11   1   48.48    2.08 
  -4 -11  -1   48.96    1.92 
  -4  11   1   46.60    2.16 
   4  11  -1   44.89    2.17 
   4  11  -1   52.20    2.45 
   4  11  -1   49.96    2.22 
  -4 -11  -1   48.62    2.00 
  -4 -11  -1   50.01    2.80 
  -4  11   1   48.79    1.89 
   4 -11   1   51.86    2.03 
   4 -11   1   45.59    3.35 
   4  11  -1   50.47    2.17 
  -4  11   1   52.27    2.24 
  -4  11  -1   46.79    2.16 
   4 -11  -1   47.36    2.02 
   4  11   1   48.47    1.86 
   4  11   1   48.59    2.17 
  -4 -11   1   50.83    2.68 
  -4  11  -1   48.29    2.14 
  -4  11  -1   49.59    2.21 
  -4 -11   1   50.55    1.98 
   4 -11  -1   49.76    1.97 
   4  11   1   48.23    2.08 
   4 -11  -1   41.58    3.41 
  -4 -11   1   46.44    1.87 
   5  11  -1    8.51    0.81 
  -5  11   1    7.70    0.53 
  -5 -11  -1    8.20    0.55 
   5 -11   1    7.40    0.67 
  -5 -11  -1    9.33    0.65 
  -5 -11  -1    9.17    1.39 
   5 -11   1    9.12    0.61 
   5  11  -1    8.19    0.70 
  -5  11   1   10.15    0.79 
   5  11  -1    7.91    0.70 
   5  11   1    8.45    0.50 
  -5 -11   1    6.08    1.27 
   5 -11  -1    9.01    0.73 
   5  11   1    8.58    0.71 
   5  11   1    8.81    0.66 
  -5  11  -1    9.05    0.72 
  -5 -11   1    9.45    0.65 
   5 -11  -1    8.61    0.57 
  -5 -11   1    7.70    0.54 
   6 -11   1    0.65    0.18 
   6  11  -1    0.61    0.20 
  -6 -11  -1    1.05    0.24 
   6 -11   1    1.02    0.52 
   6  11  -1    0.74    0.23 
  -6  11   1    0.66    0.22 
   6  11  -1    0.61    0.23 
  -6 -11  -1    1.01    0.19 
  -6  11   1    0.63    0.21 
   6  11   1    0.74    0.23 
  -6  11  -1    0.59    0.23 
   6  11   1    0.64    0.28 
   6  11   1    0.62    0.22 
  -6 -11   1   -0.02    0.27 
  -7 -11  -1    6.48    0.40 
   7  11  -1    6.11    0.49 
  -7 -11  -1    6.90    0.49 
   7 -11   1    5.92    0.56 
   7  11  -1    6.20    0.55 
   7  11  -1    6.15    0.47 
   7 -11  -1    6.08    0.53 
   7  11   1    6.25    0.55 
  -7  11  -1    5.89    0.50 
   7  11   1    5.88    0.46 
   7  11   1    5.73    0.70 
  -7 -11   1    6.35    0.52 
  -8  11   1    5.05    0.36 
  -8  11  -1    5.46    0.36 
   8 -11  -1    5.21    0.40 
   0  12  -1    0.73    0.27 
   0  12   1    0.74    0.24 
   0 -12  -1    0.82    0.23 
   0 -12   1    0.84    0.37 
   0  12   1    0.75    0.33 
   0 -12  -1    1.29    0.28 
   0  12  -1    1.32    0.29 
   0  12   1    1.06    0.33 
   0 -12   1    1.26    0.27 
   0 -12   1    1.04    0.26 
   0  12   1    1.04    0.27 
   0  12  -1    1.22    0.35 
   0 -12   1    0.57    0.75 
   0  12  -1    1.17    0.30 
   1 -12   1   48.57    2.04 
   1  12  -1   48.45    2.13 
  -1 -12  -1   48.27    2.01 
  -1  12   1   45.99    2.11 
   1  12  -1   49.97    2.12 
  -1  12   1   49.76    2.13 
   1 -12   1   48.31    2.67 
  -1  12   1   43.60    2.13 
  -1  12   1   49.74    2.08 
  -1 -12  -1   47.47    2.67 
   1 -12   1   47.63    1.95 
   1  12  -1   49.61    2.35 
   1  12  -1   47.48    1.89 
  -1 -12  -1   45.41    1.91 
   1 -12   1   47.50    1.97 
   1  12   1   49.16    2.14 
  -1  12  -1   46.84    2.19 
   1 -12  -1   45.34    1.92 
   1 -12  -1   47.81    2.75 
   1 -12  -1   45.94    1.94 
  -1  12  -1   46.48    2.07 
   1  12   1   50.31    2.11 
  -1  12  -1   47.99    2.00 
   1  12   1   47.78    2.31 
   1  12   1   48.91    1.98 
  -1  12  -1   46.94    2.11 
  -1 -12   1   44.76    1.89 
   1 -12  -1   49.48    2.01 
  -1 -12   1   49.98    2.59 
  -2 -12  -1   42.74    2.50 
   2 -12   1   38.96    2.54 
   2  12  -1   43.95    1.97 
  -2 -12  -1   41.23    1.71 
   2  12  -1   43.24    2.14 
  -2  12   1   42.37    1.93 
   2 -12   1   42.12    1.76 
  -2  12   1   43.33    1.90 
  -2  12   1   36.95    1.96 
   2 -12   1   41.68    1.83 
  -2 -12  -1   40.52    1.76 
   2  12  -1   42.14    1.89 
   2  12  -1   40.17    1.62 
   2 -12  -1   41.75    1.75 
  -2 -12   1   42.69    1.75 
  -2  12  -1   38.70    1.91 
   2 -12  -1   41.38    1.82 
   2  12   1   41.47    1.87 
   2  12   1   42.39    2.15 
  -2  12  -1   42.78    1.96 
  -2 -12   1   39.78    1.69 
   2 -12  -1   41.94    2.67 
   2  12   1   40.55    1.72 
   2  12   1   43.18    1.96 
  -2  12  -1   42.08    1.85 
  -2 -12   1   40.33    2.39 
   2 -12  -1   42.78    1.81 
  -3 -12  -1    1.19    0.27 
   3  12  -1    1.79    0.36 
   3  12  -1    1.59    0.22 
   3  12  -1    1.75    0.36 
  -3  12   1    1.32    0.33 
   3 -12   1    1.92    0.33 
  -3 -12  -1    1.21    0.26 
   3  12  -1    1.93    0.43 
   3 -12   1    2.07    0.38 
   3 -12   1    0.83    1.14 
  -3  12   1    1.99    0.40 
   3  12  -1    2.84    0.58 
  -3 -12  -1    0.85    0.82 
  -3 -12   1    1.27    0.27 
  -3  12  -1    1.43    0.33 
  -3 -12   1    1.01    0.26 
  -3  12  -1    1.48    0.33 
   3 -12  -1    1.43    0.30 
  -3 -12   1    1.08    0.79 
   3 -12  -1    1.55    0.28 
   3  12   1    1.26    0.31 
   3  12   1    1.71    0.47 
   3  12   1    1.73    0.37 
  -3  12  -1    1.50    0.39 
   3  12   1    1.75    0.28 
   3 -12  -1   -0.92    1.32 
  -4  12   1    0.53    0.29 
   4 -12   1    0.59    0.25 
   4  12  -1    0.54    0.33 
   4  12  -1    0.58    0.26 
  -4 -12  -1    0.60    0.21 
  -4 -12  -1    0.64    0.18 
   4 -12   1    0.51    0.27 
   4  12  -1    0.52    0.20 
  -4 -12  -1    0.01    1.07 
  -4  12   1    0.52    0.25 
   4 -12   1   -0.07    1.80 
   4  12  -1    0.23    0.16 
  -4  12  -1    0.32    0.26 
   4  12   1    0.37    0.24 
   4 -12  -1    0.32    0.26 
   4 -12  -1    0.55    0.22 
  -4 -12   1    0.24    1.02 
   4  12   1    0.32    0.28 
   4  12   1    0.53    0.15 
   4  12   1    0.32    0.20 
  -4  12  -1    0.67    0.22 
  -4 -12   1    0.29    0.20 
   4  12   1    0.50    0.22 
  -4 -12   1    0.37    0.21 
  -5  12   1    1.63    0.33 
  -5 -12  -1    2.02    0.34 
   5 -12   1    1.76    0.51 
  -5 -12  -1    1.11    0.21 
   5 -12   1    1.49    0.26 
   5  12  -1    1.49    0.36 
   5  12  -1    1.54    0.32 
   5  12  -1    1.53    0.32 
   5 -12  -1    1.36    0.24 
   5 -12  -1    1.52    0.37 
  -5 -12   1    1.34    0.28 
   5  12   1    1.12    0.26 
   5  12   1    1.83    0.43 
  -5 -12   1    1.36    0.40 
  -5  12  -1    1.14    0.28 
   5  12   1    1.67    0.30 
   6  12  -1    1.30    0.33 
   6  12  -1    1.58    0.40 
  -6 -12  -1    1.59    0.21 
   6 -12   1    2.58    0.47 
  -6  12   1    1.89    0.33 
   6 -12   1    1.19    0.24 
  -6 -12  -1    2.00    0.28 
   6  12  -1    2.28    0.33 
  -6 -12   1    1.82    0.27 
   6  12   1    1.62    0.27 
  -6  12  -1    1.99    0.32 
   6  12   1    1.96    0.39 
   7  12  -1    7.25    0.45 
   7  12  -1    8.01    0.52 
  -7 -12  -1    7.78    0.49 
  -7  12   1    8.41    0.53 
   7  12  -1    8.63    0.66 
  -7 -12  -1    8.32    0.47 
  -7 -12   1    7.89    0.48 
   7  12   1    8.31    0.56 
   7 -12  -1    7.75    0.58 
   7  12   1    7.40    0.46 
  -7  12  -1    7.91    0.51 
   0  13  -1    1.58    0.34 
   0 -13  -1    1.87    0.95 
   0  13  -1    1.45    0.26 
   0 -13  -1    1.51    0.28 
   0 -13  -1    1.49    0.26 
   0 -13  -1    1.85    0.35 
   0 -13   1    0.74    0.82 
   0 -13   1    1.87    0.32 
   0 -13   1    1.46    0.29 
   0  13   1    1.65    0.33 
   0  13   1    1.35    0.27 
   0 -13   1    1.53    0.33 
   0  13  -1    1.09    0.33 
   0  13   1    1.01    0.32 
   0  13   1    1.45    0.32 
   0  13  -1    1.61    0.36 
   1  13  -1    8.97    0.86 
   1  13  -1    8.24    0.56 
   1 -13   1    8.70    0.67 
   1  13  -1    8.97    0.72 
   1 -13   1    7.06    0.60 
   1 -13   1    8.09    0.62 
   1  13  -1    7.62    0.77 
  -1 -13  -1    8.87    0.60 
  -1  13   1    8.23    0.68 
  -1 -13  -1    9.47    1.39 
  -1  13   1    8.62    0.72 
  -1  13   1    7.38    0.74 
   1  13  -1    7.90    0.70 
  -1 -13  -1    8.79    0.65 
   1 -13   1    6.59    1.16 
  -1  13   1    8.40    0.72 
   1  13   1    8.06    0.61 
  -1  13  -1    8.44    0.64 
   1 -13  -1    9.65    0.67 
   1 -13  -1    8.53    0.68 
  -1  13  -1    8.36    0.71 
   1 -13  -1    5.72    1.23 
   1 -13  -1    8.89    0.63 
   1  13   1    8.60    0.70 
  -1 -13   1    8.45    0.64 
  -1  13  -1    8.98    0.80 
   1  13   1    9.71    0.86 
  -1 -13   1    6.43    1.10 
  -1 -13   1    8.08    0.60 
   1  13   1    7.87    0.69 
  -1  13  -1    9.10    0.73 
  -2 -13  -1   16.32    1.75 
  -2 -13  -1   17.94    0.96 
  -2 -13  -1   17.59    0.94 
   2  13  -1   17.37    1.08 
   2 -13   1   17.20    0.95 
  -2  13   1   15.68    1.03 
  -2  13   1   17.73    1.04 
   2  13  -1   16.16    1.13 
   2 -13   1   11.20    1.63 
   2 -13   1   18.04    1.02 
   2  13  -1   17.48    1.22 
   2  13  -1   16.03    1.02 
  -2 -13   1   17.03    0.95 
  -2  13  -1   18.17    1.19 
  -2  13  -1   16.45    1.05 
  -2  13  -1   16.29    0.98 
   2  13   1   18.07    1.24 
  -2 -13   1   15.29    1.74 
  -2 -13   1   17.29    1.14 
   2  13   1   16.85    1.08 
   2  13   1   18.29    0.92 
   2  13   1   17.17    1.03 
   2 -13  -1   17.69    2.20 
   2 -13  -1   16.41    0.93 
   2 -13  -1   15.99    0.98 
   3  13  -1    2.87    0.48 
   3  13  -1    2.53    0.38 
   3  13  -1    4.10    0.56 
  -3 -13  -1    0.92    1.12 
  -3 -13  -1    3.67    0.45 
  -3  13   1    2.58    0.43 
   3 -13   1    3.29    0.45 
  -3 -13  -1    2.87    0.35 
  -3  13   1    3.40    0.46 
   3  13  -1    3.34    0.51 
   3  13   1    3.08    0.33 
   3 -13  -1    3.04    0.45 
  -3  13  -1    3.82    0.49 
  -3  13  -1    3.62    0.45 
   3  13   1    2.93    0.43 
  -3  13  -1    3.75    0.57 
  -3 -13   1    2.27    0.32 
  -3 -13   1    2.34    1.09 
   3  13   1    3.31    0.44 
   3  13   1    2.81    0.52 
   3 -13  -1    3.54    0.41 
  -3 -13   1    3.20    0.42 
  -4  13   1   32.55    1.54 
   4  13  -1   32.80    1.57 
   4  13  -1   31.22    1.54 
   4  13  -1   32.41    1.49 
  -4 -13  -1   32.65    1.36 
  -4  13   1   30.33    1.54 
   4 -13   1   30.48    1.46 
  -4 -13  -1   35.65    1.69 
   4  13  -1   31.60    1.70 
   4 -13   1   31.68    1.39 
   4 -13  -1   29.37    1.41 
   4  13   1   31.05    1.51 
  -4 -13   1   32.19    1.38 
  -4  13  -1   32.90    1.50 
  -4 -13   1   32.68    1.41 
   4  13   1   31.02    1.43 
  -4  13  -1   31.39    1.55 
   4  13   1   32.61    1.72 
   4  13   1   31.15    1.55 
   4 -13  -1   31.03    1.34 
  -5 -13  -1    1.86    0.31 
   5 -13   1    2.00    0.26 
   5 -13   1    1.55    0.36 
   5  13  -1    1.47    0.26 
   5  13  -1    2.09    0.33 
  -5 -13  -1    1.60    0.29 
  -5  13   1    1.83    0.29 
   5  13  -1    1.92    0.40 
  -5  13  -1    2.29    0.35 
   5  13   1    1.74    0.29 
   5  13   1    1.04    0.28 
   5 -13  -1    1.29    0.30 
  -5 -13   1    2.29    0.34 
   5  13   1    1.66    0.29 
  -6 -13  -1    7.98    0.52 
  -6  13   1    8.69    0.58 
  -6 -13  -1    7.79    0.46 
   6  13  -1    7.75    0.50 
   6  13  -1    8.36    0.55 
   6  13  -1    8.16    0.61 
   6  13   1    8.20    0.63 
  -6 -13   1    7.89    0.52 
   6 -13  -1    7.96    0.68 
  -6  13  -1    8.17    0.55 
   6  13   1    7.38    0.48 
   6  13   1    8.31    0.53 
   7  13  -1    2.50    0.27 
  -7  13   1    2.51    0.24 
  -7  13  -1    2.19    0.29 
  -7  13  -1    2.21    0.22 
   0  14  -1    1.97    0.46 
   0 -14  -1    3.67    1.76 
   0 -14   1    1.53    0.32 
   0  14  -1    2.25    0.41 
   0  14  -1    1.55    0.30 
   0 -14   1    2.30    0.37 
   0 -14  -1    2.40    0.37 
   0  14   1    1.98    0.32 
   0 -14   1    1.23    1.20 
   0  14   1    1.91    0.36 
   0  14  -1    2.11    0.36 
   0 -14   1    1.99    0.32 
   0  14  -1    2.43    0.33 
   0  14   1    2.23    0.40 
   0  14  -1    1.58    0.35 
   0 -14  -1    1.59    0.31 
   0 -14  -1    2.07    0.31 
   0  14   1    1.65    0.34 
  -1 -14  -1    0.68    0.24 
   1  14  -1    0.43    0.30 
   1  14  -1    0.48    0.20 
  -1  14   1    0.32    0.18 
  -1 -14  -1    0.70    0.21 
   1  14  -1    0.44    0.21 
  -1 -14  -1    0.45    0.18 
   1 -14   1    0.21    0.16 
  -1  14   1    0.19    0.24 
   1  14  -1    0.47    0.16 
   1  14  -1    0.35    0.25 
  -1  14   1    0.52    0.22 
   1 -14   1    0.54    0.27 
   1 -14  -1    0.26    0.18 
   1  14   1    0.67    0.23 
  -1  14  -1    0.46    0.27 
   1 -14  -1    0.23    0.17 
  -1 -14   1    0.69    0.20 
  -1 -14   1    0.59    0.22 
   1  14   1    0.31    0.17 
  -1  14  -1    0.40    0.20 
   1  14   1    0.31    0.19 
   1 -14  -1    0.67    0.25 
  -1  14  -1    0.17    0.17 
  -1 -14   1    0.56    0.21 
   1  14   1    0.21    0.23 
  -1  14  -1    0.65    0.28 
   2  14  -1    0.27    0.19 
   2 -14   1    0.15    0.20 
  -2  14   1   -0.03    0.16 
   2  14  -1    0.14    0.20 
   2  14  -1    0.37    0.25 
   2  14  -1    0.02    0.21 
  -2 -14  -1    0.13    0.15 
  -2 -14  -1    0.00    0.20 
  -2  14   1    0.12    0.15 
   2 -14   1    0.10    0.16 
  -2  14  -1   -0.04    0.17 
  -2  14  -1   -0.44    0.31 
  -2  14  -1    0.15    0.20 
   2  14   1    0.07    0.18 
   2  14   1    0.06    0.14 
   2 -14  -1    0.14    0.21 
  -2  14  -1   -0.09    0.15 
  -2 -14   1   -0.19    0.19 
   2  14   1    0.17    0.16 
   2 -14  -1    0.26    0.17 
   2  14   1    0.26    0.20 
  -2 -14   1   -0.25    0.20 
   3 -14   1   12.99    0.85 
   3  14  -1   12.33    0.81 
  -3  14   1   14.17    0.95 
  -3 -14  -1   14.36    0.74 
  -3  14   1   12.71    0.81 
   3 -14   1   13.12    0.76 
   3  14  -1   13.81    1.01 
  -3 -14  -1   14.11    0.81 
   3  14  -1   12.44    0.91 
   3  14  -1   13.64    0.89 
  -3  14  -1   13.24    0.88 
  -3 -14   1   15.45    1.05 
   3  14   1   14.17    1.01 
  -3 -14   1   13.16    0.79 
  -3  14  -1   12.73    0.80 
   3  14   1   13.75    0.85 
   3 -14  -1   13.55    0.76 
   3  14   1   14.15    0.90 
   3 -14  -1   13.23    0.85 
  -3  14  -1   12.88    0.92 
   3  14   1   14.80    0.98 
   4  14  -1   13.77    0.84 
   4  14  -1   13.89    0.81 
  -4  14   1   14.47    0.84 
  -4 -14  -1   14.35    0.78 
  -4  14   1   12.93    0.86 
   4 -14   1   13.27    0.72 
   4  14  -1   13.88    0.83 
   4  14  -1   13.89    0.96 
   4 -14   1   13.34    0.83 
  -4 -14  -1   15.14    0.81 
  -4 -14   1   10.66    0.74 
   4 -14  -1   14.38    0.81 
   4  14   1   13.57    0.84 
   4  14   1   12.06    0.73 
   4  14   1   13.87    0.83 
   4 -14  -1   13.78    0.69 
  -4  14  -1   13.37    0.78 
  -4 -14   1   14.59    0.78 
   4  14   1   12.95    0.93 
  -4  14  -1   12.09    0.83 
   5  14  -1   13.25    0.72 
   5 -14   1   14.25    0.63 
  -5 -14  -1   14.00    0.65 
  -5  14   1   13.33    0.92 
   5  14  -1   12.90    1.08 
   5  14  -1   15.84    1.19 
   5  14   1    9.89    0.87 
  -5 -14   1   14.14    0.68 
   5  14   1   10.93    0.81 
  -6  14   1    0.57    0.28 
   6  14  -1    0.43    0.13 
   6  14  -1    0.72    0.18 
  -6 -14  -1    0.84    0.24 
  -6  14  -1    0.36    0.15 
   6  14   1    0.59    0.16 
  -6 -14   1    0.71    0.18 
   6  14   1    0.52    0.16 
   0  15  -1    4.92    0.52 
   0  15   1    4.34    0.49 
   0 -15   1    5.56    0.48 
   0 -15  -1    4.91    0.46 
   0  15  -1    4.86    0.51 
   0  15  -1    4.16    0.53 
   0 -15   1    4.30    0.48 
   0  15   1    4.40    0.42 
   0 -15  -1    5.00    0.46 
   0  15  -1    4.85    0.56 
   0  15  -1    4.94    0.60 
   0  15   1    4.67    0.56 
   0 -15  -1    5.01    0.51 
   1  15  -1    0.31    0.22 
  -1  15   1    0.74    0.27 
   1  15  -1    0.53    0.20 
  -1  15   1    0.36    0.18 
  -1 -15  -1    0.58    0.18 
   1  15  -1    0.57    0.24 
   1 -15   1    0.47    0.17 
  -1 -15  -1    0.24    0.21 
  -1  15   1    0.88    0.31 
   1  15  -1    0.80    0.30 
   1 -15   1    0.53    0.23 
  -1 -15  -1    0.71    0.18 
   1  15   1    0.34    0.24 
  -1  15  -1    0.36    0.21 
  -1  15  -1    0.71    0.24 
   1  15   1    0.30    0.21 
  -1 -15   1    0.67    0.20 
  -1  15  -1    0.45    0.16 
  -1 -15   1    0.09    0.30 
   1 -15  -1    0.69    0.21 
   1  15   1    0.24    0.18 
   1  15   1    0.61    0.26 
  -1 -15   1    0.38    0.28 
  -1  15  -1    0.42    0.26 
   1 -15  -1    0.37    0.23 
  -1  15  -1    0.81    0.31 
   1  15   1    0.52    0.16 
   2 -15   1    3.61    0.39 
  -2 -15  -1    4.26    0.40 
   2  15  -1    3.88    0.46 
  -2  15   1    2.42    0.41 
   2  15  -1    3.45    0.50 
   2  15  -1    3.26    0.41 
   2 -15   1    4.21    0.47 
  -2  15   1    4.60    0.42 
  -2  15   1    3.88    0.46 
  -2 -15  -1    3.87    0.51 
   2  15  -1    4.29    0.54 
  -2 -15  -1    4.06    0.45 
   2  15   1    4.12    0.52 
  -2  15  -1    4.13    0.47 
  -2  15  -1    2.37    0.42 
   2  15   1    3.46    0.53 
  -2  15  -1    3.59    0.37 
   2 -15  -1    4.22    0.46 
  -2 -15   1    4.38    0.54 
   2  15   1    4.25    0.46 
  -2 -15   1    4.19    0.44 
   2  15   1    3.48    0.41 
   2 -15  -1    3.64    0.39 
  -2 -15   1    3.60    0.38 
  -3  15   1    1.41    0.32 
  -3 -15  -1    1.53    0.28 
   3 -15   1    1.18    0.20 
   3 -15   1    1.07    0.27 
   3  15  -1    0.88    0.20 
  -3 -15  -1    1.04    0.29 
  -3 -15  -1    1.31    0.23 
  -3  15   1    1.53    0.32 
   3  15  -1    2.02    0.40 
   3  15  -1    1.48    0.31 
  -3 -15   1    1.10    0.35 
  -3  15  -1    1.27    0.29 
   3  15   1    1.08    0.26 
   3  15   1    1.12    0.30 
  -3  15  -1    1.22    0.21 
  -3 -15   1    0.98    0.20 
   3 -15  -1    1.18    0.23 
   3 -15  -1    1.33    0.30 
   3  15   1    1.22    0.44 
  -3 -15   1    1.55    0.28 
   4  15  -1    7.51    0.66 
  -4  15   1    7.59    0.51 
  -4  15   1    5.86    0.72 
  -4 -15  -1    8.08    0.56 
  -4 -15  -1    7.44    0.45 
   4 -15   1    6.16    0.53 
   4  15  -1    8.48    0.85 
  -4 -15  -1    5.90    0.43 
   4  15  -1    7.36    0.49 
   4 -15   1    6.67    0.43 
  -4  15  -1    7.30    0.55 
  -4 -15   1    6.93    0.44 
   4  15   1    7.62    0.57 
  -4 -15   1    7.29    0.50 
  -4  15  -1    7.36    0.46 
   4  15   1    9.14    0.80 
   4 -15  -1    6.43    0.39 
   4  15   1    5.33    0.61 
   5  15  -1    5.92    0.43 
  -5  15   1    5.88    0.41 
  -5 -15  -1    5.66    0.43 
   5  15  -1    6.48    0.54 
  -5 -15  -1    5.69    0.49 
   5  15  -1    5.01    0.36 
  -5  15  -1    5.36    0.33 
  -5 -15   1    6.24    0.51 
   5  15   1    4.44    0.43 
   5  15   1    5.24    0.44 
  -5 -15   1    5.45    0.34 
   0  16  -1    0.05    0.13 
   0 -16   1    0.32    0.20 
   0  16  -1    0.13    0.19 
   0  16   1    0.21    0.17 
   0 -16   1    0.35    0.15 
   0 -16  -1    0.41    0.19 
   0  16   1   -0.01    0.21 
  -1 -16  -1    3.08    0.34 
  -1  16   1    4.00    0.53 
   1  16  -1    3.02    0.35 
  -1  16   1    3.10    0.29 
   1  16  -1    3.29    0.46 
  -1  16   1    4.18    0.50 
   1  16  -1    3.10    0.37 
   1 -16   1    4.38    0.37 
  -1 -16  -1    3.61    0.35 
   1  16  -1    2.21    0.54 
  -1  16   1    3.26    0.44 
   1 -16   1    3.10    0.38 
  -1 -16  -1    3.49    0.41 
   1  16   1    3.26    0.43 
  -1 -16   1    3.72    0.37 
  -1  16  -1    3.07    0.42 
   1 -16  -1    3.97    0.42 
   1 -16  -1    3.50    0.41 
  -1 -16   1    3.42    0.41 
   1  16   1    3.74    0.42 
  -1  16  -1    3.97    0.57 
  -1  16  -1    3.46    0.40 
   1  16   1    3.77    0.49 
  -1  16  -1    3.71    0.48 
   2  16  -1    0.91    0.27 
   2  16  -1    1.39    0.36 
  -2  16   1    1.20    0.30 
   2 -16   1    1.06    0.21 
  -2 -16  -1    1.65    0.30 
  -2 -16  -1    1.75    0.30 
  -2 -16  -1    1.04    0.21 
   2  16  -1    0.93    0.24 
  -2  16   1    0.97    0.18 
   2  16  -1    1.21    0.23 
  -2 -16   1    1.34    0.21 
   2 -16  -1    2.00    0.31 
  -2  16  -1    0.96    0.23 
   2  16   1    1.49    0.24 
   2  16   1    0.84    0.23 
   2  16   1    1.14    0.26 
   2 -16  -1    0.95    0.23 
   2  16   1    0.77    0.21 
  -2 -16   1    1.67    0.40 
  -2  16  -1    1.53    0.26 
  -2  16  -1    1.10    0.30 
   3  16  -1    5.70    0.48 
  -3  16   1    5.38    0.61 
   3  16  -1    4.93    0.45 
  -3 -16  -1    5.28    0.43 
   3  16  -1    5.55    0.43 
  -3  16   1    5.47    0.36 
   3 -16   1    5.35    0.36 
  -3 -16  -1    4.68    0.36 
   3  16  -1    5.24    0.41 
  -3 -16  -1    5.77    0.38 
   3 -16   1    5.16    0.46 
   3  16   1    5.05    0.37 
  -3 -16   1    5.74    0.39 
   3  16   1    5.00    0.42 
  -3 -16   1    5.73    0.45 
   3 -16  -1    5.12    0.34 
  -3  16  -1    5.37    0.44 
   3  16   1    6.13    0.50 
  -3  16  -1    4.42    0.60 
   3  16   1    4.55    0.46 
   4  16  -1    0.39    0.18 
   4  16  -1    0.39    0.15 
  -4  16   1    0.52    0.12 
   4  16  -1    0.53    0.25 
  -4 -16  -1    0.80    0.22 
  -4 -16  -1    0.67    0.13 
   4 -16   1    0.54    0.11 
   4  16   1    0.50    0.20 
  -4 -16   1    0.73    0.14 
  -4 -16   1    0.91    0.19 
   4  16   1    0.47    0.20 
  -4  16  -1    0.60    0.14 
   0  17  -1   -0.08    0.11 
   0 -17   1   -0.01    0.16 
   0  17   1    0.00    0.14 
   0  17  -1    0.07    0.14 
   0 -17  -1   -0.07    0.09 
   0 -17  -1    0.07    0.16 
   0 -17   1   -0.03    0.10 
  -1  17   1    0.06    0.13 
   1  17  -1   -0.04    0.13 
   1  17  -1   -0.35    0.14 
  -1 -17  -1    0.04    0.17 
   1  17  -1   -0.07    0.25 
   1 -17   1    0.08    0.18 
   1 -17   1   -0.05    0.09 
  -1 -17  -1    0.10    0.10 
  -1  17  -1    0.04    0.13 
   1 -17  -1    0.04    0.11 
  -1 -17   1    0.06    0.16 
   1 -17  -1   -0.08    0.23 
   1  17   1   -0.03    0.13 
   1  17   1    0.20    0.15 
  -1  17  -1   -0.09    0.11 
   1  17   1   -0.33    0.16 
  -1 -17   1    0.09    0.10 
  -2  17   1    2.23    0.29 
   2  17  -1    2.05    0.25 
  -2 -17  -1    2.76    0.34 
   2 -17   1    2.48    0.30 
   2  17  -1    2.09    0.29 
   2  17  -1    2.48    0.32 
  -2 -17  -1    2.08    0.38 
   2  17   1    2.51    0.30 
  -2 -17   1    2.43    0.24 
  -2  17  -1    1.46    0.23 
   2  17   1    1.51    0.23 
  -2 -17   1    1.98    0.31 
   2 -17  -1    2.40    0.24 
  -3 -17  -1    2.83    0.22 
   3  17  -1    2.14    0.25 
   3  17   1    2.79    0.26 
  -3 -17   1    3.12    0.23 
   0   0   2  228.48    7.25 
   0   0   2  218.06    7.23 
   0   0  -2  235.37    7.33 
  -1   0  -2  270.19    8.82 
  -1   0  -2  275.88    9.05 
   1   0  -2  273.11    8.89 
   1   0   2  282.53    9.05 
  -1   0   2  261.01    8.75 
  -1   0   2  284.59    8.89 
  -1   0   2  271.79    8.74 
   2   0   2  293.53    9.67 
  -2   0  -2  292.01    9.28 
  -2   0   2  293.61    9.49 
  -2   0   2  281.19    9.18 
   2   0  -2  267.19    9.12 
  -2   0  -2  290.76    9.69 
   2   0  -2  280.16    9.18 
   2   0  -2  279.01    9.48 
   2   0   2  283.07    9.29 
  -3   0  -2   47.54    2.53 
   3   0  -2   45.96    1.84 
  -3   0   2   47.61    1.86 
   3   0  -2   46.47    2.31 
  -3   0   2   53.77    2.67 
   3   0   2   46.29    2.00 
   3   0   2   47.66    2.48 
   4   0  -2   17.60    1.02 
  -4   0   2   17.35    1.00 
  -4   0   2   16.30    0.84 
  -4   0  -2   16.09    1.05 
   4   0   2   16.76    1.08 
   4   0   2   13.10    1.89 
  -4   0  -2   17.41    0.82 
  -4   0  -2   18.04    1.89 
  -4   0   2   17.09    1.81 
   4   0  -2   19.15    2.04 
   4   0   2   17.56    1.21 
  -5   0  -2   42.40    1.70 
   5   0   2   41.25    2.11 
  -5   0  -2   35.88    3.93 
  -5   0  -2   42.07    2.08 
  -5   0   2   40.98    1.72 
   5   0   2   47.13    4.49 
  -6   0  -2    0.66    0.21 
  -6   0  -2    0.78    0.28 
   6   0   2    0.37    0.24 
   6   0  -2    0.83    0.24 
   6   0  -2    0.89    0.30 
   6   0  -2    0.80    0.31 
  -6   0   2    0.31    0.21 
  -6   0  -2    0.36    0.18 
   6   0   2    0.93    0.80 
  -6   0   2    0.55    0.26 
  -6   0   2    0.45    0.22 
  -7   0  -2    1.29    0.42 
  -7   0   2    1.66    0.31 
  -7   0   2    1.28    0.32 
  -7   0  -2    2.19    0.58 
   7   0  -2    1.44    0.31 
   7   0   2    2.24    0.41 
  -7   0  -2    2.01    0.30 
   7   0  -2    1.84    0.40 
   7   0  -2    1.70    0.44 
  -7   0   2    1.81    0.32 
   8   0   2    2.07    0.50 
  -8   0  -2    0.96    0.38 
  -8   0   2    2.46    0.54 
   8   0  -2    1.51    0.35 
   8   0  -2    2.03    0.44 
  -8   0   2    1.92    0.29 
  -8   0  -2    2.27    0.36 
  -8   0  -2    2.54    0.43 
  -8   0   2    1.53    0.33 
   9   0   2    5.37    0.49 
  -9   0  -2    5.24    0.41 
  -9   0   2    4.94    0.42 
   9   0  -2    5.08    0.56 
  -9   0   2    5.03    0.49 
   9   0  -2    5.55    0.44 
  -9   0  -2    4.43    0.50 
 -10   0   2    6.27    0.37 
 -10   0  -2    5.69    0.34 
  10   0  -2    4.59    0.59 
  10   0   2    5.63    0.36 
   0  -1   2   18.83    0.71 
   0  -1  -2   17.85    0.71 
   0   1  -2   17.76    0.70 
   0  -1  -2   18.38    0.82 
   0   1   2   18.39    0.82 
   0   1   2   17.81    0.69 
   0  -1   2   17.11    0.62 
  -1  -1  -2  166.34    5.30 
   1  -1   2  163.66    5.51 
   1  -1   2  155.19    5.28 
   1   1  -2  153.36    5.23 
  -1   1   2  168.64    5.46 
  -1  -1  -2  162.31    5.53 
   1  -1  -2  161.87    5.43 
  -1  -1   2  172.04    5.20 
  -1   1  -2  155.18    5.45 
   1   1   2  163.91    5.48 
  -1   1  -2  157.43    5.22 
  -1  -1   2  153.78    5.12 
   1  -1  -2  157.65    5.22 
  -2   1   2  368.73   11.72 
   2  -1   2  356.14   11.47 
  -2  -1  -2  346.75   11.41 
   2   1  -2  335.32   11.51 
  -2  -1  -2  362.14   11.83 
   2  -1   2  345.56   11.44 
   2  -1   2  353.97   12.15 
   2   1  -2  348.06   11.24 
  -2   1  -2  346.06   11.41 
   2  -1  -2  337.91   11.37 
   2  -1  -2  353.80   11.76 
  -2  -1   2  337.19   11.36 
  -2  -1   2  346.89   11.30 
   2   1   2  349.46   11.44 
  -2   1  -2  379.64   11.91 
   2  -1  -2  359.68   11.41 
  -2  -1   2  366.48   11.58 
   3   1  -2   22.44    1.49 
   3   1  -2   19.95    0.95 
  -3   1   2   21.18    1.62 
   3  -1   2   21.11    1.11 
  -3  -1  -2   21.02    1.07 
  -3  -1  -2   24.36    1.70 
   3  -1   2   20.71    1.14 
   3  -1   2   18.35    1.66 
   3   1   2   19.20    1.06 
   3   1   2   20.89    1.60 
  -3  -1   2   23.01    1.42 
   3   1   2   22.47    1.18 
   3  -1  -2   19.81    1.04 
   3  -1  -2   21.48    1.69 
  -3   1  -2   18.80    1.63 
  -3   1  -2   20.68    1.07 
   3  -1  -2   20.55    1.03 
  -3  -1   2   21.76    0.99 
   4   1  -2   88.47    4.02 
  -4   1   2   97.07    4.22 
   4   1  -2   88.09    3.17 
  -4  -1  -2   86.07    4.34 
  -4  -1  -2   71.23    3.15 
   4  -1   2   79.00    4.31 
  -4  -1  -2   86.84    3.32 
   4  -1   2   88.57    3.45 
  -4   1   2   84.61    3.04 
   4  -1   2   90.72    3.41 
   4   1   2   87.53    3.56 
   4  -1  -2   86.96    4.33 
  -4  -1   2   94.55    4.26 
   4  -1  -2   90.43    3.63 
  -4   1  -2   88.99    4.48 
   4   1   2   93.67    4.42 
  -4   1  -2   89.57    3.18 
   4   1   2   92.08    3.71 
  -4   1  -2   90.91    3.48 
  -4  -1   2   93.06    3.39 
  -5  -1  -2   46.49    1.85 
  -5  -1  -2   48.17    2.25 
  -5   1   2   46.23    1.89 
   5  -1   2   46.44    2.32 
   5  -1   2   44.99    4.75 
   5   1   2   47.68    2.30 
  -5   1  -2   46.37    1.83 
  -5   1  -2   42.29    4.19 
  -5  -1   2   45.40    1.85 
  -5  -1   2   45.76    2.13 
   5   1   2   47.42    2.02 
   5  -1  -2   45.41    2.20 
   5  -1  -2   46.11    2.04 
  -5   1  -2   48.04    1.85 
  -5   1  -2   43.95    1.83 
   5   1   2   44.58    6.17 
   6   1  -2    3.59    0.47 
  -6   1   2    3.52    0.44 
   6  -1   2    5.11    0.99 
  -6  -1  -2    2.81    0.36 
  -6  -1  -2    3.87    0.81 
   6   1  -2    2.80    0.50 
   6  -1   2    3.40    0.51 
  -6   1   2    3.32    0.41 
   6   1  -2    2.98    0.43 
  -6   1   2    2.95    0.42 
  -6  -1  -2    2.42    0.56 
  -6  -1  -2    3.29    0.41 
  -6  -1  -2    3.24    0.39 
   6  -1  -2    3.65    0.50 
   6  -1  -2    3.70    0.49 
  -6  -1   2    3.29    0.46 
  -6  -1   2    3.01    0.42 
   6  -1  -2    3.45    0.53 
   6   1   2    3.75    0.49 
  -6  -1   2    3.49    0.43 
  -6   1  -2    2.58    0.36 
  -6   1  -2    2.96    0.38 
   6   1   2    4.28    1.12 
  -6   1  -2    2.68    0.35 
  -6   1  -2    3.12    0.51 
   7   1  -2    2.48    0.41 
  -7  -1  -2    3.22    0.38 
  -7  -1  -2    2.08    0.48 
  -7  -1  -2    3.28    0.48 
  -7   1   2    4.33    0.46 
   7   1  -2    2.67    0.40 
   7   1  -2    2.19    0.44 
  -7   1   2    3.14    0.41 
   7  -1   2    3.44    0.55 
  -7   1   2    2.76    0.43 
   7  -1   2    2.20    1.62 
  -7   1  -2    2.82    0.52 
   7  -1  -2    3.98    0.56 
  -7  -1   2    3.06    0.41 
  -7   1  -2    4.28    0.41 
  -7  -1   2    2.70    0.43 
   7  -1  -2    3.15    0.54 
  -7  -1   2    3.01    0.39 
   7  -1  -2    2.85    0.46 
  -7   1  -2    4.89    0.74 
   7   1   2    3.04    0.46 
  -8   1   2    0.51    0.25 
  -8   1   2    0.69    0.23 
   8  -1   2    0.43    0.21 
  -8  -1  -2    0.65    0.20 
  -8  -1  -2    0.33    0.20 
   8   1  -2    0.65    0.20 
  -8   1   2    0.31    0.16 
   8   1  -2    0.24    0.27 
  -8  -1   2    0.44    0.23 
   8  -1  -2    0.36    0.17 
   8   1   2    0.69    0.25 
   8  -1  -2   -0.29    0.28 
  -8   1  -2    0.69    0.27 
  -8   1  -2    0.10    0.30 
  -8   1  -2    0.63    0.17 
  -8  -1   2    0.56    0.19 
  -8  -1   2    1.04    0.27 
  -9   1   2    0.44    0.23 
   9   1  -2    0.04    0.12 
  -9  -1  -2    0.08    0.22 
  -9  -1  -2    0.19    0.12 
  -9   1   2    0.18    0.12 
   9  -1   2    0.13    0.16 
   9   1  -2    0.13    0.17 
   9  -1  -2    0.17    0.14 
  -9  -1   2    0.05    0.20 
  -9  -1   2    0.07    0.13 
   9   1   2    0.13    0.15 
   9   1   2    0.27    0.20 
  -9   1  -2    0.05    0.34 
  -9   1  -2   -0.83    0.34 
  -9   1  -2    0.14    0.10 
 -10  -1  -2    5.21    0.32 
 -10   1   2    5.09    0.33 
  10  -1   2    5.36    0.36 
  10   1  -2    5.60    0.45 
 -10  -1   2    5.65    0.36 
  10  -1  -2    3.98    0.25 
  10   1   2    4.94    0.44 
 -10   1  -2    5.40    0.32 
  10  -1  -2    4.37    0.46 
   0   2   2  134.63    4.43 
   0  -2  -2  130.85    4.40 
   0  -2   2  128.14    4.29 
   0   2  -2  126.87    4.37 
   0  -2  -2  134.50    4.59 
   0   2   2  138.94    4.61 
   0  -2   2  139.28    4.40 
  -1   2   2  243.32    7.96 
  -1  -2  -2  232.88    7.93 
  -1  -2  -2  236.89    7.71 
  -1  -2  -2  238.51    7.98 
  -1   2   2  242.33    7.69 
   1  -2   2  231.74    7.70 
   1  -2   2  238.95    7.96 
   1  -2   2  231.99    7.71 
  -1  -2   2  259.06    7.65 
   1  -2  -2  237.34    8.05 
   1   2   2  225.86    7.75 
  -1  -2   2  227.00    7.60 
   1  -2  -2  236.07    7.78 
  -1  -2   2  249.48    7.63 
   2  -2   2   76.51    2.82 
   2  -2   2   76.64    2.79 
  -2  -2  -2   74.90    3.14 
   2  -2   2   75.49    3.18 
  -2   2   2   79.04    3.12 
  -2  -2  -2   77.31    2.75 
   2   2  -2   74.77    2.78 
   2  -2  -2   76.43    2.80 
   2  -2  -2   79.46    3.22 
  -2  -2   2   78.68    2.87 
  -2  -2   2   75.02    2.69 
  -2  -2   2   78.97    2.64 
   2   2   2   80.17    3.17 
   2   2   2   77.18    2.79 
  -2   2  -2   80.52    3.23 
   3  -2   2  272.91    9.64 
   3  -2   2  285.57   10.16 
   3   2  -2  268.82    9.63 
  -3  -2  -2  288.77    9.46 
   3  -2   2  282.16    9.55 
   3   2  -2  274.97    9.17 
  -3   2   2  306.03   10.09 
  -3  -2  -2  297.08   10.12 
   3  -2  -2  298.09    9.61 
  -3   2  -2  289.38   10.29 
   3   2   2  270.33   10.07 
   3  -2  -2  276.92   10.19 
  -3  -2   2  299.46    9.90 
   3   2   2  293.32    9.60 
   3   2   2  286.38    9.62 
   3  -2  -2  293.12    9.59 
  -3  -2   2  291.61    9.57 
   4  -2   2   41.06    3.75 
   4  -2   2   49.40    2.18 
  -4   2   2   45.29    1.82 
   4   2  -2   44.83    2.77 
  -4  -2  -2   47.39    1.82 
  -4   2   2   45.52    3.12 
   4   2  -2   46.70    1.90 
   4  -2   2   48.37    2.22 
   4  -2   2   46.96    1.79 
  -4  -2  -2   48.69    2.10 
  -4  -2  -2   49.23    3.21 
   4  -2  -2   46.71    2.18 
  -4   2  -2   47.82    1.82 
   4  -2  -2   49.84    2.12 
  -4  -2   2   52.60    3.19 
   4   2   2   44.62    3.03 
  -4   2  -2   44.84    3.28 
  -4  -2   2   48.19    2.01 
   4   2   2   46.26    2.24 
   4  -2  -2   49.46    3.26 
   4   2   2   46.21    2.11 
  -5  -2  -2   28.42    1.66 
   5  -2   2   27.31    1.92 
   5  -2   2   29.24    1.73 
   5  -2   2   27.86    1.23 
  -5   2   2   28.61    1.58 
  -5  -2  -2   28.44    1.26 
   5   2  -2   27.09    1.36 
   5  -2   2   27.20    1.91 
  -5   2   2   27.83    1.35 
  -5   2   2   29.50    1.32 
  -5  -2   2   27.28    1.28 
  -5  -2   2   28.72    1.55 
  -5   2  -2   27.50    1.23 
   5  -2  -2   29.34    1.38 
   5   2   2   28.69    1.37 
  -5   2  -2   28.85    1.23 
  -5   2  -2   29.24    1.28 
   5   2   2   30.86    1.77 
   6  -2   2    3.46    0.91 
  -6   2   2    5.40    0.55 
  -6  -2  -2    4.63    0.92 
  -6   2   2    5.86    0.50 
  -6   2   2    5.30    0.47 
   6   2  -2    4.59    0.50 
   6   2  -2    6.22    0.68 
  -6  -2  -2    4.76    0.46 
  -6  -2  -2    5.26    0.51 
   6   2  -2    4.89    0.54 
   6  -2   2    5.73    0.62 
  -6  -2  -2    5.34    0.46 
   6   2   2    6.22    0.56 
   6   2   2    4.99    1.27 
  -6  -2   2    5.06    0.52 
  -6  -2   2    4.73    0.78 
  -6   2  -2    5.27    0.63 
  -6   2  -2    4.97    0.46 
   6  -2  -2    5.36    0.56 
  -6   2  -2    5.10    0.51 
  -6  -2   2    4.33    0.46 
  -6   2  -2    5.37    0.46 
   6  -2  -2    5.13    0.67 
  -6  -2   2    5.40    0.54 
   7  -2   2    4.05    0.54 
   7   2  -2    5.16    0.61 
   7  -2   2    2.25    1.55 
  -7  -2  -2    4.45    0.48 
   7   2  -2    4.65    0.50 
  -7   2   2    5.04    0.53 
   7   2  -2    3.46    0.48 
  -7   2   2    4.11    0.46 
  -7  -2  -2    3.45    0.39 
  -7   2   2    4.44    0.46 
  -7  -2   2    4.36    0.55 
  -7   2  -2    4.05    0.44 
  -7  -2   2    3.72    0.47 
   7  -2  -2    3.59    0.49 
  -7   2  -2    4.27    0.60 
  -7   2  -2    4.36    0.50 
   7  -2  -2    3.66    0.53 
  -7  -2   2    3.39    0.40 
   7  -2  -2    4.51    0.60 
   7   2   2    4.61    0.51 
   8   2  -2    7.51    0.57 
  -8  -2  -2    6.92    0.60 
   8   2  -2    7.56    0.72 
  -8  -2  -2    7.60    0.55 
   8   2  -2    6.56    0.65 
  -8   2   2    6.95    0.55 
  -8   2   2    4.59    1.05 
   8  -2   2    7.66    0.67 
  -8   2   2    7.70    0.56 
  -8   2   2    8.05    0.65 
  -8  -2   2    7.36    0.58 
   8   2   2    7.08    0.67 
  -8   2  -2    7.37    0.73 
  -8   2  -2    7.44    0.60 
  -8  -2   2    7.87    0.65 
   8  -2  -2    8.07    0.68 
  -8  -2   2    7.83    0.55 
   8   2   2    7.57    0.62 
   8  -2  -2    5.50    0.87 
  -8   2  -2    7.05    0.54 
   9   2  -2    3.66    0.48 
  -9   2   2    4.60    0.48 
   9  -2   2    3.81    0.43 
  -9  -2  -2    3.24    0.37 
  -9  -2  -2    3.24    0.33 
   9   2  -2    3.20    0.43 
   9   2   2    3.40    0.37 
  -9  -2   2    3.77    0.37 
  -9   2  -2    3.59    0.34 
   9  -2  -2    3.19    0.41 
  -9  -2   2    3.45    0.41 
  -9   2  -2    3.49    0.49 
 -10  -2  -2    1.28    0.17 
 -10   2   2    1.75    0.20 
  10   2  -2    1.08    0.17 
  10  -2   2    1.32    0.19 
 -10  -2   2    1.53    0.18 
 -10   2  -2    1.46    0.19 
  10  -2  -2    1.62    0.19 
  10   2   2    1.65    0.17 
  10  -2  -2    1.73    0.28 
   0  -3   2  221.18    7.04 
   0   3   2  220.19    7.11 
   0   3   2  218.32    7.40 
   0   3  -2  213.74    7.14 
   0  -3  -2  214.54    7.15 
   0  -3   2  218.81    7.02 
   0  -3   2  221.17    7.19 
   0  -3  -2  217.23    7.41 
   1  -3   2    1.30    0.41 
  -1   3   2    1.51    0.41 
  -1  -3  -2    2.01    0.47 
   1  -3   2    1.61    0.27 
  -1  -3  -2    1.60    0.43 
  -1  -3  -2    1.67    0.26 
   1  -3   2    1.51    0.24 
  -1   3   2    1.82    0.26 
   1  -3  -2    1.84    0.29 
  -1  -3   2    1.27    0.16 
   1   3   2    1.76    0.26 
  -1  -3   2    1.68    0.26 
  -1  -3   2    1.61    0.12 
  -1  -3   2    1.59    0.22 
   1  -3  -2    1.75    0.47 
   2  -3   2  118.68    4.70 
  -2  -3  -2  125.01    4.68 
  -2  -3  -2  118.20    4.55 
   2  -3   2  122.77    4.28 
  -2   3   2  121.74    4.62 
  -2   3   2  122.56    4.44 
   2  -3   2  119.90    4.24 
  -2  -3   2  127.70    4.30 
  -2   3  -2  120.89    4.74 
   2  -3  -2  128.55    4.85 
  -2  -3   2  125.22    4.34 
   2  -3  -2  123.51    4.35 
   2   3   2  124.46    4.30 
  -2  -3   2  121.90    4.10 
  -3   3   2   64.82    3.25 
  -3  -3  -2   66.17    2.58 
   3  -3   2   67.48    2.66 
   3  -3   2   64.87    3.38 
   3  -3   2   66.14    2.70 
  -3  -3  -2   67.86    3.29 
  -3  -3   2   65.38    2.38 
   3  -3  -2   64.32    3.30 
   3   3   2   65.15    2.53 
   3  -3  -2   64.37    2.58 
  -3  -3   2   65.23    2.80 
   3   3   2   63.93    2.57 
   3  -3  -2   63.15    2.55 
  -3   3  -2   66.60    3.29 
   4   3  -2   12.38    1.55 
  -4   3   2   13.44    2.01 
   4  -3   2   13.06    0.73 
  -4  -3  -2   12.38    2.06 
  -4  -3  -2   12.34    0.70 
   4  -3   2   14.11    1.12 
  -4  -3  -2   13.51    0.98 
   4  -3   2   15.82    2.24 
  -4   3   2   14.06    0.76 
   4  -3   2   12.67    1.02 
  -4   3  -2   14.03    0.79 
   4   3   2   15.34    2.04 
   4  -3  -2   13.35    1.16 
  -4  -3   2   13.78    0.87 
   4   3   2   14.15    1.07 
   4  -3  -2   16.94    2.31 
  -4  -3   2   12.01    1.63 
  -5  -3  -2    2.76    0.47 
   5  -3   2    3.37    0.40 
   5  -3   2    3.36    0.39 
   5   3  -2    2.84    0.46 
  -5  -3  -2    3.13    0.39 
  -5  -3  -2    3.55    0.36 
  -5   3   2    3.66    0.72 
   5  -3   2    3.58    0.79 
   5  -3   2    3.44    4.05 
  -5  -3  -2    3.89    0.70 
  -5   3   2    2.89    0.39 
  -5   3   2    3.55    0.37 
   5  -3   2    3.69    0.89 
   5   3  -2    2.82    0.38 
  -5   3  -2    3.27    0.36 
   5   3   2    3.25    0.44 
   5   3   2    2.94    0.81 
   5  -3  -2    2.59    0.43 
  -5   3  -2    3.41    0.38 
  -5   3  -2    3.20    0.41 
  -5  -3   2    2.26    0.36 
  -5   3  -2    4.39    0.68 
  -6   3   2    1.00    0.25 
  -6  -3  -2    0.81    0.59 
   6   3  -2    1.13    0.26 
  -6   3   2    1.52    0.33 
   6  -3   2    0.38    0.27 
   6   3  -2    0.95    0.31 
   6  -3   2    0.53    0.74 
  -6   3   2    1.30    0.48 
  -6  -3  -2    0.80    0.21 
  -6  -3  -2    0.63    0.19 
   6   3  -2    0.48    0.32 
  -6   3   2    1.34    0.27 
   6  -3   2    0.74    0.23 
  -6  -3   2    0.58    0.49 
  -6   3  -2    0.85    0.31 
  -6   3  -2    1.02    0.22 
   6   3   2    1.08    0.28 
  -6   3  -2    0.89    0.27 
  -6   3  -2    0.63    0.21 
  -6  -3   2    1.05    0.27 
  -6  -3   2    0.39    0.27 
   6  -3  -2    1.18    0.30 
  -6  -3   2    0.51    0.20 
   6   3   2    0.11    0.41 
  -7   3   2    5.60    0.51 
  -7  -3  -2    4.54    1.04 
   7   3  -2    5.75    0.58 
   7  -3   2    5.72    1.52 
  -7   3   2    5.37    0.57 
  -7  -3  -2    6.26    0.49 
   7  -3   2    5.11    0.63 
   7   3  -2    5.09    0.48 
  -7   3   2    5.43    0.52 
  -7   3   2    4.22    0.96 
  -7   3   2    4.58    0.69 
   7   3  -2    5.39    0.67 
   7   3  -2    5.52    0.62 
  -7  -3  -2    5.29    0.53 
   7  -3  -2    4.03    0.55 
   7   3   2    5.62    0.56 
  -7  -3   2    5.64    0.57 
  -7   3  -2    6.21    0.68 
  -7   3  -2    4.75    0.54 
  -7   3  -2    5.30    0.47 
   7  -3  -2    6.25    0.63 
   7   3   2    5.74    0.62 
  -7  -3   2    5.14    0.53 
  -7  -3   2    5.55    0.48 
   8   3  -2    2.15    0.40 
  -8  -3  -2    1.78    0.34 
   8  -3   2    2.48    0.47 
  -8   3   2    2.12    0.33 
   8   3  -2    2.50    0.33 
  -8   3   2    2.11    0.36 
  -8  -3  -2    2.08    0.30 
  -8   3   2    1.96    0.32 
   8   3  -2    2.02    0.40 
  -8  -3   2    2.10    0.31 
   8  -3  -2    1.95    0.36 
  -8   3  -2    1.96    0.29 
   8   3   2    1.69    0.29 
  -8  -3   2    1.32    0.30 
  -8   3  -2    2.06    0.41 
   8   3   2    2.37    0.44 
   9   3  -2    1.37    0.18 
  -9   3   2    1.49    0.24 
  -9  -3  -2    1.09    0.24 
   9  -3   2    1.33    0.29 
   9   3  -2    1.08    0.35 
  -9  -3  -2    1.14    0.20 
  -9   3   2    0.31    0.38 
  -9   3  -2    1.11    0.31 
  -9   3  -2    1.03    0.17 
  -9  -3   2    1.20    0.19 
   9   3   2    1.18    0.22 
   9  -3  -2    1.15    0.24 
   9   3   2    0.69    0.24 
  -9  -3   2    1.30    0.26 
  10  -3   2    1.88    0.25 
 -10  -3  -2    1.74    0.18 
 -10   3   2    1.82    0.20 
  10   3  -2    1.76    0.24 
  10  -3  -2    1.13    0.20 
 -10  -3   2    1.40    0.16 
  10  -3  -2    1.42    0.18 
 -10   3  -2    1.85    0.17 
   0  -4   2   53.53    1.91 
   0  -4   2   54.47    1.92 
   0  -4  -2   52.79    2.30 
   0  -4   2   54.06    2.14 
   0   4   2   54.49    1.98 
   0   4  -2   51.22    2.06 
   0  -4  -2   51.81    2.01 
   0   4   2   54.57    2.33 
  -1  -4  -2   70.08    3.00 
   1  -4   2   72.32    2.81 
  -1   4   2   76.17    2.68 
   1  -4   2   76.13    2.70 
  -1  -4  -2   73.22    2.70 
   1  -4   2   72.48    3.02 
  -1   4   2   82.11    3.14 
  -1  -4   2   77.01    2.66 
  -1  -4   2   74.85    2.64 
  -1   4  -2   69.06    2.91 
  -1  -4   2   76.65    2.49 
   1  -4  -2   67.24    3.08 
   1   4   2   75.03    2.64 
  -1   4  -2   76.00    2.57 
   1  -4  -2   71.36    2.71 
  -2   4   2   12.78    0.76 
   2  -4   2   13.17    0.85 
  -2  -4  -2   13.56    0.79 
  -2  -4  -2   14.37    1.21 
  -2   4   2   15.09    1.37 
   2  -4   2   12.57    0.84 
  -2  -4  -2   12.85    1.50 
   2  -4   2   15.62    1.43 
   2  -4  -2   11.26    1.32 
  -2  -4   2   13.76    0.88 
   2   4   2   13.03    0.78 
  -2   4  -2   13.89    1.40 
   2  -4  -2   13.89    0.86 
  -2  -4   2   14.86    0.95 
  -2  -4   2   13.31    0.63 
  -3  -4  -2    1.66    0.34 
  -3  -4  -2    2.84    1.25 
  -3   4   2    1.29    0.35 
   3  -4   2    1.36    0.42 
  -3  -4  -2   -0.58    0.86 
  -3   4   2    0.67    0.24 
   3  -4   2    0.95    0.34 
  -3   4   2    0.98    1.05 
  -3  -4   2    1.55    0.78 
   3  -4  -2    1.47    0.38 
  -3  -4   2    1.14    0.26 
  -3  -4   2    1.05    0.65 
  -3   4  -2    1.48    1.06 
   3   4   2    1.24    0.42 
   3  -4  -2    0.34    1.22 
   4  -4   2    4.50    0.44 
  -4  -4  -2    6.61    1.75 
   4  -4   2    6.99    2.35 
  -4   4   2    5.52    0.50 
   4  -4   2    5.98    0.87 
   4  -4   2    5.50    0.74 
  -4  -4  -2    4.95    0.67 
  -4  -4  -2    5.95    1.99 
  -4  -4  -2    5.08    0.42 
  -4   4   2    7.63    1.99 
  -4   4   2    4.00    0.62 
   4   4   2    5.71    0.79 
  -4  -4   2    5.32    0.58 
  -4  -4   2    6.72    0.73 
   4  -4  -2    4.46    0.78 
   4  -4  -2    5.38    2.29 
  -4  -4   2    6.20    1.36 
  -4   4  -2    5.06    1.95 
  -4   4  -2    4.98    0.47 
   5   4  -2   18.12    1.09 
   5  -4   2   17.25    1.67 
   5  -4   2   19.01    0.95 
   5  -4   2   18.90    0.92 
  -5   4   2   17.94    1.29 
  -5   4   2   17.08    0.92 
   5   4  -2   17.12    0.88 
   5  -4   2   19.78    6.69 
  -5  -4  -2   17.23    1.32 
  -5  -4  -2   18.00    0.92 
  -5   4   2   17.17    0.96 
  -5  -4  -2   17.12    0.88 
  -5   4   2   18.44    0.93 
  -5   4  -2   17.09    0.90 
  -5  -4   2   17.30    0.92 
   5   4   2   17.31    1.04 
   5   4   2   17.51    0.94 
   5  -4  -2   17.47    1.01 
  -5   4  -2   17.59    0.89 
  -5  -4   2   17.73    1.20 
  -5   4  -2   17.65    1.11 
  -6   4   2    0.66    0.22 
   6   4  -2    0.59    0.26 
  -6   4   2    0.33    0.52 
  -6  -4  -2    0.57    0.19 
   6  -4   2    0.50    0.75 
   6  -4   2    0.31    0.40 
  -6  -4  -2    0.00    0.20 
  -6  -4  -2   -0.16    0.60 
   6  -4   2    0.18    0.19 
   6   4  -2    0.22    0.29 
  -6   4   2    0.51    0.22 
  -6   4   2    0.76    0.37 
   6   4  -2    0.52    0.21 
  -6   4   2    0.93    0.30 
   6  -4   2    0.63    0.34 
   6   4  -2    0.51    0.27 
   6   4   2    0.69    0.29 
  -6   4  -2    0.64    0.28 
   6  -4  -2    0.51    0.22 
  -6  -4   2    0.17    0.26 
  -6  -4   2    1.34    0.53 
  -6   4  -2    0.43    0.29 
   6   4   2    0.00    0.31 
  -6  -4   2    0.64    0.26 
  -6   4  -2    0.55    0.19 
   6   4   2    0.66    0.23 
  -6  -4   2    0.36    0.21 
  -6   4  -2    0.50    0.19 
  -7   4   2    1.40    0.71 
   7   4  -2    1.65    0.29 
   7   4  -2    1.19    0.35 
  -7   4   2    1.46    0.46 
   7   4  -2    1.51    0.38 
  -7  -4  -2    1.14    1.01 
  -7   4   2    2.13    0.35 
   7   4  -2    1.23    0.31 
  -7  -4  -2    1.89    0.35 
  -7   4   2    1.88    0.30 
   7  -4   2    1.63    0.39 
   7  -4   2    1.66    1.42 
  -7  -4  -2    1.71    0.27 
  -7   4   2    1.79    0.37 
  -7   4  -2    1.19    0.36 
   7   4   2    1.66    0.32 
  -7  -4   2    2.02    0.30 
   7  -4  -2    1.95    0.45 
   7  -4  -2    0.87    0.38 
  -7  -4   2    1.41    0.32 
  -7   4  -2    1.84    0.43 
  -7   4  -2    2.02    0.33 
   7   4   2    1.47    0.37 
  -7  -4   2    1.67    0.30 
  -8   4   2   24.18    1.16 
   8   4  -2   23.48    1.33 
  -8   4   2   25.88    1.56 
  -8   4   2   23.24    1.41 
  -8  -4  -2   24.47    1.19 
   8  -4   2   25.37    1.37 
  -8  -4  -2   23.97    1.11 
   8   4  -2   22.84    1.02 
  -8   4   2   24.34    1.11 
   8   4  -2   23.96    1.25 
  -8  -4   2   24.22    1.10 
  -8  -4   2   23.52    1.21 
   8   4   2   24.42    1.16 
   8   4   2   22.96    1.24 
  -8   4  -2   25.51    1.13 
   8  -4  -2   24.71    1.34 
  -8   4  -2   22.30    1.29 
   9   4  -2   17.93    0.98 
  -9  -4  -2   16.95    0.80 
  -9  -4  -2   16.86    0.86 
  -9   4   2   16.83    0.98 
   9   4   2   15.79    0.85 
  -9   4  -2   16.58    0.93 
  -9  -4   2   17.01    0.88 
  -9   4  -2   19.64    0.91 
   9   4   2   15.97    0.77 
  -9  -4   2   16.90    0.79 
   9  -4  -2   15.48    1.07 
 -10  -4  -2    0.26    0.08 
  10  -4   2    0.08    0.10 
 -10   4   2    0.15    0.08 
  10   4  -2    0.09    0.22 
 -10   4  -2    0.27    0.07 
  10  -4  -2    0.18    0.09 
  10  -4  -2    0.23    0.14 
   0  -5  -2    6.83    0.93 
   0   5   2    7.44    0.92 
   0  -5  -2    7.49    0.57 
   0   5  -2    6.85    0.47 
   0  -5   2    6.64    0.76 
   0   5   2    6.80    0.50 
   0  -5   2    6.94    0.49 
   0   5  -2    7.09    0.76 
   1  -5   2    0.08    0.22 
  -1  -5  -2    0.03    0.18 
  -1  -5  -2    0.55    0.59 
  -1   5   2    0.13    0.63 
   1  -5   2    0.37    0.21 
   1  -5   2    0.53    0.69 
  -1  -5   2    0.05    0.42 
   1  -5  -2    0.26    0.23 
  -1  -5   2    0.35    0.14 
   1   5   2    0.73    0.25 
  -1   5  -2    0.24    0.59 
   1   5   2   -0.35    0.58 
  -1  -5   2   -0.26    0.41 
   1  -5  -2   -0.10    0.69 
  -2  -5  -2  154.20    5.90 
   2  -5   2  152.32    5.51 
   2  -5   2  160.01    5.50 
  -2   5   2  158.35    5.41 
   2  -5   2  155.74    6.20 
  -2   5   2  153.57    6.07 
  -2  -5  -2  158.65    5.44 
  -2  -5  -2  156.66    6.09 
   2  -5  -2  142.30    6.13 
  -2  -5   2  159.95    5.22 
  -2  -5   2  162.54    5.43 
   2  -5  -2  154.64    5.50 
  -2   5  -2  159.76    6.02 
  -2  -5   2  156.49    5.49 
  -2   5  -2  155.66    5.32 
   2   5   2  153.30    5.36 
   3  -5   2   23.17    1.40 
  -3  -5  -2   23.54    2.34 
   3  -5   2   23.98    1.07 
   3  -5   2   25.14    1.38 
  -3  -5  -2   23.54    1.03 
  -3   5   2   23.90    1.09 
   3  -5   2   25.27    2.72 
  -3  -5  -2   24.23    1.30 
  -3   5   2   25.55    1.31 
  -3  -5  -2   25.47    2.40 
  -3  -5   2   25.37    2.09 
   3   5   2   24.44    1.34 
  -3  -5   2   24.47    1.15 
   3  -5  -2   27.35    1.48 
  -3  -5   2   22.19    1.66 
  -3   5  -2   24.27    1.29 
   3  -5  -2   24.39    2.57 
   3  -5  -2   24.08    1.07 
  -3   5  -2   23.15    2.44 
  -4  -5  -2    4.56    0.64 
  -4   5   2    5.22    0.69 
   4  -5   2    1.05    2.95 
   4  -5   2    5.71    0.84 
  -4  -5  -2    5.48    0.45 
   4  -5   2    5.95    0.83 
  -4   5   2    5.56    0.51 
  -4   5   2    3.44    2.75 
  -4  -5  -2    8.55    2.23 
   4  -5   2    5.85    0.49 
  -4   5  -2    5.53    0.51 
  -4  -5   2    5.34    0.60 
   4  -5  -2    5.28    0.53 
  -4  -5   2    5.27    0.53 
  -4   5  -2    4.01    2.57 
   4  -5  -2    5.31    0.91 
  -4  -5   2    5.83    1.59 
   4   5   2    5.25    0.80 
   4  -5  -2   10.24    3.75 
  -5   5   2    7.76    0.94 
   5   5  -2    6.41    0.69 
   5   5  -2    8.19    0.70 
   5  -5   2    6.43    1.08 
  -5  -5  -2    5.97    0.48 
   5   5  -2    5.53    0.48 
  -5   5   2    5.99    0.51 
   5  -5   2    7.01    1.02 
  -5   5   2    8.24    0.61 
  -5  -5  -2    7.24    0.99 
  -5  -5  -2    8.09    0.57 
   5  -5   2    7.53    0.60 
  -5   5   2    7.05    0.56 
   5  -5   2    5.99    0.52 
   5  -5  -2    6.16    0.53 
  -5  -5   2    7.34    0.81 
  -5   5  -2    6.57    0.51 
  -5   5  -2    7.41    0.59 
   5   5   2    7.20    0.55 
   5  -5  -2    6.37    2.41 
  -5   5  -2    5.88    0.49 
  -5   5  -2    6.57    0.65 
   5   5   2    5.92    0.71 
   5  -5  -2    7.62    0.66 
  -6   5   2    4.89    0.89 
   6  -5   2    5.59    1.08 
  -6   5   2    6.43    0.52 
  -6   5   2    5.58    0.51 
   6  -5   2    5.80    0.79 
   6   5  -2    5.99    0.78 
   6  -5   2    5.57    0.62 
  -6   5   2    5.74    0.69 
  -6  -5  -2    6.70    0.55 
   6   5  -2    6.08    0.64 
  -6   5   2    5.33    0.56 
   6   5  -2    6.11    0.73 
  -6  -5  -2    5.41    0.92 
  -6  -5   2    5.60    0.54 
   6   5   2    4.07    0.63 
  -6   5  -2    5.71    0.56 
   6   5   2    5.53    0.62 
  -6   5  -2    5.13    0.47 
   6   5   2    5.85    0.51 
  -6  -5   2    5.71    0.93 
  -6   5  -2    6.76    0.74 
  -6   5  -2    3.66    0.84 
  -6  -5   2    5.34    0.46 
  -6  -5   2    6.20    0.56 
   7   5  -2   15.65    1.07 
  -7   5   2   15.53    1.60 
   7   5  -2   15.26    1.03 
  -7   5   2   14.93    0.88 
  -7   5   2   12.49    1.01 
  -7   5   2   15.05    0.93 
  -7  -5  -2   15.65    0.84 
  -7  -5  -2   17.59    1.87 
   7   5  -2   15.85    0.78 
   7  -5   2   14.12    1.05 
  -7  -5  -2   16.61    0.92 
  -7   5   2   14.77    0.85 
   7   5   2   15.15    0.87 
  -7   5  -2   12.57    1.56 
   7   5   2   13.91    0.91 
   7   5   2   13.61    0.95 
  -7  -5   2   15.09    0.80 
  -7  -5   2   10.59    1.32 
  -7   5  -2   15.80    0.85 
  -7   5  -2   15.13    1.02 
  -7  -5   2   15.15    0.90 
   7  -5  -2   12.41    1.00 
  -8   5   2   17.96    1.17 
  -8   5   2   22.05    1.39 
  -8   5   2   19.25    0.98 
   8  -5   2   19.97    1.16 
   8   5  -2   18.60    0.78 
   8   5  -2   18.93    1.11 
   8   5  -2   19.14    1.07 
  -8  -5  -2   19.53    0.94 
  -8   5  -2   19.25    1.12 
   8   5   2   18.37    1.03 
  -8   5  -2   19.05    0.92 
   8   5   2   19.72    0.95 
   8  -5  -2   18.32    1.13 
  -8  -5   2   18.39    0.90 
  -9  -5  -2    0.05    0.13 
  -9   5   2    0.18    0.11 
   9  -5   2    0.13    0.14 
   9   5  -2    0.15    0.17 
   9   5   2    0.36    0.22 
   9  -5  -2    0.16    0.15 
   9   5   2    0.27    0.11 
  -9  -5   2    0.15    0.17 
  -9  -5   2    0.08    0.12 
  -9   5  -2    0.07    0.17 
   0  -6  -2   65.49    2.65 
   0   6   2   72.92    3.23 
   0  -6   2   70.37    2.58 
   0  -6  -2   67.48    3.22 
   0   6  -2   69.72    2.89 
   0  -6   2   69.61    2.99 
   0   6   2   65.94    2.57 
   1  -6   2   57.74    2.33 
   1  -6   2   56.35    2.94 
  -1  -6  -2   57.12    2.33 
  -1   6   2   58.92    2.97 
  -1  -6  -2   57.72    2.87 
  -1   6   2   58.84    2.28 
   1  -6   2   58.30    2.30 
  -1  -6   2   52.61    2.43 
   1   6   2   55.81    2.22 
  -1  -6   2   58.53    2.15 
   1  -6  -2   57.14    2.35 
  -1   6  -2   58.69    2.76 
  -1   6  -2   58.28    2.18 
   1  -6  -2   54.37    3.01 
   1   6   2   57.77    2.85 
  -2  -6  -2  125.62    5.20 
  -2   6   2  131.73    5.47 
   2  -6   2  127.76    4.71 
   2  -6   2  129.74    5.59 
   2  -6   2  129.12    4.67 
  -2   6   2  128.04    4.58 
   2  -6   2  124.02    4.32 
  -2  -6  -2  121.71    4.28 
  -2  -6  -2  131.58    5.41 
  -2  -6  -2  134.43    4.65 
  -2   6  -2  124.26    4.47 
  -2  -6   2  130.67    4.78 
  -2   6  -2  126.58    5.37 
   2   6   2  127.42    4.54 
  -2  -6   2  131.48    4.42 
  -2  -6   2  129.20    4.68 
   2  -6  -2  125.28    4.70 
   2  -6  -2  132.06    5.68 
   2  -6  -2  125.33    4.33 
   3  -6   2   77.55    2.72 
  -3  -6  -2   71.38    2.64 
  -3   6   2   73.27    2.97 
  -3  -6  -2   78.96    3.04 
   3  -6   2   77.34    3.13 
   3  -6   2   75.23    3.16 
  -3  -6  -2   78.05    4.31 
  -3   6   2   72.23    2.70 
  -3  -6  -2   69.67    3.85 
  -3   6   2   67.57    4.25 
   3  -6  -2   74.49    3.18 
  -3  -6   2   75.37    3.53 
  -3   6  -2   78.46    2.99 
   3  -6  -2   73.94    2.73 
  -3  -6   2   76.66    3.30 
  -3  -6   2   76.33    2.86 
   3   6   2   73.51    3.00 
  -3   6  -2   75.86    4.56 
  -4   6   2    7.81    0.70 
   4  -6   2    5.71    0.92 
   4   6  -2    7.22    0.67 
  -4   6   2    4.35    3.27 
   4   6  -2    7.23    0.66 
   4  -6   2    8.67    4.00 
  -4  -6  -2    7.45    0.52 
  -4   6   2    7.12    0.54 
  -4   6   2    7.81    0.84 
   4  -6   2    6.76    0.63 
  -4   6   2    7.47    0.59 
   4  -6   2    6.39    0.63 
  -4   6   2    7.63    0.56 
  -4   6  -2    8.43    0.90 
  -4  -6   2    9.14    1.94 
  -4   6  -2    7.22    0.65 
  -4   6  -2    4.61    3.50 
   4  -6  -2    7.84    0.57 
  -4   6  -2    8.09    0.53 
   4   6   2    7.16    0.53 
   4  -6  -2    6.00    1.04 
   4  -6  -2    1.66    4.53 
  -4   6  -2    6.77    0.64 
  -4  -6   2    6.72    0.57 
   4  -6  -2    6.98    0.63 
   4  -6  -2    7.31    0.53 
   5   6  -2    0.97    0.34 
   5   6  -2    1.29    0.33 
  -5   6   2    0.71    0.21 
   5  -6   2   -0.05    0.59 
  -5   6   2    0.93    0.28 
   5   6  -2    0.81    0.20 
  -5  -6  -2    0.88    0.23 
  -5  -6  -2    0.76    0.54 
  -5  -6  -2    0.67    0.18 
   5  -6   2    0.79    0.21 
  -5   6   2    1.44    0.60 
  -5   6   2    0.87    0.21 
   5  -6   2    1.59    0.93 
  -5   6   2    0.69    0.31 
   5  -6   2    1.02    0.31 
   5   6   2    0.84    0.29 
  -5  -6   2    1.11    0.28 
   5  -6  -2    0.53    0.22 
  -5  -6   2    0.98    0.46 
  -5   6  -2    0.73    0.25 
   5   6   2    0.81    0.23 
  -5   6  -2    0.90    0.24 
  -5   6  -2    0.71    0.59 
   5   6   2    0.81    0.30 
   5  -6  -2   -0.19    1.41 
   5  -6  -2    0.99    0.38 
   6  -6   2   46.01    2.94 
  -6   6   2   44.38    2.13 
   6   6  -2   46.41    2.11 
  -6   6   2   45.48    1.90 
   6  -6   2   44.25    1.88 
  -6  -6  -2   44.87    1.82 
   6   6  -2   44.48    1.73 
  -6   6   2   46.21    1.93 
  -6   6   2   48.44    1.86 
   6  -6   2   45.62    1.81 
   6   6  -2   45.55    2.09 
  -6  -6   2   47.01    1.93 
  -6   6  -2   40.50    2.51 
  -6  -6   2   44.29    3.03 
   6   6   2   48.02    2.04 
  -6   6  -2   46.80    2.11 
  -6   6  -2   46.81    1.87 
   6   6   2   46.57    1.89 
  -6  -6   2   46.20    1.87 
   6   6   2   44.02    2.02 
   7   6  -2   25.82    1.44 
  -7   6   2   23.27    1.83 
  -7   6   2   28.46    1.24 
   7  -6   2   27.44    1.52 
   7   6  -2   26.40    1.45 
  -7   6   2   26.45    1.29 
  -7  -6  -2   27.50    1.23 
  -7  -6  -2   28.04    1.31 
  -7   6   2   21.83    2.41 
  -7   6   2   28.41    1.30 
   7   6   2   29.51    1.78 
   7   6   2   27.09    1.24 
  -7  -6   2   26.88    1.31 
  -7  -6   2   21.56    2.00 
  -7   6  -2   26.63    1.44 
  -7   6  -2   26.73    1.23 
  -8   6   2    3.84    0.38 
  -8  -6  -2    4.18    0.43 
  -8  -6  -2    4.73    0.40 
   8   6  -2    3.79    0.47 
   8   6  -2    3.93    0.49 
  -8   6   2    4.31    0.57 
   8  -6   2    4.54    0.56 
  -8   6  -2    4.15    0.54 
  -8   6  -2    4.15    0.38 
  -8  -6   2    4.00    0.45 
   8   6   2    4.73    0.39 
  -8  -6   2    4.23    0.37 
   8  -6  -2    4.16    0.53 
   8   6   2    4.23    0.46 
  -9  -6  -2    2.22    0.29 
  -9  -6  -2    2.56    0.25 
   9  -6   2    3.31    0.39 
  -9   6   2    2.14    0.34 
  -9   6   2    2.75    0.26 
   9   6  -2    3.01    0.36 
  -9  -6   2    2.83    0.33 
  -9   6  -2    2.42    0.32 
   9  -6  -2    3.00    0.36 
  -9  -6   2    2.46    0.26 
  -9   6  -2    2.83    0.25 
   0   7   2   17.39    1.01 
   0  -7  -2   18.28    1.94 
   0  -7   2   18.85    1.01 
   0  -7  -2   16.14    1.06 
   0  -7   2   14.92    1.60 
   0  -7  -2   16.72    0.79 
   0   7  -2   16.29    1.57 
   0   7   2   17.62    1.88 
   1  -7   2   17.23    0.81 
  -1  -7  -2   19.12    1.10 
  -1   7   2   19.08    2.00 
   1  -7   2   15.29    1.91 
   1  -7   2   18.62    1.09 
  -1  -7  -2   16.87    1.90 
  -1  -7  -2   16.53    0.85 
  -1   7   2   18.25    1.04 
   1  -7  -2   16.43    1.09 
  -1   7  -2   19.44    1.92 
   1  -7  -2   17.34    0.82 
  -1  -7   2   18.11    0.96 
  -1   7  -2   17.70    1.17 
   1   7   2   17.57    1.05 
   1  -7  -2   16.42    2.00 
  -1  -7   2   15.90    1.49 
   2  -7   2   22.05    1.26 
  -2  -7  -2   18.61    0.88 
   2  -7   2   18.53    0.91 
   2  -7   2   20.90    2.52 
   2  -7   2   20.08    1.27 
  -2   7   2   19.86    1.17 
  -2  -7  -2   15.46    2.00 
  -2  -7  -2   20.43    1.19 
  -2  -7  -2   18.25    2.33 
  -2   7   2   19.04    2.28 
   2  -7  -2   20.53    0.96 
   2  -7  -2   20.21    1.32 
  -2  -7   2   21.20    1.84 
   2  -7  -2   19.36    2.71 
  -2   7  -2   21.91    2.32 
  -2  -7   2   22.08    1.96 
  -2   7  -2   22.47    1.69 
  -2  -7   2   21.03    1.08 
   2   7   2   18.39    1.25 
  -3   7   2    5.87    0.60 
   3  -7   2    7.78    0.85 
   3   7  -2    6.35    0.60 
  -3  -7  -2    1.32    2.21 
  -3   7   2    5.59    0.56 
   3  -7   2    5.61    3.14 
  -3  -7  -2    5.82    0.75 
   3  -7   2    5.95    0.50 
  -3   7   2    5.94    0.52 
  -3   7   2   12.29    3.08 
   3   7  -2    5.71    0.59 
   3  -7   2    5.21    0.79 
  -3   7   2    6.78    0.76 
  -3  -7  -2    5.49    0.45 
  -3  -7   2    8.48    0.70 
   3   7   2    6.30    0.72 
  -3   7  -2    6.48    0.62 
   3  -7  -2    6.32    0.50 
  -3   7  -2    6.63    2.49 
   3   7   2    6.36    0.99 
   3  -7  -2    7.08    0.92 
  -3   7  -2    7.83    0.85 
  -3   7  -2    5.72    0.55 
   3  -7  -2    5.53    0.49 
  -3  -7   2    6.00    0.53 
   3  -7  -2    8.98    3.36 
  -4   7   2   54.87    2.15 
   4   7  -2   52.80    1.99 
  -4  -7  -2   56.48    2.13 
   4  -7   2   56.76    2.74 
  -4  -7  -2   55.00    2.61 
   4   7  -2   55.51    2.35 
  -4   7   2   55.92    2.57 
  -4  -7  -2   54.17    2.15 
   4   7  -2   55.33    2.34 
   4  -7   2   58.36    2.22 
  -4   7   2   56.76    2.16 
   4  -7   2   56.66    2.16 
  -4   7   2   53.63    2.09 
  -4   7   2   56.25    2.36 
   4  -7   2   52.71    2.88 
  -4  -7   2   59.68    2.49 
  -4   7  -2   53.94    2.53 
   4  -7  -2   54.15    2.85 
  -4  -7   2   52.33    2.08 
  -4   7  -2   56.68    2.11 
  -4   7  -2   56.15    2.34 
   4  -7  -2   56.07    2.12 
   4  -7  -2   55.47    2.17 
  -4   7  -2   56.53    2.31 
   4   7   2   56.15    2.58 
   4   7   2   54.54    2.13 
   4   7   2   55.37    2.31 
   5  -7   2   15.71    0.91 
  -5   7   2   15.34    0.87 
  -5   7   2   14.19    0.89 
  -5  -7  -2   15.22    0.80 
  -5  -7  -2   15.65    0.87 
   5   7  -2   16.12    1.05 
   5  -7   2   16.74    1.89 
   5   7  -2   14.75    0.72 
  -5  -7  -2   16.49    1.44 
  -5   7   2   14.40    1.03 
   5   7  -2   14.92    1.01 
   5  -7   2   13.26    0.94 
  -5   7   2   14.24    1.38 
  -5   7   2   14.69    0.82 
  -5  -7   2   14.83    1.26 
   5  -7  -2   14.20    0.92 
   5   7   2   15.52    0.85 
  -5   7  -2   15.79    1.52 
  -5   7  -2   15.36    1.00 
   5   7   2   15.53    1.00 
   5   7   2   15.13    0.98 
  -5   7  -2   15.45    0.83 
  -5  -7   2   15.50    0.86 
   5  -7  -2   16.07    0.80 
  -6   7   2    5.28    0.49 
  -6  -7  -2    5.73    0.52 
  -6  -7  -2    6.10    0.47 
   6  -7   2    4.62    0.47 
   6   7  -2    5.71    0.63 
  -6  -7  -2    5.94    1.09 
  -6   7   2    5.69    1.02 
  -6   7   2    5.22    0.56 
  -6   7   2    5.24    0.66 
   6   7  -2    5.20    0.73 
   6  -7   2    6.15    0.64 
   6   7  -2    5.67    0.40 
   6   7  -2    5.85    0.64 
  -6   7   2    5.98    0.50 
  -6   7  -2    6.10    0.64 
   6   7   2    5.82    0.49 
  -6  -7   2    6.62    1.00 
  -6  -7   2    5.35    0.47 
  -6   7  -2    5.97    0.48 
  -6  -7   2    5.27    0.54 
   6   7   2    6.34    0.63 
  -6   7  -2    4.10    1.20 
   6   7   2    5.58    0.60 
  -7  -7  -2   14.61    0.79 
  -7   7   2   15.16    0.74 
   7   7  -2   13.96    1.03 
   7   7  -2   15.37    0.99 
  -7   7   2   14.36    1.02 
  -7  -7  -2   14.34    1.84 
  -7   7   2   16.23    0.87 
   7  -7   2   14.12    1.05 
  -7  -7  -2   15.18    0.88 
   7   7  -2   14.92    0.98 
  -7   7   2    9.79    2.04 
  -7  -7   2   14.75    0.86 
   7   7   2   12.61    0.85 
  -7  -7   2   13.44    0.73 
  -7   7  -2   14.26    0.75 
  -7   7  -2   14.53    0.98 
   7   7   2   13.84    0.76 
   7   7   2   13.51    0.89 
  -7  -7   2   14.68    1.58 
  -8   7   2    4.35    0.54 
  -8  -7  -2    4.62    0.44 
  -8  -7  -2    4.54    0.38 
   8   7  -2    5.20    0.52 
  -8   7   2    4.65    0.40 
   8  -7   2    4.74    0.55 
   8   7  -2    5.19    0.72 
   8  -7  -2    5.36    0.55 
  -8   7  -2    4.61    0.36 
  -8  -7   2    5.19    0.46 
   8   7   2    5.06    0.45 
  -8   7  -2    5.03    0.51 
   8   7   2    3.19    0.51 
  -8  -7   2    4.32    0.48 
  -9   7   2    4.46    0.30 
  -9  -7  -2    4.71    0.38 
  -9   7   2    4.53    0.57 
   9   7  -2    4.34    0.59 
   9  -7   2    4.09    0.39 
  -9  -7  -2    4.70    0.34 
   9  -7  -2    4.45    0.40 
  -9   7  -2    4.88    0.45 
  -9  -7   2    4.19    0.36 
  -9   7  -2    4.12    0.25 
  -9  -7   2    4.22    0.33 
   0  -8   2   17.29    0.83 
   0  -8   2   20.27    1.13 
   0  -8  -2   14.75    2.34 
   0  -8  -2   18.51    0.86 
   0   8   2   17.63    2.39 
   0   8   2   19.39    1.16 
   0  -8   2   14.94    2.02 
   0   8  -2   17.45    1.84 
   0  -8  -2   17.74    1.18 
   1  -8   2   11.92    0.67 
  -1  -8  -2   12.39    0.66 
  -1   8   2   12.96    0.97 
  -1   8   2   10.57    2.37 
  -1  -8  -2    7.50    2.21 
  -1  -8  -2   13.54    0.99 
   1  -8   2   13.05    0.97 
   1  -8   2    8.42    2.18 
  -1  -8   2   13.80    0.88 
   1  -8  -2   10.61    2.74 
   1   8   2   13.32    1.06 
  -1  -8   2   11.16    0.67 
  -1   8  -2   11.78    1.10 
   1  -8  -2   13.51    1.03 
   1  -8  -2   12.19    0.68 
   2  -8   2    1.24    0.48 
  -2  -8  -2    1.65    0.26 
   2   8  -2    1.58    0.32 
  -2  -8  -2    2.32    0.51 
   2  -8   2    2.00    0.32 
   2  -8   2    1.98    2.58 
   2   8  -2    1.55    0.32 
  -2   8   2    1.60    0.33 
  -2  -8  -2    5.01    2.37 
  -2   8   2    1.92    0.49 
  -2   8   2    3.09    2.73 
   2  -8  -2    1.94    0.55 
   2   8   2    2.06    0.81 
  -2  -8   2    1.82    1.56 
  -2  -8   2    1.64    0.30 
   2  -8  -2    1.65    0.29 
   2  -8  -2    1.63    0.29 
   2  -8  -2    4.70    3.13 
  -2   8  -2    2.03    0.36 
  -2   8  -2    1.99    0.33 
   2   8   2    1.75    0.35 
  -2  -8   2    1.74    0.38 
   2   8   2    1.81    0.29 
   2  -8  -2    1.71    0.28 
  -3   8   2   15.62    0.82 
  -3   8   2   14.98    0.95 
   3  -8   2   15.83    1.32 
   3   8  -2   15.15    0.95 
  -3  -8  -2   14.68    0.75 
  -3  -8  -2   14.81    0.80 
  -3  -8  -2   15.90    1.19 
   3  -8   2   15.35    0.87 
  -3   8   2   14.41    1.16 
  -3   8   2   15.76    0.98 
   3  -8   2   15.31    0.85 
   3   8  -2   15.52    0.98 
  -3   8  -2   15.18    0.94 
   3   8   2   14.91    0.80 
   3   8   2   14.25    0.89 
  -3  -8   2   15.08    0.78 
   3  -8  -2   15.10    0.84 
  -3   8  -2   12.66    1.22 
  -3  -8   2   16.64    1.07 
  -3   8  -2   14.94    0.90 
   3  -8  -2   16.21    1.42 
   3  -8  -2   15.17    0.81 
   3   8   2   13.99    0.92 
   4   8  -2   25.88    1.38 
   4  -8   2   27.50    1.89 
  -4  -8  -2   26.33    1.73 
   4  -8   2   25.83    1.27 
   4   8  -2   25.38    1.04 
  -4   8   2   24.58    1.11 
  -4  -8  -2   25.51    1.19 
  -4  -8  -2   25.93    1.14 
  -4   8   2   25.28    1.18 
  -4   8   2   22.20    1.60 
   4   8  -2   24.27    1.34 
  -4   8   2   25.54    1.38 
   4  -8   2   25.73    1.20 
  -4   8  -2   27.24    1.75 
  -4   8  -2   25.80    1.33 
  -4  -8   2   24.40    1.14 
   4   8   2   23.74    1.28 
  -4   8  -2   24.74    1.13 
   4   8   2   25.24    1.16 
   4  -8  -2   25.86    2.07 
   4   8   2   25.22    1.33 
  -4   8  -2   26.37    1.37 
   4  -8  -2   26.00    1.17 
   4  -8  -2   24.96    1.22 
  -4  -8   2   25.94    1.53 
   5   8  -2   69.96    2.89 
  -5   8   2   68.14    3.27 
  -5  -8  -2   69.57    3.41 
   5  -8   2   64.89    3.67 
   5  -8   2   71.57    2.67 
  -5  -8  -2   75.91    2.72 
  -5  -8  -2   71.60    2.62 
  -5   8   2   71.43    2.55 
  -5   8   2   70.21    2.69 
  -5   8   2   68.08    2.93 
   5   8  -2   72.63    2.94 
   5  -8   2   70.89    2.76 
   5  -8  -2   70.85    2.58 
  -5  -8   2   66.52    2.62 
  -5   8  -2   70.60    2.60 
  -5   8  -2   73.09    2.90 
   5  -8  -2   67.24    2.64 
   5   8   2   70.20    2.63 
  -5  -8   2   73.56    3.22 
   5   8   2   70.37    2.85 
   5   8   2   69.01    2.80 
  -5   8  -2   75.08    3.41 
   6   8  -2    0.44    0.27 
  -6  -8  -2    0.38    0.19 
   6   8  -2    0.26    0.27 
  -6   8   2    0.26    0.18 
  -6   8   2    0.34    0.18 
   6  -8   2    0.21    0.28 
  -6  -8  -2    0.29    0.17 
  -6  -8  -2    0.84    0.98 
  -6   8   2    0.21    1.05 
  -6   8   2   -0.05    0.24 
   6  -8   2    0.10    0.18 
   6  -8   2    0.13    0.30 
   6   8  -2    0.21    0.22 
   6   8   2    0.19    0.13 
  -6   8  -2    0.62    0.20 
  -6  -8   2    0.34    0.22 
  -6   8  -2    0.30    0.23 
  -6  -8   2    0.22    0.22 
  -6  -8   2    1.19    0.79 
   6   8   2    0.19    0.24 
  -6   8  -2   -1.14    1.45 
   6   8   2    0.33    0.23 
  -7  -8  -2    2.18    0.33 
   7   8  -2    1.92    0.39 
   7   8  -2    1.48    0.31 
  -7  -8  -2    1.48    0.23 
   7   8  -2    1.98    0.37 
  -7   8   2    1.29    0.24 
   7  -8   2    1.53    0.40 
  -7   8   2    1.73    0.38 
   7   8   2    1.50    0.32 
  -7   8  -2    1.97    0.26 
   7   8   2    1.68    0.24 
  -7   8  -2    1.63    0.32 
  -7  -8   2    1.65    0.28 
   7   8   2    1.99    0.34 
  -7  -8   2    2.28    0.52 
  -8  -8  -2    3.36    0.36 
   8   8  -2    2.91    0.41 
  -8  -8  -2    3.23    0.33 
  -8   8   2    2.48    0.39 
   8  -8   2    1.90    0.35 
   8   8  -2    1.97    0.31 
  -8   8   2    3.59    0.37 
   8   8   2    2.74    0.36 
   8  -8  -2    2.55    0.53 
  -8   8  -2    2.18    0.34 
  -8  -8   2    3.32    0.37 
  -8   8  -2    3.67    0.27 
   8   8   2    2.51    0.22 
   8   8   2    2.14    0.59 
  -9  -8  -2    0.98    0.13 
   9   8  -2    1.08    0.21 
  -9   8   2    1.15    0.14 
   9  -8   2    1.28    0.20 
  -9   8  -2    0.99    0.19 
  -9  -8   2    1.39    0.21 
   9  -8  -2    1.06    0.22 
   0   9  -2    7.10    0.62 
   0   9   2    8.03    0.65 
   0  -9   2    7.54    0.52 
   0  -9  -2    7.31    0.53 
   0   9   2    7.50    3.29 
   0  -9   2    7.32    1.08 
   0  -9   2    6.64    2.68 
   0   9  -2   11.02    2.38 
   0   9  -2    7.24    0.73 
   0   9   2    7.24    0.62 
   0   9  -2    8.28    0.63 
   0   9   2    7.03    0.55 
   0  -9  -2    8.40    0.92 
   0   9   2    7.79    0.90 
   0   9  -2    7.02    0.63 
   1   9  -2   15.71    1.28 
  -1   9   2   15.25    0.93 
   1   9  -2   13.46    1.49 
  -1   9   2   15.73    0.99 
   1   9  -2   16.01    0.94 
   1  -9   2   16.45    1.19 
  -1  -9  -2   16.06    0.82 
  -1   9   2   14.29    1.20 
   1  -9   2   15.36    0.81 
   1  -9  -2   15.72    1.23 
  -1   9  -2   15.57    0.84 
  -1  -9   2   15.15    0.76 
   1  -9  -2   14.70    0.80 
   1   9   2   17.04    1.66 
  -1   9  -2   15.09    1.05 
   1  -9  -2   14.77    0.80 
  -1  -9   2   17.51    1.39 
  -1  -9   2   13.90    2.74 
   1   9   2   13.72    0.98 
   1   9   2   15.95    0.90 
  -2   9   2   -0.06    0.23 
   2   9  -2    0.27    0.26 
   2   9  -2    0.30    0.19 
  -2   9   2    0.88    0.53 
  -2   9   2    0.28    0.19 
  -2  -9  -2    0.21    0.17 
   2   9  -2    0.12    0.20 
  -2  -9  -2    0.26    0.42 
  -2   9   2    0.35    0.23 
   2  -9   2    0.05    0.31 
   2   9  -2    0.26    0.20 
   2  -9   2   -0.11    0.22 
   2  -9   2    0.19    0.19 
  -2   9   2    0.29    0.19 
   2  -9   2    1.16    0.52 
  -2  -9  -2    0.11    0.17 
   2   9   2    0.19    0.17 
  -2  -9   2   -1.76    2.55 
   2  -9  -2    0.65    0.91 
   2  -9  -2   -0.09    0.16 
  -2  -9   2    0.02    0.20 
  -2   9  -2    0.13    0.30 
  -2   9  -2   -0.01    0.20 
   2  -9  -2    0.28    0.17 
  -2   9  -2    0.13    0.28 
   2  -9  -2    0.32    0.17 
   2   9   2    0.03    0.22 
  -2  -9   2    0.00    0.33 
   2   9   2    0.08    0.20 
  -2   9  -2    0.18    0.20 
   3   9  -2   24.98    1.33 
   3   9  -2   23.69    1.02 
   3  -9   2   25.92    1.23 
  -3   9   2   24.51    1.14 
   3  -9   2   21.70    1.69 
   3   9  -2   25.25    1.31 
  -3   9   2   21.59    1.58 
  -3  -9  -2   26.02    1.16 
  -3  -9  -2   24.94    1.62 
  -3  -9  -2   24.85    1.11 
  -3   9   2   26.03    1.36 
   3  -9   2   25.39    1.19 
  -3   9   2   24.61    1.31 
   3   9   2   26.20    1.16 
   3  -9  -2   20.81    1.83 
  -3   9  -2   24.83    1.32 
  -3   9  -2   23.07    1.11 
   3  -9  -2   26.35    1.22 
   3   9   2   23.68    1.26 
  -3   9  -2   27.50    1.42 
  -3   9  -2   24.68    1.28 
   3   9   2   24.42    1.30 
  -3   9  -2   22.72    2.13 
  -3  -9   2   24.07    1.12 
   3  -9  -2   24.59    1.16 
  -3  -9   2   26.59    1.51 
  -4  -9  -2   27.15    1.22 
   4  -9   2   28.77    1.31 
  -4  -9  -2   30.50    1.31 
   4   9  -2   25.71    1.51 
   4  -9   2   28.79    1.38 
   4   9  -2   27.20    1.46 
   4  -9   2   26.55    2.16 
   4   9  -2   28.34    1.61 
  -4  -9  -2   28.36    1.85 
  -4   9   2   28.09    1.73 
   4   9  -2   25.94    1.09 
  -4   9   2   29.50    1.95 
   4  -9  -2   27.47    1.33 
  -4   9  -2   20.63    2.14 
   4  -9  -2   28.21    2.36 
  -4   9  -2   25.13    1.44 
  -4  -9   2   26.88    1.23 
  -4  -9   2   29.09    1.72 
  -4   9  -2   27.28    1.19 
   4  -9  -2   30.60    1.34 
   4   9   2   28.25    1.39 
  -4   9  -2   28.41    1.47 
   4   9   2   26.30    1.61 
  -4   9  -2   28.16    1.43 
   5   9  -2    3.21    0.53 
  -5  -9  -2    3.01    0.40 
  -5   9   2    3.18    0.38 
   5  -9   2    1.98    0.37 
  -5   9   2    2.97    0.50 
  -5  -9  -2    2.70    0.35 
   5   9  -2    2.22    0.48 
  -5   9   2    1.43    1.03 
  -5  -9  -2    1.44    0.90 
   5  -9   2    1.19    1.37 
   5  -9   2    2.44    0.36 
   5   9  -2    3.14    0.54 
  -5   9  -2    2.36    0.30 
  -5  -9   2    3.09    0.87 
   5   9   2    2.86    0.43 
  -5  -9   2    2.83    0.38 
   5  -9  -2    2.59    0.35 
   5   9   2    2.45    0.37 
   5  -9  -2    2.96    0.43 
   5   9   2    3.17    0.35 
  -5   9  -2    2.61    0.44 
   6  -9   2    9.14    0.73 
  -6   9   2   10.22    0.86 
  -6  -9  -2   10.33    0.62 
   6   9  -2   13.00    1.13 
  -6  -9  -2    7.82    1.35 
   6  -9   2   10.01    0.88 
   6   9  -2   12.07    1.11 
  -6   9   2    6.59    1.49 
   6  -9   2    8.75    0.77 
  -6  -9  -2    9.69    0.69 
   6   9  -2    9.15    0.84 
  -6   9   2   10.22    0.74 
  -6  -9   2    9.79    0.69 
  -6  -9   2    9.06    0.58 
  -6  -9   2    9.86    1.30 
   6   9   2   10.09    0.63 
   6   9   2    9.88    0.74 
  -6   9  -2    9.47    0.58 
   6   9   2   10.50    0.84 
   7   9  -2   10.99    0.78 
  -7   9   2   11.84    0.86 
   7   9  -2   10.88    0.77 
  -7  -9  -2   11.57    0.72 
  -7  -9  -2   11.46    0.63 
   7  -9   2   10.66    0.88 
  -7   9   2   12.03    0.67 
  -7   9  -2   11.98    0.81 
  -7  -9   2   11.45    0.72 
   7   9   2   11.38    0.56 
   7   9   2   10.31    0.78 
   7   9   2   11.14    0.73 
  -7   9  -2   10.87    0.58 
   8  -9   2    6.93    0.57 
  -8   9   2    6.18    0.39 
  -8  -9  -2    6.53    0.40 
  -8   9   2    6.09    0.53 
   8   9  -2    6.57    0.49 
   8   9  -2    6.85    0.48 
   8  -9  -2    6.11    0.54 
  -8  -9   2    6.57    0.48 
  -8   9  -2    6.61    0.50 
   8   9   2    6.07    0.56 
   0 -10   2    0.95    0.26 
   0 -10  -2    1.31    0.61 
   0  10  -2    0.94    0.37 
   0 -10  -2    1.42    0.24 
   0  10  -2    0.85    0.21 
   0  10   2    0.99    0.22 
   0  10  -2    1.23    0.27 
   0  10   2    1.14    0.29 
   0 -10  -2    0.97    0.23 
   0  10   2    0.78    0.30 
   0  10   2    1.28    0.33 
   0 -10   2    0.91    0.22 
   0 -10   2    1.13    0.47 
   0  10  -2    0.87    0.28 
   1  10  -2    4.81    0.51 
   1  10  -2    4.18    0.59 
  -1 -10  -2    5.43    0.46 
   1 -10   2    6.15    0.89 
   1  10  -2    4.96    0.46 
  -1  10   2    4.16    0.49 
   1 -10   2    5.18    0.48 
  -1 -10  -2    4.50    0.43 
  -1  10   2    4.01    0.54 
  -1  10   2    4.89    0.94 
   1  10  -2    4.80    0.55 
   1 -10   2    4.45    0.47 
  -1  10   2    5.11    0.52 
  -1  10   2    5.02    0.52 
  -1 -10  -2    5.39    0.81 
   1 -10   2    5.50    0.49 
  -1  10   2    7.35    1.09 
  -1  10  -2    5.19    0.53 
   1 -10  -2    4.51    0.83 
  -1  10  -2    5.12    0.55 
   1  10   2    4.46    0.46 
  -1  10  -2    5.21    0.50 
   1  10   2    4.91    0.55 
   1 -10  -2    4.60    0.44 
   1 -10  -2    4.92    0.45 
  -1 -10   2    5.90    0.45 
   1 -10  -2    4.75    0.47 
   1  10   2    5.23    0.53 
  -1  10  -2    5.07    0.61 
  -1 -10   2    4.79    0.70 
  -2 -10  -2    4.97    0.95 
  -2  10   2    5.56    0.57 
   2 -10   2    5.49    0.51 
  -2  10   2    5.82    0.50 
  -2  10   2    5.07    0.59 
   2  10  -2    5.78    0.57 
  -2 -10  -2    5.44    0.47 
   2  10  -2    5.34    0.46 
  -2  10   2    4.18    0.93 
   2 -10   2    5.82    0.88 
   2 -10   2    6.10    0.54 
   2  10  -2    6.06    0.60 
  -2 -10  -2    5.86    0.46 
   2  10  -2    5.44    0.71 
   2  10   2    5.97    0.51 
   2 -10  -2    6.27    0.51 
   2 -10  -2    5.58    0.52 
   2 -10  -2    6.49    1.09 
  -2 -10   2    7.00    0.84 
  -2  10  -2    6.19    0.63 
   2  10   2    6.93    0.63 
   2 -10  -2    5.80    0.51 
   2  10   2    5.00    0.57 
  -2  10  -2    6.42    0.61 
  -2  10  -2    5.36    0.65 
  -2 -10   2    5.74    0.49 
  -2  10  -2    6.46    0.57 
  -3  10   2   11.16    1.26 
  -3 -10  -2   11.12    0.70 
   3  10  -2    9.86    0.58 
  -3  10   2   11.40    0.85 
  -3  10   2   10.44    0.65 
  -3 -10  -2    9.95    1.17 
   3 -10   2   10.73    1.32 
   3  10  -2   13.27    1.21 
   3  10  -2    9.89    0.86 
   3  10  -2    8.63    1.09 
   3  10  -2    9.82    0.82 
   3 -10   2   11.47    0.77 
  -3 -10  -2   10.22    0.63 
  -3 -10   2   11.04    0.68 
   3 -10  -2   10.79    0.73 
  -3  10  -2    9.84    0.82 
  -3  10  -2    8.10    0.90 
  -3 -10   2   11.23    1.10 
  -3  10  -2   11.35    0.85 
   3  10   2   10.83    0.76 
  -3  10  -2   12.03    0.88 
   3 -10  -2   10.72    0.74 
   3 -10  -2    9.14    1.40 
   3  10   2   11.00    1.09 
  -4 -10  -2    5.24    1.06 
   4  10  -2    5.30    0.72 
   4  10  -2    4.12    0.64 
   4  10  -2    5.05    0.58 
  -4  10   2    5.87    0.64 
   4 -10   2    4.87    0.55 
  -4 -10  -2    5.18    0.51 
   4 -10   2    5.65    1.21 
  -4 -10  -2    5.04    0.44 
  -4  10   2    4.84    0.47 
   4 -10   2    5.05    0.50 
  -4  10   2    4.83    1.12 
   4  10  -2    4.86    0.59 
  -4 -10   2    4.26    0.85 
   4  10   2    4.49    0.56 
   4  10   2    4.45    0.54 
  -4  10  -2    5.14    0.58 
   4  10   2    5.26    0.45 
   4 -10  -2    4.08    0.56 
  -4  10  -2    4.70    0.53 
   4 -10  -2    3.73    1.50 
  -4  10  -2    5.06    0.65 
   4 -10  -2    4.87    0.47 
   5 -10   2    2.64    0.42 
   5  10  -2    2.44    0.39 
  -5 -10  -2    2.33    0.38 
   5  10  -2    1.93    0.36 
   5 -10   2    1.97    0.30 
  -5 -10  -2    2.88    0.33 
  -5 -10  -2    1.55    1.00 
  -5  10   2    2.49    0.48 
  -5  10   2    1.53    1.46 
   5 -10   2    3.16    1.83 
  -5  10   2    2.74    0.37 
   5  10  -2    2.49    0.50 
   5 -10  -2    2.25    0.46 
   5  10   2    3.20    0.34 
  -5 -10   2    2.96    0.90 
  -5 -10   2    3.28    0.42 
  -5  10  -2    2.76    0.48 
   5  10   2    1.81    0.35 
   5  10   2    1.92    0.35 
   5 -10  -2    2.31    0.29 
  -5  10  -2    2.54    0.31 
  -6 -10  -2    1.71    0.31 
   6 -10   2    2.61    0.33 
  -6  10   2    2.47    0.44 
  -6  10   2    2.17    0.28 
   6  10  -2    2.34    0.39 
   6 -10   2    3.15    0.44 
  -6 -10  -2    2.95    0.32 
   6  10  -2    1.89    0.38 
   6 -10   2    2.74    0.50 
   6  10  -2    2.32    0.39 
  -6  10  -2    2.33    0.28 
   6  10   2    3.16    0.45 
  -6  10  -2    2.85    0.45 
   6  10   2    3.13    0.31 
  -6 -10   2    3.12    0.46 
   6  10   2    2.35    0.38 
   7 -10   2    7.82    0.90 
  -7 -10  -2    9.93    0.54 
   7  10  -2    9.46    0.73 
   7  10  -2   10.38    0.80 
   7  10  -2    9.13    0.73 
  -7  10   2   10.60    0.82 
  -7 -10  -2   10.51    0.63 
  -7  10   2   10.34    0.57 
   7  10   2   10.71    0.82 
  -7  10  -2   10.12    0.71 
   7  10   2    9.86    0.63 
   7  10   2   10.46    0.78 
  -7 -10   2   10.33    0.64 
  -8 -10  -2    7.45    0.39 
  -8 -10  -2    7.71    0.46 
   8  10  -2    6.57    0.44 
   8  10  -2    7.32    0.47 
   8 -10   2    7.20    0.53 
  -8  10   2    7.12    0.37 
  -8  10   2    7.01    0.59 
  -8 -10   2    6.59    0.45 
   8 -10  -2    7.25    0.53 
  -8  10  -2    7.14    0.48 
   0 -11  -2   10.65    0.69 
   0  11   2   10.75    0.80 
   0 -11   2    9.87    1.09 
   0  11   2    8.69    0.84 
   0  11  -2   10.04    0.77 
   0  11  -2    9.98    0.66 
   0 -11  -2    9.57    0.64 
   0 -11   2    9.37    0.64 
   0 -11  -2   11.75    1.33 
   0  11  -2    8.98    0.85 
   0  11  -2    8.66    0.73 
   0  11   2   10.95    0.73 
   0 -11   2   10.40    0.67 
   0  11   2    9.47    0.73 
   1 -11   2    5.00    0.52 
  -1 -11  -2    5.64    0.50 
  -1  11   2    4.55    0.62 
   1  11  -2    5.46    1.16 
   1  11  -2    5.64    0.72 
  -1  11   2    6.14    1.03 
   1 -11   2    6.52    0.55 
   1 -11   2    6.15    0.94 
   1  11  -2    6.36    0.48 
  -1  11   2    5.94    0.60 
  -1 -11  -2    6.19    0.50 
  -1 -11  -2    5.03    0.90 
   1 -11   2    5.95    0.53 
  -1 -11   2    6.88    0.54 
  -1  11  -2    5.28    0.58 
  -1 -11   2    4.64    0.51 
  -1 -11   2    6.37    0.90 
   1  11   2    6.09    0.92 
   1 -11  -2    6.02    0.62 
  -1  11  -2    5.37    0.65 
  -1  11  -2    5.95    0.54 
   1  11   2    5.81    0.57 
   1 -11  -2    6.10    0.55 
   1 -11  -2    6.75    1.04 
   1 -11  -2    6.37    0.52 
   2 -11   2    3.10    0.47 
   2  11  -2    3.44    0.59 
  -2  11   2    2.36    0.41 
  -2 -11  -2    2.63    0.36 
  -2  11   2    2.39    0.32 
   2  11  -2    2.69    0.35 
  -2 -11  -2    3.26    0.85 
   2  11  -2    2.43    0.43 
   2  11  -2    3.15    0.47 
   2 -11   2    2.40    0.35 
  -2  11   2    2.71    0.47 
   2 -11   2    1.90    0.80 
  -2 -11   2    2.54    0.37 
   2 -11  -2    2.62    0.38 
   2  11   2    2.53    0.36 
   2  11   2    2.56    0.41 
   2 -11  -2    2.39    0.37 
  -2  11  -2    3.27    0.47 
   2  11   2    2.52    0.43 
  -2  11  -2    2.75    0.49 
   2 -11  -2    3.17    0.40 
  -2  11  -2    2.74    0.45 
  -2 -11   2    2.91    0.72 
   2 -11  -2    2.37    0.89 
  -3 -11  -2   15.44    1.61 
  -3 -11  -2   16.11    0.90 
   3  11  -2   16.04    1.14 
  -3  11   2   15.74    0.84 
   3  11  -2   18.12    1.10 
   3  11  -2   16.69    1.23 
   3  11  -2   15.94    1.03 
  -3  11   2   16.73    1.06 
  -3 -11  -2   15.45    0.85 
   3 -11   2   15.59    0.96 
   3 -11   2   15.80    1.76 
   3 -11   2   17.17    0.95 
  -3  11   2   16.57    1.04 
   3  11   2   16.47    0.89 
   3 -11  -2   16.82    0.91 
  -3  11  -2   14.61    1.08 
  -3  11  -2   14.73    1.09 
   3  11   2   17.64    1.07 
  -3  11  -2   16.84    1.06 
  -3  11  -2   16.30    1.01 
   3  11   2   15.57    0.97 
   3 -11  -2   16.17    0.97 
  -3 -11   2   17.53    1.44 
   4 -11   2    7.32    0.60 
   4  11  -2    7.20    0.80 
   4  11  -2    8.19    0.71 
   4  11  -2    7.97    0.82 
  -4  11   2    7.33    0.70 
   4 -11   2    7.78    0.66 
   4 -11   2    8.79    1.67 
  -4 -11  -2    7.51    0.55 
  -4 -11  -2    8.03    1.30 
  -4  11   2    7.43    0.53 
  -4 -11  -2    7.88    0.60 
   4  11  -2    7.24    0.68 
   4 -11  -2    5.30    1.99 
   4  11   2    7.97    0.55 
  -4 -11   2    7.68    0.59 
  -4  11  -2    7.80    0.67 
  -4 -11   2    7.79    1.14 
   4  11   2    7.32    0.64 
  -4  11  -2    8.29    0.68 
  -4  11  -2    5.84    0.71 
   4 -11  -2    6.61    0.63 
   4  11   2    8.16    0.71 
   4 -11  -2    7.11    0.57 
   5 -11   2   10.98    0.68 
   5  11  -2   10.46    0.91 
  -5 -11  -2   10.53    0.63 
  -5  11   2   10.02    0.61 
  -5  11   2    9.87    0.81 
  -5 -11  -2   10.36    0.70 
  -5 -11  -2    6.81    1.58 
   5  11  -2   10.00    0.77 
   5 -11   2    8.58    0.71 
   5  11  -2    9.77    0.78 
  -5  11  -2   10.72    0.78 
   5  11   2    8.31    0.67 
   5  11   2    9.04    0.73 
   5 -11  -2   10.34    0.60 
  -5 -11   2    9.74    0.66 
   5  11   2    9.77    0.58 
  -5 -11   2    8.71    1.80 
   6  11  -2    5.52    0.54 
  -6  11   2    4.93    0.55 
  -6 -11  -2    4.89    0.52 
   6  11  -2    5.47    0.60 
  -6 -11  -2    5.27    0.41 
   6 -11   2    4.36    0.52 
   6 -11   2    4.11    0.59 
  -6  11   2    5.06    0.38 
   6 -11   2    5.11    0.41 
   6  11  -2    5.04    0.52 
   6  11   2    4.89    0.48 
  -6  11  -2    4.32    0.48 
   6  11   2    5.20    0.66 
  -6 -11   2    5.37    0.48 
   6  11   2    4.82    0.60 
   7  11  -2    0.07    0.15 
   7  11  -2    0.34    0.17 
   7  11  -2    0.28    0.28 
  -7  11   2    0.09    0.15 
  -7 -11  -2    0.22    0.12 
  -7  11   2    0.26    0.17 
   7 -11   2    0.80    0.39 
  -7 -11  -2    0.42    0.17 
   7  11   2    0.50    0.20 
  -7 -11   2    0.36    0.22 
  -7  11  -2    0.52    0.17 
   7  11   2    0.20    0.20 
   7 -11  -2   -0.04    0.18 
  -8  11   2    2.70    0.28 
   8 -11  -2    2.08    0.28 
  -8  11  -2    2.39    0.25 
   0  12  -2    4.04    0.51 
   0  12   2    4.49    0.49 
   0  12  -2    3.29    0.42 
   0  12   2    3.94    0.51 
   0 -12  -2    3.55    0.43 
   0  12  -2    4.24    0.58 
   0  12   2    4.09    0.54 
   0 -12  -2    2.79    0.96 
   0 -12  -2    3.61    0.43 
   0 -12   2    3.48    0.43 
   0 -12  -2    4.37    0.47 
   0  12  -2    4.42    0.69 
   0 -12   2    3.74    0.45 
   0 -12   2    2.53    0.77 
   0  12   2    4.42    0.63 
   1 -12   2   17.75    0.98 
   1 -12   2   18.77    1.02 
   1 -12   2   20.76    1.63 
   1  12  -2   17.90    1.08 
  -1 -12  -2   17.64    1.70 
   1  12  -2   17.32    1.09 
   1  12  -2   17.20    1.21 
  -1  12   2   16.47    1.11 
   1  12  -2   16.58    1.04 
  -1  12   2   19.14    1.07 
  -1 -12  -2   17.94    0.98 
  -1 -12  -2   17.05    0.93 
  -1  12   2   17.96    1.07 
  -1  12   2   17.50    1.08 
   1 -12   2   17.12    0.95 
   1  12  -2   18.37    0.89 
  -1  12  -2   16.91    1.08 
  -1  12  -2   18.63    1.00 
  -1  12  -2   16.64    1.04 
   1 -12  -2   18.49    0.97 
   1 -12  -2   18.42    0.99 
  -1  12  -2   19.10    1.20 
   1 -12  -2   18.43    1.02 
   1 -12  -2   16.46    1.81 
   1  12   2   18.30    1.00 
  -1 -12   2   18.68    1.55 
   1  12   2   18.14    1.10 
  -1 -12   2   16.07    0.92 
   1  12   2   17.25    1.04 
  -1 -12   2   21.95    1.43 
   1  12   2   17.14    1.22 
  -2  12   2   16.50    1.00 
   2  12  -2   15.19    1.10 
   2 -12   2   13.91    0.86 
   2  12  -2   14.64    1.00 
   2  12  -2   15.27    0.97 
  -2 -12  -2   11.68    1.42 
  -2 -12  -2   15.52    0.89 
  -2 -12  -2   14.73    0.83 
   2 -12   2   16.41    1.65 
   2 -12   2   13.66    0.90 
  -2  12   2   15.98    1.01 
   2  12  -2   14.56    0.70 
   2  12  -2   17.23    1.21 
   2  12   2   14.30    0.84 
   2 -12  -2   15.68    0.89 
  -2 -12   2   16.13    1.52 
   2 -12  -2   13.24    1.66 
  -2  12  -2   15.25    1.00 
   2  12   2   14.49    0.93 
   2 -12  -2   14.25    0.85 
  -2 -12   2   15.13    0.86 
   2  12   2   14.63    0.99 
   2 -12  -2   14.68    0.91 
  -2  12  -2   14.73    1.06 
  -2 -12   2   13.11    0.81 
  -2  12  -2   14.22    1.02 
  -2  12  -2   14.41    0.90 
   2  12   2   15.54    1.15 
  -3 -12  -2   12.96    1.57 
   3  12  -2    9.49    0.90 
   3  12  -2    9.39    0.83 
  -3 -12  -2    9.95    0.69 
  -3  12   2    9.12    0.63 
   3 -12   2    9.36    0.73 
  -3 -12  -2    9.48    0.62 
  -3  12   2    9.61    0.78 
   3 -12   2   10.21    0.70 
   3 -12   2    7.59    1.44 
   3  12  -2   10.09    0.78 
   3  12  -2    9.29    0.76 
  -3  12   2    9.34    0.77 
   3  12   2    9.39    0.71 
  -3  12  -2    9.75    0.73 
  -3  12  -2    8.65    0.83 
  -3 -12   2    9.20    0.66 
  -3  12  -2    9.83    0.78 
   3 -12  -2    9.67    0.65 
   3  12   2    9.67    0.63 
  -3 -12   2    7.25    1.11 
   3  12   2    8.43    0.73 
   3 -12  -2    6.28    1.71 
   3 -12  -2    8.85    0.70 
  -4 -12  -2   10.45    0.69 
  -4  12   2    9.37    0.78 
   4 -12   2    8.73    0.71 
   4  12  -2   10.30    0.91 
   4  12  -2    9.66    0.73 
   4  12  -2    8.90    0.75 
   4  12  -2    8.50    0.80 
  -4 -12  -2    8.85    0.59 
   4 -12   2   10.82    2.47 
   4 -12   2   10.40    0.68 
  -4  12   2    9.91    0.79 
  -4  12   2    9.07    0.58 
  -4 -12  -2    7.25    1.42 
   4  12   2    8.56    0.67 
   4 -12  -2   10.00    0.75 
  -4  12  -2    7.98    0.76 
   4  12   2   10.21    0.77 
  -4 -12   2    9.15    0.66 
  -4 -12   2   10.33    1.35 
  -4  12  -2   10.20    0.74 
   4  12   2    9.06    0.57 
   4 -12  -2   10.13    0.63 
  -5 -12  -2    1.43    0.26 
  -5 -12  -2    1.79    0.27 
   5 -12   2    1.35    0.24 
  -5  12   2    1.37    0.30 
   5  12  -2    1.36    0.32 
  -5  12   2    1.94    0.36 
   5  12  -2    2.08    0.36 
   5  12  -2    1.38    0.31 
   5 -12   2    1.66    0.37 
   5  12   2    1.30    0.27 
  -5  12  -2    1.40    0.29 
   5  12   2    1.41    0.19 
   5 -12  -2    1.60    0.24 
   5  12   2    1.77    0.40 
   5  12   2    1.53    0.31 
  -5 -12   2    1.54    0.30 
   6  12  -2    3.19    0.40 
  -6 -12  -2    3.17    0.37 
   6  12  -2    3.93    0.48 
   6 -12   2    2.00    0.78 
   6  12  -2    2.81    0.44 
  -6 -12  -2    3.08    0.31 
  -6  12   2    3.33    0.46 
  -6 -12   2    2.73    0.34 
  -6  12  -2    3.62    0.40 
   6  12   2    2.65    0.33 
   6  12   2    2.46    0.53 
   6  12   2    3.24    0.38 
   7  12  -2    5.60    0.42 
  -7 -12  -2    5.72    0.33 
   7  12  -2    4.65    0.48 
  -7 -12  -2    5.92    0.41 
  -7  12   2    5.74    0.44 
   7  12  -2    6.26    0.43 
  -7  12  -2    5.93    0.57 
  -7 -12   2    4.92    0.40 
  -7  12  -2    5.56    0.41 
   7 -12  -2    5.06    0.48 
   7  12   2    7.26    0.61 
   0 -13   2    1.71    0.85 
   0 -13   2    0.90    0.27 
   0  13   2    0.52    0.24 
   0 -13  -2    0.59    1.03 
   0  13  -2    0.95    0.31 
   0  13  -2    0.78    0.30 
   0  13   2    0.39    0.30 
   0 -13  -2    1.02    0.26 
   0  13  -2    0.52    0.23 
   0 -13   2    0.72    0.22 
   0 -13  -2    0.58    0.22 
   0  13   2    0.73    0.26 
   0  13  -2    0.75    0.29 
   0  13   2    0.82    0.29 
   0  13  -2    0.61    0.20 
   0 -13  -2    0.85    0.25 
   0 -13   2    0.70    0.23 
   1  13  -2   34.13    1.63 
   1  13  -2   36.01    1.72 
   1 -13   2   35.04    1.62 
   1  13  -2   37.04    1.89 
   1  13  -2   35.80    1.38 
  -1  13   2   38.48    1.75 
  -1 -13  -2   35.90    1.54 
  -1  13   2   36.41    1.67 
   1 -13   2   36.06    2.41 
  -1 -13  -2   35.72    1.60 
   1 -13   2   36.53    1.57 
  -1 -13  -2   35.74    1.55 
  -1  13   2   31.63    1.68 
   1  13  -2   35.83    1.71 
   1  13  -2   35.69    1.88 
   1 -13  -2   33.75    2.61 
  -1  13  -2   35.97    1.79 
  -1 -13   2   35.51    1.56 
   1  13   2   36.64    1.74 
  -1  13  -2   35.85    1.68 
  -1  13  -2   35.78    1.71 
   1  13   2   33.14    1.83 
  -1  13  -2   35.35    1.53 
   1 -13  -2   36.20    1.62 
   1  13   2   34.49    1.63 
   1 -13  -2   36.61    1.55 
  -1 -13   2   34.44    1.51 
  -1  13  -2   37.55    1.89 
  -1 -13   2   33.15    1.49 
   1  13   2   34.85    1.57 
  -1 -13   2   35.55    2.25 
   1 -13  -2   34.54    1.56 
   2 -13   2    7.60    1.69 
   2  13  -2    7.55    0.80 
  -2 -13  -2   11.19    1.98 
  -2  13   2    8.14    0.68 
   2  13  -2    8.10    0.69 
  -2 -13  -2    7.60    0.62 
   2  13  -2    7.38    0.66 
  -2  13   2    7.22    0.68 
   2 -13   2    7.83    0.60 
  -2 -13  -2    6.65    0.56 
   2 -13   2    7.24    0.64 
   2  13  -2    6.69    0.75 
   2 -13  -2    8.66    0.62 
  -2  13  -2    9.06    0.83 
  -2 -13   2    7.22    1.42 
   2  13   2    8.70    0.84 
  -2 -13   2    6.77    0.60 
   2  13   2    7.20    0.64 
   2  13   2    7.14    0.75 
  -2 -13   2    8.22    0.63 
  -2  13  -2    8.79    0.72 
  -2  13  -2    7.79    0.63 
   2  13   2    8.30    0.71 
   3 -13   2   13.33    0.81 
   3  13  -2   13.47    1.06 
  -3 -13  -2   14.34    0.85 
   3  13  -2   12.44    0.95 
  -3 -13  -2   12.94    2.47 
  -3  13   2   13.02    0.90 
   3  13  -2   12.39    0.86 
  -3 -13  -2   13.35    0.76 
  -3  13   2   14.61    0.94 
   3  13  -2   12.14    0.88 
   3 -13   2   13.84    0.88 
   3  13   2   13.94    0.92 
  -3  13  -2   12.49    0.90 
   3 -13  -2   12.51    0.76 
   3 -13  -2   13.16    0.84 
  -3  13  -2   12.38    0.81 
   3  13   2   12.46    0.83 
  -3  13  -2   14.08    0.99 
   3  13   2   13.19    1.05 
   3  13   2   13.56    0.73 
  -3 -13   2   12.75    0.79 
  -4  13   2   23.64    1.27 
   4 -13   2   23.18    1.18 
   4  13  -2   23.93    1.22 
   4  13  -2   24.35    1.27 
  -4 -13  -2   23.62    1.17 
  -4 -13  -2   23.30    1.07 
   4 -13   2   23.79    1.12 
   4  13  -2   23.56    1.26 
   4  13  -2   23.35    1.37 
  -4  13   2   22.57    1.23 
  -4  13  -2   22.61    1.27 
   4  13   2   24.96    1.27 
   4  13   2   23.12    1.27 
   4 -13  -2   23.25    1.06 
   4  13   2   23.43    0.96 
  -4 -13   2   24.12    1.13 
   4  13   2   23.17    1.15 
   4  13   2   24.56    1.44 
  -4  13  -2   24.28    1.20 
   5 -13   2    0.91    0.19 
   5 -13   2    0.93    0.27 
   5  13  -2    0.69    0.19 
  -5 -13  -2    0.74    0.21 
   5  13  -2    0.69    0.22 
  -5  13   2    0.89    0.26 
   5  13  -2    0.81    0.23 
  -5 -13  -2    0.86    0.24 
   5  13   2    0.43    0.18 
   5  13   2    1.17    0.24 
  -5 -13   2    0.94    0.24 
   5  13   2    0.89    0.31 
   5 -13  -2    0.71    0.21 
  -5  13  -2    0.66    0.17 
   6  13  -2    1.40    0.28 
  -6 -13  -2    2.18    0.28 
  -6  13   2    1.80    0.29 
   6  13  -2    1.75    0.28 
  -6 -13  -2    1.70    0.21 
   6  13  -2    1.71    0.26 
  -6 -13   2    1.91    0.26 
   6 -13  -2    1.34    0.32 
  -6  13  -2    1.24    0.20 
   6  13   2    1.00    0.23 
   6  13   2    1.37    0.22 
   7  13  -2    0.93    0.17 
  -7  13   2    0.88    0.15 
  -7  13  -2    1.07    0.15 
   0  14   2    8.53    0.64 
   0  14   2    8.43    0.76 
   0 -14  -2    9.07    0.68 
   0  14   2    8.10    0.70 
   0  14   2    8.58    0.74 
   0 -14  -2    8.18    0.60 
   0  14  -2    9.14    0.80 
   0  14  -2    7.95    0.50 
   0  14  -2    7.51    0.69 
   0 -14   2    8.24    0.61 
   0 -14   2    9.01    0.65 
   0 -14   2    8.27    0.67 
   0  14  -2    8.66    0.83 
   0  14  -2    9.15    0.72 
   0  14  -2    8.53    0.69 
   0 -14  -2    9.55    0.63 
   1  14  -2   13.63    1.00 
  -1  14   2   12.65    0.82 
   1 -14   2   13.10    0.84 
   1  14  -2   12.30    0.84 
  -1 -14  -2   13.54    0.83 
  -1  14   2   11.97    0.83 
   1  14  -2   11.67    0.95 
  -1 -14  -2   13.10    0.76 
  -1 -14  -2   12.56    0.75 
  -1  14   2   10.77    0.88 
   1 -14   2   12.30    0.75 
   1  14  -2   11.81    0.83 
   1  14   2   12.57    0.83 
   1 -14  -2   12.35    0.76 
   1 -14  -2   11.82    0.80 
   1  14   2   12.90    0.76 
  -1 -14   2   12.06    0.74 
  -1  14  -2   11.99    0.90 
   1 -14  -2   12.37    0.75 
  -1 -14   2   13.77    0.83 
   1  14   2   11.01    0.83 
  -1  14  -2   12.07    0.85 
   1  14   2   12.70    0.95 
  -1  14  -2   12.48    0.70 
  -1 -14   2   12.75    0.75 
  -1  14  -2   12.96    1.01 
  -2 -14  -2   12.80    0.80 
  -2 -14  -2   13.12    0.75 
   2  14  -2   13.22    0.97 
  -2  14   2   12.83    0.85 
   2  14  -2   13.69    0.87 
  -2 -14  -2   12.84    0.74 
   2 -14   2   12.29    0.81 
  -2  14   2   12.51    0.87 
   2 -14   2   13.22    0.78 
   2  14  -2   13.37    1.00 
   2  14  -2   12.59    0.86 
   2  14   2   11.67    0.69 
   2  14   2   12.91    0.82 
  -2  14  -2   11.76    0.87 
  -2  14  -2   13.00    0.87 
   2 -14  -2   12.44    0.83 
   2 -14  -2   12.16    0.73 
  -2 -14   2   12.68    0.74 
   2  14   2   13.27    0.98 
   2  14   2   12.27    0.86 
  -2 -14   2   10.99    0.74 
  -2  14  -2   12.90    0.74 
  -2  14  -2   13.62    0.98 
  -3 -14  -2   14.88    0.85 
  -3 -14  -2   14.11    0.77 
  -3  14   2   15.04    0.91 
   3  14  -2   15.45    1.07 
   3  14  -2   14.58    0.91 
   3  14  -2   14.46    0.98 
   3  14  -2   14.83    0.90 
   3 -14   2   13.79    0.87 
   3 -14   2   15.07    0.82 
  -3  14   2   14.41    0.97 
  -3  14  -2   15.08    0.94 
   3  14   2   14.37    0.68 
   3  14   2   15.35    0.98 
   3  14   2   14.34    0.91 
   3  14   2   13.46    0.83 
   3 -14  -2   12.43    1.17 
   3  14   2   15.67    1.06 
  -3  14  -2   14.46    0.99 
   3 -14  -2   14.66    0.79 
  -3  14  -2   15.38    0.83 
   4 -14   2    3.55    0.36 
   4  14  -2    4.21    0.44 
   4 -14   2    4.34    0.49 
   4  14  -2    3.54    0.50 
  -4  14   2    3.97    0.44 
  -4  14   2    3.89    0.51 
   4  14  -2    4.01    0.44 
  -4 -14  -2    3.92    0.42 
   4  14  -2    4.37    0.53 
  -4 -14  -2    3.88    0.41 
   4  14   2    4.02    0.43 
   4  14   2    4.72    0.54 
   4  14   2    3.11    0.44 
   4  14   2    3.57    0.44 
   4 -14  -2    2.98    0.46 
  -4  14  -2    3.55    0.48 
  -4  14  -2    4.07    0.40 
  -4 -14   2    3.73    0.42 
   5  14  -2    2.73    0.34 
   5  14  -2    3.71    0.46 
  -5 -14  -2    3.30    0.35 
   5  14  -2    3.29    0.42 
   5 -14   2    2.74    0.28 
   5 -14   2    2.24    0.43 
  -5 -14   2    3.08    0.34 
  -5  14  -2    2.84    0.32 
   5  14   2    3.40    0.35 
   6  14  -2    0.90    0.19 
  -6  14   2    0.45    0.17 
   6  14  -2    0.60    0.15 
  -6 -14  -2    0.17    0.17 
   6  14  -2    0.56    0.14 
   6  14   2    0.33    0.13 
   6  14   2    0.69    0.20 
  -6  14  -2    0.69    0.14 
  -6  14  -2    0.19    0.11 
   0  15  -2    3.69    0.45 
   0  15   2    2.66    0.39 
   0 -15   2    2.21    0.32 
   0  15   2    2.06    0.32 
   0 -15  -2    3.50    0.38 
   0 -15  -2    2.32    0.33 
   0  15  -2    2.86    0.40 
   0  15   2    3.36    0.38 
   0  15  -2    3.14    0.56 
   0 -15   2    3.02    0.44 
   0  15  -2    2.35    0.43 
   0 -15  -2    3.18    0.39 
   0  15  -2    2.98    0.46 
   1  15  -2    2.67    0.45 
   1  15  -2    4.10    0.53 
  -1 -15  -2    3.39    0.52 
  -1 -15  -2    4.33    0.41 
   1 -15   2    3.07    0.58 
   1 -15   2    3.82    0.40 
  -1  15   2    3.82    0.42 
   1  15  -2    4.13    0.46 
   1  15  -2    3.56    0.46 
  -1 -15  -2    3.59    0.37 
  -1  15   2    3.66    0.44 
   1  15   2    4.05    0.46 
  -1  15  -2    3.64    0.46 
   1 -15  -2    4.12    0.39 
   1  15   2    3.86    0.45 
  -1  15  -2    2.47    0.43 
   1  15   2    3.89    0.51 
   1  15   2    3.83    0.38 
  -1  15  -2    4.09    0.47 
  -1 -15   2    3.91    0.41 
  -1  15  -2    4.55    0.57 
   2  15  -2    5.18    0.49 
  -2 -15  -2    5.08    0.43 
  -2  15   2    5.54    0.60 
  -2 -15  -2    4.52    0.47 
   2 -15   2    5.57    0.46 
   2  15  -2    4.78    0.48 
   2  15  -2    4.03    0.53 
  -2  15   2    4.81    0.46 
   2  15  -2    4.09    0.52 
  -2 -15  -2    4.87    0.48 
   2 -15   2    5.01    0.51 
   2  15   2    4.88    0.57 
   2  15   2    5.13    0.56 
   2 -15  -2    4.75    0.41 
  -2 -15   2    4.42    0.47 
   2  15   2    4.42    0.48 
  -2 -15   2    4.10    0.48 
  -2  15  -2    4.89    0.50 
   2 -15  -2    5.28    0.51 
  -2  15  -2    4.89    0.57 
   3 -15   2    0.44    0.17 
  -3  15   2    0.42    0.26 
   3  15  -2    0.47    0.21 
   3  15  -2    0.53    0.23 
  -3 -15  -2    0.59    0.22 
  -3 -15  -2    0.46    0.19 
   3 -15   2    0.45    0.23 
   3  15  -2    0.58    0.22 
  -3 -15   2    0.44    0.21 
  -3 -15   2    0.59    0.18 
   3  15   2    0.27    0.15 
   3 -15  -2    0.97    0.44 
  -3  15  -2    0.53    0.16 
   3  15   2    0.01    0.17 
  -3  15  -2    0.53    0.32 
   3  15   2    0.31    0.21 
   3  15   2    0.38    0.31 
  -4 -15  -2    1.30    0.20 
   4  15  -2    1.52    0.33 
  -4 -15  -2    0.97    0.22 
  -4 -15  -2    1.47    0.27 
   4 -15   2    1.38    0.28 
  -4  15   2    1.57    0.24 
   4 -15   2    1.45    0.20 
   4  15  -2    1.48    0.26 
   4  15  -2    1.43    0.24 
  -4 -15   2    1.11    0.19 
   4  15   2    1.34    0.25 
   4  15   2    1.51    0.27 
  -4  15  -2    1.57    0.21 
   4  15   2    1.72    0.31 
  -4 -15   2    2.16    0.29 
  -4  15  -2    1.65    0.33 
   4 -15  -2    1.40    0.24 
   5  15  -2    7.14    0.43 
   5  15  -2    8.54    0.56 
  -5  15   2    7.17    0.50 
  -5 -15  -2    8.05    0.65 
   5  15   2    6.69    0.44 
   5  15   2    7.89    0.57 
  -5 -15   2    7.18    0.49 
  -5  15  -2    6.91    0.50 
  -5 -15   2    6.89    0.37 
  -5  15  -2    6.24    0.33 
   0 -16   2    1.86    0.31 
   0  16  -2    2.00    0.45 
   0  16   2    1.33    0.26 
   0 -16   2    1.47    0.24 
   0  16   2    1.43    0.19 
   0 -16  -2    2.28    0.34 
   0  16  -2    1.87    0.31 
   0  16  -2    1.62    0.29 
   0  16   2    2.04    0.48 
   0  16   2    1.01    0.37 
   0 -16  -2    1.90    0.30 
  -1  16   2    0.02    0.49 
   1  16  -2    0.42    0.19 
  -1 -16  -2    0.40    0.15 
  -1  16   2    0.04    0.16 
  -1  16   2    0.25    0.15 
  -1  16   2    0.20    0.16 
   1  16  -2    0.38    0.22 
   1  16  -2    0.24    0.23 
   1 -16   2   -0.04    0.14 
  -1 -16  -2    0.18    0.18 
   1 -16   2    0.20    0.19 
  -1 -16  -2    0.26    0.14 
   1  16  -2    0.29    0.35 
  -1  16  -2    0.61    0.23 
  -1 -16   2    0.14    0.21 
   1 -16  -2    0.44    0.23 
   1  16   2    0.09    0.16 
   1  16   2    0.17    0.18 
  -1  16  -2    0.48    0.37 
  -1  16  -2    0.00    0.20 
   1 -16  -2    0.40    0.14 
   1  16   2    0.38    0.19 
  -1 -16   2    0.27    0.20 
  -1  16  -2    0.25    0.17 
   2  16  -2    3.52    0.42 
   2  16  -2    3.97    0.49 
  -2  16   2    4.12    0.45 
  -2 -16  -2    4.32    0.35 
  -2  16   2    3.61    0.33 
   2  16  -2    3.47    0.36 
   2 -16   2    2.58    0.55 
   2  16  -2    3.85    0.38 
  -2 -16  -2    2.78    0.39 
   2 -16  -2    4.34    0.49 
  -2  16  -2    3.87    0.39 
  -2  16  -2    3.84    0.44 
  -2 -16   2    4.28    0.42 
   2  16   2    4.21    0.57 
  -2 -16   2    3.90    0.35 
   2  16   2    3.69    0.46 
   2 -16  -2    2.97    0.36 
   2  16   2    4.00    0.44 
   3 -16   2    2.91    0.34 
   3  16  -2    3.48    0.38 
   3  16  -2    3.59    0.35 
   3 -16   2    4.05    0.31 
  -3 -16  -2    3.59    0.37 
  -3 -16  -2    3.98    0.30 
   3  16  -2    2.87    0.32 
   3  16  -2    2.68    0.33 
  -3  16   2    2.95    0.36 
  -3  16   2    3.35    0.30 
  -3 -16  -2    2.86    0.28 
   3 -16  -2    3.41    0.30 
  -3  16  -2    4.14    0.42 
   3  16   2    3.51    0.38 
  -3 -16   2    3.14    0.35 
  -3  16  -2    3.21    0.35 
   3  16   2    3.48    0.34 
   3  16   2    3.38    0.38 
   4 -16   2    4.76    0.30 
  -4 -16  -2    5.94    0.34 
   4  16  -2    5.12    0.34 
   4  16  -2    6.32    0.48 
  -4  16   2    5.85    0.37 
  -4 -16  -2    6.00    0.40 
   4  16  -2    5.78    0.39 
  -4 -16   2    5.30    0.33 
  -4  16  -2    5.69    0.39 
   4  16   2    4.98    0.40 
   0 -17  -2    0.82    0.21 
   0  17  -2   -0.08    0.20 
   0  17  -2    0.45    0.14 
   0 -17   2    0.47    0.14 
   0  17   2    0.22    0.15 
   0 -17   2    0.75    0.20 
   0 -17  -2    0.45    0.12 
   0  17  -2    0.42    0.17 
   1 -17   2    5.07    0.35 
  -1  17   2    5.08    0.44 
   1 -17   2    5.24    0.42 
   1  17  -2    4.75    0.40 
   1  17  -2    4.87    0.44 
   1  17  -2    5.62    0.42 
  -1 -17  -2    4.73    0.41 
  -1 -17  -2    5.10    0.35 
   1  17   2    4.83    0.44 
   1 -17  -2    5.09    0.33 
  -1 -17   2    4.66    0.41 
  -1  17  -2    4.93    0.39 
  -1  17  -2    5.31    0.45 
   1 -17  -2    5.54    0.62 
   2 -17   2    4.46    0.41 
  -2  17   2    3.56    0.34 
  -2 -17  -2    2.96    0.38 
   2  17  -2    3.77    0.34 
   2  17  -2    3.40    0.34 
   2  17  -2    3.78    0.32 
  -2 -17  -2    4.05    0.37 
   2 -17  -2    3.66    0.25 
  -2  17  -2    3.15    0.32 
   2  17   2    3.53    0.35 
  -2 -17   2    3.51    0.29 
  -2 -17   2    3.61    0.35 
   2  17   2    3.23    0.31 
   0   0  -3    0.06    0.08 
   0   0  -3    0.00    0.15 
   0   0   3   -0.05    0.10 
   0   0  -3   -0.04    0.13 
   0   0   3    0.03    0.07 
   1   0   3   71.36    2.73 
   1   0   3   69.65    2.49 
   1   0  -3   72.95    2.68 
  -1   0  -3   71.93    2.49 
  -1   0  -3   73.22    2.76 
  -1   0   3   73.84    2.55 
   2   0  -3   30.22    1.49 
  -2   0  -3   33.33    1.74 
  -2   0  -3   31.95    1.33 
   2   0   3   29.91    1.69 
  -2   0   3   31.56    1.47 
  -2   0   3   32.59    1.22 
   2   0   3   30.47    1.33 
   3   0   3    0.41    0.24 
  -3   0   3    0.34    0.17 
   3   0   3    1.96    0.87 
  -3   0   3   -0.17    0.65 
   3   0  -3    1.19    0.73 
   3   0   3   -0.03    0.28 
  -3   0  -3    0.66    0.27 
  -3   0  -3    0.01    0.81 
  -4   0   3   -0.20    0.21 
   4   0   3    0.24    0.33 
   4   0  -3   -0.41    1.30 
   4   0   3    0.14    1.46 
  -4   0   3   -0.85    1.21 
  -4   0  -3    1.00    1.48 
   4   0   3   -0.36    0.46 
  -4   0  -3    0.39    0.30 
  -5   0  -3   53.54    2.05 
  -5   0   3   54.31    2.14 
  -5   0  -3   53.14    2.04 
   5   0   3   51.78    2.26 
  -5   0  -3   54.35    2.08 
   5   0   3   55.66    2.58 
  -5   0  -3   56.23    2.55 
   5   0  -3   55.12    2.23 
   5   0   3   57.52    5.76 
  -5   0  -3   62.02    5.23 
   6   0  -3   11.50    0.82 
  -6   0  -3   10.35    0.85 
   6   0  -3   11.59    0.82 
   6   0  -3   10.85    0.90 
  -6   0   3   11.62    0.72 
  -6   0  -3   11.03    0.71 
  -6   0   3   10.71    0.76 
   6   0   3   12.30    0.85 
   6   0   3   13.39    1.51 
  -6   0  -3   11.75    0.70 
  -6   0   3   12.42    0.80 
   7   0  -3    0.89    0.25 
  -7   0   3    1.08    0.26 
   7   0  -3    0.50    0.29 
  -7   0  -3    1.18    0.22 
  -7   0  -3    0.61    0.35 
   7   0   3    0.84    0.28 
   7   0   3    1.06    1.73 
  -7   0   3    1.01    0.31 
  -7   0  -3    1.19    0.28 
   7   0  -3    0.98    0.28 
  -7   0   3    1.26    0.29 
   8   0  -3    0.30    0.25 
   8   0  -3    0.33    0.19 
  -8   0  -3    0.56    0.15 
  -8   0   3    0.46    0.22 
   8   0   3    0.16    0.17 
  -8   0  -3    0.39    0.26 
  -8   0   3    0.46    0.16 
  -8   0   3    0.12    0.16 
  -8   0  -3    0.13    0.29 
  -9   0  -3    0.99    0.20 
   9   0  -3    0.89    0.29 
   9   0   3    0.63    0.18 
  -9   0   3    0.66    0.22 
  -9   0  -3    0.52    0.37 
  -9   0   3    0.59    0.16 
   9   0  -3    0.84    0.20 
  10   0   3    3.13    0.30 
  10   0  -3    1.72    0.35 
 -10   0   3    2.66    0.23 
 -10   0  -3    2.80    0.22 
   0  -1   3    3.51    0.20 
   0  -1  -3    3.69    0.27 
   0   1  -3    3.50    0.32 
   0   1   3    3.78    0.25 
   0  -1  -3    3.62    0.39 
   0  -1   3    3.73    0.20 
   0   1   3    4.63    0.43 
   1   1  -3  886.14   30.07 
  -1  -1  -3  964.78   30.11 
  -1  -1  -3  958.49   30.41 
   1  -1   3  952.89   30.34 
  -1   1   3  977.95   30.27 
   1  -1  -3  928.86   30.05 
  -1  -1   3  970.44   30.02 
   1  -1  -3 1000.00   30.51 
  -1   1  -3  914.18   30.39 
  -1   1  -3  930.15   30.06 
   2  -1   3    9.38    0.97 
  -2  -1  -3    7.89    0.55 
   2   1  -3    7.20    0.67 
  -2   1   3    8.04    0.75 
   2  -1   3    7.60    0.55 
  -2  -1  -3    7.69    0.91 
   2  -1  -3    8.21    0.73 
  -2   1  -3    6.78    0.85 
   2  -1  -3    9.07    0.90 
   2   1   3    7.62    0.55 
  -2  -1   3    6.79    0.47 
  -2   1  -3    7.35    0.54 
  -2  -1   3    7.44    0.40 
   2   1   3    7.82    0.89 
  -2  -1   3    7.81    0.65 
  -3  -1  -3  156.57    5.94 
   3  -1   3  153.57    5.91 
  -3   1   3  145.96    5.66 
  -3  -1  -3  148.83    5.22 
   3  -1   3  151.25    5.45 
   3   1  -3  142.30    5.45 
   3  -1   3  151.39    5.32 
   3  -1  -3  149.19    5.75 
  -3  -1   3  151.54    5.11 
  -3   1  -3  145.24    5.21 
   3   1   3  153.38    5.28 
  -3   1  -3  148.72    5.90 
   3   1   3  151.40    5.87 
  -3  -1   3  154.64    5.50 
   3   1   3  152.48    5.33 
   4   1  -3   25.98    2.18 
  -4   1   3   21.81    2.23 
  -4  -1  -3   24.35    2.51 
   4  -1   3   22.59    1.04 
  -4   1   3   23.47    1.08 
  -4  -1  -3   23.24    1.32 
  -4  -1  -3   23.13    1.04 
   4  -1   3   24.54    1.49 
   4  -1   3   26.47    1.43 
  -4  -1   3   26.16    1.26 
  -4  -1   3   29.73    3.08 
   4   1   3   22.82    2.34 
   4  -1  -3   22.28    2.26 
  -4   1  -3   24.83    1.14 
  -4   1  -3   23.27    2.43 
   4   1   3   26.60    1.55 
  -4   1  -3   24.68    1.39 
   4   1   3   23.70    1.37 
   5   1  -3   21.88    1.15 
  -5  -1  -3   22.24    1.03 
   5  -1   3   24.77    1.33 
  -5  -1  -3   23.51    1.07 
  -5   1   3   22.94    1.13 
  -5  -1  -3   23.91    1.45 
   5  -1   3   21.77    1.06 
   5  -1   3   22.87    1.53 
   5  -1   3   24.20    1.94 
  -5  -1  -3   21.62    1.03 
   5   1   3   22.46    1.49 
  -5   1  -3   26.54    4.22 
  -5   1  -3   21.70    1.01 
   5   1   3   23.00    1.19 
  -5   1  -3   22.94    1.06 
  -5  -1   3   23.94    1.36 
   5   1   3   22.06    3.56 
  -5   1  -3   21.71    1.01 
  -5  -1   3   21.94    1.10 
   5   1   3   19.27    2.05 
   5  -1  -3   22.68    1.17 
  -6   1   3   10.37    0.68 
   6   1  -3    9.69    0.73 
   6  -1   3    9.97    0.78 
  -6  -1  -3    8.95    0.86 
  -6   1   3   10.14    0.74 
   6  -1   3   11.01    1.35 
  -6   1   3    9.48    0.69 
   6   1  -3   10.07    0.74 
  -6  -1  -3    9.49    0.61 
  -6  -1  -3    8.98    1.15 
  -6  -1  -3   10.25    0.68 
   6   1  -3    9.48    0.84 
   6  -1  -3   10.24    0.76 
  -6  -1   3    9.63    0.68 
  -6   1  -3   10.07    0.64 
  -6   1  -3    9.41    0.67 
   6   1   3   10.23    0.76 
  -6  -1   3   10.95    0.75 
   6  -1  -3    9.55    0.86 
  -6   1  -3    9.47    0.78 
  -6  -1   3    8.98    0.71 
   7   1  -3   28.31    1.37 
   7   1  -3   26.48    1.49 
  -7   1   3   28.60    1.32 
  -7   1   3   26.68    1.31 
  -7  -1  -3   24.89    1.46 
   7  -1   3   27.30    2.76 
  -7  -1  -3   27.89    1.26 
  -7  -1  -3   28.77    1.32 
   7   1  -3   27.01    1.40 
  -7   1   3   28.97    1.41 
   7  -1   3   27.34    1.49 
  -7  -1   3   26.11    1.31 
  -7  -1   3   29.41    1.42 
  -7   1  -3   25.94    1.44 
   7  -1  -3   27.38    1.50 
  -7   1  -3   26.90    1.30 
  -7  -1   3   27.39    1.29 
  -7   1  -3   28.49    1.29 
   7  -1  -3   29.09    1.46 
   7   1   3   28.81    1.45 
   7  -1  -3   27.02    1.44 
  -8  -1  -3   10.94    0.68 
   8  -1   3   11.72    0.84 
  -8   1   3   10.98    0.71 
  -8   1   3   11.76    1.51 
   8   1  -3   11.15    0.71 
  -8  -1  -3    9.25    0.87 
  -8  -1  -3   10.49    0.73 
   8   1  -3   10.19    0.80 
  -8   1   3   11.08    0.78 
  -8   1   3   11.37    0.72 
   8   1   3   10.52    0.80 
   8  -1  -3   11.91    0.80 
   8  -1  -3    9.50    0.82 
  -8   1  -3   11.01    0.86 
  -8   1  -3    9.87    0.71 
   8   1   3   11.61    0.81 
  -8  -1   3   11.61    0.80 
  -8  -1   3   10.58    0.68 
  -8   1  -3   11.79    0.70 
  -8  -1   3   11.17    0.73 
  -9  -1  -3    6.48    0.68 
   9   1  -3    7.02    0.64 
  -9  -1  -3    6.23    0.45 
   9  -1   3    7.58    0.88 
  -9   1   3    6.90    0.55 
   9  -1   3    7.27    0.57 
  -9   1   3    6.69    0.48 
  -9   1  -3    6.94    0.69 
   9   1   3    5.43    0.61 
   9  -1  -3    6.77    0.49 
  -9   1  -3    6.72    0.46 
   9   1   3    7.05    0.54 
  -9  -1   3    6.87    0.50 
  -9  -1   3    6.96    0.54 
 -10  -1  -3    7.15    0.40 
  10   1  -3    8.43    0.53 
  10  -1   3    8.24    0.48 
 -10   1   3    8.03    0.45 
 -10   1  -3    7.08    0.39 
 -10  -1   3    7.23    0.38 
  10   1   3    7.60    0.52 
  10  -1  -3    6.11    0.58 
   0   2   3  135.44    4.37 
   0  -2   3  131.11    4.44 
   0  -2  -3  130.58    4.39 
   0  -2  -3  134.31    4.62 
   0   2  -3  130.32    4.34 
   0   2   3  130.63    4.61 
   0  -2   3  127.79    4.24 
  -1   2   3   87.05    3.03 
   1  -2   3   86.88    3.04 
  -1  -2  -3   90.86    3.09 
  -1  -2  -3   89.22    3.35 
  -1   2   3   86.68    3.30 
  -1  -2  -3   90.58    3.41 
   1  -2   3   89.63    3.31 
   1   2   3   85.72    2.96 
   1  -2  -3   84.53    3.42 
   1  -2  -3   85.89    2.95 
  -2  -2  -3  172.76    6.23 
   2  -2   3  170.21    5.91 
   2  -2   3  169.18    5.80 
  -2  -2  -3  170.92    5.76 
   2   2  -3  169.26    5.67 
   2  -2   3  163.02    6.19 
  -2   2   3  172.25    6.11 
  -2   2   3  173.61    5.81 
   2  -2  -3  170.94    6.09 
   2  -2  -3  162.78    5.61 
  -2  -2   3  161.67    5.46 
   2   2   3  172.13    5.69 
  -2  -2   3  172.87    5.60 
  -2  -2   3  166.90    5.42 
  -2   2  -3  164.97    6.10 
   2   2   3  169.54    6.10 
  -3  -2  -3   12.56    0.84 
  -3   2   3   14.12    1.46 
   3  -2   3   13.78    0.88 
  -3  -2  -3   13.68    1.54 
   3  -2   3   14.66    1.59 
   3  -2   3   13.02    0.91 
  -3  -2   3   12.98    1.15 
   3   2   3   12.50    0.84 
   3  -2  -3   14.70    1.52 
  -3   2  -3   12.47    1.49 
   3   2   3   13.11    1.49 
   3  -2  -3   12.41    0.90 
  -3  -2   3   10.65    0.98 
  -3  -2   3   13.87    0.70 
  -4   2   3   13.06    0.74 
  -4  -2  -3   12.64    0.68 
   4  -2   3   12.64    2.18 
   4  -2   3   12.68    1.00 
   4   2  -3   11.50    1.78 
  -4  -2  -3   12.21    2.04 
  -4   2   3   13.65    1.90 
   4  -2   3   13.50    1.08 
  -4  -2  -3   13.45    0.99 
   4   2   3   13.95    1.05 
   4  -2  -3   13.15    1.32 
   4   2   3   11.67    1.24 
  -4  -2   3   13.14    0.83 
   4   2   3   14.05    2.03 
  -4   2  -3   11.19    2.04 
   4  -2  -3   13.05    2.00 
  -4  -2   3   12.48    1.50 
  -4   2  -3   12.25    0.69 
   5  -2   3   24.28    1.11 
   5  -2   3   21.96    4.17 
  -5  -2  -3   27.57    1.64 
  -5   2   3   26.41    1.25 
  -5  -2  -3   26.74    1.14 
   5  -2   3   26.22    1.18 
   5  -2   3   26.94    1.63 
  -5  -2  -3   26.28    1.19 
   5   2  -3   26.15    1.21 
   5  -2   3   26.06    1.38 
   5  -2   3   23.03    1.77 
  -5   2   3   25.69    1.20 
  -5   2   3   25.14    1.21 
   5   2  -3   25.79    1.40 
  -5   2  -3   33.07    4.73 
   5   2   3   26.62    1.70 
  -5   2  -3   24.44    1.13 
  -5   2  -3   25.75    1.16 
   5  -2  -3   27.31    1.32 
  -5  -2   3   27.76    1.63 
  -5   2  -3   27.00    1.18 
  -5  -2   3   26.04    1.23 
   5   2   3   25.73    1.29 
  -6  -2  -3    2.18    0.34 
   6   2  -3    2.78    0.38 
   6  -2   3    3.24    0.88 
  -6  -2  -3    2.42    0.78 
  -6  -2  -3    2.20    0.62 
   6   2  -3    2.19    0.42 
   6  -2   3    2.37    0.44 
  -6   2   3    2.24    0.38 
   6  -2   3    2.45    0.32 
  -6   2   3    1.92    0.33 
   6   2  -3    2.70    0.44 
  -6   2   3    2.68    0.39 
  -6  -2  -3    2.72    0.34 
  -6  -2   3    3.08    0.43 
  -6   2  -3    3.04    0.39 
  -6   2  -3    2.15    0.44 
   6   2   3    2.18    1.10 
  -6  -2   3    2.09    0.29 
   6  -2  -3    2.29    0.40 
  -6  -2   3    2.13    0.37 
   6   2   3    2.35    0.41 
  -6   2  -3    2.31    0.35 
   7   2  -3    0.83    0.29 
   7  -2   3    1.05    0.33 
  -7   2   3    0.97    0.27 
  -7  -2  -3    1.33    0.45 
  -7  -2  -3    1.43    0.26 
   7   2  -3    1.20    0.30 
  -7   2   3    1.42    0.29 
  -7  -2  -3    1.47    0.32 
   7   2  -3    1.84    0.40 
  -7   2   3    1.12    0.29 
   7  -2   3    2.96    1.54 
  -7  -2   3    1.48    0.36 
  -7   2  -3    1.55    0.28 
  -7   2  -3    1.58    0.31 
  -7   2  -3    0.56    0.31 
   7  -2  -3    1.26    0.38 
  -7  -2   3    0.90    0.29 
   7  -2  -3    1.31    0.30 
   7   2   3    1.85    0.39 
  -7  -2   3    1.41    0.28 
   7  -2  -3    1.32    0.36 
  -8  -2  -3    7.88    0.61 
   8   2  -3    6.54    0.68 
   8   2  -3    7.46    0.55 
  -8  -2  -3    8.11    0.55 
  -8   2   3    8.35    0.67 
   8  -2   3    7.31    0.70 
  -8   2   3    7.27    0.57 
  -8   2   3    8.13    0.60 
  -8   2   3    3.13    1.40 
   8   2  -3    8.24    0.76 
  -8  -2   3    7.74    0.54 
  -8   2  -3    7.04    0.80 
   8   2   3    6.21    0.66 
  -8  -2   3    7.04    0.65 
  -8   2  -3    8.43    0.56 
   8  -2  -3    6.67    0.69 
   8   2   3    8.32    0.64 
   8  -2  -3    7.30    0.65 
  -8  -2   3    8.36    0.60 
  -8   2  -3    7.27    0.72 
  -9   2   3    4.01    0.44 
   9   2  -3    3.78    0.47 
  -9  -2  -3    3.97    0.36 
  -9  -2  -3    3.38    0.39 
   9  -2   3    4.63    0.46 
   9   2  -3    3.08    0.53 
  -9   2   3    3.74    0.36 
   9   2   3    3.96    0.47 
   9   2   3    4.33    0.41 
  -9  -2   3    4.53    0.37 
  -9  -2   3    4.49    0.44 
  -9   2  -3    4.26    0.36 
   9  -2  -3    4.55    0.44 
  -9   2  -3    3.90    0.53 
 -10   2   3    2.24    0.21 
  10   2  -3    2.91    0.29 
 -10  -2  -3    2.01    0.20 
  10  -2   3    1.49    0.27 
  10  -2  -3    2.60    0.31 
 -10  -2   3    2.30    0.21 
 -10   2  -3    2.62    0.21 
 -10  -2   3    2.56    0.43 
  10   2   3    2.65    0.21 
   0   3  -3   11.82    0.71 
   0  -3   3   12.90    0.72 
   0  -3  -3   12.29    0.68 
   0   3   3   13.05    0.88 
   0  -3   3   12.58    0.55 
   0  -3  -3   13.66    0.95 
   0   3   3   13.48    0.66 
  -1   3   3   19.50    0.89 
   1  -3   3   19.58    0.89 
  -1   3   3   20.38    1.19 
  -1  -3  -3   20.18    1.29 
  -1  -3  -3   19.76    1.18 
   1  -3   3   19.58    1.21 
  -1  -3  -3   20.61    0.95 
   1  -3   3   19.11    0.90 
   1  -3  -3   19.48    0.92 
   1   3   3   19.01    0.88 
  -1   3  -3   18.80    1.12 
  -1  -3   3   18.04    0.65 
   2  -3   3    7.93    0.58 
  -2   3   3    7.50    0.52 
  -2  -3  -3    7.49    0.58 
   2  -3   3    5.89    0.94 
  -2  -3  -3    7.03    1.00 
   2  -3   3    7.41    0.60 
  -2  -3  -3    6.19    0.88 
  -2   3   3    6.63    0.88 
  -2  -3   3    7.52    0.50 
  -2   3  -3    7.46    0.98 
  -2  -3   3    8.15    0.56 
   2  -3  -3    7.23    0.61 
   2  -3  -3    7.02    0.98 
  -2  -3   3    7.27    0.50 
  -2  -3   3    7.81    0.37 
  -2  -3   3    6.78    0.41 
   2   3   3    7.32    0.58 
   3  -3   3  102.83    3.86 
  -3  -3  -3  102.43    4.53 
  -3  -3  -3  101.87    4.39 
  -3   3   3  101.34    3.71 
  -3   3   3  103.37    4.41 
   3  -3   3  103.35    3.82 
   3  -3   3   99.05    4.56 
  -3  -3  -3   99.17    3.75 
  -3   3  -3  104.38    4.54 
   3  -3  -3  100.64    3.74 
  -3  -3   3  102.67    3.85 
  -3  -3   3  104.49    3.53 
   3  -3  -3   98.95    4.53 
   3   3   3   98.52    3.74 
   4  -3   3   71.97    3.04 
   4  -3   3   73.46    3.14 
  -4   3   3   70.91    2.68 
  -4  -3  -3   74.42    3.01 
   4  -3   3   75.02    2.65 
  -4  -3  -3   69.46    2.59 
  -4  -3  -3   79.55    4.45 
  -4   3   3   74.38    4.15 
   4   3  -3   67.60    3.40 
  -4   3  -3   71.00    2.55 
  -4  -3   3   75.77    2.78 
  -4   3  -3   70.59    4.32 
   4  -3  -3   70.54    4.32 
  -4  -3   3   65.32    3.48 
   4   3   3   73.63    2.99 
   5  -3   3   12.83    0.96 
  -5  -3  -3   14.14    0.75 
  -5   3   3   14.52    1.13 
   5   3  -3   12.78    0.95 
   5  -3   3   20.05    4.65 
  -5  -3  -3   16.60    1.27 
   5  -3   3   15.19    1.47 
  -5   3   3   15.14    0.87 
   5  -3   3   14.42    1.29 
   5   3  -3   13.41    1.25 
  -5  -3  -3   15.21    0.81 
   5  -3   3   11.78    1.01 
  -5   3   3   16.40    0.82 
   5   3  -3   14.13    0.80 
   5  -3   3   14.67    0.82 
  -5   3  -3   12.79    0.72 
  -5  -3   3   13.50    1.02 
   5   3   3   14.38    1.41 
  -5   3  -3   14.97    1.02 
   5  -3  -3   12.83    1.28 
  -5   3  -3    3.16    4.01 
   5   3   3   15.85    1.21 
  -5   3  -3   14.99    0.79 
  -5  -3   3   14.43    0.82 
  -5   3  -3   13.75    0.89 
  -6  -3  -3   13.29    1.39 
  -6  -3  -3   13.21    0.81 
  -6   3   3   14.14    0.81 
  -6   3   3   13.81    0.87 
   6  -3   3   10.43    0.86 
   6  -3   3   13.23    1.59 
   6   3  -3   13.11    0.88 
  -6   3   3   13.61    0.82 
  -6   3   3   14.78    1.24 
   6   3  -3   12.36    0.97 
   6  -3   3   13.04    0.72 
  -6  -3  -3   13.60    0.74 
   6  -3   3   13.09    0.98 
   6   3  -3   13.42    0.78 
  -6  -3   3   13.34    0.84 
  -6  -3   3   12.51    0.83 
  -6   3  -3   12.73    0.78 
  -6  -3   3   12.26    1.13 
   6   3   3   11.88    0.90 
   6  -3  -3   13.90    0.91 
  -6  -3   3   12.74    0.77 
  -6   3  -3   12.96    0.91 
   6   3   3   13.18    0.86 
   6   3   3   10.43    1.59 
  -6   3  -3   13.55    0.75 
   7   3  -3    2.04    0.45 
  -7   3   3    1.55    0.79 
   7   3  -3    1.79    0.28 
  -7  -3  -3    1.79    0.29 
  -7  -3  -3    2.83    1.07 
   7  -3   3    0.25    1.31 
   7   3  -3    1.81    0.37 
   7  -3   3    2.13    0.46 
  -7   3   3    1.44    0.31 
  -7   3   3    1.94    0.35 
  -7  -3  -3    2.20    0.35 
   7   3  -3    2.53    0.42 
  -7   3   3    1.87    0.31 
  -7   3  -3    2.33    0.34 
   7   3   3    1.42    0.30 
   7   3   3    1.67    0.35 
  -7  -3   3    1.97    0.31 
  -7   3  -3    1.83    0.40 
  -7  -3   3    1.72    0.31 
  -7  -3   3    1.53    0.31 
  -7   3  -3    2.14    0.37 
   7  -3  -3    2.24    0.43 
   7  -3  -3    1.88    0.41 
   7  -3  -3    2.53    0.44 
  -8  -3  -3   10.26    0.65 
   8  -3   3   10.20    0.83 
  -8   3   3   10.36    0.76 
   8   3  -3   10.80    0.61 
  -8  -3  -3   11.67    0.73 
  -8   3   3   11.84    0.71 
  -8   3   3   10.42    0.69 
   8   3  -3    9.88    0.79 
   8   3  -3   10.96    0.87 
  -8  -3   3   10.07    0.63 
   8  -3  -3    9.06    0.81 
   8   3   3   10.87    0.73 
  -8  -3   3   10.80    0.73 
  -8  -3   3   11.04    0.69 
   8  -3  -3   10.52    0.79 
   8   3   3    9.33    0.73 
  -8   3  -3   10.57    0.64 
  -8   3  -3   10.93    0.81 
  -9   3   3   27.19    1.24 
   9   3  -3   34.34    1.81 
  -9   3   3   28.16    1.59 
  -9  -3  -3   27.96    1.28 
   9   3  -3   28.39    1.52 
   9  -3   3   33.66    1.53 
  -9  -3   3   29.24    1.30 
  -9   3  -3   27.42    1.35 
   9   3   3   27.44    1.31 
   9   3   3   29.01    1.37 
   9  -3  -3   33.72    1.49 
  -9   3  -3   30.17    1.26 
  10   3  -3    0.96    0.17 
 -10  -3  -3    0.57    0.11 
  10  -3   3    0.74    0.14 
 -10   3   3    0.68    0.11 
 -10   3  -3    0.72    0.11 
 -10  -3   3    0.83    0.14 
  10  -3  -3    0.77    0.17 
   0  -4   3   24.94    1.17 
   0  -4  -3   23.19    1.09 
   0   4   3   23.44    1.43 
   0  -4   3   22.30    0.93 
   0  -4   3   23.24    0.94 
   0  -4  -3   21.14    1.40 
   0   4   3   22.42    1.02 
   0   4  -3   23.39    1.09 
   1  -4   3   39.26    1.60 
   1  -4   3   40.12    1.59 
   1  -4   3   41.03    1.98 
  -1  -4  -3   38.67    1.64 
  -1  -4  -3   38.35    1.99 
  -1   4   3   40.33    2.03 
  -1  -4   3   40.26    1.38 
  -1   4  -3   38.10    1.81 
  -1   4  -3   38.09    1.45 
   1  -4  -3   37.15    2.37 
  -1  -4   3   40.00    1.38 
  -1  -4   3   36.67    1.36 
   1  -4  -3   39.50    1.62 
   1   4   3   39.03    1.57 
  -1  -4   3   38.98    1.32 
  -2   4   3  107.37    4.38 
  -2  -4  -3  103.43    3.91 
   2  -4   3  106.20    3.82 
   2  -4   3  102.69    4.37 
  -2   4   3  105.81    3.90 
  -2  -4  -3  105.80    4.28 
  -2  -4  -3  108.54    4.49 
   2  -4   3  105.85    3.86 
  -2   4  -3   99.30    4.24 
   2  -4  -3  103.26    4.44 
   2   4   3  102.87    3.75 
  -2  -4   3  107.62    3.49 
   2  -4  -3  105.40    3.82 
  -2  -4   3  106.37    3.52 
  -2  -4   3  108.23    3.56 
  -3   4   3   53.59    2.18 
  -3  -4  -3   52.65    3.15 
  -3  -4  -3   53.65    2.24 
  -3   4   3   50.37    3.04 
  -3  -4  -3   50.60    1.91 
   3  -4   3   54.55    2.34 
   3  -4   3   51.89    3.22 
  -3   4   3   49.32    1.98 
   3  -4   3   55.04    2.32 
  -3  -4  -3   55.21    2.95 
  -3  -4   3   50.07    1.96 
  -3  -4   3   51.68    2.22 
   3   4   3   55.11    2.24 
   3  -4  -3   52.41    2.27 
  -3  -4   3   53.37    2.33 
  -3   4  -3   53.28    3.11 
   3  -4  -3   51.21    3.23 
  -4   4   3    3.82    0.45 
  -4  -4  -3    6.77    2.22 
   4  -4   3    4.07    0.75 
   4  -4   3    8.65    2.95 
   4  -4   3    4.52    0.43 
   4  -4   3    3.94    0.71 
  -4   4   3    4.04    0.59 
  -4  -4  -3    4.38    0.66 
  -4  -4  -3    7.57    2.03 
  -4   4   3    0.78    1.95 
  -4  -4  -3    4.26    0.40 
  -4  -4   3    5.03    0.55 
  -4   4  -3    1.38    2.14 
   4  -4  -3    8.92    2.48 
  -4  -4   3    4.48    1.30 
   4  -4  -3    5.71    0.90 
   4   4   3    5.66    0.79 
  -5   4   3    4.56    0.73 
   5  -4   3    4.48    0.53 
  -5   4   3    4.25    0.42 
  -5   4   3    4.58    0.48 
  -5  -4  -3    3.38    0.36 
   5   4  -3    4.45    0.54 
   5  -4   3    4.46    0.44 
   5   4  -3    4.63    0.62 
   5   4  -3    3.59    0.39 
   5   4  -3    3.75    0.52 
  -5   4   3    3.26    0.42 
   5  -4   3    3.94    0.98 
  -5  -4  -3    3.80    0.42 
  -5  -4  -3    3.59    0.71 
   5  -4   3    3.73    0.78 
  -5   4  -3    3.49    0.40 
  -5  -4   3    4.82    0.66 
  -5   4  -3    3.08    0.47 
  -5  -4   3    3.39    0.41 
   5   4   3    4.03    0.44 
   5  -4  -3    4.13    0.53 
   5   4   3    3.72    1.00 
   5   4   3    3.05    0.52 
  -5   4  -3    4.19    0.39 
  -6   4   3    8.37    0.90 
  -6   4   3    9.88    0.74 
   6   4  -3    9.62    0.60 
  -6  -4  -3    9.35    0.64 
   6  -4   3   10.04    1.34 
   6  -4   3    9.42    1.84 
   6  -4   3    8.86    0.82 
   6   4  -3    9.97    0.83 
   6  -4   3    9.18    0.72 
  -6  -4  -3    9.09    1.19 
  -6  -4  -3    8.93    0.62 
  -6   4   3    7.87    1.04 
   6   4  -3    8.85    0.75 
   6  -4   3    8.78    0.60 
   6   4   3    7.61    0.74 
  -6  -4   3    7.09    0.68 
  -6   4  -3    8.95    0.66 
  -6  -4   3    8.08    0.59 
  -6  -4   3    8.52    1.00 
   6   4   3   10.07    0.98 
  -6  -4   3    9.52    0.69 
  -6   4  -3    8.68    0.75 
  -7   4   3    4.39    0.66 
  -7   4   3    3.31    0.46 
   7  -4   3    5.00    0.64 
  -7  -4  -3    5.10    0.44 
  -7  -4  -3    4.63    0.50 
   7   4  -3    4.66    0.55 
  -7   4   3    5.01    0.95 
   7  -4   3    6.29    1.43 
   7   4  -3    4.32    0.40 
  -7  -4  -3    5.67    1.26 
   7   4  -3    5.18    0.62 
  -7   4   3    5.01    0.48 
   7   4  -3    4.52    0.62 
  -7   4   3    5.05    0.48 
  -7  -4   3    4.15    0.50 
  -7   4  -3    4.69    0.43 
   7   4   3    4.49    0.55 
  -7   4  -3    5.40    0.58 
   7  -4  -3    4.50    0.62 
   7   4   3    4.94    0.50 
  -7  -4   3    5.80    0.54 
  -7  -4   3    4.27    0.43 
   8   4  -3    6.52    0.66 
   8   4  -3    5.91    0.62 
  -8  -4  -3    5.36    0.52 
   8   4  -3    5.77    0.38 
  -8  -4  -3    5.88    0.47 
  -8   4   3    5.89    0.51 
  -8   4   3    5.93    0.49 
   8  -4   3    5.75    0.63 
   8   4   3    6.24    0.52 
   8   4   3    5.84    0.59 
  -8   4  -3    5.86    0.62 
  -8  -4   3    5.62    0.46 
  -8   4  -3    5.89    0.46 
   8  -4  -3    6.57    0.74 
   8  -4  -3    5.61    0.59 
  -8  -4   3    5.88    0.55 
   9  -4   3    6.19    0.52 
   9   4  -3    5.99    0.71 
  -9   4   3    5.61    0.43 
   9   4  -3    6.53    0.55 
  -9   4   3    6.10    0.56 
  -9  -4  -3    6.83    0.43 
  -9   4  -3    6.01    0.54 
  -9  -4   3    5.59    0.48 
  -9  -4   3    6.19    0.40 
   9   4   3    6.29    0.43 
  -9   4  -3    5.86    0.39 
   9  -4  -3    6.14    0.51 
  10   4  -3    5.12    0.40 
  10  -4   3    4.19    0.30 
 -10  -4  -3    4.11    0.25 
 -10   4   3    4.18    0.25 
  10  -4  -3    4.08    0.33 
   0   5   3    0.85    0.27 
   0  -5   3    0.82    0.20 
   0  -5   3    0.12    0.48 
   0   5   3    1.28    0.65 
   0  -5   3    1.11    0.22 
   0  -5  -3    1.00    0.29 
   0  -5  -3    0.46    0.71 
   0   5  -3    0.61    0.41 
   1  -5   3   12.90    0.76 
  -1   5   3    9.82    1.23 
   1  -5   3   12.46    1.32 
  -1   5   3   13.05    0.76 
  -1  -5  -3   12.04    1.26 
   1  -5   3   13.34    0.77 
  -1  -5  -3   11.93    0.79 
   1   5   3   12.66    0.78 
  -1  -5   3   13.61    0.82 
  -1  -5   3   11.85    0.60 
  -1  -5   3   12.65    0.79 
  -1   5  -3   12.80    0.67 
   1  -5  -3   12.59    0.81 
  -1   5  -3   13.15    1.17 
   1  -5  -3   12.51    1.41 
   2  -5   3   20.61    2.02 
  -2  -5  -3   20.85    1.13 
  -2  -5  -3   20.52    1.74 
  -2   5   3   23.25    1.92 
   2  -5   3   20.81    1.18 
   2  -5   3   21.08    1.15 
  -2  -5  -3   22.23    1.93 
  -2   5   3   18.75    1.04 
   2   5   3   19.98    1.10 
  -2   5  -3   20.09    1.02 
  -2  -5   3   22.30    1.04 
   2  -5  -3   19.49    1.16 
  -2   5  -3   18.62    1.69 
  -2  -5   3   20.41    0.87 
   2  -5  -3   18.62    2.00 
  -3  -5  -3   84.81    3.33 
  -3  -5  -3   83.58    4.43 
   3  -5   3   84.91    4.68 
   3  -5   3   84.84    3.39 
  -3   5   3   84.65    3.04 
   3  -5   3   84.91    3.01 
  -3  -5  -3   81.27    2.94 
   3  -5   3   86.54    3.45 
  -3   5   3   81.53    4.33 
  -3   5   3   85.40    3.27 
  -3  -5  -3   85.98    4.23 
   3   5   3   84.50    3.27 
  -3  -5   3   88.65    3.31 
  -3   5  -3   78.88    4.27 
   3  -5  -3   82.31    2.94 
  -3  -5   3   84.08    3.15 
   3  -5  -3   78.18    4.56 
   3  -5  -3   85.32    3.36 
  -3  -5   3   83.50    3.01 
   4   5  -3   26.32    1.41 
  -4   5   3   25.04    1.47 
   4  -5   3   28.00    1.22 
  -4  -5  -3   28.25    3.15 
   4  -5   3   26.38    1.18 
   4   5  -3   25.50    1.34 
  -4   5   3   29.80    3.41 
  -4   5   3   25.78    1.19 
  -4   5   3   24.41    1.18 
   4  -5   3   27.97    1.70 
  -4  -5  -3   26.92    1.58 
  -4   5   3   27.38    1.25 
   4  -5   3   28.46    1.66 
  -4  -5  -3   27.17    1.17 
   4  -5   3   27.02    3.85 
  -4   5  -3   22.75    3.31 
  -4  -5   3   27.11    1.34 
   4  -5  -3   25.38    1.74 
   4   5   3   25.04    1.62 
   4  -5  -3   25.11    1.18 
  -4  -5   3   25.37    1.17 
   4   5   3   25.68    1.20 
  -4  -5   3   28.27    2.30 
  -4   5  -3   28.37    1.37 
  -5  -5  -3    3.42    0.39 
   5  -5   3    2.11    0.35 
  -5  -5  -3    2.81    0.68 
  -5   5   3    2.88    0.41 
   5   5  -3    2.62    0.48 
   5  -5   3    2.05    0.67 
   5   5  -3    3.10    0.38 
   5   5  -3    2.76    0.48 
  -5   5   3    3.50    0.42 
   5   5  -3    3.02    0.49 
  -5  -5  -3    2.97    0.34 
   5  -5   3    3.12    0.40 
   5  -5   3    4.03    0.99 
  -5   5   3    2.57    0.36 
  -5   5   3    2.56    0.66 
  -5   5  -3    3.02    0.37 
   5  -5  -3    3.36    0.44 
  -5  -5   3    2.84    0.56 
   5   5   3    2.93    0.39 
   5   5   3    3.43    1.29 
  -5   5  -3    3.30    0.51 
   6  -5   3   41.61    2.62 
  -6   5   3   42.66    1.83 
   6  -5   3   39.80    1.74 
   6   5  -3   40.49    1.97 
   6   5  -3   41.53    1.98 
  -6   5   3   41.00    2.04 
  -6   5   3   42.87    1.75 
  -6   5   3   41.08    2.31 
  -6   5   3   42.80    1.78 
  -6  -5  -3   39.97    1.67 
  -6  -5  -3   40.23    2.43 
  -6  -5  -3   43.12    1.77 
   6  -5   3   41.65    1.68 
   6  -5   3   37.83    1.99 
   6   5  -3   39.70    1.80 
   6  -5  -3   42.12    1.87 
  -6  -5   3   38.33    2.14 
   6   5   3   39.74    1.72 
  -6   5  -3   40.23    1.65 
  -6  -5   3   36.42    1.68 
  -6  -5   3   38.45    1.61 
  -6   5  -3   41.48    1.89 
  -6  -5   3   41.53    1.75 
   6   5   3   37.54    1.76 
   6   5   3   41.16    2.31 
   7   5  -3    0.72    0.25 
   7  -5   3    0.53    0.27 
  -7   5   3    0.47    0.28 
  -7   5   3    0.73    0.21 
  -7   5   3   -0.03    0.32 
   7  -5   3    0.56    0.25 
   7   5  -3    0.46    0.24 
   7  -5   3    2.94    1.56 
  -7  -5  -3    0.54    1.11 
  -7   5   3    0.33    0.80 
   7   5  -3    0.72    0.16 
  -7  -5  -3    0.66    0.23 
   7   5  -3    0.74    0.33 
  -7   5   3    0.43    0.17 
  -7  -5  -3    0.68    0.19 
   7   5   3    0.71    0.29 
  -7  -5   3    0.71    0.23 
  -7   5  -3    0.63    1.18 
  -7   5  -3    0.78    0.28 
  -7   5  -3    0.86    0.20 
  -7  -5   3    0.56    0.22 
   7  -5  -3    0.79    0.33 
  -7  -5   3    1.05    0.29 
   7   5   3    0.75    0.22 
  -8   5   3    4.62    0.43 
  -8  -5  -3    4.87    0.40 
   8  -5   3    4.20    0.55 
  -8  -5  -3    3.79    0.44 
  -8   5   3    2.63    0.52 
   8   5  -3    4.08    0.49 
   8   5  -3    4.28    0.51 
  -8   5   3    4.72    0.40 
  -8   5   3    4.36    0.58 
  -8   5  -3    4.29    0.53 
  -8  -5   3    4.02    0.39 
   8   5   3    4.22    0.52 
   8  -5  -3    4.53    0.51 
  -8  -5   3    4.94    0.48 
  -8   5  -3    4.33    0.38 
   8   5   3    4.31    0.40 
  -9  -5  -3   12.24    0.69 
   9   5  -3   11.60    0.68 
  -9   5   3   12.84    0.69 
  -9  -5  -3   14.27    0.73 
   9  -5   3   15.68    0.97 
   9   5  -3   15.78    0.90 
   9  -5  -3   14.96    0.87 
  -9  -5   3   12.84    0.83 
  -9   5  -3   12.29    0.60 
  -9   5  -3   12.02    0.74 
   9   5   3   12.85    0.61 
  -9  -5   3   14.05    0.69 
   0  -6  -3   42.03    2.50 
   0   6  -3   42.52    2.04 
   0  -6   3   41.25    2.16 
   0  -6  -3   42.76    1.88 
   0   6   3   43.43    1.81 
   0  -6   3   43.29    1.74 
   0   6   3   45.45    2.50 
  -1   6   3    8.71    1.25 
   1  -6   3    8.59    0.70 
  -1  -6  -3    9.74    1.37 
  -1  -6  -3    8.46    0.72 
  -1   6   3    9.34    0.69 
  -1  -6  -3    8.00    0.49 
   1  -6   3    9.13    0.68 
  -1  -6   3    8.90    0.84 
   1   6   3    8.90    0.68 
   1  -6  -3    8.15    0.51 
  -1  -6   3    8.00    0.83 
   1  -6  -3    7.77    1.42 
   1  -6  -3    6.54    0.70 
  -1  -6   3    8.72    0.54 
  -1   6  -3    7.22    1.10 
  -1   6  -3    7.99    0.60 
   2  -6   3    1.06    0.38 
   2  -6   3    1.81    0.28 
  -2  -6  -3    1.28    1.17 
   2  -6   3    1.12    0.37 
  -2   6   3    1.31    0.30 
   2  -6   3    2.46    1.46 
  -2   6   3    1.22    0.37 
  -2  -6  -3    3.43    1.52 
  -2   6   3    2.59    1.30 
  -2  -6  -3    1.41    0.38 
   2  -6  -3    1.66    0.43 
  -2  -6   3    1.65    0.60 
   2  -6  -3    2.34    1.55 
   2   6   3    1.62    0.41 
  -2  -6   3    1.18    0.51 
  -2   6  -3    1.22    0.39 
  -2  -6   3    1.79    0.29 
   3  -6   3   12.48    1.05 
  -3   6   3   12.03    0.92 
  -3   6   3   12.99    0.77 
  -3  -6  -3   12.33    2.56 
  -3  -6  -3   13.61    1.02 
  -3  -6  -3   10.30    2.03 
  -3   6   3   16.95    2.40 
   3  -6   3   14.33    1.08 
   3  -6   3   12.30    0.73 
  -3  -6  -3   12.72    0.68 
   3  -6   3    9.95    2.80 
  -3  -6   3   13.84    1.25 
  -3  -6   3   11.87    1.10 
   3   6   3   13.34    1.14 
   3  -6  -3   13.07    0.73 
  -3  -6   3   12.79    0.79 
   3  -6  -3   15.72    2.81 
  -3   6  -3   13.26    0.94 
   3  -6  -3   11.53    1.12 
  -4  -6  -3   19.34    1.40 
   4   6  -3   18.51    1.56 
  -4   6   3   19.83    1.00 
  -4   6   3   18.50    1.14 
  -4  -6  -3   18.20    0.89 
   4  -6   3   18.66    0.97 
   4   6  -3   18.54    1.20 
   4  -6   3   19.25    1.49 
   4  -6   3   18.58    1.40 
  -4  -6  -3   19.29    1.10 
  -4   6   3   17.76    3.94 
  -4   6   3   16.76    0.93 
  -4  -6   3   16.94    0.93 
  -4   6  -3   17.56    1.26 
  -4   6  -3   17.46    0.89 
  -4   6  -3   18.70    1.09 
   4  -6  -3   19.55    1.67 
   4  -6  -3   17.44    1.03 
   4  -6  -3   19.53    0.90 
   4  -6  -3   12.59    4.60 
  -4  -6   3   19.50    1.27 
   4  -6  -3   19.06    0.96 
  -4   6  -3   22.14    1.51 
   4   6   3   19.00    1.10 
  -5  -6  -3    9.86    1.20 
   5  -6   3   10.43    0.73 
   5   6  -3   10.70    0.84 
   5  -6   3   13.68    1.35 
   5  -6   3   10.07    0.67 
  -5   6   3   10.44    0.68 
   5  -6   3    8.48    1.28 
  -5   6   3   10.56    0.75 
  -5  -6  -3   10.29    0.68 
  -5   6   3   11.03    0.70 
  -5   6   3   11.03    1.12 
  -5  -6  -3    9.78    0.61 
   5   6  -3   11.03    0.83 
   5   6  -3    9.66    0.56 
  -5   6   3   10.33    0.88 
  -5  -6   3    9.71    0.68 
   5   6   3    9.26    0.78 
  -5  -6   3   10.90    0.99 
   5  -6  -3   10.33    0.63 
  -5   6  -3    9.98    0.78 
   5   6   3    8.42    0.73 
  -5   6  -3   10.07    0.63 
   5  -6  -3   10.19    0.77 
  -5   6  -3   12.09    1.27 
   5   6   3    9.65    0.66 
  -6  -6  -3   17.79    0.96 
   6  -6   3   17.28    1.00 
  -6   6   3   15.59    1.48 
   6   6  -3   17.30    1.14 
   6  -6   3   17.41    1.87 
  -6  -6  -3   14.46    1.64 
  -6   6   3   17.30    0.93 
  -6  -6  -3   16.88    0.89 
   6  -6   3   17.19    0.90 
   6  -6   3   17.76    1.20 
   6  -6   3   17.38    2.46 
  -6   6   3   15.97    1.13 
   6   6  -3   18.31    1.13 
   6   6  -3   16.46    1.18 
   6   6  -3   15.92    0.75 
  -6   6   3   17.65    0.97 
  -6   6  -3   16.81    1.09 
   6   6   3   14.62    0.99 
  -6  -6   3   20.98    1.45 
   6   6   3   16.94    0.93 
  -6  -6   3   14.68    1.42 
   6   6   3   14.95    0.99 
  -6   6  -3   15.57    1.67 
  -6  -6   3   16.72    0.96 
  -6   6  -3   15.84    0.85 
  -6  -6   3   15.57    0.90 
   7   6  -3    0.78    0.39 
  -7   6   3    1.46    1.51 
  -7   6   3    0.54    0.44 
   7   6  -3    0.50    0.25 
  -7   6   3    0.76    0.24 
  -7  -6  -3   -0.61    1.74 
  -7  -6  -3    0.90    0.24 
   7  -6   3    0.09    0.21 
  -7   6   3    0.88    0.32 
  -7  -6  -3    0.20    0.19 
  -7   6  -3    0.57    0.36 
  -7   6  -3    0.66    0.22 
   7  -6  -3    0.19    0.30 
   7   6   3    0.62    0.34 
  -7   6  -3    0.61    1.38 
  -7  -6   3    0.69    0.28 
   7   6   3    0.66    0.26 
   7   6   3   -0.25    0.38 
  -7  -6   3   -0.34    1.05 
  -7  -6   3    0.42    0.18 
  -8   6   3   20.25    1.27 
  -8  -6  -3   21.36    0.99 
   8  -6   3   20.34    1.19 
   8   6  -3   21.98    1.19 
   8   6  -3   21.50    1.13 
  -8   6   3   22.75    1.06 
  -8  -6   3   20.05    0.97 
   8  -6  -3   23.05    1.23 
   8   6   3   22.74    1.02 
  -8   6  -3   22.31    1.18 
   8   6   3   19.84    1.14 
  -8   6  -3   21.43    0.96 
   9   6  -3    3.07    0.35 
  -9  -6  -3    3.58    0.36 
   9   6  -3    2.44    0.38 
  -9  -6  -3    3.14    0.27 
  -9   6   3    2.51    0.25 
   9  -6   3    3.30    0.38 
  -9   6  -3    3.43    0.38 
   9  -6  -3    3.11    0.34 
  -9  -6   3    2.44    0.26 
  -9   6  -3    3.01    0.26 
  -9  -6   3    2.26    0.30 
   0  -7  -3   73.55    2.67 
   0   7  -3   75.52    3.29 
   0  -7  -3   78.38    3.06 
   0   7   3   77.34    2.96 
   0  -7   3   74.75    3.48 
   0  -7   3   77.03    2.90 
   0   7   3   78.27    3.89 
   0  -7  -3   72.30    4.02 
  -1   7   3   70.21    2.70 
   1  -7   3   66.37    3.60 
   1  -7   3   69.38    2.74 
  -1  -7  -3   69.63    3.99 
  -1   7   3   66.14    3.70 
   1  -7   3   64.90    2.43 
  -1  -7  -3   66.69    2.76 
  -1  -7  -3   64.62    2.38 
   1   7   3   68.58    2.71 
  -1  -7   3   68.84    2.92 
   1  -7  -3   68.04    2.45 
   1  -7  -3   65.25    2.82 
   1  -7  -3   71.92    4.08 
  -1   7  -3   65.21    2.48 
  -1  -7   3   68.45    3.66 
  -1  -7   3   71.64    2.59 
  -1   7  -3   64.51    3.32 
  -2   7   3    6.87    0.73 
  -2  -7  -3    8.34    1.98 
  -2   7   3    7.54    0.60 
  -2   7   3    8.25    1.98 
   2  -7   3    7.69    0.74 
   2  -7   3    7.20    0.79 
   2  -7   3    7.95    0.53 
  -2  -7  -3    7.95    1.93 
  -2  -7  -3    8.80    0.82 
  -2  -7  -3    7.56    0.50 
   2  -7   3    4.12    1.92 
  -2  -7   3    9.09    0.98 
   2   7   3    6.73    0.80 
  -2  -7   3    7.45    0.58 
   2  -7  -3    4.50    2.28 
  -2   7  -3    7.35    1.70 
   2  -7  -3    7.66    0.53 
   2  -7  -3    8.72    0.94 
  -2   7  -3    5.96    0.68 
  -2  -7   3    8.30    0.92 
  -3   7   3   30.21    1.30 
  -3  -7  -3   29.84    1.26 
   3  -7   3   29.10    1.76 
  -3  -7  -3   27.19    3.21 
  -3   7   3   31.25    1.36 
   3   7  -3   27.70    1.42 
  -3   7   3   32.45    1.98 
   3   7  -3   29.32    1.47 
   3  -7   3   26.61    3.88 
  -3   7   3   26.44    3.54 
  -3   7   3   29.97    1.44 
   3  -7   3   29.99    1.32 
  -3   7   3   28.27    1.31 
   3  -7   3   31.43    1.74 
  -3  -7  -3   31.10    1.69 
  -3   7   3   28.22    1.57 
   3  -7  -3   25.75    4.13 
  -3   7  -3   28.50    1.35 
  -3   7  -3   27.24    1.38 
  -3   7  -3   26.84    1.53 
   3  -7  -3   28.33    1.27 
   3   7   3   27.63    1.25 
   3   7   3   29.08    1.76 
   3  -7  -3   29.97    1.26 
   3  -7  -3   30.37    1.29 
  -3  -7   3   30.58    1.40 
  -3   7  -3   25.81    3.57 
   3  -7  -3   28.84    1.79 
   4   7  -3   30.77    1.57 
   4  -7   3   33.19    1.48 
  -4   7   3   31.91    1.42 
   4  -7   3   31.84    1.41 
  -4  -7  -3   32.74    1.35 
  -4   7   3   33.10    1.46 
   4  -7   3   33.66    1.96 
  -4  -7  -3   31.13    1.90 
   4  -7   3   31.78    2.09 
  -4   7   3   32.16    1.39 
  -4   7   3   35.46    1.87 
  -4   7   3   31.85    1.58 
  -4  -7  -3   33.24    1.41 
   4   7  -3   34.29    1.65 
   4   7   3   31.45    1.54 
   4   7   3   30.79    1.50 
   4  -7  -3   33.82    1.37 
  -4   7  -3   30.27    1.86 
  -4  -7   3   32.91    1.65 
  -4   7  -3   33.48    1.54 
  -4   7  -3   30.90    1.33 
   4  -7  -3   29.11    2.14 
  -4   7  -3   31.99    1.56 
   4  -7  -3   34.58    1.51 
   4   7   3   33.59    1.42 
  -4  -7   3   31.86    1.37 
  -5  -7  -3   40.33    1.65 
   5  -7   3   37.85    1.69 
  -5  -7  -3   41.07    2.35 
  -5   7   3   40.41    1.87 
   5   7  -3   35.96    1.39 
   5  -7   3   36.94    2.30 
  -5   7   3   37.49    1.84 
  -5   7   3   38.49    2.14 
  -5  -7  -3   35.77    1.55 
  -5   7   3   37.75    1.66 
   5  -7   3   39.13    2.61 
   5   7  -3   38.66    1.91 
  -5   7  -3   34.37    2.22 
  -5   7  -3   38.02    1.53 
   5   7   3   36.71    1.71 
  -5  -7   3   36.73    1.57 
   5  -7  -3   37.45    1.47 
  -5  -7   3   40.92    2.03 
   5   7   3   34.59    1.68 
  -6   7   3   21.19    1.10 
  -6   7   3   22.84    1.35 
  -6   7   3   20.52    1.81 
   6   7  -3   22.55    1.34 
   6   7  -3   21.69    1.28 
   6  -7   3   21.35    1.05 
   6   7  -3   21.63    1.27 
  -6  -7  -3   18.92    1.92 
  -6  -7  -3   20.91    1.09 
   6  -7   3   20.39    1.34 
  -6   7   3   22.54    1.05 
  -6   7   3   20.12    1.11 
   6  -7   3   21.11    1.14 
  -6  -7  -3   21.41    1.03 
   6  -7   3   14.72    2.62 
  -6   7  -3   21.44    1.03 
   6   7   3   21.44    1.18 
  -6   7  -3   22.09    2.10 
  -6  -7   3   21.65    1.10 
  -6   7  -3   23.24    1.30 
  -6  -7   3   22.60    1.68 
   6   7   3   21.27    1.07 
   6   7   3   20.62    1.18 
  -7   7   3    8.21    0.59 
   7  -7   3    8.51    0.78 
  -7  -7  -3    8.28    0.63 
  -7  -7  -3    8.56    0.56 
   7   7  -3    9.38    0.76 
   7   7  -3    8.36    0.72 
  -7   7   3    8.17    0.54 
  -7   7   3    8.26    0.89 
   7  -7   3    7.57    0.51 
  -7   7   3    8.85    0.80 
  -7  -7   3    7.67    0.62 
   7   7   3    7.51    0.64 
  -7  -7   3    7.75    0.54 
   7   7   3    8.54    0.58 
   7   7   3    7.16    0.62 
  -7   7  -3    8.95    0.71 
  -7   7  -3    8.93    0.55 
  -8   7   3    6.30    0.82 
  -8  -7  -3    8.37    0.51 
  -8  -7  -3    7.93    0.57 
  -8   7   3    8.30    0.53 
   8  -7   3   10.41    0.91 
   8   7  -3    7.44    0.63 
   8  -7  -3    7.86    0.65 
   8   7   3    8.19    0.51 
   8   7   3    7.14    0.67 
   8   7   3    6.30    0.63 
  -8  -7   3    8.37    0.57 
  -8  -7   3    7.79    0.50 
  -8   7  -3    8.39    0.53 
  -8   7  -3    8.04    0.64 
   9  -7   3   13.10    0.90 
   9   7  -3   13.23    0.83 
  -9  -7  -3   11.61    0.57 
  -9   7   3   10.93    0.54 
  -9  -7  -3   10.73    0.71 
  -9  -7   3   12.06    0.62 
  -9   7  -3   13.20    0.81 
   9  -7  -3   11.24    0.65 
   0  -8   3   70.79    2.64 
   0  -8  -3   77.90    2.72 
   0  -8   3   74.64    3.97 
   0   8  -3   75.18    3.66 
   0   8   3   73.71    4.40 
   0  -8  -3   76.31    3.15 
   0   8   3   76.88    3.02 
   0  -8   3   79.85    3.02 
  -1  -8  -3   65.64    2.74 
  -1  -8  -3   61.53    2.29 
  -1   8   3   58.92    4.28 
   1  -8   3   50.94    4.02 
   1  -8   3   67.28    2.72 
   1  -8   3   59.99    2.27 
  -1   8   3   66.15    2.64 
   1  -8  -3   62.44    2.78 
   1  -8  -3   54.07    4.51 
   1   8   3   61.49    2.85 
   1  -8  -3   65.65    2.37 
  -1  -8   3   61.36    3.31 
  -1  -8   3   68.38    2.58 
  -1   8  -3   67.01    3.82 
   2  -8   3    7.55    3.16 
  -2  -8  -3   24.31    1.47 
   2   8  -3   21.39    1.29 
   2  -8   3   24.10    1.47 
  -2  -8  -3   27.46    3.58 
  -2   8   3   21.97    1.03 
   2   8  -3   21.54    1.19 
  -2   8   3   23.57    1.40 
   2   8  -3   22.70    1.15 
  -2  -8  -3   22.06    1.02 
  -2   8   3   25.34    3.45 
   2  -8   3   23.84    1.06 
  -2   8   3   20.19    1.12 
   2  -8  -3   21.48    1.48 
   2  -8  -3   24.82    3.94 
  -2   8  -3   22.61    1.10 
  -2   8  -3   20.25    1.43 
   2   8   3   21.61    1.15 
   2  -8  -3   22.12    1.04 
   2  -8  -3   23.94    1.08 
   2   8   3   21.27    1.54 
  -2   8  -3   22.40    1.18 
  -2  -8   3   22.97    2.43 
  -2  -8   3   24.42    1.23 
  -2   8  -3   21.32    2.96 
   2   8   3   21.32    1.04 
   2  -8  -3   21.65    1.02 
  -3  -8  -3    1.09    0.34 
   3  -8   3    0.84    0.25 
   3   8  -3    1.05    0.35 
   3   8  -3    0.96    0.39 
  -3   8   3    0.61    0.26 
  -3   8   3    0.59    0.21 
  -3   8   3    0.88    0.56 
   3  -8   3    1.16    0.56 
  -3   8   3    0.84    0.39 
   3   8  -3    1.18    0.31 
  -3   8   3    1.15    0.26 
   3  -8   3    0.94    0.48 
   3   8  -3    0.94    0.29 
  -3  -8  -3    0.90    0.48 
  -3   8   3    1.14    0.32 
   3  -8   3    0.93    0.27 
  -3  -8  -3    0.53    0.23 
   3   8   3    0.85    0.22 
   3   8   3    0.66    0.25 
  -3   8  -3   -0.02    0.76 
   3  -8  -3    0.47    0.23 
  -3  -8   3    1.21    0.31 
  -3   8  -3    1.06    0.30 
  -3   8  -3    0.35    0.33 
  -3   8  -3    1.13    0.30 
   3  -8  -3    0.72    0.23 
   3  -8  -3    2.87    0.78 
  -3  -8   3    0.98    0.38 
   3   8   3    0.42    0.33 
   3  -8  -3    1.14    0.25 
  -4   8   3    0.20    0.19 
   4   8  -3    0.44    0.22 
   4  -8   3    0.03    0.69 
  -4  -8  -3    0.17    0.19 
  -4   8   3    0.41    0.20 
   4  -8   3    0.28    0.19 
   4  -8   3    0.64    0.24 
  -4   8   3    0.78    0.59 
  -4  -8  -3    0.68    0.20 
  -4   8   3    0.67    0.32 
   4   8  -3    0.02    0.24 
  -4  -8  -3    0.04    0.54 
   4   8  -3    0.26    0.24 
  -4   8   3    0.74    0.30 
  -4   8  -3    0.13    0.21 
  -4   8  -3   -0.08    0.38 
  -4   8  -3   -0.02    0.88 
   4   8   3    0.62    0.19 
  -4   8  -3    0.51    0.29 
  -4   8  -3    0.35    0.22 
   4  -8  -3    0.35    0.20 
   4  -8  -3    0.58    0.27 
   4   8   3    0.22    0.25 
  -4  -8   3    0.35    0.26 
  -4  -8   3    0.03    0.39 
   4   8   3   -0.07    0.22 
  -5   8   3   11.52    0.91 
   5  -8   3   11.70    0.74 
  -5  -8  -3   11.85    0.69 
  -5   8   3   12.87    1.41 
   5   8  -3   10.96    0.93 
  -5   8   3    8.57    0.80 
   5   8  -3   11.81    0.90 
  -5   8   3   11.46    0.74 
  -5   8   3   11.25    0.68 
   5  -8   3   10.39    0.82 
   5  -8   3   11.07    1.64 
   5   8  -3   11.87    0.89 
   5  -8  -3   10.01    0.64 
   5   8   3   10.41    0.78 
  -5   8  -3   10.83    0.63 
   5   8   3   11.30    0.69 
  -5   8  -3   10.40    0.82 
   5   8   3   10.41    0.81 
  -5   8  -3   13.81    1.64 
  -5  -8   3   10.52    0.73 
  -6   8   3   15.81    1.76 
   6  -8   3   15.28    0.86 
  -6  -8  -3   14.23    1.69 
  -6   8   3   15.69    1.11 
   6  -8   3   15.75    0.96 
  -6  -8  -3   17.17    0.86 
   6   8  -3   16.50    1.13 
   6   8  -3   17.26    1.09 
  -6   8   3   15.49    0.79 
  -6  -8  -3   16.10    0.92 
   6   8  -3   16.64    1.08 
   6  -8   3   15.31    1.11 
  -6   8   3   15.73    0.89 
  -6  -8   3   16.07    0.88 
  -6   8  -3   15.94    1.02 
   6   8   3   13.75    0.91 
  -6  -8   3   15.08    1.53 
  -6   8  -3   15.75    0.79 
   6   8   3   13.86    0.92 
   6   8   3   15.15    0.84 
   7   8  -3    7.55    0.78 
   7  -8   3    9.96    0.85 
  -7   8   3    9.19    0.61 
  -7   8   3    9.22    0.75 
  -7  -8  -3    8.87    0.57 
   7  -8   3    9.31    0.52 
   7   8  -3    9.35    0.74 
   7   8  -3    9.31    0.74 
  -7  -8   3    8.36    0.62 
  -7  -8   3    8.96    0.70 
  -7   8  -3    8.54    0.52 
   7   8   3    9.42    0.68 
  -7   8  -3    9.37    0.72 
   7   8   3    9.19    0.57 
   7   8   3    7.89    0.65 
   8  -8   3    1.00    0.26 
  -8  -8  -3    1.48    0.22 
   8   8  -3    2.15    0.35 
  -8  -8  -3    2.43    0.31 
  -8   8   3    1.70    0.31 
   8   8  -3    1.88    0.41 
  -8   8   3    1.95    0.27 
   8  -8  -3    2.60    0.46 
  -8  -8   3    2.15    0.32 
   8   8   3    1.79    0.21 
  -8   8  -3    2.00    0.23 
  -8   8  -3    2.16    0.35 
   8   8   3    1.70    0.35 
   9  -8   3   20.17    0.87 
  -9   8   3   19.50    0.74 
   9   8  -3   19.71    0.82 
  -9  -8  -3   19.19    0.76 
  -9  -8   3   21.72    1.11 
  -9   8  -3   20.47    0.91 
   9  -8  -3   21.14    0.92 
   0  -9  -3    2.02    0.38 
   0   9   3    1.90    0.63 
   0   9  -3    1.68    2.37 
   0  -9   3    1.21    0.26 
   0  -9  -3    2.54    0.60 
   0  -9  -3    2.07    0.27 
   0  -9   3    1.77    0.49 
   0   9  -3    2.10    0.33 
   0   9  -3    2.35    0.49 
   0  -9   3   -0.48    2.55 
   1   9  -3    7.86    0.96 
  -1  -9  -3    7.15    0.51 
   1   9  -3    6.49    0.60 
  -1  -9  -3    5.65    0.83 
  -1   9   3    6.03    0.51 
  -1   9   3    7.14    0.59 
  -1   9   3    7.48    0.87 
   1  -9   3    7.46    0.52 
   1  -9   3    8.23    0.83 
  -1  -9  -3    6.97    0.48 
  -1   9   3    6.62    0.61 
   1   9  -3    6.26    0.71 
  -1   9   3    7.18    0.69 
   1   9   3    6.64    0.59 
   1  -9  -3    6.80    0.52 
   1   9   3    6.92    0.54 
   1   9   3    8.04    1.06 
   1  -9  -3    6.71    0.89 
  -1  -9   3    6.34    0.49 
  -1   9  -3    6.72    0.54 
  -1  -9   3    6.28    0.70 
   1   9   3    5.95    0.68 
  -1   9  -3    6.08    0.67 
   1  -9  -3    5.85    0.74 
  -1   9  -3    6.70    0.58 
  -2   9   3    0.56    0.53 
   2   9  -3    1.32    0.39 
  -2  -9  -3    1.95    0.56 
  -2   9   3    1.44    0.24 
   2  -9   3    1.65    0.30 
   2   9  -3    1.79    0.36 
  -2   9   3    1.57    0.34 
   2   9  -3    1.84    0.39 
  -2   9   3    1.94    0.37 
  -2  -9  -3    1.65    0.24 
  -2  -9  -3    1.74    0.30 
   2  -9   3    2.13    0.58 
  -2   9  -3    1.43    0.32 
   2  -9  -3    1.40    0.25 
  -2  -9   3    1.58    0.42 
   2   9   3    0.78    0.30 
   2  -9  -3    1.19    0.24 
   2   9   3    1.59    0.35 
   2   9   3    1.74    0.30 
  -2   9  -3    1.30    0.37 
  -2   9  -3    1.08    0.28 
   2  -9  -3    1.28    0.29 
  -2  -9   3    1.35    0.29 
   3   9  -3    1.69    0.35 
   3  -9   3    2.04    0.36 
  -3   9   3    0.84    0.61 
   3   9  -3    1.71    0.44 
  -3  -9  -3    1.58    0.26 
   3  -9   3    2.05    0.35 
   3  -9   3    1.71    0.67 
  -3   9   3    1.81    0.38 
  -3   9   3    2.27    0.43 
   3   9  -3    1.57    0.32 
  -3   9   3    1.72    0.31 
   3   9  -3    1.80    0.45 
  -3  -9  -3    1.61    0.29 
  -3  -9  -3    1.37    0.62 
   3   9   3    1.21    0.28 
  -3   9  -3    1.86    0.39 
  -3   9  -3    1.20    0.29 
   3   9   3    2.00    0.32 
   3   9   3    1.45    0.30 
  -3  -9   3    2.31    0.51 
   3  -9  -3    1.01    0.25 
   3  -9  -3    1.77    0.83 
  -3   9  -3    1.59    0.43 
   3  -9  -3    1.31    0.31 
  -3   9  -3    1.61    0.47 
  -4  -9  -3    1.01    0.67 
  -4   9   3    0.62    0.20 
   4   9  -3    0.87    0.32 
   4   9  -3    0.76    0.46 
  -4   9   3    0.45    0.24 
  -4  -9  -3    0.78    0.23 
   4  -9   3    0.87    0.24 
  -4   9   3    0.73    0.31 
   4   9  -3    1.15    0.31 
  -4   9   3    0.45    0.73 
   4   9  -3    0.14    0.27 
   4  -9   3    0.63    0.81 
   4  -9   3    0.64    0.24 
  -4   9  -3    1.16    0.40 
  -4  -9   3    0.62    0.26 
  -4   9  -3    0.43    0.26 
   4  -9  -3    1.21    0.26 
  -4   9  -3    1.07    0.34 
   4   9   3    0.74    0.23 
  -4  -9   3    0.52    0.51 
   4   9   3    0.19    0.23 
   4  -9  -3    0.67    0.28 
   4   9   3    0.74    0.27 
   4  -9  -3   -1.95    1.29 
  -4   9  -3    0.86    0.30 
  -5   9   3   17.45    1.80 
   5   9  -3   14.29    0.99 
   5  -9   3   14.96    0.86 
   5  -9   3   17.29    2.12 
  -5   9   3   14.64    1.05 
  -5   9   3   14.05    0.73 
  -5  -9  -3   14.59    0.80 
   5   9  -3   14.71    1.02 
   5   9  -3   15.05    1.11 
  -5   9   3   14.86    0.86 
  -5  -9  -3   14.40    0.85 
   5  -9   3   14.57    0.93 
  -5  -9  -3   17.31    1.82 
  -5  -9   3   14.46    0.84 
  -5   9  -3   14.54    0.73 
   5  -9  -3   15.27    0.77 
   5   9   3   14.64    0.97 
  -5  -9   3   12.82    1.41 
  -5   9  -3   14.09    0.95 
   5   9   3   14.38    0.81 
   5   9   3   12.66    0.89 
  -6   9   3    1.32    0.37 
   6  -9   3    0.74    0.21 
  -6   9   3    0.92    0.20 
   6   9  -3    0.63    0.23 
   6  -9   3    0.32    0.35 
  -6   9   3    0.96    1.78 
   6  -9   3    0.81    0.32 
  -6  -9  -3    2.58    1.35 
   6   9  -3    0.78    0.30 
  -6  -9  -3    0.59    0.18 
  -6  -9  -3    0.78    0.25 
   6   9  -3    0.32    0.19 
   6   9   3    0.80    0.19 
  -6   9  -3    0.74    0.25 
  -6  -9   3    0.55    0.92 
   6   9   3    1.37    0.31 
  -6  -9   3    0.98    0.26 
  -6   9  -3    1.19    0.23 
   6   9   3    0.72    0.25 
  -7   9   3   23.19    1.07 
   7   9  -3   23.75    1.23 
   7   9  -3   25.02    1.66 
   7   9  -3   23.93    1.23 
   7  -9   3   22.38    1.33 
  -7  -9  -3   22.69    1.04 
  -7  -9  -3   26.01    1.43 
  -7   9   3   23.16    1.27 
  -7  -9   3   22.58    1.04 
   7   9   3   22.91    1.17 
   7   9   3   21.79    0.93 
  -7   9  -3   23.61    1.20 
   7   9   3   16.78    1.23 
  -7   9  -3   18.84    0.93 
   8  -9   3    6.09    0.55 
   8   9  -3    6.97    0.49 
  -8   9   3    6.43    0.39 
  -8  -9  -3    6.70    0.48 
  -8  -9  -3    6.32    0.40 
   8   9  -3    6.64    0.50 
  -8   9   3    6.64    0.53 
  -8  -9   3    6.47    0.46 
   8   9   3    4.90    0.51 
  -8   9  -3    6.35    0.47 
   8  -9  -3    5.73    0.50 
   0 -10   3    8.00    0.88 
   0 -10   3    6.19    0.52 
   0  10   3    7.53    0.65 
   0  10  -3    6.86    0.53 
   0  10   3    5.94    0.58 
   0  10   3    6.66    0.60 
   0  10  -3    6.29    0.60 
   0  10  -3    6.82    0.63 
   0  10  -3    6.66    0.72 
   0 -10  -3    7.65    0.56 
   0  10   3    7.48    0.57 
   0 -10  -3    6.24    0.93 
   0 -10  -3    6.78    0.52 
   0  10   3    6.34    1.18 
   0 -10   3    5.79    0.65 
  -1  10   3   34.83    1.67 
   1  10  -3   35.19    1.64 
   1  10  -3   37.13    1.65 
   1 -10   3   32.42    1.62 
  -1  10   3   35.49    1.61 
   1 -10   3   33.94    1.97 
  -1  10   3   35.13    1.46 
  -1  10   3   40.25    2.41 
  -1  10   3   33.88    1.60 
   1  10  -3   37.24    1.83 
  -1 -10  -3   33.83    1.45 
   1 -10   3   34.05    1.64 
   1  10  -3   33.69    1.39 
  -1 -10  -3   36.03    1.51 
  -1  10   3   30.66    2.05 
  -1 -10  -3   36.19    2.04 
   1 -10   3   35.08    1.50 
   1 -10  -3   34.64    1.48 
  -1  10  -3   33.98    1.51 
  -1 -10   3   37.78    1.86 
  -1  10  -3   34.25    1.75 
  -1 -10   3   34.58    1.44 
   1 -10  -3   35.76    2.12 
   1  10   3   36.12    1.56 
   1 -10  -3   35.01    1.50 
   1  10   3   37.24    1.70 
   1  10   3   34.65    1.59 
  -1  10  -3   32.77    1.58 
  -1  10  -3   37.16    1.66 
   1 -10  -3   37.11    1.54 
   2 -10   3   18.99    1.00 
   2 -10   3   18.21    1.54 
  -2  10   3   19.70    1.14 
   2  10  -3   20.71    1.14 
  -2 -10  -3   21.69    1.58 
   2  10  -3   20.07    1.29 
   2 -10   3   20.43    1.05 
   2  10  -3   19.23    1.11 
  -2  10   3   20.25    0.98 
  -2 -10  -3   18.93    0.95 
  -2  10   3   19.35    1.12 
  -2  10   3   18.92    1.66 
  -2 -10  -3   19.62    0.99 
   2  10  -3   18.91    1.14 
  -2 -10   3   19.34    0.95 
  -2  10  -3   18.77    1.20 
  -2  10  -3   21.33    1.15 
   2 -10  -3   18.65    1.69 
   2  10   3   19.32    1.07 
   2 -10  -3   20.18    1.05 
  -2  10  -3   19.89    1.07 
  -2  10  -3   19.85    1.22 
   2 -10  -3   20.37    1.03 
   2  10   3   21.58    1.18 
  -2 -10   3   21.76    1.35 
  -2  10  -3   18.78    1.10 
   2 -10  -3   19.26    0.99 
   2  10   3   19.42    1.02 
   3  10  -3    5.47    0.59 
   3 -10   3    4.69    0.98 
   3  10  -3    6.27    0.63 
  -3 -10  -3    4.83    0.55 
  -3 -10  -3    6.40    0.52 
   3  10  -3    5.48    0.69 
   3  10  -3    5.99    0.83 
  -3  10   3    6.28    0.65 
  -3  10   3    7.10    1.12 
  -3  10   3    5.87    0.64 
  -3 -10  -3    5.63    1.07 
   3 -10   3    6.52    0.59 
   3 -10   3    6.79    0.60 
  -3  10  -3    6.00    0.56 
   3  10   3    5.45    0.55 
   3 -10  -3    5.27    0.50 
   3 -10  -3    6.83    1.29 
  -3 -10   3    6.38    0.50 
   3 -10  -3    6.06    0.57 
  -3 -10   3    6.65    0.89 
   3  10   3    6.30    0.64 
   3  10   3    6.46    0.52 
  -3  10  -3    5.34    0.70 
  -3  10  -3    6.17    0.63 
   4 -10   3   14.02    0.89 
   4  10  -3   12.94    0.96 
  -4 -10  -3   13.42    0.75 
   4 -10   3   14.68    0.85 
  -4 -10  -3   12.60    1.50 
   4  10  -3   13.83    0.93 
   4  10  -3   13.68    1.08 
  -4  10   3   10.84    1.48 
  -4  10   3   14.79    0.82 
   4 -10   3   13.14    1.72 
  -4  10   3   13.79    0.98 
  -4 -10  -3   14.19    0.84 
   4  10  -3   12.73    1.02 
   4 -10  -3   15.50    3.28 
  -4  10  -3   14.11    0.96 
   4  10   3   12.31    0.83 
   4 -10  -3   13.49    0.87 
  -4  10  -3   12.16    0.88 
   4  10   3   13.67    0.78 
  -4 -10   3   12.15    1.28 
   4 -10  -3   13.07    0.77 
  -4  10  -3   13.76    0.98 
   4  10   3   14.58    0.95 
  -5  10   3   14.70    2.05 
   5 -10   3   19.82    1.10 
  -5  10   3   19.28    1.20 
  -5 -10  -3   17.99    0.93 
   5  10  -3   19.28    1.17 
  -5 -10  -3   19.58    1.04 
   5  10  -3   20.85    1.18 
  -5 -10  -3   16.94    1.90 
   5 -10   3   16.41    2.21 
  -5  10   3   19.49    1.00 
   5  10  -3   20.00    1.28 
  -5 -10   3   19.65    0.99 
   5 -10  -3   18.48    0.88 
   5  10   3   17.56    1.08 
   5  10   3   18.83    1.05 
  -5 -10   3   19.43    1.68 
   5  10   3   18.87    0.95 
  -5  10  -3   18.14    1.10 
   6  10  -3    2.97    0.51 
  -6  10   3    2.62    0.35 
  -6 -10  -3    3.21    0.42 
  -6  10   3    2.55    0.40 
   6 -10   3    3.03    0.37 
   6 -10   3    2.51    0.39 
   6  10  -3    2.05    0.36 
  -6 -10  -3    3.13    0.33 
   6 -10   3    2.18    0.48 
   6  10  -3    3.36    0.44 
   6  10   3    2.50    0.38 
   6  10   3    3.03    0.43 
  -6  10  -3    2.28    0.36 
  -6 -10   3    2.41    0.36 
   6  10   3    2.79    0.31 
  -7 -10  -3    1.41    0.25 
  -7  10   3    2.02    0.36 
  -7  10   3    1.60    0.24 
   7  10  -3    2.11    0.41 
   7  10  -3    1.45    0.35 
   7  10  -3    2.00    0.33 
  -7 -10  -3    1.80    0.24 
   7 -10   3    1.95    0.37 
   7  10   3    1.82    0.31 
  -7  10  -3    1.09    0.23 
   7  10   3    1.56    0.18 
   7  10   3    2.10    0.38 
  -7 -10   3    2.05    0.31 
  -8  10   3    3.94    0.37 
   8  10  -3    4.25    0.34 
   8 -10   3    3.63    0.39 
  -8  10   3    3.79    0.23 
   8  10  -3    4.50    0.42 
  -8 -10  -3    4.21    0.34 
  -8 -10  -3    4.19    0.28 
  -8 -10   3    4.21    0.39 
   8 -10  -3    3.85    0.39 
  -8  10  -3    4.25    0.35 
   0 -11  -3   36.94    2.28 
   0 -11  -3   36.79    1.58 
   0  11   3   38.80    1.73 
   0 -11   3   41.19    2.12 
   0 -11  -3   36.17    1.74 
   0  11  -3   40.13    1.75 
   0 -11   3   37.12    1.58 
   0 -11  -3   36.55    1.61 
   0  11   3   35.92    1.85 
   0  11  -3   36.91    2.19 
   0 -11   3   38.71    1.59 
   0 -11   3   34.43    1.56 
   0  11  -3   37.10    1.53 
   1  11  -3   16.45    0.80 
   1 -11   3   16.24    0.91 
   1  11  -3   16.24    1.02 
  -1 -11  -3   18.18    1.55 
  -1 -11  -3   16.55    0.89 
  -1 -11  -3   16.60    0.91 
  -1  11   3   16.63    1.06 
   1  11  -3   17.72    1.23 
  -1  11   3   15.82    0.85 
   1 -11   3   14.20    0.86 
   1 -11   3   16.75    0.92 
   1 -11   3   15.22    1.37 
  -1  11   3   13.41    1.04 
   1  11  -3   17.62    1.02 
  -1  11   3   17.72    1.02 
  -1  11   3   16.76    1.11 
  -1  11  -3   14.02    1.24 
  -1 -11   3   16.20    0.88 
   1  11   3   16.73    0.98 
   1 -11  -3   16.61    1.63 
  -1  11  -3   16.03    0.98 
  -1  11  -3   16.08    1.03 
  -1 -11   3   18.73    1.38 
   1 -11  -3   14.89    0.89 
   1  11   3   17.33    0.99 
   1 -11  -3   16.86    0.94 
   1  11   3   17.00    1.06 
   2 -11   3    4.81    0.50 
  -2  11   3    3.54    0.51 
   2  11  -3    4.93    0.57 
   2 -11   3    4.88    0.92 
  -2  11   3    7.29    1.62 
  -2  11   3    5.28    0.59 
   2  11  -3    5.83    0.65 
   2  11  -3    5.18    0.65 
   2 -11   3    4.98    0.51 
  -2 -11  -3    5.97    0.51 
  -2  11   3    5.39    0.58 
  -2 -11  -3    5.39    0.46 
   2  11  -3    5.43    0.56 
  -2 -11  -3    5.70    1.04 
  -2 -11   3    5.02    0.50 
   2  11   3    4.95    0.59 
   2 -11  -3    5.71    1.20 
  -2  11  -3    4.87    0.70 
   2  11   3    5.72    0.51 
  -2  11  -3    4.96    0.66 
   2 -11  -3    5.78    0.49 
   2  11   3    5.29    0.61 
   2 -11  -3    5.22    0.51 
  -2  11  -3    5.83    0.59 
  -2 -11   3    5.56    0.83 
   2 -11  -3    5.22    0.55 
  -2  11  -3    5.73    0.52 
   3 -11   3    4.47    1.12 
   3  11  -3    5.11    0.53 
  -3 -11  -3    4.61    0.44 
   3  11  -3    4.72    0.56 
   3  11  -3    4.96    0.67 
   3 -11   3    4.75    0.51 
  -3  11   3    0.30    2.23 
  -3  11   3    4.66    0.44 
  -3  11   3    5.03    0.59 
  -3  11   3    5.26    0.59 
   3  11  -3    4.88    0.73 
  -3 -11  -3    4.43    0.98 
  -3 -11  -3    4.89    0.48 
   3 -11   3    4.24    0.50 
  -3  11  -3    3.51    0.55 
  -3 -11   3    4.34    0.69 
  -3 -11   3    3.03    1.28 
  -3  11  -3    4.41    0.49 
   3  11   3    4.01    0.43 
  -3  11  -3    4.71    0.62 
   3 -11  -3    5.11    0.55 
  -3  11  -3    4.19    0.54 
   3 -11  -3    2.73    1.32 
   3  11   3    5.05    0.55 
   3  11   3    4.72    0.50 
   3 -11  -3    4.86    0.47 
  -4  11   3    3.40    0.39 
   4 -11   3    4.08    1.42 
  -4  11   3    4.32    0.57 
   4 -11   3    4.15    0.52 
   4 -11   3    3.65    0.45 
   4  11  -3    3.32    0.58 
  -4 -11  -3    3.31    0.38 
   4  11  -3    3.93    0.50 
  -4 -11  -3    3.05    1.09 
  -4 -11  -3    2.68    0.36 
   4  11  -3    3.38    0.48 
   4  11  -3    3.65    0.53 
   4 -11  -3    4.04    0.41 
  -4 -11   3    4.79    0.96 
  -4  11  -3    3.17    0.43 
  -4  11  -3    3.02    0.51 
   4  11   3    3.36    0.39 
   4  11   3    3.57    0.53 
   4  11   3    3.56    0.47 
   4 -11  -3    3.70    0.47 
  -4  11  -3    4.05    0.52 
  -4 -11   3    2.95    0.41 
  -5  11   3    1.91    0.38 
   5  11  -3    1.75    0.33 
   5  11  -3    1.79    0.37 
  -5 -11  -3    2.59    0.39 
  -5 -11  -3    2.10    0.28 
   5  11  -3    1.86    0.32 
   5 -11   3    1.99    0.40 
   5 -11   3    2.04    0.31 
  -5  11   3    1.90    0.26 
   5  11   3    2.75    0.38 
   5  11   3    1.75    0.32 
  -5 -11   3    2.04    0.30 
   5  11   3    2.36    0.31 
   5 -11  -3    2.24    0.27 
  -5  11  -3    1.54    0.30 
  -6  11   3    1.11    0.30 
   6  11  -3    1.32    0.27 
   6  11  -3    1.42    0.31 
  -6  11   3    1.55    0.24 
  -6 -11  -3    1.60    0.25 
   6 -11   3    1.37    0.24 
   6 -11   3    1.42    0.44 
   6  11  -3    1.63    0.38 
   6 -11   3    1.12    0.35 
  -6  11  -3    1.14    0.25 
   6  11   3    1.39    0.19 
   6  11   3    1.05    0.24 
  -6 -11   3    1.07    0.25 
   6  11   3    1.39    0.39 
   7 -11   3    0.20    0.28 
   7  11  -3   -0.30    0.21 
  -7 -11  -3    0.05    0.11 
   7  11  -3    0.08    0.14 
  -7  11   3    0.14    0.14 
   7  11  -3   -0.19    0.11 
  -7  11   3    0.17    0.15 
   7  11   3    0.11    0.18 
  -7 -11   3   -0.17    0.16 
   7  11   3   -0.27    0.19 
   7 -11  -3    0.16    0.19 
   8  11  -3    5.13    0.40 
  -8  11   3    4.38    0.39 
   8 -11  -3    5.67    0.40 
  -8  11  -3    4.96    0.32 
   0  12   3   13.38    0.90 
   0  12  -3   13.58    0.92 
   0 -12  -3   13.79    0.85 
   0 -12  -3   12.82    1.57 
   0 -12   3   12.98    0.78 
   0  12  -3   13.15    0.74 
   0 -12   3   12.03    0.89 
   0  12   3   14.25    0.94 
   0 -12  -3   12.71    0.77 
   0  12  -3   14.85    0.94 
   0  12   3   13.81    0.86 
   0 -12   3   13.77    1.41 
   0  12  -3   13.87    1.03 
   0 -12   3   12.67    0.81 
   0  12  -3   12.36    1.01 
   0 -12  -3   12.80    0.79 
   0  12   3   13.69    1.03 
  -1 -12  -3   12.86    0.77 
  -1 -12  -3   11.82    1.43 
  -1  12   3   12.88    0.92 
   1 -12   3   12.24    1.40 
  -1 -12  -3   11.85    0.78 
  -1  12   3    9.51    0.89 
   1 -12   3   12.24    0.76 
   1 -12   3   13.59    0.83 
   1  12  -3   13.40    1.03 
   1  12  -3   11.09    0.84 
  -1  12   3   11.75    0.87 
   1  12  -3   12.85    1.01 
   1  12  -3   12.54    0.88 
   1  12  -3   12.57    0.64 
  -1  12   3   13.50    0.87 
   1  12  -3   13.07    0.88 
  -1 -12   3   12.98    0.79 
   1  12   3   12.11    0.85 
   1 -12  -3   13.00    0.82 
  -1  12  -3   13.48    0.92 
   1 -12  -3   13.23    0.79 
  -1 -12   3   11.54    0.75 
   1 -12  -3   12.82    0.78 
  -1  12  -3   12.56    0.86 
  -1  12  -3   14.24    1.04 
  -1 -12   3   13.79    1.37 
   1  12   3   12.67    0.83 
   1 -12  -3   13.21    1.64 
   1  12   3   11.45    0.99 
   1  12   3   13.20    0.93 
  -1  12  -3   12.73    0.77 
  -1  12  -3   11.00    0.95 
  -2  12   3   31.56    1.58 
  -2  12   3   31.73    1.58 
  -2  12   3   29.01    1.29 
  -2 -12  -3   32.53    2.25 
   2 -12   3   32.34    1.50 
   2  12  -3   31.89    1.58 
  -2 -12  -3   31.15    1.39 
   2 -12   3   31.67    2.18 
  -2 -12  -3   31.73    1.45 
   2  12  -3   32.75    1.58 
   2 -12   3   29.58    1.42 
   2  12  -3   30.60    1.69 
   2  12  -3   31.38    1.75 
  -2  12  -3   28.97    1.56 
   2  12   3   32.72    1.61 
   2 -12  -3   31.25    1.47 
   2  12   3   30.90    1.42 
  -2 -12   3   30.24    1.38 
   2  12   3   29.13    1.46 
   2 -12  -3   32.03    1.40 
   2 -12  -3   25.16    2.40 
  -2  12  -3   31.22    1.43 
  -2  12  -3   31.89    1.58 
  -2  12  -3   30.73    1.69 
  -2 -12   3   31.86    1.98 
   2 -12  -3   31.21    1.44 
   3  12  -3    1.29    0.32 
  -3 -12  -3    1.78    0.30 
   3  12  -3    1.55    0.44 
   3 -12   3    1.16    0.25 
  -3  12   3    1.21    0.25 
   3 -12   3    1.96    1.23 
   3 -12   3    1.14    0.28 
  -3  12   3    1.06    0.32 
  -3 -12  -3    0.97    0.24 
   3  12  -3    0.72    0.32 
  -3 -12  -3    0.33    1.02 
  -3  12   3    1.23    0.32 
   3  12  -3    1.38    0.29 
  -3  12  -3    1.03    0.33 
  -3  12  -3    0.95    0.31 
  -3 -12   3    0.77    0.25 
   3  12   3    1.19    0.26 
  -3 -12   3    0.79    0.74 
   3 -12  -3    1.71    0.35 
  -3  12  -3    1.18    0.29 
   3  12   3    0.69    0.19 
  -3  12  -3    1.23    0.36 
   3 -12  -3    4.41    1.89 
   3  12   3    0.99    0.27 
   3 -12  -3    1.18    0.24 
   4  12  -3    4.99    0.55 
   4  12  -3    5.02    0.55 
  -4 -12  -3    1.80    1.40 
  -4 -12  -3    4.38    0.49 
   4  12  -3    4.90    0.62 
   4  12  -3    5.24    0.64 
   4 -12   3    4.89    0.49 
  -4 -12  -3    5.12    0.43 
  -4  12   3    4.96    0.41 
  -4  12   3    4.82    0.58 
   4 -12   3    5.08    0.56 
   4  12   3    4.97    0.55 
   4 -12  -3    4.34    0.43 
  -4  12  -3    5.17    0.52 
   4  12   3    4.91    0.50 
  -4 -12   3    4.64    0.48 
   4 -12  -3    4.73    0.55 
  -4  12  -3    4.78    0.61 
   4  12   3    5.27    0.44 
   5  12  -3    0.91    0.22 
   5 -12   3    0.97    0.21 
   5  12  -3    1.17    0.29 
  -5  12   3    1.01    0.20 
   5 -12   3    1.30    0.33 
   5  12  -3    0.88    0.29 
  -5 -12  -3    1.07    0.24 
  -5  12   3    1.35    0.34 
  -5 -12  -3    1.52    0.25 
   5  12   3    0.79    0.23 
  -5  12  -3    0.68    0.19 
  -5 -12   3    1.07    0.39 
   5  12   3    1.12    0.19 
  -6  12   3    0.12    0.19 
   6  12  -3   -0.06    0.14 
   6 -12   3   -0.05    0.17 
  -6 -12  -3    0.00    0.12 
   6  12  -3    0.10    0.16 
   6 -12   3   -0.57    0.47 
  -6  12   3    0.36    0.21 
  -6 -12  -3    0.31    0.18 
   6  12  -3    0.26    0.30 
   6  12   3    0.10    0.24 
  -6  12  -3    0.05    0.16 
  -6 -12   3    0.11    0.18 
   6  12   3    0.04    0.15 
  -7 -12  -3    0.47    0.17 
   7  12  -3    0.27    0.14 
   7  12  -3    0.23    0.22 
  -7  12   3    0.45    0.16 
  -7 -12  -3    0.20    0.11 
  -7 -12   3    0.49    0.21 
   7 -12  -3    0.56    0.19 
   7  12   3    0.22    0.16 
  -7  12  -3    0.40    0.15 
  -7  12  -3    0.26    0.14 
   0 -13  -3    0.02    0.15 
   0  13  -3   -0.07    0.21 
   0 -13   3   -0.43    0.23 
   0 -13   3    0.20    0.21 
   0 -13  -3    0.21    0.17 
   0  13  -3    0.34    0.20 
   0  13  -3    0.00    0.19 
   0 -13   3   -0.24    0.19 
   0  13   3    0.24    0.20 
   0  13   3    0.20    0.23 
   0  13   3    0.30    0.20 
   0 -13  -3    0.00    0.20 
   0  13  -3    0.00    0.21 
   0 -13   3    0.58    0.81 
   0  13  -3   -0.06    0.18 
   0  13  -3   -0.07    0.15 
   0  13   3    0.42    0.32 
   0 -13  -3    0.06    1.15 
   1 -13   3    1.43    0.31 
  -1  13   3    1.40    0.38 
   1  13  -3    1.04    0.28 
  -1 -13  -3    2.11    0.30 
  -1 -13  -3    0.57    1.05 
   1 -13   3   -0.22    0.90 
  -1 -13  -3    1.62    0.29 
   1 -13   3    1.69    0.31 
  -1  13   3    1.20    0.26 
   1  13  -3    1.27    0.32 
   1  13  -3    1.19    0.41 
   1  13  -3    1.30    0.37 
   1  13  -3    0.94    0.35 
  -1 -13  -3    1.89    0.34 
  -1  13   3    1.32    0.35 
  -1 -13   3    1.33    0.30 
  -1  13  -3    1.59    0.34 
  -1 -13   3    0.68    0.78 
   1  13   3    2.06    0.39 
   1 -13  -3   -0.11    1.18 
   1 -13  -3    0.80    0.28 
   1  13   3    1.25    0.31 
   1  13   3    1.48    0.38 
  -1 -13   3    1.46    0.27 
  -1  13  -3    1.35    0.32 
  -1  13  -3    1.81    0.29 
  -1  13  -3    1.85    0.40 
   1 -13  -3    1.34    0.29 
   1 -13  -3    1.83    0.32 
   1  13   3    1.20    0.28 
  -1  13  -3    1.34    0.35 
  -1 -13   3    2.46    0.34 
   2  13  -3   16.20    1.35 
   2 -13   3   12.81    0.87 
  -2 -13  -3   13.11    0.93 
   2  13  -3   11.05    1.09 
  -2 -13  -3   13.03    0.83 
  -2 -13  -3   12.03    2.05 
  -2  13   3   15.96    1.24 
   2  13  -3   15.84    1.21 
  -2  13  -3   11.98    1.19 
   2 -13  -3   13.00    0.86 
  -2 -13   3   13.16    0.81 
   2  13   3   13.11    1.18 
   2 -13  -3   11.52    2.05 
   2 -13  -3   14.33    0.94 
   2  13   3   14.29    1.05 
   2 -13  -3   13.08    1.09 
  -2  13  -3   11.13    0.99 
   3  13  -3   18.63    1.08 
   3 -13   3   18.98    1.08 
  -3 -13  -3   19.10    0.96 
   3  13  -3   19.38    1.14 
   3  13  -3   19.32    1.27 
   3 -13   3   19.73    1.02 
  -3 -13  -3   20.05    1.03 
  -3  13   3   19.78    1.13 
   3  13  -3   19.08    1.19 
   3 -13  -3   18.74    1.03 
  -3  13  -3   19.64    1.14 
   3 -13  -3   19.85    0.96 
   3  13   3   19.11    1.11 
   3  13   3   17.17    0.98 
   3  13   3   19.36    1.28 
  -3 -13   3   18.29    0.96 
  -3  13  -3   16.35    1.07 
  -3  13  -3   18.73    1.18 
   3  13   3   18.13    0.94 
  -3  13  -3   18.62    0.98 
  -4 -13  -3   12.34    0.74 
   4  13  -3   10.32    0.80 
  -4 -13  -3   11.44    0.66 
   4  13  -3   10.55    0.75 
  -4  13   3   11.51    0.85 
   4  13  -3   12.32    0.83 
  -4  13   3   11.01    0.78 
   4 -13   3   10.86    0.76 
   4 -13   3   11.26    0.69 
   4  13  -3   12.37    0.95 
   4  13   3   11.08    0.90 
   4 -13  -3   10.43    0.79 
   4  13   3   11.40    0.81 
   4  13   3   10.49    0.60 
   4 -13  -3   10.66    0.62 
  -4  13  -3   10.57    0.70 
   4  13   3   11.07    0.77 
  -4  13  -3   10.66    0.81 
   4  13   3   10.11    0.70 
   5  13  -3    1.38    0.32 
  -5 -13  -3    1.31    0.19 
   5 -13   3    1.24    0.29 
   5  13  -3    1.32    0.30 
  -5 -13  -3    2.01    0.32 
  -5  13   3    1.04    0.23 
   5 -13   3    1.66    0.25 
   5  13  -3    1.42    0.27 
  -5 -13   3    1.53    0.27 
   5  13   3    1.28    0.33 
  -5  13  -3    1.30    0.25 
   6  13  -3    5.29    0.42 
  -6  13   3    5.04    0.43 
   6  13  -3    5.12    0.40 
   6  13  -3    5.17    0.46 
   6 -13   3    4.61    0.34 
  -6 -13  -3    4.97    0.40 
  -6 -13  -3    4.47    0.39 
  -6  13  -3    5.15    0.39 
  -6 -13   3    4.68    0.41 
   6  13   3    5.67    0.60 
   6  13   3    4.72    0.48 
   6 -13  -3    4.14    0.49 
   0 -14   3    8.62    0.67 
   0  14   3    8.44    0.66 
   0  14  -3    7.27    0.67 
   0 -14  -3    8.49    0.60 
   0  14  -3    7.97    0.75 
   0  14   3    8.11    0.63 
   0  14  -3    7.33    0.64 
   0 -14   3    7.71    0.58 
   0 -14  -3    7.60    0.63 
   0  14  -3    8.35    0.77 
   0  14  -3    8.69    0.69 
   0 -14  -3    8.57    0.61 
   0  14   3    7.65    0.70 
   0  14   3    8.73    0.71 
  -1 -14  -3    1.48    0.27 
   1  14  -3    0.91    0.29 
   1  14  -3    1.54    0.34 
  -1 -14  -3    1.48    0.27 
   1 -14   3    1.34    0.32 
   1  14  -3    1.01    0.30 
   1  14  -3    0.50    0.37 
  -1 -14  -3    1.53    0.33 
   1  14  -3    1.01    0.28 
   1 -14   3    1.11    0.26 
  -1  14   3    1.03    0.29 
  -1  14   3    0.88    0.26 
  -1  14   3    0.42    0.37 
   1  14   3    1.28    0.28 
  -1  14  -3    1.02    0.29 
  -1  14  -3    0.89    0.29 
   1  14   3    1.21    0.30 
   1  14   3    1.36    0.35 
  -1  14  -3    1.05    0.29 
  -1 -14   3    1.46    0.32 
   1  14   3    1.76    0.39 
  -1 -14   3    0.82    0.25 
  -1  14  -3    1.11    0.20 
   1 -14  -3    0.84    0.20 
   1 -14  -3    1.31    0.30 
  -1 -14   3    1.56    0.32 
   1 -14  -3    1.66    0.28 
  -2  14   3    3.42    0.43 
   2 -14   3    3.08    0.39 
   2 -14   3    2.51    0.43 
  -2  14   3    3.13    0.45 
  -2 -14  -3    3.09    0.36 
   2  14  -3    3.34    0.43 
  -2 -14  -3    3.91    0.52 
   2  14  -3    2.07    0.40 
  -2 -14  -3    3.08    0.35 
   2  14  -3    3.49    0.44 
   2  14  -3    2.17    0.38 
   2 -14  -3    3.29    0.38 
  -2 -14   3    3.67    0.42 
   2 -14  -3    2.82    0.56 
  -2  14  -3    3.66    0.37 
   2  14   3    3.35    0.43 
  -2  14  -3    3.67    0.57 
   2  14   3    2.83    0.50 
  -2  14  -3    3.56    0.47 
   2  14   3    3.72    0.44 
  -2  14  -3    4.23    0.58 
  -2 -14   3    2.81    0.39 
   2  14   3    3.83    0.38 
   3  14  -3   19.09    1.03 
   3 -14   3   17.48    1.01 
  -3 -14  -3   18.88    0.98 
   3  14  -3   17.99    1.04 
   3  14  -3   16.27    1.06 
   3  14  -3   19.81    1.22 
  -3 -14  -3   17.80    0.89 
   3 -14   3   18.14    0.93 
  -3  14   3   18.71    1.05 
  -3 -14   3   17.04    0.92 
   3  14   3   18.50    1.18 
   3  14   3   18.12    0.83 
   3  14   3   17.23    1.11 
   3 -14  -3   17.18    0.94 
   3 -14  -3   17.72    0.86 
  -3  14  -3   18.63    1.04 
   3  14   3   15.85    0.99 
  -3  14  -3   16.84    1.05 
  -3  14  -3   18.37    0.89 
  -4  14   3    3.93    0.44 
   4  14  -3    3.17    0.40 
   4 -14   3    3.25    0.40 
   4  14  -3    3.77    0.40 
  -4  14   3    3.32    0.44 
  -4 -14  -3    3.65    0.33 
   4 -14   3    3.49    0.35 
  -4 -14  -3    3.86    0.41 
   4  14  -3    3.47    0.40 
   4  14  -3    4.23    0.52 
   4  14   3    3.34    0.45 
   4  14   3    3.39    0.48 
  -4  14  -3    2.83    0.39 
  -4  14  -3    3.73    0.50 
   4 -14  -3    3.42    0.39 
  -4 -14   3    3.68    0.42 
   4  14   3    3.66    0.50 
   4  14   3    3.62    0.41 
  -5 -14  -3    0.06    0.17 
  -5  14   3    0.06    0.12 
   5  14  -3    0.14    0.13 
   5 -14   3   -0.06    0.10 
   5  14  -3    0.08    0.14 
  -5 -14  -3   -0.02    0.10 
   5 -14   3   -0.10    0.29 
   5  14  -3    0.07    0.14 
   5  14   3    0.07    0.14 
   5  14   3    0.21    0.13 
  -5  14  -3    0.11    0.12 
  -5 -14   3    0.22    0.19 
   6  14  -3    4.05    0.33 
  -6  14   3    4.14    0.33 
   6  14  -3    4.34    0.30 
   6  14  -3    3.80    0.35 
   6  14   3    4.20    0.37 
  -6  14  -3    4.04    0.33 
  -6  14  -3    3.95    0.26 
   0  15   3   10.58    1.02 
   0  15   3    9.85    0.68 
   0 -15  -3   10.23    0.66 
   0  15   3   10.16    0.66 
   0  15  -3   11.16    0.86 
   0 -15  -3   10.15    0.63 
   0  15  -3   11.07    0.76 
   0 -15   3   11.97    1.03 
   0 -15   3   10.04    0.64 
   0  15  -3    9.79    0.79 
   0  15  -3    9.83    0.70 
   0  15  -3    9.50    0.80 
   1 -15   3    2.95    0.36 
  -1  15   3    2.95    0.38 
   1  15  -3    3.30    0.54 
  -1 -15  -3    2.47    0.32 
   1  15  -3    1.95    0.36 
   1  15  -3    2.89    0.49 
  -1 -15  -3    2.75    0.51 
  -1  15   3    2.67    0.39 
   1  15  -3    1.96    0.32 
   1 -15   3    2.82    0.45 
  -1 -15  -3    3.25    0.36 
   1 -15  -3    2.82    0.40 
  -1 -15   3    2.67    0.34 
   1 -15  -3    2.46    0.33 
  -1 -15   3    3.02    0.41 
   1  15   3    2.80    0.35 
   1  15   3    3.31    0.43 
  -1  15  -3    2.68    0.48 
   1  15   3    1.67    0.38 
  -1  15  -3    3.28    0.41 
  -1  15  -3    2.44    0.37 
   1  15   3    2.98    0.45 
  -1  15  -3    2.60    0.41 
   2  15  -3    0.47    0.22 
   2  15  -3    0.79    0.23 
  -2 -15  -3    0.25    0.19 
   2 -15   3    0.60    0.18 
  -2 -15  -3    0.44    0.19 
   2  15  -3    0.36    0.16 
  -2 -15  -3    0.81    0.20 
   2  15  -3    0.52    0.22 
  -2  15   3    0.68    0.21 
   2 -15   3    0.52    0.22 
  -2  15  -3    0.59    0.22 
  -2  15  -3    0.80    0.18 
   2  15   3    0.58    0.26 
   2  15   3    0.55    0.27 
   2  15   3    0.67    0.20 
   2  15   3    0.53    0.24 
  -2  15  -3    0.56    0.20 
   2 -15  -3    0.61    0.25 
  -2 -15   3    0.87    0.25 
  -2  15  -3    0.56    0.23 
   2 -15  -3    0.51    0.17 
  -2 -15   3    0.27    0.17 
  -2  15  -3    0.20    0.28 
  -3 -15  -3    0.67    0.20 
   3  15  -3    0.47    0.21 
  -3 -15  -3    0.73    0.24 
  -3  15   3    0.52    0.26 
   3  15  -3    0.70    0.20 
   3  15  -3    0.57    0.20 
   3 -15   3    0.44    0.22 
  -3 -15  -3    0.85    0.27 
  -3  15   3    0.62    0.26 
  -3  15  -3    0.67    0.30 
  -3 -15   3    0.86    0.20 
   3  15   3    1.03    0.30 
   3 -15  -3    0.68    0.16 
   3  15   3    0.82    0.41 
   3 -15  -3   -0.13    0.33 
   3  15   3    0.57    0.25 
  -3  15  -3    0.67    0.14 
   3  15   3    0.35    0.25 
  -3  15  -3    0.62    0.23 
  -3 -15   3    0.78    0.24 
   4 -15   3    8.33    0.48 
   4  15  -3    8.17    0.53 
   4  15  -3    8.14    0.56 
  -4 -15  -3    8.26    0.53 
   4  15  -3    8.89    0.64 
  -4 -15  -3    8.36    0.49 
  -4 -15  -3    8.40    0.47 
  -4  15   3    8.06    0.54 
   4 -15   3    7.68    0.56 
  -4 -15   3    8.63    0.53 
   4  15   3    7.63    0.54 
  -4 -15   3    8.40    0.64 
  -4  15  -3    8.39    0.51 
  -4  15  -3    8.10    0.57 
   4  15   3    7.78    0.61 
   5  15  -3    5.48    0.44 
   5 -15   3    3.69    0.35 
   5  15  -3    4.80    0.46 
  -5  15   3    4.85    0.39 
  -5 -15  -3    4.32    0.33 
  -5 -15  -3    5.06    0.37 
   5  15  -3    4.83    0.34 
  -5 -15  -3    4.96    0.38 
  -5  15  -3    4.13    0.49 
   5  15   3    5.63    0.56 
  -5 -15   3    3.78    0.32 
   0  16  -3    1.93    0.31 
   0  16   3    1.79    0.24 
   0 -16  -3    1.83    0.25 
   0  16  -3    1.43    0.30 
   0 -16   3    2.31    0.35 
   0  16   3    1.39    0.25 
   0  16   3    2.21    0.37 
   0 -16  -3    1.33    0.27 
   0  16  -3    1.74    0.32 
  -1 -16  -3    0.68    0.21 
  -1 -16  -3    0.08    0.11 
   1  16  -3    0.54    0.38 
  -1  16   3    0.28    0.17 
  -1 -16  -3    0.26    0.15 
   1  16  -3    0.44    0.19 
   1  16  -3    0.16    0.13 
  -1  16   3    0.36    0.19 
   1 -16   3    0.40    0.19 
   1  16  -3    0.38    0.16 
  -1  16  -3    0.21    0.20 
  -1 -16   3    0.01    0.14 
  -1 -16   3    0.45    0.24 
   1  16   3    0.22    0.19 
   1  16   3    0.34    0.13 
   1 -16  -3    0.24    0.13 
   1  16   3    0.16    0.19 
  -1  16  -3    0.42    0.16 
  -1  16  -3    0.30    0.16 
   1 -16  -3    0.64    0.25 
   1  16   3    0.19    0.19 
  -1  16  -3    0.81    0.25 
  -2 -16  -3    1.33    0.20 
  -2  16   3    1.23    0.22 
   2 -16   3    1.28    0.21 
   2  16  -3    1.76    0.32 
  -2 -16  -3    1.33    0.23 
   2 -16   3    1.19    0.24 
   2  16  -3    1.04    0.21 
  -2  16   3    0.95    0.23 
  -2 -16  -3    1.39    0.26 
   2  16  -3    1.73    0.28 
   2  16  -3    1.16    0.24 
   2  16   3    1.28    0.34 
   2  16   3    1.49    0.29 
  -2 -16   3    1.60    0.27 
  -2  16  -3    2.04    0.38 
   2 -16  -3    1.13    0.32 
   2 -16  -3    1.15    0.18 
  -2 -16   3    1.31    0.21 
  -2  16  -3    1.18    0.23 
   2  16   3    1.85    0.32 
  -2  16  -3    1.22    0.24 
   3  16  -3    1.86    0.26 
   3  16  -3    1.27    0.23 
  -3 -16  -3    2.19    0.24 
  -3 -16  -3    1.81    0.25 
   3 -16   3    1.97    0.29 
  -3  16   3    1.90    0.29 
   3  16  -3    2.14    0.28 
   3 -16   3    2.21    0.25 
   3  16  -3    1.31    0.24 
  -3 -16  -3    2.36    0.24 
  -3  16   3    1.99    0.25 
  -3  16  -3    1.47    0.23 
  -3  16  -3    1.78    0.26 
   3  16   3    1.44    0.26 
   3  16   3    1.97    0.27 
  -3 -16   3    2.20    0.26 
   3 -16  -3    1.43    0.21 
  -3 -16   3    2.21    0.29 
   4  16  -3    1.03    0.19 
  -4  16   3    0.93    0.15 
  -4 -16  -3    0.75    0.13 
   4  16  -3    0.68    0.18 
   4  16  -3    0.54    0.13 
   4 -16   3    0.51    0.12 
   4  16   3    0.62    0.17 
  -4 -16   3    0.58    0.15 
  -4  16  -3    0.77    0.16 
   0 -17  -3    0.49    0.12 
   0  17  -3    0.60    0.18 
   0  17  -3    0.78    0.22 
   0  17  -3    0.92    0.18 
   0  17   3    0.70    0.20 
   0 -17   3    1.26    0.23 
   0 -17  -3    0.88    0.31 
   0 -17   3    0.66    0.17 
   1 -17   3   11.19    0.59 
   1  17  -3   11.83    0.65 
  -1 -17  -3    9.86    0.60 
  -1 -17  -3   11.45    0.54 
   1  17  -3   10.82    0.61 
   1  17  -3   11.63    0.70 
   1 -17   3   10.05    0.60 
  -1  17  -3   10.80    0.60 
  -1 -17   3   11.41    0.80 
   1  17   3   11.90    0.69 
   1 -17  -3    9.64    0.56 
  -1 -17   3   10.93    0.55 
   2  17  -3    0.99    0.19 
   2 -17   3    0.99    0.16 
  -2 -17  -3    1.11    0.16 
   2  17  -3    1.08    0.19 
  -2  17   3    0.75    0.17 
   2  17  -3    0.96    0.18 
   2 -17   3    1.03    0.31 
  -2  17  -3    0.79    0.19 
  -2 -17   3    0.77    0.15 
   2  17   3    1.06    0.20 
   0   0   4   -0.01    0.09 
   0   0   4    0.12    0.17 
   0   0  -4    0.00    0.24 
   0   0  -4    0.12    0.22 
   1   0   4   63.95    2.28 
  -1   0   4   67.74    2.37 
  -1   0   4   56.30    2.24 
  -1   0  -4   68.43    2.61 
  -1   0  -4   61.93    2.26 
   1   0   4   68.27    2.60 
  -1   0   4   65.20    2.18 
   1   0  -4   64.02    2.38 
  -2   0  -4   62.93    2.83 
  -2   0   4   57.62    2.35 
   2   0   4   61.19    2.47 
  -2   0  -4   62.31    2.33 
   2   0  -4   65.59    2.55 
  -2   0   4   64.60    2.48 
   3   0  -4   37.14    2.22 
   3   0   4   46.08    1.94 
  -3   0  -4   45.36    1.90 
  -3   0  -4   46.76    2.67 
   3   0   4   43.76    2.59 
  -3   0   4   44.93    2.25 
   4   0   4   36.08    1.49 
   4   0   4   36.21    3.08 
   4   0   4   37.45    1.88 
  -4   0  -4   38.14    1.86 
   4   0   4   39.82    2.01 
  -4   0   4   37.91    2.49 
   4   0  -4   38.74    3.20 
  -4   0   4   38.62    1.54 
  -4   0  -4   36.76    2.86 
  -4   0  -4   37.60    1.48 
   5   0   4    8.73    0.72 
   5   0   4    8.30    1.18 
  -5   0  -4    7.33    0.54 
   5   0   4    7.86    0.97 
  -5   0  -4    8.56    1.02 
  -5   0  -4    7.70    0.51 
   5   0   4    6.61    0.60 
   5   0  -4    6.68    0.63 
   5   0   4   10.45    3.77 
  -5   0   4    7.24    0.60 
  -5   0  -4    6.00    3.59 
  -6   0  -4    0.48    0.28 
   6   0   4    0.00    0.23 
   6   0  -4   -0.12    0.25 
  -6   0  -4    0.14    0.19 
  -6   0  -4    0.03    0.15 
   6   0  -4    0.12    0.21 
  -6   0   4   -0.50    0.23 
   6   0  -4    0.39    0.22 
  -6   0   4   -0.01    0.20 
  -6   0   4   -0.03    0.19 
   6   0   4   -0.41    0.79 
   7   0  -4    2.92    0.46 
   7   0  -4    3.12    0.49 
  -7   0   4    3.50    0.42 
  -7   0  -4    2.72    0.39 
  -7   0   4    3.71    0.53 
   7   0  -4    3.55    0.50 
   7   0   4    2.87    0.45 
  -7   0   4    2.67    0.40 
  -7   0  -4    4.30    0.58 
  -7   0  -4    3.37    0.36 
   8   0  -4    1.45    0.30 
   8   0   4    1.88    0.38 
  -8   0   4    1.25    0.29 
  -8   0  -4    1.55    0.35 
   8   0  -4    0.58    0.28 
   8   0  -4    1.30    0.28 
  -8   0  -4    1.74    0.32 
  -8   0   4    1.26    0.32 
  -8   0  -4    1.60    0.27 
  -8   0   4    1.41    0.26 
   9   0   4    0.09    0.11 
  -9   0  -4   -0.04    0.09 
  -9   0   4    0.06    0.19 
   9   0  -4   -0.18    0.29 
   9   0  -4    0.00    0.16 
   9   0   4   -0.11    0.25 
  -9   0   4    0.13    0.13 
   9   0  -4    0.05    0.12 
 -10   0  -4    1.56    0.17 
  10   0   4    0.95    0.18 
 -10   0   4    1.45    0.17 
  10   0  -4    1.08    0.21 
   0   1  -4  277.23    9.24 
   0   1   4  290.12    9.43 
   0  -1   4  275.03    9.07 
   0   1  -4  280.29    9.21 
   0  -1   4  282.39    9.07 
   0  -1  -4  287.62    9.16 
   0   1   4  292.93    9.16 
   0  -1  -4  284.58    9.42 
   1  -1   4  433.56   14.53 
  -1  -1  -4  458.07   14.29 
  -1   1   4  423.45   14.19 
  -1   1   4  461.65   14.48 
  -1  -1  -4  446.40   14.65 
   1   1  -4  454.74   14.19 
   1  -1   4  429.77   14.25 
   1   1   4  435.26   14.04 
  -1   1  -4  431.99   13.98 
  -1  -1   4  436.82   13.81 
  -1  -1   4  433.92   13.90 
  -1  -1   4  424.88   13.81 
   1  -1  -4  434.65   14.25 
  -1  -1   4  458.77   13.95 
   2  -1   4  360.99   11.92 
  -2  -1  -4  366.48   11.90 
  -2  -1  -4  360.93   12.42 
  -2   1   4  380.29   12.16 
   2   1  -4  361.54   11.90 
   2  -1   4  357.24   12.36 
   2  -1  -4  363.76   11.86 
   2   1   4  336.78   11.65 
  -2   1  -4  352.92   12.01 
  -2  -1   4  350.47   11.30 
  -2  -1   4  380.94   11.52 
  -2   1  -4  343.16   11.46 
   2   1   4  353.32   12.01 
  -2  -1   4  343.59   11.35 
  -3  -1  -4   31.05    1.46 
   3  -1   4   32.87    1.56 
   3  -1   4   28.81    2.20 
   3  -1   4   30.37    1.50 
  -3   1   4   31.64    1.89 
  -3  -1  -4   29.58    2.24 
   3   1   4   31.70    2.18 
  -3  -1   4   33.31    1.34 
  -3   1  -4   33.67    1.52 
   3   1   4   31.11    1.52 
  -3  -1   4   30.74    1.72 
   3  -1  -4   30.78    1.94 
  -3   1  -4   33.16    2.29 
  -4  -1  -4   46.05    2.10 
  -4  -1  -4   44.44    1.72 
  -4   1   4   48.73    2.94 
   4  -1   4   47.79    2.24 
   4  -1   4   43.51    3.40 
   4  -1   4   46.91    2.16 
  -4  -1  -4   41.43    3.41 
   4   1  -4   41.88    2.84 
   4  -1   4   44.08    1.74 
  -4  -1   4   44.00    2.72 
  -4  -1   4   47.57    1.94 
  -4   1  -4   46.08    2.31 
   4   1   4   41.11    3.29 
  -4   1  -4   45.80    1.79 
   4   1   4   45.74    2.15 
   5  -1   4    7.00    4.41 
  -5  -1  -4    8.86    0.56 
   5  -1   4   10.37    1.30 
   5  -1   4    8.11    0.60 
   5  -1   4   10.10    1.08 
  -5   1   4    9.77    0.66 
  -5  -1  -4    8.49    0.58 
   5  -1   4    8.79    0.75 
   5   1  -4    8.91    0.70 
  -5  -1  -4    8.14    1.01 
   5   1  -4    8.42    0.64 
   5   1  -4    8.24    0.77 
   5  -1   4    7.94    0.56 
   5   1   4    7.10    1.36 
  -5   1  -4    8.41    0.55 
   5   1   4    8.49    0.70 
  -5   1  -4    8.27    0.59 
   5   1   4    7.43    1.00 
   5  -1  -4    9.41    0.70 
  -5  -1   4    8.76    0.64 
  -6  -1  -4   20.26    1.65 
  -6  -1  -4   19.26    0.98 
   6   1  -4   17.51    1.15 
  -6   1   4   18.73    1.05 
   6   1  -4   18.32    1.01 
  -6   1   4   18.79    1.02 
   6  -1   4   18.87    1.13 
   6   1  -4   18.49    1.08 
  -6  -1  -4   17.98    0.93 
  -6  -1  -4   16.06    1.07 
  -6   1   4   17.63    0.97 
   6  -1   4   18.28    0.88 
   6  -1   4   20.34    1.78 
  -6  -1   4   19.71    1.07 
   6  -1  -4   19.03    1.11 
  -6   1  -4   19.05    0.98 
   6   1   4   18.97    1.12 
  -6  -1   4   18.66    1.03 
  -6   1  -4   17.52    1.11 
   6  -1  -4   18.67    1.22 
  -6   1  -4   19.63    0.96 
   6   1   4   18.22    1.75 
  -6  -1   4   18.42    0.97 
   7   1  -4   39.71    1.74 
   7   1  -4   38.57    1.95 
  -7  -1  -4   38.46    1.88 
  -7   1   4   38.73    1.74 
  -7   1   4   41.74    1.83 
   7  -1   4   41.25    1.94 
   7   1  -4   41.15    1.87 
  -7   1   4   40.92    1.74 
   7  -1   4   36.37    3.02 
  -7  -1  -4   41.39    1.69 
  -7  -1  -4   39.73    1.70 
  -7  -1   4   40.08    1.71 
  -7   1  -4   39.72    1.68 
  -7  -1   4   38.18    1.74 
   7   1   4   41.70    1.89 
  -7  -1   4   42.96    1.85 
   7  -1  -4   40.91    1.89 
   7  -1  -4   39.38    1.98 
  -7   1  -4   38.28    1.88 
   7  -1  -4   42.46    1.88 
  -7   1  -4   42.00    1.71 
  -8   1   4    7.51    0.66 
   8  -1   4    7.29    0.66 
  -8   1   4    6.71    0.57 
   8   1  -4    7.03    0.62 
  -8  -1  -4    7.30    0.51 
   8   1  -4    7.00    0.67 
  -8   1   4    7.30    0.55 
  -8  -1  -4    7.48    0.60 
   8   1  -4    7.06    0.54 
  -8  -1  -4    5.81    0.72 
  -8  -1   4    7.03    0.66 
   8  -1  -4    7.39    0.60 
   8   1   4    6.60    0.63 
  -8   1  -4    7.34    0.53 
   8  -1  -4    6.41    0.66 
  -8  -1   4    7.19    0.53 
  -8  -1   4    7.89    0.58 
   8  -1  -4    7.33    0.65 
   8   1   4    6.29    0.63 
  -8   1  -4    5.43    0.65 
   9  -1   4   10.69    0.69 
  -9   1   4    9.03    0.65 
   9   1  -4    9.49    0.66 
   9  -1   4    9.66    0.67 
  -9  -1  -4    9.48    0.56 
  -9   1   4   10.93    0.71 
   9   1  -4   10.07    0.75 
  -9   1  -4    9.08    0.72 
  -9   1  -4   10.14    0.56 
   9   1   4    9.48    0.64 
   9   1   4    7.78    0.97 
   9  -1  -4   10.01    0.73 
  -9  -1   4    9.94    0.65 
  -9  -1   4    9.42    0.56 
  10   1  -4    2.52    0.30 
 -10  -1  -4    2.56    0.21 
 -10   1   4    2.39    0.21 
  10  -1   4    2.93    0.28 
 -10   1  -4    2.26    0.20 
  10  -1  -4    2.08    0.28 
  10   1   4    2.69    0.23 
 -10  -1   4    2.55    0.21 
   0  -2  -4    8.23    0.85 
   0  -2  -4    9.53    0.55 
   0  -2   4    8.16    0.39 
   0  -2   4    8.03    0.53 
   0   2   4    8.79    0.71 
   0   2  -4    8.52    0.54 
   0   2   4    8.72    0.49 
  -1  -2  -4  491.20   16.16 
   1  -2   4  503.42   15.79 
  -1   2   4  482.70   15.77 
   1  -2   4  493.75   16.07 
  -1   2   4  496.51   16.12 
  -1  -2  -4  478.27   15.83 
  -1  -2  -4  497.87   16.24 
  -1   2  -4  468.98   15.48 
   1  -2  -4  474.04   15.20 
   1   2   4  465.31   15.22 
   1  -2  -4  484.94   15.57 
   2   2  -4  322.52   10.39 
  -2  -2  -4  320.83   10.60 
  -2  -2  -4  315.10   11.12 
   2  -2   4  327.75   10.61 
  -2   2   4  329.66   10.52 
  -2  -2  -4  317.88   11.35 
   2  -2   4  314.48   11.07 
  -2   2   4  329.19   10.95 
  -2  -2   4  318.04   10.28 
   2  -2  -4  321.46   11.00 
   2  -2  -4  308.55   10.45 
  -2  -2   4  340.08   10.35 
  -2  -2   4  311.85   11.33 
  -2   2  -4  327.78   11.06 
  -2  -2   4  322.43   10.26 
   3  -2   4   10.54    0.83 
  -3   2   4   13.24    1.39 
   3  -2   4   10.92    0.81 
   3  -2   4    9.68    1.43 
  -3  -2  -4   10.58    0.79 
  -3  -2  -4    9.82    1.49 
  -3  -2   4   10.69    1.12 
   3   2   4   10.62    1.48 
  -3   2  -4    9.74    1.42 
   3  -2  -4    9.91    1.39 
   3  -2  -4   10.09    0.86 
  -3  -2   4   10.35    0.61 
  -3  -2   4   11.55    1.07 
   3   2   4   12.46    0.96 
  -4  -2  -4    2.77    0.35 
  -4   2   4    1.81    1.67 
   4  -2   4   -0.98    1.92 
   4  -2   4    2.15    0.58 
  -4  -2  -4    2.22    0.52 
   4  -2   4    1.73    0.50 
   4   2  -4    2.01    1.20 
   4  -2   4    1.96    0.31 
  -4  -2  -4    4.16    1.87 
  -4   2   4    2.64    0.38 
  -4  -2   4    0.43    1.14 
  -4   2  -4    0.11    1.81 
   4   2   4    3.13    0.61 
  -4  -2   4    2.20    0.36 
   4   2   4    3.51    1.75 
  -4   2  -4    2.22    0.30 
   4   2   4    1.47    0.65 
  -5  -2  -4    5.14    0.84 
   5   2  -4    5.35    0.50 
  -5   2   4    5.34    0.55 
   5  -2   4    4.27    4.14 
   5  -2   4    5.75    0.62 
  -5  -2  -4    5.71    0.54 
   5  -2   4    6.17    0.52 
   5  -2   4    6.99    1.11 
   5  -2   4    5.95    0.93 
   5   2  -4    6.48    0.61 
  -5   2   4    5.11    0.49 
   5  -2   4    6.04    0.51 
   5   2  -4    6.00    0.65 
   5   2   4    5.36    0.89 
  -5   2  -4    6.61    0.51 
  -5  -2   4    6.65    0.74 
  -5  -2   4    5.87    0.55 
  -5   2  -4    6.17    0.61 
  -5   2  -4    8.81    4.11 
   5  -2  -4    6.20    1.02 
   6  -2   4    1.10    0.33 
   6  -2   4    1.61    0.41 
  -6  -2  -4    1.10    0.24 
   6   2  -4    1.23    0.30 
  -6   2   4    1.69    0.31 
  -6  -2  -4    1.62    0.27 
  -6  -2  -4    0.70    0.40 
  -6   2   4    0.86    0.29 
   6  -2   4    1.70    0.28 
  -6   2   4    1.04    0.31 
   6   2  -4    1.00    0.24 
  -6  -2  -4    1.92    0.89 
   6   2  -4    0.65    0.31 
   6  -2   4    1.47    0.84 
  -6   2  -4    1.60    0.38 
   6  -2  -4    0.98    0.31 
  -6  -2   4    1.18    0.29 
  -6  -2   4    0.91    0.27 
  -6   2  -4    1.41    0.26 
   6   2   4    1.48    0.31 
  -6  -2   4    0.77    0.32 
   6   2   4    1.94    1.11 
  -6   2  -4    1.52    0.34 
   7   2  -4   13.64    0.81 
  -7   2   4   13.78    1.48 
  -7  -2  -4   12.89    1.01 
  -7   2   4   13.51    0.90 
   7  -2   4   13.93    1.80 
   7   2  -4   12.75    0.98 
  -7  -2  -4   13.87    0.85 
  -7   2   4   13.35    0.83 
  -7  -2  -4   13.81    0.79 
  -7   2   4   14.43    0.87 
   7   2  -4   13.53    0.92 
   7  -2   4   14.49    1.00 
  -7   2  -4   14.58    0.98 
  -7   2  -4   12.49    0.82 
   7   2   4   11.45    0.89 
   7   2   4   14.63    0.93 
  -7  -2   4   13.65    0.88 
   7  -2  -4   14.66    0.97 
   7  -2  -4   14.23    0.97 
   7  -2  -4   13.00    1.00 
  -7  -2   4   13.67    0.85 
  -7  -2   4   13.76    0.80 
  -7   2  -4   14.36    0.80 
  -8   2   4    0.87    0.21 
  -8   2   4    1.55    0.30 
   8   2  -4    1.31    0.34 
   8   2  -4    1.29    0.28 
   8   2  -4    1.16    0.23 
   8  -2   4    1.50    0.35 
   8   2  -4    1.69    0.41 
  -8   2   4    1.08    0.30 
  -8  -2  -4    1.70    0.27 
  -8  -2  -4    0.86    0.28 
   8   2   4    1.51    0.33 
   8  -2  -4    0.86    0.24 
  -8  -2   4    1.02    0.25 
  -8  -2   4    1.32    0.24 
  -8  -2   4    1.37    0.27 
  -8   2  -4    1.06    0.20 
   8  -2  -4    1.06    0.32 
  -8   2  -4    1.28    0.35 
   8   2   4    1.00    0.26 
   9  -2   4    5.18    0.51 
   9   2  -4    5.30    0.53 
  -9  -2  -4    4.19    0.49 
  -9   2   4    4.50    0.47 
   9   2  -4    4.33    0.49 
   9  -2   4    4.54    0.46 
  -9   2   4    5.55    0.49 
  -9  -2  -4    4.84    0.37 
  -9   2  -4    4.69    0.53 
  -9  -2   4    4.89    0.48 
   9   2   4    4.85    0.43 
  -9  -2   4    5.46    0.45 
  -9   2  -4    4.82    0.38 
 -10   2   4    0.39    0.10 
  10  -2   4    0.49    0.13 
  10   2  -4    0.52    0.15 
 -10  -2  -4    0.38    0.10 
  10   2   4    0.41    0.11 
  10  -2  -4    0.30    0.14 
 -10  -2   4    0.46    0.13 
 -10   2  -4    0.37    0.10 
   0  -3  -4    1.34    0.59 
   0   3   4    2.05    0.29 
   0  -3   4    1.60    0.20 
   0  -3   4    2.05    0.32 
   0   3  -4    1.50    0.30 
   0  -3  -4    1.46    0.29 
   0   3   4    2.04    0.45 
  -1  -3  -4   13.77    0.78 
   1  -3   4   13.48    1.06 
  -1   3   4   16.06    1.15 
  -1  -3  -4   13.68    1.19 
  -1  -3  -4   13.47    1.10 
   1  -3   4   13.68    0.72 
   1   3   4   14.43    0.77 
   1  -3  -4   11.32    1.10 
   1  -3  -4   14.46    0.77 
  -1   3  -4   13.46    1.01 
  -2   3   4   35.87    2.04 
  -2  -3  -4   38.61    1.63 
   2  -3   4   37.57    2.14 
  -2  -3  -4   35.50    2.05 
   2  -3   4   36.73    1.71 
  -2  -3  -4   37.93    2.22 
   2  -3   4   35.54    1.61 
  -2  -3   4   35.83    1.23 
   2  -3  -4   35.98    1.60 
  -2  -3   4   35.84    1.21 
   2  -3  -4   34.86    2.09 
  -2   3  -4   35.28    2.03 
   2   3   4   36.62    1.57 
  -3  -3  -4    5.83    1.42 
  -3   3   4    5.69    1.23 
  -3   3   4    5.32    0.45 
  -3  -3  -4    5.69    0.60 
   3  -3   4    6.25    0.64 
   3  -3   4    5.83    1.40 
   3  -3   4    4.96    0.66 
  -3   3   4    4.74    0.54 
  -3  -3  -4    5.44    1.25 
  -3  -3   4    5.19    0.62 
   3  -3  -4    7.42    1.38 
  -3  -3   4    5.92    0.43 
   3  -3  -4    4.23    0.63 
   3   3   4    5.02    0.66 
  -3  -3   4    5.42    0.69 
  -3   3  -4    3.32    1.24 
   4  -3   4    3.84    0.73 
  -4  -3  -4    3.65    2.00 
  -4   3   4    3.95    0.45 
  -4  -3  -4    0.78    2.10 
   4  -3   4    3.89    0.66 
  -4  -3  -4    4.06    0.37 
  -4  -3  -4    3.83    0.64 
  -4   3   4    2.87    1.86 
   4  -3   4    3.63    2.35 
   4   3  -4    5.35    1.37 
  -4   3   4    4.78    0.63 
   4  -3   4    3.94    0.41 
   4  -3  -4    6.90    2.12 
   4   3   4    5.03    0.74 
  -4  -3   4    4.77    0.56 
  -4   3  -4    7.10    2.17 
   4   3   4    5.10    0.98 
  -5  -3  -4   30.32    1.30 
   5   3  -4   29.21    1.26 
  -5  -3  -4   29.79    1.83 
  -5  -3  -4   29.36    1.25 
   5  -3   4   29.97    1.28 
  -5   3   4   29.06    1.37 
   5   3  -4   29.32    1.53 
  -5   3   4   27.18    1.37 
   5   3  -4   29.42    1.42 
  -5   3   4   28.44    1.55 
   5  -3   4   27.86    2.04 
   5  -3   4   31.15    1.86 
   5  -3   4   29.55    1.54 
  -5   3   4   29.56    1.67 
  -5   3  -4   36.67    6.45 
  -5  -3   4   30.39    1.35 
  -5  -3   4   31.16    1.57 
  -5   3  -4   28.18    1.25 
   5  -3  -4   28.81    1.43 
   5  -3  -4   30.04    1.44 
  -5   3  -4   29.34    1.27 
   5   3   4   28.89    1.89 
   5   3   4   29.25    1.39 
  -6  -3  -4    9.99    0.88 
  -6  -3  -4   10.19    1.33 
  -6   3   4   10.19    1.13 
   6  -3   4   11.91    1.48 
  -6   3   4   10.64    0.71 
   6   3  -4   11.18    0.66 
   6  -3   4   10.81    0.77 
  -6  -3  -4   10.61    0.66 
  -6  -3  -4   10.84    0.71 
   6   3  -4   11.47    0.80 
  -6   3   4   10.30    0.77 
   6   3  -4   10.13    0.86 
   6  -3   4    9.33    0.85 
   6  -3   4   11.97    2.12 
   6  -3   4   10.40    0.66 
  -6   3   4   12.23    0.82 
  -6  -3   4    9.61    0.77 
  -6   3  -4    9.95    0.68 
  -6   3  -4   10.74    0.68 
  -6   3  -4   10.13    0.80 
   6  -3  -4   10.40    0.88 
   6   3   4   13.21    1.71 
  -6  -3   4    9.15    0.68 
   6   3   4    8.50    0.78 
  -6  -3   4   10.78    0.76 
   6   3   4   11.13    0.79 
   7   3  -4    9.09    0.81 
  -7   3   4    7.76    0.62 
  -7   3   4    8.75    0.70 
  -7  -3  -4    7.66    0.61 
  -7  -3  -4    6.64    1.35 
   7   3  -4    7.72    0.78 
   7  -3   4    4.80    1.44 
   7   3  -4    7.18    0.52 
   7  -3   4    8.16    0.78 
   7   3  -4    8.21    0.69 
  -7   3   4    6.26    1.05 
  -7  -3  -4    7.31    0.55 
  -7   3   4    7.71    0.62 
   7   3   4    6.40    0.70 
  -7   3  -4    6.26    0.70 
  -7  -3   4    8.61    0.66 
  -7  -3   4    8.00    0.65 
   7   3   4    8.66    0.69 
   7  -3  -4    7.72    0.68 
  -7   3  -4    7.18    0.71 
  -7  -3   4    7.74    0.57 
   7  -3  -4    6.90    0.78 
   7  -3  -4    8.32    0.72 
  -7   3  -4    7.85    0.57 
   8   3  -4    4.94    0.56 
   8   3  -4    4.41    0.35 
  -8  -3  -4    4.27    0.49 
   8   3  -4    5.22    0.61 
  -8  -3  -4    4.59    0.41 
  -8   3   4    5.17    0.47 
  -8   3   4    4.90    0.47 
   8  -3   4    4.40    0.54 
  -8   3   4    4.16    0.53 
  -8  -3   4    5.02    0.49 
   8   3   4    4.78    0.48 
   8  -3  -4    4.40    0.62 
  -8   3  -4    4.36    0.40 
   8   3   4    4.92    0.59 
   8  -3  -4    4.48    0.52 
  -8  -3   4    4.65    0.53 
  -8  -3   4    4.87    0.42 
  -8   3  -4    5.27    0.58 
   9  -3   4    0.27    0.19 
  -9  -3  -4   -0.01    0.09 
  -9   3   4   -0.05    0.11 
  -9  -3  -4   -0.50    0.24 
  -9   3   4   -0.16    0.25 
   9   3  -4   -0.41    0.20 
   9   3  -4   -0.01    0.20 
  -9   3  -4    0.11    0.21 
  -9  -3   4    0.18    0.12 
  -9   3  -4   -0.03    0.09 
  -9  -3   4    0.17    0.18 
   9  -3  -4   -0.08    0.11 
  10   3  -4    2.39    0.25 
 -10   3   4    1.99    0.18 
 -10  -3  -4    1.69    0.16 
  10  -3   4    1.78    0.21 
 -10   3  -4    1.86    0.17 
  10  -3  -4    1.51    0.24 
   0  -4  -4  106.08    3.84 
   0  -4   4  110.05    3.79 
   0  -4   4  107.67    3.63 
   0   4   4  106.32    3.79 
   0  -4  -4  105.18    4.31 
   0   4  -4  111.34    3.74 
   0   4   4  110.89    4.28 
  -1   4   4   72.99    2.71 
  -1  -4  -4   76.11    3.33 
  -1  -4  -4   71.27    3.20 
   1  -4   4   73.33    3.05 
  -1   4   4   74.63    3.20 
  -1  -4  -4   71.21    2.92 
   1  -4   4   73.37    2.68 
   1  -4   4   76.84    2.71 
  -1  -4   4   68.42    2.29 
  -1   4  -4   67.94    2.40 
  -1   4  -4   70.23    2.83 
   1  -4  -4   71.62    3.19 
   1  -4  -4   68.53    2.63 
   1   4   4   72.70    2.76 
   2  -4   4   40.14    1.78 
  -2  -4  -4   43.71    2.53 
  -2  -4  -4   36.42    2.26 
  -2   4   4   42.17    2.40 
   2  -4   4   40.35    1.80 
  -2   4   4   41.35    1.73 
   2  -4   4   45.39    2.54 
  -2  -4   4   38.60    1.38 
   2  -4  -4   39.62    2.47 
   2  -4  -4   41.50    1.77 
   2   4   4   40.22    1.74 
  -2  -4   4   39.09    1.48 
  -3  -4  -4    4.23    0.39 
  -3  -4  -4    4.98    1.37 
  -3   4   4    4.51    0.51 
   3  -4   4    4.30    0.60 
  -3  -4  -4    3.68    0.56 
  -3   4   4    3.48    1.36 
   3  -4   4    4.05    0.65 
  -3  -4  -4    5.19    1.61 
   3  -4   4    2.09    1.49 
   3  -4  -4    3.46    0.65 
   3   4   4    4.34    0.65 
  -3  -4   4    4.14    0.42 
   3  -4  -4    4.53    1.55 
  -3  -4   4    4.35    0.42 
  -3  -4   4    3.72    0.37 
  -3   4  -4    1.39    1.35 
   4  -4   4    4.67    0.45 
   4  -4   4    4.65    0.82 
  -4  -4  -4    1.48    2.43 
  -4   4   4    5.37    0.52 
  -4  -4  -4    4.64    0.73 
  -4  -4  -4    5.56    0.44 
   4  -4   4    5.15    0.75 
  -4   4   4    5.26    0.66 
   4  -4   4    0.40    2.74 
  -4   4   4   11.32    2.35 
  -4  -4   4    5.80    1.11 
   4  -4  -4    3.86    2.77 
  -4   4  -4    0.14    2.42 
  -4  -4   4    5.07    0.53 
   4  -4  -4    1.80    0.98 
   4   4   4    5.28    0.81 
   5   4  -4   31.91    1.60 
   5   4  -4   30.78    1.30 
   5  -4   4   30.82    2.15 
   5  -4   4   33.83    1.41 
  -5   4   4   32.06    1.44 
  -5   4   4   32.86    1.81 
  -5   4   4   31.92    1.45 
   5   4  -4   32.95    1.62 
   5  -4   4   32.39    2.01 
   5  -4   4   33.92    1.47 
  -5  -4  -4   32.60    1.37 
   5   4  -4   33.49    1.67 
  -5  -4  -4   33.57    1.42 
  -5  -4  -4   30.95    1.91 
  -5   4   4   32.52    1.49 
  -5   4  -4   31.60    1.38 
   5   4   4   32.31    1.49 
   5   4   4   37.62    2.19 
   5  -4  -4   33.61    1.58 
  -5   4  -4   33.27    1.59 
  -5  -4   4   32.23    1.45 
  -5  -4   4   34.87    1.71 
   6  -4   4    9.92    1.82 
  -6   4   4   11.31    0.75 
  -6  -4  -4   11.12    0.68 
   6  -4   4   11.47    1.47 
   6   4  -4   10.16    0.93 
  -6  -4  -4   12.01    0.75 
   6   4  -4   12.28    0.91 
   6   4  -4   10.93    0.62 
   6   4  -4   11.09    0.81 
   6  -4   4   11.12    0.78 
  -6  -4  -4   10.46    1.40 
   6  -4   4   10.18    1.34 
   6  -4   4    9.44    0.94 
  -6   4   4    9.67    1.15 
  -6   4   4   11.58    0.81 
  -6   4   4   11.92    1.06 
  -6   4   4   12.08    0.76 
  -6  -4   4   10.24    0.73 
   6   4   4   11.82    0.79 
  -6  -4   4    9.43    0.77 
  -6  -4   4   12.35    1.16 
   6  -4  -4   11.69    0.85 
   6   4   4   10.70    0.83 
  -6   4  -4   11.30    0.67 
  -6  -4   4    9.78    0.68 
  -6   4  -4   11.32    1.09 
   7   4  -4   16.74    1.13 
   7  -4   4   15.12    0.78 
   7   4  -4   16.13    1.10 
  -7   4   4   17.09    0.94 
   7  -4   4   13.24    1.82 
  -7  -4  -4   16.47    0.93 
   7   4  -4   16.04    0.99 
  -7   4   4   17.08    0.95 
  -7   4   4   17.05    1.58 
   7  -4   4   17.53    1.14 
  -7  -4  -4   17.76    0.90 
  -7  -4  -4   16.46    1.89 
   7   4  -4   14.96    0.76 
  -7  -4   4   15.33    0.85 
  -7  -4   4   15.75    0.93 
   7   4   4   17.64    1.00 
   7  -4  -4   17.93    1.07 
  -7   4  -4   15.55    1.05 
   7   4   4   14.30    0.96 
  -7  -4   4   16.41    0.98 
  -7   4  -4   16.48    0.87 
   7  -4  -4   17.90    1.15 
   8   4  -4   19.00    1.16 
   8  -4   4   18.35    1.14 
  -8   4   4   17.43    1.10 
  -8  -4  -4   19.44    1.09 
  -8   4   4   18.41    0.96 
  -8   4   4   17.82    0.92 
   8   4  -4   17.41    1.07 
  -8  -4  -4   18.30    0.91 
   8  -4  -4   16.35    1.05 
   8   4   4   18.40    0.97 
  -8   4  -4   18.29    0.87 
   8  -4  -4   17.59    1.05 
   8   4   4   14.87    0.95 
  -8   4  -4   17.25    1.03 
  -8  -4   4   18.12    0.88 
  -9  -4  -4   -0.01    0.08 
  -9  -4  -4    0.37    0.24 
  -9   4   4   -0.04    0.10 
   9   4  -4    0.11    0.21 
   9   4  -4   -0.02    0.13 
   9  -4   4    0.08    0.13 
  -9   4  -4   -0.02    0.11 
  -9  -4   4   -0.16    0.12 
   9  -4  -4    0.07    0.13 
   9   4   4    0.05    0.10 
  -9  -4   4    0.16    0.17 
  -9   4  -4   -0.17    0.16 
   0  -5   4   30.27    1.50 
   0   5   4   29.78    1.33 
   0  -5  -4   27.11    1.91 
   0   5  -4   28.18    1.37 
   0  -5   4   28.69    1.28 
   0   5   4   28.65    1.89 
   0  -5   4   30.23    1.21 
   0  -5  -4   28.30    1.37 
  -1  -5  -4   38.37    2.26 
   1  -5   4   37.45    2.02 
  -1   5   4   39.09    1.67 
   1  -5   4   39.09    2.16 
  -1   5   4   39.81    2.34 
   1  -5   4   41.61    1.69 
   1  -5  -4   38.57    2.45 
  -1  -5   4   38.79    1.47 
   1   5   4   37.42    1.69 
  -1   5  -4   39.78    1.48 
   1  -5  -4   46.31    2.41 
  -1  -5   4   40.79    1.44 
   2  -5   4  109.92    4.79 
  -2   5   4  111.95    4.76 
  -2  -5  -4  111.81    4.14 
  -2   5   4  110.30    4.05 
  -2  -5  -4  104.98    4.72 
  -2   5   4  109.03    3.88 
   2  -5   4  111.77    4.11 
  -2  -5  -4  116.21    5.02 
   2  -5   4  122.06    4.21 
  -2  -5   4  105.12    3.57 
   2   5   4  109.53    3.96 
  -2   5  -4  103.51    3.77 
  -2  -5   4  105.16    3.61 
   2  -5  -4  106.82    4.89 
   2  -5  -4  116.29    4.23 
  -3  -5  -4   15.12    2.25 
  -3  -5  -4   16.68    1.10 
  -3   5   4   17.07    1.04 
   3  -5   4   16.63    0.84 
   3  -5   4   16.40    2.39 
   3  -5   4   16.33    1.12 
  -3  -5  -4   16.38    0.79 
   3  -5   4   16.54    1.18 
  -3  -5  -4   15.62    2.17 
  -3   5   4   17.96    2.24 
  -3   5   4   16.55    0.88 
  -3   5  -4   16.40    2.10 
   3  -5  -4   14.31    2.50 
   3   5   4   17.44    1.17 
   3  -5  -4   15.45    1.24 
  -3  -5   4   16.65    0.83 
  -4  -5  -4   18.60    0.89 
   4   5  -4   19.00    1.15 
  -4   5   4   21.18    1.26 
   4  -5   4   11.88    3.82 
   4   5  -4   19.04    1.10 
  -4   5   4   20.29    0.98 
   4  -5   4   18.59    1.35 
   4  -5   4   19.92    0.96 
  -4   5   4   18.31    1.00 
  -4  -5  -4   20.11    0.94 
  -4   5   4   17.10    0.95 
  -4  -5  -4   18.06    3.13 
  -4  -5  -4   20.55    1.36 
   4  -5   4   17.78    1.44 
   4  -5   4   18.97    0.98 
   4  -5  -4   19.07    1.76 
   4  -5  -4   19.74    3.79 
   4   5   4   17.32    1.44 
  -4   5  -4   19.17    1.06 
  -4  -5   4   19.84    1.08 
  -4   5  -4   25.22    3.87 
   4  -5  -4   20.35    1.09 
   4  -5  -4   16.77    1.31 
   4   5   4   19.84    0.99 
  -5   5   4    1.94    0.63 
   5  -5   4    0.30    0.36 
   5   5  -4    1.02    0.41 
   5  -5   4    1.18    0.25 
  -5   5   4    1.42    0.54 
  -5  -5  -4    1.43    0.60 
   5  -5   4    1.17    0.82 
  -5   5   4    0.83    0.20 
  -5   5   4    1.20    0.26 
   5   5  -4    1.42    0.31 
  -5  -5  -4    1.48    0.23 
  -5  -5  -4    1.01    0.24 
   5  -5   4    1.01    0.26 
  -5   5   4    1.34    0.33 
   5  -5   4    1.66    0.74 
   5   5  -4    0.77    0.50 
   5   5  -4    1.43    0.39 
   5   5   4    0.95    0.38 
  -5   5  -4    1.88    0.37 
  -5  -5   4    0.88    0.42 
   5   5   4    1.12    0.28 
   5   5   4    0.81    0.25 
   5   5   4   -0.52    1.09 
   5  -5  -4    1.74    0.34 
  -5   5  -4    1.30    0.24 
   5   5   4    0.88    0.38 
   6   5  -4    0.64    0.30 
   6  -5   4    0.64    0.20 
  -6  -5  -4    1.96    0.88 
  -6  -5  -4    0.94    0.27 
   6  -5   4   -0.32    0.81 
   6   5  -4    1.07    0.32 
  -6   5   4    0.67    0.25 
   6  -5   4    1.02    0.38 
  -6   5   4    0.66    0.23 
   6   5  -4    0.81    0.51 
   6  -5   4    1.14    0.31 
  -6   5   4   -0.11    0.61 
  -6   5   4    0.30    0.21 
  -6  -5  -4    0.62    0.17 
   6  -5   4    0.34    1.47 
  -6  -5   4    0.80    0.28 
   6  -5  -4    0.58    0.27 
  -6  -5   4    0.99    0.35 
   6   5   4    0.82    0.24 
  -6   5  -4    0.49    0.27 
  -6  -5   4    0.46    0.58 
  -6   5  -4    0.58    0.17 
  -7   5   4    3.27    0.41 
   7   5  -4    3.03    0.49 
  -7   5   4    2.98    0.43 
  -7  -5  -4    2.90    0.35 
  -7   5   4    2.32    0.41 
   7  -5   4    3.69    0.58 
   7  -5   4    2.34    1.41 
  -7  -5  -4    2.18    0.37 
  -7  -5  -4    3.57    1.37 
   7   5  -4    2.79    0.51 
  -7   5   4    1.61    0.87 
  -7   5   4    2.47    0.59 
   7  -5   4    3.89    0.47 
   7   5  -4    2.36    0.55 
   7  -5  -4    2.06    0.43 
  -7   5  -4    2.27    0.42 
  -7  -5   4    1.99    0.33 
  -7   5  -4    0.74    1.39 
  -7  -5   4    3.19    0.45 
  -7  -5   4    2.36    0.32 
   7   5   4    3.22    0.40 
  -7   5  -4    2.33    0.31 
   7   5   4    2.84    0.51 
  -8  -5  -4   19.76    1.00 
  -8   5   4   19.08    1.14 
   8   5  -4   18.85    1.10 
   8  -5   4   20.54    1.18 
   8   5  -4   20.46    1.17 
  -8   5   4   19.55    0.94 
  -8  -5  -4   20.11    0.96 
  -8   5   4   21.02    1.02 
   8  -5  -4   16.62    1.49 
  -8   5  -4   17.83    0.86 
  -8  -5   4   19.63    0.97 
   8  -5  -4   19.87    1.11 
   8   5   4   18.26    0.95 
  -8  -5   4   19.72    1.01 
  -8   5  -4   19.24    1.10 
  -9   5   4    1.51    0.21 
   9   5  -4    1.54    0.27 
  -9  -5  -4    2.18    0.24 
   9  -5   4    1.83    0.29 
   9   5  -4    2.49    0.36 
  -9  -5  -4    1.57    0.27 
  -9   5  -4    1.80    0.20 
  -9   5  -4    1.74    0.28 
   9  -5  -4    1.57    0.27 
  -9  -5   4    1.65    0.28 
  -9  -5   4    1.99    0.23 
   9   5   4    2.11    0.24 
   0  -6   4   56.00    2.47 
   0  -6  -4   52.39    1.95 
   0  -6  -4   51.71    3.00 
   0   6  -4   53.00    2.30 
   0   6   4   53.11    2.98 
   0   6   4   53.30    2.20 
   0  -6   4   56.70    2.09 
   0  -6  -4   52.21    2.26 
   1  -6   4   63.57    3.16 
  -1   6   4   63.78    2.55 
  -1  -6  -4   67.87    2.67 
   1  -6   4   62.24    2.50 
   1  -6   4   66.20    2.57 
  -1  -6  -4   61.44    3.33 
  -1   6   4   64.61    3.42 
   1  -6  -4   63.60    2.62 
   1  -6  -4   62.82    3.55 
   1  -6  -4   64.54    2.29 
   1   6   4   64.93    2.73 
  -1   6  -4   63.45    2.94 
  -1  -6   4   62.74    2.29 
  -2   6   4   18.97    1.12 
  -2  -6  -4   15.92    2.17 
  -2  -6  -4   16.91    2.09 
   2  -6   4   20.53    1.23 
  -2   6   4   20.09    2.25 
   2  -6   4   17.00    2.19 
   2  -6   4   20.13    1.17 
  -2  -6  -4   18.53    1.18 
   2  -6   4   18.68    1.03 
  -2  -6  -4   19.43    0.87 
  -2  -6   4   18.80    0.86 
  -2   6  -4   17.78    1.04 
   2  -6  -4   18.57    1.24 
   2   6   4   19.59    1.18 
  -2   6  -4   25.56    2.32 
   3  -6   4   22.08    1.02 
  -3  -6  -4   20.10    0.96 
  -3  -6  -4   19.99    1.33 
  -3   6   4   21.09    2.86 
   3  -6   4   23.28    1.41 
   3  -6   4   19.93    1.39 
  -3   6   4   21.99    1.26 
   3  -6   4   19.18    3.02 
  -3   6   4   22.83    1.07 
  -3  -6  -4   14.18    2.79 
   3  -6  -4   23.44    3.35 
   3  -6  -4   18.96    1.41 
  -3   6  -4   19.02    2.80 
   3  -6  -4   20.05    0.97 
  -3  -6   4   21.23    1.01 
   3   6   4   21.68    1.41 
   4   6  -4    2.25    0.50 
  -4   6   4    1.93    0.31 
  -4   6   4    2.38    0.32 
  -4  -6  -4    2.96    0.69 
  -4   6   4    2.53    0.39 
   4  -6   4    1.46    0.52 
   4   6  -4    2.46    0.42 
  -4   6   4    2.32    0.58 
   4  -6   4    2.17    0.34 
   4  -6   4    2.57    0.36 
   4   6  -4    2.86    0.46 
  -4   6   4    3.33    0.50 
  -4  -6  -4    2.29    0.30 
   4   6   4    1.03    0.84 
   4  -6  -4    2.57    0.33 
   4  -6  -4    1.24    1.01 
  -4   6  -4    3.30    0.74 
  -4  -6   4    2.21    0.43 
  -4   6  -4    2.30    0.36 
   4   6   4    2.52    0.36 
  -4   6  -4    2.43    0.32 
   4  -6  -4    2.63    0.43 
   4  -6  -4    2.26    0.44 
   4   6   4    2.38    0.45 
   5  -6   4   12.07    1.50 
   5  -6   4   13.51    0.78 
  -5  -6  -4   11.57    1.36 
   5   6  -4   14.31    0.97 
  -5  -6  -4   13.36    0.73 
  -5   6   4   13.85    0.79 
   5   6  -4   12.15    0.98 
   5  -6   4   13.06    1.05 
  -5   6   4   12.23    0.77 
   5  -6   4   12.01    1.35 
  -5   6   4   11.12    1.16 
   5   6  -4   12.77    1.00 
  -5   6   4   13.04    0.85 
  -5   6   4   13.32    0.98 
   5   6  -4   13.91    0.96 
   5  -6   4   13.62    0.84 
   5   6   4   12.45    0.78 
   5  -6  -4   13.17    0.89 
   5   6   4   13.41    0.87 
  -5   6  -4   13.42    0.88 
   5   6   4   11.27    0.90 
  -5  -6   4   12.41    0.79 
  -5   6  -4   12.58    0.71 
  -5  -6   4   13.72    1.11 
  -5   6  -4   10.56    1.27 
  -6   6   4    7.08    0.66 
   6   6  -4    7.32    0.91 
  -6   6   4    5.48    0.97 
   6   6  -4    7.10    0.73 
   6  -6   4    7.68    1.28 
  -6   6   4    7.56    0.59 
   6   6  -4    7.23    0.73 
   6  -6   4    7.27    0.67 
  -6   6   4    6.47    0.75 
  -6  -6  -4    7.60    0.54 
   6  -6   4    7.63    0.57 
   6   6  -4    6.18    0.75 
   6  -6   4    6.74    0.78 
  -6   6   4    7.65    0.60 
  -6  -6  -4    5.72    1.20 
  -6   6  -4    7.06    0.50 
  -6  -6   4    5.53    0.65 
   6   6   4    6.99    0.57 
   6   6   4    5.72    0.63 
  -6  -6   4    6.97    0.95 
   6   6   4    5.35    0.66 
  -6  -6   4    8.37    0.76 
  -6   6  -4    6.61    0.67 
   6  -6  -4    6.40    0.66 
   7   6  -4   17.70    1.22 
   7  -6   4   16.20    0.80 
  -7   6   4   15.27    1.15 
  -7   6   4   16.82    0.99 
  -7  -6  -4   16.79    1.94 
   7  -6   4   16.05    1.11 
  -7  -6  -4   16.28    0.94 
  -7   6   4   16.19    1.71 
   7   6  -4   20.00    1.64 
  -7   6   4   19.65    1.13 
  -7   6   4   18.59    1.10 
  -7  -6  -4   16.48    0.90 
  -7  -6   4   15.90    0.94 
  -7   6  -4   17.78    1.19 
  -7  -6   4   15.21    0.81 
   7   6   4   17.97    1.12 
  -7   6  -4   16.31    0.83 
   7   6   4   15.36    0.95 
  -8   6   4    7.91    0.76 
  -8  -6  -4    8.47    0.58 
  -8   6   4    8.59    0.51 
  -8   6   4    8.08    0.57 
   8  -6   4    8.68    0.71 
  -8  -6  -4    9.31    0.56 
  -8   6   4    5.81    0.78 
   8   6  -4    7.85    0.65 
   8   6  -4    8.00    0.67 
  -8  -6   4    7.40    0.59 
   8  -6  -4    7.27    0.89 
  -8   6  -4    7.62    0.64 
   8   6   4    8.07    0.54 
  -8  -6   4    7.23    0.50 
   8  -6  -4    8.09    0.67 
  -8   6  -4    7.96    0.48 
   9  -6   4    5.43    0.47 
   9   6  -4    4.79    0.39 
   9   6  -4    5.48    0.45 
  -9  -6  -4    6.23    0.58 
  -9   6   4    5.02    0.35 
  -9  -6  -4    5.68    0.35 
  -9   6  -4    4.80    0.28 
  -9   6  -4    5.28    0.45 
   9  -6  -4    5.55    0.42 
   9   6   4    6.01    0.37 
  -9  -6   4    4.44    0.41 
   0   7   4    1.87    1.44 
   0   7   4    2.02    0.44 
   0  -7   4    3.24    1.20 
   0   7  -4    2.72    0.92 
   0  -7  -4    2.08    0.49 
   0  -7   4    1.91    0.35 
   0  -7  -4   -1.34    1.54 
   0  -7  -4    1.81    0.28 
  -1   7   4   13.91    0.95 
  -1  -7  -4   11.74    2.16 
  -1  -7  -4   12.99    0.68 
  -1  -7  -4   14.06    1.02 
   1  -7   4   12.81    0.71 
  -1  -7  -4   11.87    2.06 
  -1   7   4   12.86    2.04 
   1  -7   4   10.15    1.77 
   1  -7   4   13.62    0.91 
   1  -7   4   13.61    0.94 
   1  -7  -4   13.20    0.72 
   1  -7  -4   13.54    2.29 
   1  -7  -4   13.31    1.05 
   1   7   4   14.63    1.04 
  -1  -7   4   15.61    0.95 
  -1   7  -4   12.65    1.63 
  -1  -7   4   13.82    0.80 
   2  -7   4   19.75    0.95 
  -2   7   4   19.54    1.19 
  -2  -7  -4   24.27    3.09 
  -2  -7  -4   19.97    0.92 
   2  -7   4   14.09    2.56 
  -2   7   4   20.08    1.00 
   2  -7   4   18.50    1.26 
  -2  -7  -4   15.03    3.84 
  -2  -7  -4   20.72    1.30 
  -2   7   4   17.86    2.62 
   2  -7   4   20.66    1.25 
  -2  -7   4   19.98    0.97 
   2  -7  -4   18.50    0.92 
  -2   7  -4   19.82    1.22 
   2   7   4   19.32    1.30 
   2  -7  -4   18.56    1.32 
   2  -7  -4   19.66    3.01 
  -2   7  -4   18.65    2.23 
   3  -7   4   10.77    1.21 
  -3  -7  -4   11.20    0.62 
   3   7  -4   10.66    1.18 
  -3   7   4   10.54    0.69 
  -3   7   4   12.40    3.43 
   3  -7   4   11.59    0.71 
  -3  -7  -4   11.72    1.07 
  -3   7   4   10.69    0.73 
   3  -7   4   11.05    1.19 
  -3   7   4   11.32    0.77 
   3   7  -4   10.55    0.88 
  -3   7   4   11.08    0.69 
  -3   7   4   11.48    0.98 
  -3   7   4    9.76    0.77 
   3  -7   4   11.43    0.77 
   3   7  -4   11.48    1.09 
   3   7   4   10.78    1.20 
   3  -7  -4   10.96    0.67 
   3  -7  -4   11.46    0.72 
   3  -7  -4   19.58    4.16 
   3  -7  -4   10.83    0.69 
  -3   7  -4   11.47    0.79 
  -3   7  -4   11.45    0.84 
  -3  -7   4   10.66    0.75 
   3   7   4   11.65    0.77 
   3   7   4   11.87    0.87 
   3  -7  -4    9.72    1.13 
  -4  -7  -4    0.49    0.58 
   4  -7   4    0.43    0.23 
   4   7  -4    0.44    0.27 
   4  -7   4   -0.19    0.59 
   4   7  -4    0.45    0.33 
  -4   7   4    0.75    0.22 
  -4   7   4    0.57    0.31 
  -4   7   4    1.00    0.51 
  -4   7   4    0.51    0.18 
  -4   7   4    1.14    0.29 
   4   7  -4    0.49    0.28 
  -4  -7  -4    0.47    0.19 
   4  -7   4    1.24    0.57 
  -4  -7  -4    0.67    0.19 
   4  -7   4    0.60    0.20 
   4  -7  -4    0.58    0.31 
  -4  -7   4    0.19    0.35 
   4   7   4    2.69    1.41 
   4   7   4    0.64    0.19 
   4  -7  -4   -0.53    1.14 
  -4   7  -4    0.09    0.40 
  -4   7  -4    0.69    0.28 
   4   7   4    0.35    0.26 
  -4   7  -4    0.82    0.75 
  -4   7  -4    0.65    0.22 
   4   7   4    0.69    0.35 
  -4   7  -4    0.58    0.20 
   4  -7  -4    0.54    0.28 
  -4  -7   4    0.25    0.34 
   4  -7  -4    0.70    0.22 
  -5   7   4    9.01    1.14 
  -5  -7  -4   12.67    1.44 
   5   7  -4   10.66    0.85 
   5  -7   4   10.00    0.94 
  -5   7   4   10.69    0.78 
  -5   7   4   12.11    1.06 
   5  -7   4   11.07    1.44 
  -5   7   4   10.68    0.71 
  -5  -7  -4   11.15    0.71 
   5  -7   4   11.28    0.78 
   5  -7   4   10.10    1.45 
  -5  -7  -4    9.78    0.69 
   5   7  -4   10.62    0.88 
  -5   7   4   11.00    0.70 
   5   7  -4   10.44    0.92 
   5  -7   4   11.34    0.71 
  -5   7  -4   11.30    0.82 
   5   7   4    9.76    0.79 
   5   7   4   10.20    0.69 
  -5  -7   4   11.64    1.06 
  -5  -7   4   11.27    0.73 
   5   7   4   10.01    0.77 
  -5   7  -4   11.00    1.41 
  -5   7  -4   10.13    0.63 
   6   7  -4    1.69    0.42 
   6  -7   4    2.19    1.05 
   6   7  -4    1.23    0.33 
   6  -7   4    1.76    1.92 
  -6   7   4    0.80    0.31 
  -6  -7  -4    1.24    0.29 
   6   7  -4    1.35    0.41 
   6  -7   4    1.09    0.39 
  -6   7   4    1.01    0.27 
  -6   7   4    1.03    0.80 
   6  -7   4    1.12    0.24 
   6  -7   4    1.01    0.33 
  -6   7   4    0.82    0.22 
  -6  -7  -4    0.99    0.23 
  -6   7   4    0.89    0.34 
  -6  -7  -4    1.53    1.07 
   6   7   4    1.39    0.29 
  -6   7  -4    0.90    0.21 
   6   7   4    0.88    0.32 
  -6  -7   4    1.84    0.68 
  -6  -7   4    1.16    0.32 
  -6   7  -4    0.97    0.27 
  -6   7  -4    2.46    1.75 
   6   7   4    1.09    0.30 
  -7   7   4   12.77    0.97 
  -7   7   4   13.75    0.81 
   7   7  -4   14.84    0.98 
  -7   7   4   13.96    0.97 
  -7  -7  -4   14.02    0.83 
  -7   7   4   13.64    0.74 
  -7  -7  -4   14.44    0.77 
   7  -7   4   14.11    1.02 
   7  -7   4   12.63    0.68 
   7   7  -4   13.94    0.94 
   7   7   4   12.18    0.84 
  -7   7  -4   14.40    0.92 
  -7   7  -4   14.03    0.69 
  -7  -7   4   12.70    0.81 
   7   7   4   12.86    0.76 
  -8  -7  -4   10.97    0.67 
   8  -7   4    9.88    0.78 
  -8   7   4   10.81    0.82 
   8   7  -4   11.76    0.78 
  -8   7   4   12.31    0.67 
   8   7  -4   11.98    0.90 
  -8  -7  -4   11.14    0.62 
  -8  -7   4   11.67    0.69 
   8   7   4   10.65    0.61 
  -8   7  -4   10.68    0.74 
   8  -7  -4   10.22    0.75 
  -8   7  -4   11.44    0.62 
  -9  -7  -4    2.67    0.27 
   9   7  -4    3.59    0.47 
   9  -7   4    2.78    0.32 
  -9   7   4    2.69    0.23 
  -9  -7   4    2.88    0.34 
  -9   7  -4    3.25    0.35 
   9  -7  -4    2.65    0.30 
   0   8  -4    1.57    1.30 
   0  -8  -4    8.24    2.54 
   0  -8   4    4.15    0.43 
   0  -8  -4    4.46    0.72 
   0  -8  -4    4.12    0.39 
   0  -8   4    4.55    0.59 
   0  -8   4    3.32    1.57 
   0   8   4    3.10    0.60 
   0   8   4    5.11    2.35 
  -1  -8  -4   10.50    0.62 
   1   8  -4    9.76    0.72 
   1  -8   4   11.42    2.33 
  -1   8   4   10.71    0.75 
   1  -8   4   11.35    0.90 
  -1  -8  -4   12.08    0.99 
  -1  -8  -4   13.98    2.90 
  -1   8   4   12.03    0.99 
   1   8  -4   10.44    0.85 
   1  -8   4   10.14    0.63 
  -1   8   4   13.00    2.70 
   1  -8  -4   10.82    0.62 
  -1   8  -4    9.76    2.02 
   1   8   4   10.74    1.01 
   1  -8  -4   12.13    1.05 
   1  -8  -4   10.56    0.65 
  -1  -8   4   13.39    1.32 
   1   8   4   11.15    0.99 
   1   8   4   10.46    0.66 
   1  -8  -4   12.87    3.19 
  -1  -8   4   10.62    0.78 
   1  -8  -4   10.42    0.65 
  -2   8   4   11.60    0.81 
  -2   8   4   13.57    0.75 
  -2  -8  -4   11.82    0.67 
  -2   8   4   14.68    1.08 
   2   8  -4   11.60    0.90 
  -2   8   4   12.02    0.84 
   2   8  -4   12.79    1.16 
   2  -8   4   12.71    1.40 
  -2  -8  -4   14.43    1.14 
   2  -8   4   13.16    0.74 
   2  -8   4   12.94    1.28 
  -2   8   4   13.45    0.84 
   2   8  -4   10.81    1.37 
  -2   8   4   10.32    3.40 
   2   8  -4   13.21    0.88 
   2  -8  -4   11.19    0.99 
   2   8   4   13.66    0.88 
  -2  -8   4   13.34    0.86 
   2  -8  -4   12.38    3.99 
   2  -8  -4   14.49    0.85 
   2   8   4   14.84    1.34 
   2  -8  -4   13.70    0.77 
  -2   8  -4   12.44    0.92 
   2  -8  -4   13.71    1.26 
  -2   8  -4   12.67    0.84 
  -2   8  -4   13.60    0.79 
  -3  -8  -4   19.36    1.46 
  -3  -8  -4   18.76    0.91 
   3   8  -4   18.10    1.20 
  -3   8   4   18.19    1.08 
   3   8  -4   19.01    1.73 
   3  -8   4   19.49    0.99 
   3   8  -4   19.17    1.11 
  -3   8   4   19.92    1.02 
   3  -8   4   18.91    1.00 
  -3   8   4   19.17    0.98 
  -3   8   4   18.65    0.94 
   3   8  -4   19.33    1.12 
  -3  -8  -4   19.12    0.95 
  -3   8   4   19.31    1.12 
   3  -8   4   19.15    1.53 
  -3   8   4   17.69    1.33 
   3  -8   4   20.27    1.44 
   3   8   4   19.11    1.08 
  -3  -8   4   19.47    1.12 
  -3   8  -4   17.35    1.13 
   3   8   4   18.54    0.96 
   3  -8  -4   18.99    1.69 
   3  -8  -4   18.76    0.98 
   3   8   4   16.87    1.88 
  -3   8  -4   19.53    1.03 
  -3   8  -4   18.35    1.10 
   3  -8  -4   18.13    0.95 
   3  -8  -4   18.71    0.93 
   4   8  -4   50.58    2.26 
   4   8  -4   51.06    2.25 
  -4  -8  -4   51.17    2.04 
   4  -8   4   51.17    2.05 
  -4  -8  -4   50.19    1.97 
  -4   8   4   52.75    2.07 
  -4   8   4   49.34    2.54 
   4  -8   4   47.35    2.67 
  -4   8   4   51.31    2.27 
   4  -8   4   50.45    2.11 
  -4   8   4   52.08    2.06 
   4   8  -4   52.04    2.37 
  -4   8   4   50.55    1.99 
   4   8  -4   49.02    2.26 
   4  -8   4   51.30    2.84 
  -4  -8  -4   52.15    2.71 
  -4   8  -4   51.62    2.15 
  -4  -8   4   47.69    1.92 
  -4   8  -4   44.82    2.12 
   4   8   4   51.52    2.14 
  -4  -8   4   53.35    2.28 
   4   8   4   51.95    2.02 
   4   8   4   48.31    2.05 
   4  -8  -4   51.92    1.92 
  -4   8  -4   48.58    1.85 
   4  -8  -4   47.35    1.95 
  -4   8  -4   46.69    2.17 
   4  -8  -4   47.12    3.12 
  -4   8  -4   51.82    2.19 
   5  -8   4   13.64    0.90 
  -5  -8  -4   13.25    1.55 
   5  -8   4   12.55    1.51 
  -5   8   4   13.05    1.69 
  -5   8   4   12.32    0.86 
   5   8  -4   12.94    0.96 
   5   8  -4   13.20    0.95 
   5  -8   4   13.91    0.81 
  -5   8   4   12.98    0.75 
  -5   8   4   11.78    0.97 
   5   8  -4   12.79    0.99 
  -5  -8  -4   12.66    0.79 
  -5   8   4   13.81    0.80 
  -5  -8  -4   12.26    0.73 
   5  -8   4   13.65    1.14 
   5   8   4   13.24    0.89 
  -5   8  -4   13.43    0.90 
  -5   8  -4   12.99    0.69 
  -5  -8   4   12.71    0.78 
   5   8   4   11.57    0.83 
  -5  -8   4   13.63    1.23 
   5  -8  -4   11.91    0.70 
   5   8   4   12.54    0.78 
   6  -8   4    0.21    0.31 
  -6   8   4    0.76    0.31 
  -6   8   4    0.41    0.42 
   6  -8   4    3.96    3.53 
  -6   8   4    1.12    0.22 
  -6  -8  -4    1.24    0.27 
  -6  -8  -4   -0.23    1.28 
  -6   8   4    1.39    0.93 
  -6  -8  -4    1.03    0.21 
   6  -8   4    1.08    0.32 
   6  -8   4    0.76    0.22 
   6   8  -4    1.12    0.43 
   6   8  -4    0.97    0.28 
  -6   8   4    1.04    0.26 
   6   8  -4    1.19    0.31 
   6   8   4    1.20    0.32 
  -6  -8   4    1.69    0.81 
   6   8   4    0.76    0.21 
  -6  -8   4    1.28    0.30 
  -6   8  -4    0.86    0.20 
  -6   8  -4    1.12    0.28 
   7   8  -4    0.75    0.26 
  -7   8   4    0.33    0.30 
  -7  -8  -4    0.73    0.19 
   7   8  -4    0.76    0.27 
  -7   8   4    0.64    0.19 
   7  -8   4    0.44    0.17 
  -7  -8  -4    0.49    0.24 
  -7   8   4    0.53    0.17 
   7  -8   4    0.75    0.32 
  -7   8  -4    0.73    0.18 
  -7   8  -4    0.86    0.23 
   7   8   4    0.51    0.15 
  -7  -8   4    0.71    0.24 
  -8   8   4   -0.05    0.23 
  -8  -8  -4   -0.13    0.11 
   8  -8   4   -0.12    0.20 
  -8   8   4    0.12    0.11 
   8   8  -4    0.10    0.18 
  -8  -8  -4   -0.25    0.16 
   8   8  -4    0.09    0.16 
   8   8   4   -0.07    0.09 
  -8  -8   4    0.04    0.22 
  -8   8  -4   -0.13    0.14 
   8  -8  -4   -0.04    0.14 
   8   8   4    0.18    0.24 
  -9   8   4    1.04    0.12 
   9   8  -4    0.85    0.15 
   9  -8   4    0.87    0.18 
  -9  -8  -4    0.99    0.12 
   9  -8  -4    1.02    0.17 
  -9   8  -4    1.04    0.17 
   0  -9  -4    2.15    0.31 
   0   9  -4    3.09    0.44 
   0   9  -4    1.46    3.06 
   0  -9   4    1.63    0.30 
   0  -9   4    2.18    0.46 
   0   9   4    1.70    0.66 
   0   9   4    2.16    0.30 
   0   9  -4    1.77    0.41 
   0   9   4    1.91    0.32 
   0  -9  -4    2.08    0.67 
   0  -9  -4    2.25    0.31 
   0   9   4    2.05    0.38 
   0   9  -4    1.92    0.36 
  -1   9   4    4.76    0.57 
   1  -9   4    5.12    0.72 
  -1  -9  -4    5.78    0.47 
   1   9  -4    4.89    0.55 
  -1  -9  -4    4.87    0.85 
   1   9  -4    5.13    0.63 
   1   9  -4    5.72    0.53 
  -1   9   4    5.88    0.57 
   1  -9   4    5.67    0.47 
  -1  -9  -4    5.36    0.44 
  -1   9   4    5.37    0.53 
   1   9  -4    4.76    0.62 
  -1   9   4    5.72    0.83 
   1  -9  -4    4.87    0.44 
  -1   9  -4    5.36    0.65 
   1   9   4    3.84    0.82 
  -1   9  -4    4.84    0.60 
   1  -9  -4    4.53    0.88 
   1   9   4    5.20    0.56 
  -1   9  -4    6.01    0.56 
   1  -9  -4    5.55    0.48 
   1  -9  -4    4.43    0.44 
  -1  -9   4    5.32    0.49 
  -1  -9   4    6.55    0.70 
   1   9   4    4.54    0.47 
   1   9   4    5.15    0.47 
   2   9  -4   16.56    1.10 
  -2   9   4   16.81    1.02 
  -2  -9  -4   17.19    0.85 
  -2  -9  -4   17.60    1.37 
  -2   9   4   15.71    0.88 
   2   9  -4   16.60    1.03 
  -2   9   4   16.86    0.89 
  -2   9   4   16.48    1.01 
   2   9  -4   17.18    1.02 
   2  -9   4   17.36    0.92 
   2   9  -4   14.85    1.14 
   2   9  -4   15.95    1.09 
  -2  -9  -4   16.71    0.87 
   2  -9   4   18.08    1.37 
   2   9   4   16.33    0.89 
   2  -9  -4   16.41    0.87 
  -2  -9   4   18.03    1.10 
   2   9   4   16.45    0.99 
  -2   9  -4   16.40    1.00 
  -2  -9   4   15.13    0.83 
  -2   9  -4   15.75    1.08 
   2   9   4   14.86    0.96 
   2   9   4   15.76    0.94 
   2  -9  -4   15.96    0.84 
   2  -9  -4   16.93    0.90 
  -2   9  -4   16.41    0.90 
  -2   9  -4   15.59    1.04 
   2   9   4   17.46    1.85 
   3  -9   4    5.32    0.53 
   3   9  -4    5.04    0.57 
  -3   9   4    5.16    0.50 
   3   9  -4    4.91    0.69 
  -3  -9  -4    5.49    0.44 
  -3   9   4    5.49    0.59 
  -3  -9  -4    5.61    0.49 
  -3   9   4    4.71    0.49 
   3   9  -4    5.71    0.60 
   3   9  -4    4.46    0.63 
   3  -9   4    5.36    0.53 
  -3  -9  -4    7.32    1.10 
  -3   9   4    5.23    0.86 
   3  -9   4    5.48    0.98 
  -3   9   4    5.18    0.58 
   3  -9  -4    5.13    0.49 
  -3   9  -4    5.35    0.64 
  -3   9  -4    4.68    0.53 
   3  -9  -4    6.32    1.15 
  -3  -9   4    5.49    0.72 
   3   9   4    5.64    0.49 
  -3   9  -4    5.07    0.57 
   3   9   4    5.61    0.58 
   3  -9  -4    5.74    0.50 
   3  -9  -4    4.48    0.53 
  -3   9  -4    4.47    0.60 
   3   9   4    3.83    0.51 
   4   9  -4    0.40    0.24 
  -4   9   4    1.35    0.77 
   4   9  -4    0.26    0.26 
  -4   9   4    0.20    0.17 
  -4  -9  -4    0.49    0.20 
  -4  -9  -4   -0.01    0.14 
   4  -9   4    0.36    0.19 
   4   9  -4   -0.19    0.40 
  -4   9   4    0.45    0.27 
   4   9  -4   -0.06    0.23 
  -4   9   4    0.25    0.21 
  -4  -9  -4    0.96    0.78 
   4  -9   4    1.12    0.89 
   4  -9   4    0.24    0.24 
   4   9   4    0.18    0.16 
   4   9   4    0.63    0.26 
  -4  -9   4    0.47    0.27 
  -4   9  -4    0.25    0.24 
  -4   9  -4    0.48    0.37 
  -4  -9   4    0.67    0.51 
   4   9   4    0.31    0.26 
   4  -9  -4    0.38    0.18 
   4  -9  -4   -0.09    0.31 
  -4   9  -4    0.32    0.20 
  -4   9  -4    0.36    0.42 
   5   9  -4   23.99    1.36 
  -5   9   4   24.43    1.17 
  -5  -9  -4   22.32    1.09 
   5  -9   4   23.27    1.22 
  -5   9   4   22.09    1.01 
  -5   9   4   20.04    1.94 
   5  -9   4   23.22    2.63 
  -5  -9  -4   21.40    2.03 
   5  -9   4   19.29    1.39 
   5   9  -4   24.89    1.45 
  -5  -9  -4   23.71    1.17 
   5  -9   4   22.87    1.15 
  -5   9   4   21.54    1.32 
   5   9  -4   24.70    1.35 
   5  -9  -4   21.38    0.95 
  -5  -9   4   21.90    1.07 
   5   9   4   20.49    1.19 
  -5   9  -4   22.62    1.24 
  -5  -9   4   23.36    1.63 
   5   9   4   19.65    1.11 
   5   9   4   21.89    1.09 
   6  -9   4    3.22    0.38 
  -6   9   4    2.44    0.27 
  -6  -9  -4    3.15    0.35 
   6  -9   4    2.80    0.58 
   6   9  -4    2.39    0.41 
   6   9  -4    3.58    0.49 
   6   9  -4    3.57    0.55 
  -6   9   4    3.10    0.37 
  -6  -9  -4    3.70    0.45 
   6  -9   4    2.84    0.46 
  -6   9   4    3.06    0.53 
  -6  -9   4    3.23    0.40 
   6   9   4    2.79    0.35 
   6   9   4    2.25    0.34 
  -6   9  -4    2.89    0.47 
  -6   9  -4    2.31    0.44 
   6   9   4    3.04    0.42 
  -7   9   4   11.68    0.68 
   7  -9   4   11.86    0.89 
  -7  -9  -4   12.48    0.66 
   7   9  -4   11.58    1.07 
   7   9  -4   11.95    0.80 
  -7  -9  -4   11.73    0.73 
  -7   9   4   11.71    0.83 
   7   9  -4   12.85    0.83 
  -7  -9   4   12.26    0.71 
  -7   9  -4   12.46    0.81 
   7   9   4   12.02    0.64 
  -8  -9  -4   10.96    0.61 
   8  -9   4   10.21    0.67 
  -8   9   4   10.52    0.67 
   8   9  -4   11.52    0.65 
  -8  -9  -4   11.05    0.54 
  -8   9   4   10.82    0.54 
   8   9  -4   11.87    0.67 
  -8  -9   4   10.43    0.59 
   8   9   4   10.72    0.67 
  -8   9  -4   10.57    0.63 
   0 -10   4    0.61    0.43 
   0  10  -4    0.38    0.25 
   0 -10  -4   -0.10    0.54 
   0  10  -4   -0.01    0.24 
   0  10   4   -0.40    0.83 
   0 -10  -4    0.10    0.15 
   0  10  -4    0.29    0.27 
   0  10   4    0.27    0.18 
   0  10   4   -0.16    0.23 
   0  10  -4    0.30    0.26 
   0  10  -4    0.11    0.20 
   0  10   4   -0.03    0.18 
   0 -10  -4    0.14    0.16 
   0  10   4    0.38    0.23 
   0 -10   4    0.21    0.23 
  -1  10   4   61.68    2.29 
   1  10  -4   57.67    2.46 
  -1  10   4   61.66    2.47 
  -1 -10  -4   59.98    2.95 
  -1  10   4   59.83    2.45 
   1  10  -4   62.12    2.48 
  -1  10   4   61.56    2.53 
   1 -10   4   60.76    2.83 
  -1 -10  -4   60.11    2.33 
   1 -10   4   59.05    2.34 
   1 -10   4   56.91    2.31 
   1  10  -4   61.74    2.66 
   1  10  -4   62.26    2.68 
   1  10  -4   61.41    2.49 
   1 -10   4   61.12    2.32 
  -1 -10  -4   59.08    2.28 
  -1  10  -4   59.44    2.59 
   1 -10  -4   60.61    2.35 
   1  10   4   58.25    2.39 
   1  10   4   60.18    2.39 
  -1  10  -4   59.30    2.29 
   1  10   4   61.05    2.25 
  -1  10  -4   61.93    2.64 
   1 -10  -4   62.04    3.03 
   1  10   4   61.52    2.51 
  -1  10  -4   58.19    2.40 
   1  10   4   56.34    3.21 
   1 -10  -4   63.46    2.33 
  -1  10  -4   61.68    2.48 
   1 -10  -4   60.55    2.29 
  -1 -10   4   66.13    2.70 
  -1 -10   4   54.93    2.23 
   2 -10   4    7.17    0.58 
   2  10  -4    4.55    0.63 
  -2 -10  -4    4.80    0.90 
   2 -10   4    6.73    1.00 
  -2  10   4    5.13    1.08 
   2  10  -4    5.86    0.72 
  -2  10   4    5.61    0.61 
   2  10  -4    6.00    0.60 
  -2  10   4    6.70    0.65 
  -2 -10  -4    6.38    0.52 
  -2 -10  -4    6.17    0.50 
   2 -10   4    6.78    0.58 
   2  10  -4    6.35    0.63 
   2  10  -4    6.48    0.75 
  -2  10   4    5.81    0.51 
  -2  10  -4    6.92    0.76 
   2 -10  -4    7.92    1.25 
  -2  10  -4    7.75    0.65 
   2 -10  -4    7.04    0.54 
   2  10   4    6.59    0.55 
   2  10   4    6.05    0.61 
  -2  10  -4    6.56    0.71 
   2  10   4    6.65    0.64 
  -2  10  -4    6.45    0.55 
  -2 -10   4    5.85    0.55 
  -2  10  -4    6.56    0.69 
  -2 -10   4    8.41    0.89 
   2 -10  -4    6.05    0.56 
   2 -10  -4    7.04    0.53 
   3  10  -4   17.41    1.13 
   3  10  -4   19.49    1.13 
   3 -10   4   20.79    1.72 
  -3  10   4   18.48    1.13 
   3  10  -4   18.24    1.22 
   3 -10   4   19.52    1.02 
  -3 -10  -4   18.31    0.98 
   3  10  -4   20.05    1.30 
  -3 -10  -4   18.03    0.93 
  -3  10   4   19.26    0.99 
  -3  10   4   19.31    1.14 
   3 -10   4   18.86    1.06 
  -3  10   4   19.48    1.67 
  -3 -10  -4   16.20    1.61 
   3 -10  -4   14.68    1.78 
  -3 -10   4   17.77    0.93 
   3  10   4   16.02    1.01 
   3  10   4   18.11    0.98 
   3  10   4   19.55    1.13 
  -3  10  -4   17.28    1.16 
   3 -10  -4   18.37    1.01 
  -3  10  -4   19.81    1.14 
   3 -10  -4   18.39    0.95 
  -3  10  -4   18.60    1.05 
  -3 -10   4   19.77    1.34 
  -3  10  -4   19.98    1.26 
   4  10  -4   16.31    1.04 
  -4  10   4   15.31    0.87 
   4  10  -4   15.25    1.04 
  -4  10   4   16.14    1.09 
   4 -10   4   16.43    1.91 
   4  10  -4   15.74    1.09 
  -4 -10  -4   17.53    0.94 
   4 -10   4   15.55    0.96 
  -4 -10  -4   15.69    0.84 
   4 -10   4   16.53    0.93 
   4  10  -4   15.74    1.15 
  -4  10   4   10.85    1.43 
  -4 -10  -4   14.62    1.63 
   4  10   4   16.28    0.89 
   4  10   4   15.30    1.01 
  -4 -10   4   14.98    0.84 
  -4 -10   4   15.84    1.38 
  -4  10  -4   15.87    1.04 
  -4  10  -4   15.66    1.07 
  -4  10  -4   16.33    0.99 
   4  10   4   15.24    0.93 
   4 -10  -4   16.11    0.84 
   4 -10  -4   14.64    0.94 
   5  10  -4    3.07    0.73 
  -5  10   4    2.86    0.52 
   5 -10   4    3.07    0.47 
   5  10  -4    3.45    0.53 
  -5  10   4    3.00    0.41 
   5  10  -4    3.36    0.53 
   5 -10   4    3.53    2.56 
   5 -10   4    3.43    0.40 
  -5 -10  -4    2.54    0.37 
  -5 -10  -4    3.06    0.36 
  -5  10  -4    2.12    0.35 
   5  10   4    2.06    0.47 
   5  10   4    3.23    0.58 
   5 -10  -4    2.80    0.40 
  -5 -10   4    2.92    0.41 
   5  10   4    3.38    0.38 
   6  10  -4    1.05    0.34 
  -6 -10  -4    0.65    0.17 
  -6  10   4    0.90    0.29 
   6 -10   4    1.50    0.36 
   6  10  -4    1.05    0.26 
   6 -10   4    0.93    0.45 
  -6  10   4    0.98    0.22 
   6 -10   4    0.90    0.21 
   6  10  -4    0.98    0.25 
   6  10   4    0.56    0.23 
   6  10   4    0.71    0.18 
  -6  10  -4    0.85    0.25 
  -6 -10   4    0.69    0.25 
  -7  10   4    1.10    0.20 
   7  10  -4    0.72    0.29 
  -7 -10  -4    1.14    0.24 
  -7  10   4    0.81    0.34 
   7 -10   4    0.77    0.33 
  -7 -10  -4    0.72    0.15 
  -7 -10   4    1.00    0.23 
  -7  10  -4    0.96    0.27 
  -8  10   4    6.34    0.46 
   8  10  -4    8.30    0.51 
  -8  10   4    6.86    0.33 
  -8 -10  -4    6.86    0.46 
  -8 -10  -4    7.14    0.38 
   8  10  -4    6.93    0.44 
  -8  10  -4    7.73    0.49 
   8 -10  -4    8.05    0.61 
  -8 -10   4    6.85    0.46 
   0  11  -4   27.43    1.41 
   0  11  -4   27.61    1.57 
   0  11  -4   28.02    1.43 
   0  11  -4   28.71    1.59 
   0  11   4   27.38    1.37 
   0 -11  -4   27.03    1.24 
   0 -11  -4   29.35    1.32 
   0 -11   4   26.76    1.73 
   0 -11   4   27.37    1.26 
   0  11   4   26.71    1.51 
   0 -11  -4   27.87    1.30 
   0  11   4   28.96    1.47 
   0  11   4   28.23    1.38 
   0 -11   4   25.91    1.25 
   0  11   4   24.84    1.19 
   0 -11  -4   26.93    2.00 
   0  11  -4   26.67    1.16 
   1  11  -4   59.52    2.46 
  -1  11   4   61.41    2.52 
  -1 -11  -4   59.65    2.27 
  -1  11   4   57.71    3.29 
   1  11  -4   61.66    2.70 
   1 -11   4   63.21    2.93 
  -1  11   4   59.79    2.23 
  -1  11   4   53.51    2.46 
  -1 -11  -4   58.52    2.31 
   1  11  -4   57.12    2.43 
  -1  11   4   59.84    2.44 
   1 -11   4   59.20    2.31 
   1  11  -4   58.88    2.64 
   1 -11   4   54.16    2.25 
   1  11  -4   58.60    2.45 
  -1 -11  -4   56.40    3.06 
  -1 -11   4   57.18    2.25 
  -1 -11   4   62.67    2.77 
   1  11   4   60.23    2.52 
   1 -11  -4   59.97    2.36 
   1  11   4   57.57    2.39 
  -1  11  -4   57.58    2.59 
  -1  11  -4   56.09    2.43 
   1 -11  -4   55.84    3.07 
  -1  11  -4   61.58    2.68 
   1 -11  -4   61.59    2.30 
   1 -11  -4   60.72    2.33 
   1  11   4   60.06    2.39 
  -1  11  -4   60.53    2.49 
   2  11  -4   12.97    0.92 
   2  11  -4   13.18    1.05 
   2  11  -4   13.21    1.03 
  -2 -11  -4   12.15    1.68 
   2 -11   4   12.89    0.81 
   2  11  -4   13.97    0.93 
  -2  11   4   13.19    0.91 
  -2 -11  -4   14.62    1.10 
  -2 -11  -4   13.30    0.77 
   2 -11   4   13.51    0.91 
  -2  11   4   12.44    0.91 
  -2  11   4   13.80    0.78 
  -2  11   4   13.02    1.55 
   2 -11  -4   13.87    0.86 
  -2  11  -4   13.52    0.81 
  -2 -11   4   12.51    0.75 
  -2  11  -4   13.34    0.98 
   2  11   4   13.15    0.93 
   2 -11  -4   14.43    0.80 
   2  11   4   11.79    0.85 
   2 -11  -4   12.65    0.79 
  -2  11  -4   13.04    1.01 
   2 -11  -4   11.85    1.60 
  -2  11  -4   14.14    0.92 
   2  11   4   13.36    0.83 
   3 -11   4    2.87    0.94 
  -3  11   4    5.27    0.46 
   3  11  -4    5.22    0.64 
  -3 -11  -4    4.98    0.49 
   3  11  -4    4.98    0.54 
  -3 -11  -4    5.33    0.44 
   3 -11   4    5.12    0.53 
  -3  11   4    5.69    1.44 
   3 -11   4    5.24    0.55 
   3  11  -4    5.29    0.71 
  -3  11   4    4.68    0.58 
  -3 -11  -4    5.73    1.22 
   3  11  -4    4.09    0.55 
  -3  11  -4    3.76    0.52 
  -3  11  -4    4.18    0.63 
   3 -11  -4    4.55    0.46 
   3  11   4    5.00    0.58 
  -3  11  -4    4.99    0.57 
  -3 -11   4    3.46    0.43 
   3 -11  -4    2.71    1.63 
   3  11   4    4.66    0.46 
   3  11   4    4.24    0.54 
  -3  11  -4    5.05    0.51 
  -3 -11   4    4.25    0.82 
   3 -11  -4    3.45    0.46 
  -4 -11  -4    9.90    0.65 
   4  11  -4   10.17    0.88 
   4 -11   4   10.83    0.73 
  -4 -11  -4   10.65    0.71 
   4 -11   4    8.53    1.55 
   4  11  -4   10.81    0.82 
  -4  11   4   11.08    0.87 
  -4 -11  -4    9.86    1.48 
  -4  11   4   10.40    0.67 
   4  11  -4   10.83    0.92 
   4  11  -4   12.04    0.86 
   4 -11   4   10.65    0.77 
  -4  11   4    7.87    2.02 
  -4  11  -4   11.21    0.84 
   4 -11  -4    9.65    0.79 
  -4  11  -4    9.39    0.82 
   4  11   4   10.41    0.67 
  -4 -11   4   12.11    1.26 
  -4  11  -4   11.11    0.78 
   4 -11  -4   10.63    0.64 
  -4 -11   4   10.45    0.70 
   4  11   4   10.83    0.80 
   4  11   4    8.82    0.72 
  -5  11   4    4.45    0.40 
   5 -11   4    3.78    0.43 
  -5  11   4    4.76    0.55 
  -5 -11  -4    4.40    0.40 
   5 -11   4    3.10    0.43 
   5  11  -4    4.87    0.54 
  -5 -11  -4    3.94    0.47 
   5  11  -4    4.29    0.48 
   5  11  -4    4.02    0.56 
   5  11   4    4.57    0.50 
   5  11   4    5.60    0.57 
   5  11   4    3.98    0.40 
  -5  11  -4    3.90    0.47 
  -6 -11  -4    5.49    0.42 
  -6 -11  -4    5.28    0.47 
  -6  11   4    5.59    0.58 
   6 -11   4    5.55    0.44 
   6 -11   4    5.19    0.55 
   6  11  -4    5.56    0.55 
   6  11  -4    5.97    0.53 
  -6  11   4    5.64    0.43 
  -6  11  -4    5.50    0.51 
  -6 -11   4    5.67    0.48 
   6  11   4    5.87    0.40 
   6  11   4    4.93    0.69 
   7  11  -4    1.79    0.26 
  -7 -11  -4    2.83    0.32 
   7  11  -4    2.23    0.31 
  -7  11   4    2.19    0.22 
  -7  11   4    2.35    0.33 
  -7 -11  -4    2.40    0.25 
   7 -11  -4    2.01    0.31 
  -7 -11   4    1.96    0.28 
   7  11   4    1.91    0.31 
  -7  11  -4    1.85    0.27 
  -7  11  -4    2.54    0.30 
   0  12   4    4.62    0.66 
   0  12  -4    5.12    0.56 
   0 -12   4    5.00    0.52 
   0 -12   4    4.50    0.53 
   0  12  -4    5.36    0.55 
   0 -12  -4    5.81    0.51 
   0  12   4    5.29    0.56 
   0 -12  -4    4.94    0.53 
   0 -12  -4    3.30    1.13 
   0 -12   4    4.34    0.84 
   0  12  -4    5.13    0.42 
   0  12  -4    5.32    0.66 
   0  12   4    5.37    0.61 
   0 -12  -4    5.53    0.49 
   0  12  -4    5.45    0.66 
   0 -12   4    5.06    0.53 
   0  12   4    5.31    0.54 
   1 -12   4    2.27    0.35 
  -1  12   4    1.17    0.41 
   1 -12   4    2.31    0.36 
   1 -12   4    1.70    0.78 
   1  12  -4    2.59    0.44 
  -1  12   4    2.12    0.38 
   1  12  -4    1.73    0.41 
   1  12  -4    2.07    0.38 
   1  12  -4    1.58    0.38 
  -1  12   4    2.14    0.34 
  -1 -12  -4    2.88    0.41 
  -1 -12  -4    2.58    0.36 
   1  12  -4    1.57    0.36 
  -1  12   4    2.43    0.43 
  -1 -12  -4    2.68    1.10 
  -1 -12   4    3.10    0.78 
   1  12   4    1.83    0.37 
  -1  12  -4    1.86    0.34 
   1 -12  -4    2.43    1.13 
  -1  12  -4    3.05    0.46 
  -1 -12   4    2.43    0.40 
  -1  12  -4    2.73    0.55 
  -1  12  -4    3.33    0.56 
   1 -12  -4    2.48    0.37 
  -1  12  -4    2.28    0.31 
   1 -12  -4    2.55    0.36 
   1  12   4    2.16    0.40 
   1  12   4    2.52    0.42 
   1 -12  -4    2.40    0.39 
  -2  12   4   28.39    1.27 
   2 -12   4   26.72    2.16 
   2  12  -4   29.88    1.64 
   2 -12   4   32.24    1.49 
  -2 -12  -4   30.80    1.36 
  -2  12   4   31.02    1.55 
   2 -12   4   31.27    1.41 
   2  12  -4   30.77    1.55 
   2  12  -4   30.10    1.52 
  -2 -12  -4   29.70    1.41 
   2  12  -4   29.62    1.71 
  -2 -12  -4   31.83    2.34 
  -2  12   4   29.60    1.51 
  -2 -12   4   28.19    1.88 
  -2  12  -4   30.58    1.36 
  -2  12  -4   31.11    1.67 
   2 -12  -4   30.52    1.40 
   2 -12  -4   28.88    1.33 
   2  12   4   26.41    1.37 
  -2  12  -4   29.34    1.54 
   2 -12  -4   29.60    1.41 
   2  12   4   29.61    1.40 
   2  12   4   30.10    1.53 
   2 -12  -4   27.64    2.74 
  -2 -12   4   29.78    1.33 
  -2  12  -4   29.60    1.51 
   3 -12   4   33.11    2.60 
   3 -12   4   34.03    1.56 
   3  12  -4   32.65    1.63 
  -3  12   4   33.57    1.65 
  -3  12   4   30.97    1.49 
   3  12  -4   32.33    1.69 
  -3 -12  -4   31.46    2.49 
   3 -12   4   32.46    1.48 
  -3 -12  -4   32.69    1.49 
   3  12  -4   31.00    1.58 
   3  12  -4   32.59    1.78 
  -3 -12  -4   32.86    1.43 
   3 -12  -4   32.57    1.41 
   3  12   4   31.70    1.73 
  -3  12  -4   33.68    1.50 
   3  12   4   33.85    1.64 
  -3 -12   4   31.86    2.05 
   3  12   4   32.31    1.46 
  -3  12  -4   34.46    1.67 
  -3 -12   4   32.30    1.41 
  -3  12  -4   31.12    1.68 
   3 -12  -4   31.45    1.48 
   4  12  -4    1.57    0.34 
   4  12  -4    1.15    0.35 
  -4  12   4    1.91    0.37 
  -4 -12  -4    1.30    0.27 
   4 -12   4    1.40    0.26 
   4  12  -4    1.70    0.38 
  -4  12   4    2.00    0.27 
  -4 -12  -4    2.21    0.28 
   4 -12   4    1.56    0.37 
   4  12  -4    1.13    0.28 
   4  12   4    1.78    0.37 
   4 -12  -4    2.22    0.57 
   4  12   4    1.83    0.30 
  -4  12  -4    1.66    0.31 
   4  12   4    1.44    0.34 
  -4 -12   4    1.86    0.32 
   4 -12  -4    1.36    0.24 
  -4  12  -4    1.51    0.36 
  -5 -12  -4    2.56    0.33 
  -5  12   4    2.09    0.35 
   5  12  -4    3.02    0.44 
  -5 -12  -4    2.60    0.30 
   5  12  -4    3.13    0.44 
   5  12  -4    1.50    0.34 
   5 -12   4    3.03    0.35 
  -5  12   4    2.81    0.32 
   5  12   4    2.53    0.37 
  -5 -12   4    2.25    0.32 
  -5  12  -4    3.45    0.42 
   5  12   4    3.15    0.32 
   6  12  -4    1.48    0.31 
   6  12  -4    0.84    0.20 
  -6 -12  -4    1.17    0.24 
   6 -12   4    0.82    0.27 
  -6 -12  -4    0.98    0.20 
  -6  12   4    1.19    0.19 
  -6  12   4    1.33    0.30 
   6 -12   4    0.01    0.32 
   6  12  -4    0.96    0.22 
   6  12   4    0.99    0.28 
   6  12   4    0.89    0.22 
  -6 -12   4    1.06    0.23 
  -6  12  -4    1.36    0.25 
  -7 -12  -4    2.83    0.23 
   7  12  -4    2.38    0.34 
   7  12  -4    2.69    0.31 
  -7 -12  -4    1.87    0.26 
  -7  12   4    3.07    0.32 
  -7  12  -4    1.90    0.25 
   7  12   4    2.23    0.32 
  -7  12  -4    2.90    0.26 
   7 -12  -4    2.97    0.35 
   0  13   4   10.57    0.85 
   0 -13   4    9.40    0.69 
   0 -13   4   11.07    0.75 
   0  13  -4   11.58    0.82 
   0 -13  -4    6.81    1.49 
   0  13  -4   10.71    0.78 
   0  13   4    9.98    0.81 
   0 -13   4    9.14    1.23 
   0 -13  -4   11.10    0.71 
   0 -13  -4   11.36    0.71 
   0 -13  -4   10.48    0.75 
   0  13  -4   11.61    0.93 
   0  13   4   11.41    0.79 
   0  13  -4   10.78    0.92 
   0  13  -4   10.56    0.83 
   0  13   4   10.82    0.79 
   1 -13   4    2.50    0.37 
  -1  13   4    3.04    0.47 
  -1  13   4    2.32    0.37 
  -1 -13  -4    2.08    0.31 
  -1 -13  -4   -0.25    1.28 
   1  13  -4    2.76    0.49 
   1  13  -4    2.89    0.52 
  -1 -13  -4    3.31    0.38 
  -1  13   4    1.30    0.55 
   1  13  -4    2.09    0.35 
   1 -13   4    2.45    0.98 
   1 -13   4    2.53    0.40 
   1  13  -4    2.60    0.42 
  -1 -13  -4    2.26    0.33 
   1 -13  -4    3.23    0.44 
  -1 -13   4    3.35    0.48 
   1 -13  -4    2.41    0.33 
   1  13   4    2.36    0.38 
   1  13   4    2.85    0.53 
   1 -13  -4    2.27    0.37 
   1  13   4    3.60    0.62 
  -1 -13   4    3.95    0.98 
  -1  13  -4    1.91    0.35 
  -1  13  -4    2.39    0.43 
  -1  13  -4    3.32    0.58 
   1  13   4    3.59    0.43 
  -2 -13  -4   32.19    1.39 
  -2 -13  -4   32.72    1.47 
   2 -13   4   30.32    1.48 
  -2  13   4   29.56    1.51 
   2 -13   4   32.75    1.45 
  -2  13   4   32.17    1.63 
   2  13  -4   30.96    1.57 
   2  13  -4   31.18    1.68 
   2  13  -4   31.29    1.87 
   2  13  -4   31.22    1.68 
  -2 -13  -4   31.42    2.66 
   2 -13   4   26.29    2.37 
  -2 -13   4   30.71    2.09 
   2  13   4   30.30    1.42 
  -2  13  -4   31.60    1.72 
   2 -13  -4   33.11    1.47 
   2  13   4   29.59    1.69 
  -2 -13   4   29.11    1.36 
  -2  13  -4   31.38    1.33 
   2  13   4   31.66    1.60 
   2 -13  -4   29.45    1.43 
   2  13   4   30.66    1.44 
   2 -13  -4   30.31    1.43 
  -2  13  -4   30.29    1.54 
  -2  13  -4   26.88    1.55 
   3  13  -4   21.48    1.19 
  -3  13   4   20.74    1.20 
   3 -13   4   22.80    1.18 
   3  13  -4   20.87    1.25 
   3  13  -4   23.18    1.25 
   3  13  -4   22.79    1.37 
   3 -13   4   22.15    1.10 
  -3 -13  -4   20.96    1.10 
  -3 -13  -4   22.09    1.06 
   3  13   4   20.06    1.02 
   3 -13  -4   21.85    1.00 
  -3  13  -4   20.91    1.03 
  -3  13  -4   21.22    1.25 
   3  13   4   21.59    1.37 
  -3  13  -4   18.88    1.12 
  -3  13  -4   20.81    1.18 
   3  13   4   20.98    1.09 
   3  13   4   22.09    1.20 
  -4  13   4   10.46    0.87 
  -4 -13  -4   10.23    0.67 
  -4 -13  -4    9.79    0.61 
   4  13  -4    9.84    0.71 
   4 -13   4    9.98    0.73 
   4  13  -4    9.79    0.83 
  -4  13   4    9.71    0.75 
   4 -13   4    9.98    0.65 
   4  13  -4    9.62    0.73 
   4  13   4    9.30    0.83 
   4  13   4    9.92    0.58 
   4  13   4    9.60    0.71 
   4 -13  -4    8.83    0.53 
  -4 -13   4    8.78    0.62 
  -4  13  -4    9.47    0.72 
  -4  13  -4    9.83    0.64 
   5 -13   4    0.77    0.25 
   5 -13   4    0.44    0.18 
   5  13  -4    0.27    0.28 
   5  13  -4    0.46    0.20 
  -5 -13  -4    0.41    0.14 
   5  13  -4    0.46    0.23 
  -5 -13  -4    0.59    0.20 
  -5  13   4    0.33    0.22 
   5  13   4    0.35    0.19 
   5  13   4    0.55    0.26 
   5  13   4    0.39    0.13 
   6  13  -4    2.44    0.28 
   6  13  -4    2.54    0.31 
   6 -13   4    2.72    0.28 
   6  13  -4    2.51    0.35 
  -6 -13  -4    2.89    0.29 
  -6 -13  -4    2.15    0.28 
  -6  13   4    2.46    0.33 
   6  13   4    2.15    0.29 
  -6  13  -4    2.40    0.30 
   6  13   4    1.95    0.32 
  -6  13  -4    2.05    0.26 
   0 -14  -4    0.18    0.15 
   0  14   4    0.26    0.19 
   0 -14  -4   -0.05    0.21 
   0  14  -4    0.14    0.23 
   0  14   4    0.44    0.28 
   0  14  -4    0.27    0.18 
   0  14   4    0.02    0.15 
   0 -14   4    0.33    0.18 
   0 -14  -4    0.11    0.14 
   0  14  -4    0.07    0.21 
   0  14  -4   -0.01    0.20 
   0  14  -4   -0.02    0.17 
   0 -14   4    0.38    0.24 
   1  14  -4    2.62    0.45 
   1 -14   4    3.24    0.43 
  -1 -14  -4    3.26    0.41 
  -1  14   4    2.41    0.36 
  -1 -14  -4    3.29    0.38 
   1  14  -4    3.48    0.44 
   1  14  -4    3.11    0.46 
  -1 -14  -4    3.69    0.39 
   1  14  -4    3.11    0.44 
   1  14  -4    1.98    0.41 
   1 -14   4    3.62    0.42 
  -1  14   4    3.66    0.45 
   1  14   4    3.67    0.49 
   1  14   4    2.51    0.42 
   1 -14  -4    3.42    0.41 
  -1  14  -4    3.53    0.49 
   1 -14  -4    2.69    0.39 
  -1 -14   4    3.84    0.43 
  -1  14  -4    2.59    0.41 
  -1  14  -4    2.05    0.41 
   1 -14  -4    3.40    0.39 
   1  14   4    3.83    0.41 
   1  14   4    2.69    0.40 
  -1  14  -4    3.34    0.45 
   2  14  -4   10.38    0.76 
   2 -14   4   11.32    0.71 
   2 -14   4   11.96    0.87 
  -2  14   4   11.77    0.80 
  -2 -14  -4   11.16    0.68 
  -2 -14  -4   11.91    0.68 
   2  14  -4   11.24    0.79 
   2  14  -4   10.35    0.84 
   2  14  -4   11.02    0.90 
  -2 -14  -4   12.32    0.92 
   2  14   4    9.49    0.70 
  -2  14  -4   10.38    0.78 
   2  14   4   11.31    0.80 
  -2  14  -4   10.66    0.78 
   2  14   4   11.02    0.88 
  -2  14  -4   10.58    0.84 
  -2  14  -4   10.83    0.57 
  -2 -14   4   10.08    0.70 
  -2 -14   4   10.29    0.68 
   2 -14  -4   10.58    0.64 
   2  14   4   10.60    0.67 
   2 -14  -4   10.39    0.72 
   3 -14   4   11.39    1.07 
   3  14  -4   15.49    1.04 
  -3 -14  -4   13.87    0.76 
  -3 -14  -4   15.70    1.11 
   3  14  -4   14.82    0.89 
   3  14  -4   13.65    0.93 
   3 -14   4   15.37    0.82 
   3  14  -4   15.11    0.90 
  -3  14   4   14.40    0.90 
  -3 -14   4   14.84    0.81 
   3  14   4   14.59    0.91 
   3  14   4   15.09    0.76 
  -3  14  -4   14.96    0.96 
  -3  14  -4   13.76    0.88 
   3  14   4   15.64    1.03 
   3 -14  -4   14.53    0.72 
  -3  14  -4   14.56    0.72 
   3 -14  -4   13.62    0.85 
   3  14   4   11.76    0.87 
   4  14  -4    2.74    0.47 
   4  14  -4    2.60    0.42 
  -4 -14  -4    3.00    0.31 
   4 -14   4    2.61    0.39 
  -4  14   4    2.37    0.36 
   4 -14   4    2.48    0.31 
   4  14  -4    3.80    0.54 
  -4 -14  -4    2.72    0.34 
   4  14  -4    1.58    0.39 
   4  14   4    2.19    0.37 
  -4  14  -4    2.70    0.31 
  -4 -14   4    3.37    0.53 
   4  14   4    2.82    0.39 
  -4  14  -4    2.53    0.36 
   4  14   4    3.82    0.62 
   4  14   4    2.82    0.26 
   5 -14   4    6.45    0.57 
   5 -14   4    7.86    0.45 
  -5 -14  -4    7.79    0.45 
   5  14  -4    8.14    0.54 
  -5  14   4    7.67    0.54 
   5  14  -4    7.86    0.58 
  -5 -14  -4    7.24    0.50 
   5  14  -4    8.08    0.52 
  -5  14  -4    7.59    0.55 
  -5  14  -4    7.81    0.44 
   5  14   4    7.16    0.49 
   5  14   4    8.45    0.64 
  -5 -14   4    7.31    0.49 
  -6  14   4    1.08    0.17 
  -6 -14  -4    1.07    0.14 
   6  14  -4    0.86    0.13 
  -6 -14  -4    1.16    0.21 
   6  14  -4    1.23    0.18 
  -6  14  -4    0.92    0.16 
   6  14   4    1.13    0.22 
   0  15  -4    0.15    0.19 
   0  15   4   -0.27    0.14 
   0 -15  -4    0.10    0.12 
   0  15  -4    0.12    0.22 
   0 -15  -4   -0.18    0.14 
   0  15   4   -0.15    0.33 
   0  15  -4    0.00    0.21 
   0 -15  -4    0.03    0.21 
   0 -15   4   -0.13    0.15 
   0  15   4   -0.51    0.31 
   0  15  -4   -0.12    0.14 
   0  15  -4   -0.24    0.14 
   0 -15   4    0.14    0.20 
   1  15  -4    7.43    0.60 
   1  15  -4    8.59    0.64 
   1 -15   4    8.44    0.64 
   1  15  -4    9.11    0.77 
  -1 -15  -4    8.24    0.57 
   1  15  -4    9.28    0.75 
  -1 -15  -4    8.85    0.62 
   1 -15   4    8.95    0.60 
  -1 -15  -4    9.24    0.57 
  -1  15   4    8.45    0.61 
  -1  15  -4    7.15    0.79 
  -1  15  -4    8.08    0.73 
   1 -15  -4    7.64    0.61 
  -1  15  -4    8.26    0.65 
  -1  15  -4    7.85    0.69 
   1  15   4    8.42    0.56 
   1 -15  -4    8.38    0.54 
  -1 -15   4    8.75    0.62 
  -1 -15   4    7.85    0.69 
   2  15  -4    0.00    0.20 
   2  15  -4    0.24    0.22 
   2  15  -4    0.33    0.17 
  -2 -15  -4    0.47    0.21 
   2  15  -4    0.32    0.19 
  -2 -15  -4    0.29    0.14 
   2 -15   4    0.18    0.21 
  -2  15   4    0.35    0.17 
   2 -15   4    0.29    0.17 
  -2 -15  -4    0.16    0.20 
  -2  15  -4    0.36    0.25 
  -2  15  -4   -0.25    0.22 
  -2  15  -4    0.09    0.14 
   2  15   4    0.31    0.15 
   2 -15  -4   -0.04    0.31 
  -2  15  -4    0.13    0.20 
   2  15   4   -0.11    0.24 
  -2 -15   4    0.23    0.20 
   2 -15  -4    0.28    0.14 
   2  15   4    0.13    0.19 
   2  15   4    0.20    0.30 
  -2 -15   4    0.29    0.18 
  -3 -15  -4    1.42    0.22 
   3 -15   4    1.36    0.26 
   3  15  -4    1.55    0.31 
   3  15  -4    1.08    0.21 
   3 -15   4    1.24    0.22 
  -3 -15  -4    1.13    0.22 
  -3 -15  -4    1.27    0.25 
   3  15  -4    1.70    0.36 
  -3  15   4    1.43    0.27 
   3  15  -4    0.98    0.22 
  -3  15   4    1.04    0.24 
  -3  15  -4    1.02    0.23 
  -3 -15   4    1.29    0.24 
  -3 -15   4    1.64    0.28 
   3  15   4    1.01    0.17 
   3 -15  -4    1.15    0.18 
   3  15   4    1.42    0.34 
   3  15   4    0.95    0.21 
   3  15   4    1.34    0.28 
  -3  15  -4    1.48    0.30 
  -4  15   4    9.35    0.58 
  -4 -15  -4    9.36    0.50 
  -4 -15  -4    9.67    0.50 
   4 -15   4    7.84    0.56 
   4 -15   4    9.27    0.50 
   4  15  -4    9.62    0.64 
  -4 -15  -4    8.78    0.55 
   4  15  -4    9.70    0.58 
   4  15  -4    8.97    0.57 
   4  15   4    8.98    0.64 
  -4 -15   4    8.87    0.55 
   4  15   4    9.05    0.57 
  -4 -15   4    8.97    0.50 
   5 -15   4    8.70    0.46 
  -5 -15  -4    8.32    0.42 
  -5 -15  -4    8.51    0.42 
   5  15  -4    8.26    0.52 
   5  15  -4    9.08    0.50 
   5  15  -4    8.78    0.46 
  -5  15   4    7.85    0.46 
   5  15   4    8.45    0.53 
  -5  15  -4    8.06    0.47 
   0  16  -4   15.80    0.95 
   0  16  -4   15.84    0.86 
   0  16  -4   14.64    0.86 
   0 -16   4   15.94    0.78 
   0  16   4   15.00    0.74 
   0 -16  -4   14.74    0.80 
   0 -16  -4   15.10    0.75 
   1 -16   4    2.30    0.29 
   1 -16   4    2.04    0.50 
  -1 -16  -4    2.24    0.28 
  -1 -16  -4    1.89    0.30 
   1  16  -4    1.24    0.45 
   1  16  -4    1.90    0.28 
   1  16  -4    2.10    0.35 
  -1  16   4    1.60    0.24 
  -1 -16  -4    2.13    0.35 
   1  16  -4    2.61    0.43 
  -1 -16   4    1.61    0.23 
  -1 -16   4    1.64    0.29 
   1 -16  -4    1.64    0.28 
   1  16   4    1.96    0.24 
  -1  16  -4    1.71    0.34 
   1 -16  -4    1.84    0.31 
   1  16   4    1.35    0.42 
  -1  16  -4    2.15    0.48 
  -1  16  -4    1.79    0.29 
  -1  16  -4    1.70    0.27 
  -2 -16  -4    6.42    0.42 
   2  16  -4    5.97    0.46 
  -2 -16  -4    6.07    0.40 
  -2  16   4    5.85    0.52 
   2  16  -4    5.89    0.50 
  -2  16   4    6.16    0.43 
   2 -16   4    6.17    0.42 
   2  16  -4    6.08    0.53 
   2  16  -4    6.20    0.46 
  -2 -16  -4    5.58    0.48 
   2 -16   4    6.41    0.50 
   2  16   4    5.34    0.47 
  -2  16  -4    5.63    0.49 
  -2 -16   4    5.75    0.48 
  -2  16  -4    5.57    0.46 
   2  16   4    5.10    0.49 
  -2  16  -4    5.46    0.45 
   2 -16  -4    5.65    0.35 
  -3  16   4    5.41    0.39 
   3  16  -4    4.94    0.40 
  -3 -16  -4    5.11    0.35 
  -3  16   4    4.82    0.42 
   3  16  -4    5.50    0.40 
  -3 -16  -4    5.33    0.35 
  -3 -16  -4    5.86    0.43 
   3  16  -4    5.29    0.40 
   3 -16   4    4.70    0.35 
   3  16  -4    5.77    0.47 
   3 -16   4    4.19    0.42 
  -3 -16   4    4.54    0.35 
   3  16   4    6.59    0.70 
  -3  16  -4    5.07    0.40 
   3  16   4    4.52    0.39 
  -3  16  -4    5.61    0.46 
  -3 -16   4    5.50    0.42 
  -4 -16  -4    0.08    0.14 
  -4 -16  -4    0.42    0.10 
   4  16  -4    0.22    0.12 
  -4  16   4    0.31    0.11 
   4 -16   4    0.23    0.09 
   4  16  -4    0.42    0.11 
   4  16  -4    0.28    0.13 
   4  16   4    0.13    0.12 
  -4  16  -4    0.29    0.13 
   0  17  -4    0.29    0.13 
   0  17   4    0.21    0.15 
   0 -17  -4    0.17    0.12 
   0 -17   4    0.25    0.27 
   0  17  -4    0.18    0.16 
   0  17  -4    0.30    0.15 
   0 -17   4    0.21    0.12 
  -1  17   4    3.60    0.41 
   1  17  -4    3.43    0.33 
   1  17  -4    4.31    0.41 
   1 -17   4    3.28    0.27 
  -1 -17  -4    3.29    0.29 
  -1 -17   4    3.56    0.36 
  -1  17  -4    3.43    0.38 
  -1  17  -4    3.84    0.48 
   1  17   4    3.77    0.44 
   1 -17  -4    3.24    0.23 
  -1 -17   4    3.35    0.28 
   2  17  -4    4.55    0.41 
   2 -17   4    4.64    0.31 
  -2 -17  -4    4.96    0.29 
   2  17  -4    4.80    0.35 
  -2  17   4    4.35    0.35 
   2  17  -4    4.19    0.35 
  -2 -17   4    4.44    0.30 
  -2  17  -4    4.74    0.35 
   2  17   4    4.66    0.35 
   0   0  -5    0.05    0.33 
   0   0  -5   -0.26    0.24 
   0   0   5    0.01    0.10 
  -1   0   5   73.28    2.62 
  -1   0  -5   71.48    2.88 
   1   0  -5   70.12    2.63 
  -1   0   5   65.04    2.43 
  -1   0  -5   68.04    2.47 
  -1   0   5   71.47    2.40 
   1   0   5   69.29    2.50 
  -2   0   5    1.74    0.49 
  -2   0  -5    1.58    0.35 
   2   0   5    1.50    0.31 
  -2   0   5    1.12    0.38 
   2   0   5    1.33    0.71 
  -2   0   5    1.47    0.25 
   2   0  -5    1.94    0.64 
   3   0   5    3.11    1.09 
  -3   0   5   -0.12    0.74 
  -3   0  -5    0.46    0.35 
  -3   0  -5    0.78    1.06 
   3   0   5    0.46    0.27 
   4   0   5   94.38    5.23 
  -4   0  -5  104.12    3.89 
   4   0   5  106.31    4.05 
  -4   0   5   98.40    4.52 
  -4   0   5   93.79    3.47 
  -4   0  -5   98.75    3.40 
   4   0  -5   98.80    4.65 
   4   0   5   95.95    3.44 
   4   0   5  101.52    3.93 
  -4   0  -5   93.75    5.27 
  -5   0  -5   40.98    5.24 
   5   0   5   45.12    5.23 
  -5   0  -5   38.40    2.16 
  -5   0  -5   38.24    1.73 
   5   0   5   39.62    2.45 
   5   0  -5   38.20    1.86 
  -5   0  -5   39.66    1.58 
   5   0   5   39.94    2.17 
   5   0   5   37.32    1.59 
   5   0   5   39.49    1.83 
   5   0   5   37.57    1.53 
  -5   0   5   39.70    1.68 
  -5   0  -5   40.89    1.58 
  -6   0   5   13.48    0.86 
   6   0  -5   14.00    0.85 
   6   0  -5   13.13    1.01 
  -6   0  -5   11.42    0.88 
   6   0  -5   14.31    0.92 
  -6   0   5   13.06    0.88 
  -6   0   5   12.21    0.78 
   6   0   5   13.11    0.71 
  -6   0  -5   13.70    0.75 
  -6   0  -5   13.13    0.78 
   6   0   5   12.66    1.48 
   6   0   5   13.08    0.92 
   7   0   5    1.75    1.68 
  -7   0   5    0.45    0.25 
  -7   0   5    0.40    0.25 
   7   0   5    0.88    0.26 
   7   0  -5    0.64    0.25 
   7   0  -5    0.07    0.28 
  -7   0  -5    0.27    0.26 
   7   0  -5    0.38    0.21 
  -7   0  -5   -0.03    0.24 
  -7   0  -5    0.25    0.14 
  -7   0   5    0.66    0.20 
  -7   0   5    0.71    0.69 
  -8   0  -5    0.29    0.13 
  -8   0  -5    0.56    0.33 
   8   0  -5    0.35    0.17 
   8   0   5    0.24    0.18 
  -8   0   5    0.23    0.22 
  -8   0   5    0.19    0.15 
   8   0  -5    0.28    0.19 
  -8   0  -5   -0.11    0.24 
   8   0   5   -0.21    0.26 
  -8   0   5    0.05    0.16 
   8   0  -5    0.04    0.20 
  -9   0   5   14.80    0.83 
   9   0   5   16.50    0.98 
   9   0  -5   16.88    1.02 
  -9   0   5   15.30    0.83 
   9   0  -5   14.20    0.84 
   9   0  -5   14.66    0.63 
  -9   0   5   15.11    0.76 
  10   0   5    1.96    0.21 
  10   0  -5    2.29    0.30 
 -10   0  -5    2.11    0.17 
 -10   0   5    1.82    0.18 
   0  -1  -5   38.33    1.71 
   0  -1  -5   37.17    1.43 
   0  -1   5   38.11    1.36 
   0   1  -5   38.98    1.59 
   0  -1   5   34.98    1.43 
   0   1  -5   36.56    1.52 
   0   1   5   37.27    1.42 
  -1  -1  -5   27.83    1.48 
  -1  -1  -5   24.92    1.52 
   1   1  -5   28.38    1.17 
  -1   1   5   27.78    1.10 
  -1  -1  -5   26.30    1.18 
   1  -1   5   27.61    1.44 
  -1   1   5   27.74    1.37 
   1  -1   5   26.02    1.13 
  -1  -1   5   25.95    0.97 
   1  -1  -5   27.66    1.38 
   1   1   5   27.67    1.15 
  -1  -1   5   25.17    0.97 
   2  -1   5   23.15    1.11 
  -2  -1  -5   21.75    1.12 
   2  -1   5   21.26    1.56 
  -2  -1  -5   23.29    1.68 
  -2   1   5   22.40    1.00 
  -2   1   5   20.97    1.36 
   2   1  -5   22.78    1.18 
  -2  -1   5   20.46    0.93 
  -2   1  -5   22.03    1.59 
   2   1   5   19.86    1.56 
   2   1   5   20.14    1.06 
  -2  -1   5   20.74    1.07 
   2  -1  -5   23.69    1.61 
  -2   1  -5   21.34    1.04 
  -3  -1  -5   18.18    1.76 
  -3  -1  -5   17.09    1.04 
   3  -1   5   15.98    1.02 
  -3   1   5   17.27    1.60 
   3  -1  -5   18.00    1.63 
   3   1   5   18.16    1.85 
  -3  -1   5   13.96    1.22 
  -3   1  -5   14.53    1.78 
  -3   1  -5   16.06    1.01 
  -3  -1   5   15.94    1.29 
   3   1   5   17.74    1.06 
   4  -1   5   17.31    2.51 
   4  -1   5   11.72    1.14 
  -4  -1  -5   10.92    1.02 
   4  -1   5   10.93    0.94 
  -4  -1  -5   11.19    0.63 
  -4  -1  -5   12.12    2.43 
   4   1  -5   10.12    1.69 
  -4   1   5   13.12    1.90 
   4  -1   5   10.88    0.66 
  -4   1  -5   10.96    0.63 
  -4  -1   5   10.43    1.65 
  -4   1  -5   11.34    1.02 
   4  -1  -5    9.36    1.94 
   4   1   5   11.90    0.70 
  -4   1  -5   10.43    2.32 
   4   1   5   17.35    2.39 
   4   1   5   12.05    1.36 
   4   1   5   11.66    1.02 
  -5  -1  -5    9.40    0.78 
   5  -1   5    8.95    5.29 
  -5  -1  -5    9.05    1.15 
   5   1  -5    9.02    1.09 
   5  -1   5    8.88    0.65 
   5  -1   5   10.29    1.30 
   5   1  -5   13.22    1.20 
   5  -1   5   10.83    0.80 
   5   1  -5    9.32    0.66 
  -5  -1  -5    9.06    0.59 
   5  -1   5   12.05    1.42 
  -5   1  -5   10.87    0.62 
   5   1   5   11.60    1.54 
   5   1   5   10.78    1.24 
   5  -1  -5    9.96    0.74 
  -5   1  -5   10.29    0.73 
  -5   1  -5   10.18    0.62 
   5   1   5   10.08    0.71 
   5   1   5    9.76    0.63 
  -5  -1   5    9.98    0.70 
   6  -1   5    6.48    0.65 
   6   1  -5    5.62    0.67 
  -6  -1  -5    6.15    1.18 
  -6   1   5    5.09    0.57 
  -6   1   5    6.01    0.54 
   6   1  -5    5.49    0.61 
   6  -1   5    5.91    0.61 
   6  -1   5    5.16    1.10 
  -6   1   5    6.46    0.60 
   6   1  -5    5.75    0.54 
  -6  -1  -5    6.43    0.52 
  -6  -1  -5    6.02    0.48 
   6  -1   5    5.73    0.50 
  -6  -1  -5    5.38    0.63 
  -6  -1   5    5.75    0.53 
   6  -1  -5    6.12    0.59 
  -6   1  -5    6.31    0.55 
  -6  -1   5    4.81    0.61 
   6   1   5    5.67    0.61 
  -6   1  -5    7.00    0.50 
   6  -1  -5    6.04    0.70 
  -6  -1   5    6.95    0.65 
  -6   1  -5    5.82    0.64 
   6   1   5    3.97    1.12 
   7  -1   5   26.50    1.42 
  -7   1   5   22.78    1.76 
   7  -1   5   20.99    2.35 
  -7  -1  -5   23.42    1.15 
  -7   1   5   26.79    1.36 
   7   1  -5   25.61    1.35 
   7   1  -5   24.41    1.20 
  -7   1   5   23.38    1.20 
  -7  -1  -5   23.69    1.18 
  -7   1   5   24.72    1.25 
  -7  -1  -5   25.34    1.38 
   7   1  -5   25.84    1.48 
   7  -1  -5   24.35    1.46 
   7   1   5   22.36    2.55 
   7  -1  -5   25.85    1.32 
   7  -1  -5   25.11    1.36 
  -7   1  -5   24.24    1.16 
  -7  -1   5   24.91    1.20 
   7   1   5   27.10    1.38 
  -7  -1   5   23.81    1.23 
  -7  -1   5   24.28    1.29 
  -7   1  -5   24.77    1.16 
  -7   1  -5   22.67    1.32 
   8  -1   5    7.66    0.67 
  -8   1   5    8.27    0.67 
  -8   1   5    8.39    0.63 
   8   1  -5    8.04    0.52 
  -8   1   5    8.21    0.59 
  -8  -1  -5    8.54    0.56 
   8   1  -5    8.40    0.66 
   8   1  -5    8.24    0.76 
   8   1  -5    7.69    0.71 
  -8  -1  -5    7.62    0.76 
   8   1   5    7.15    0.68 
   8   1   5    8.14    0.65 
  -8   1  -5    8.70    0.56 
   8  -1  -5    7.43    0.73 
  -8  -1   5    8.21    0.58 
  -8  -1   5    9.17    0.72 
   8  -1  -5    7.84    0.62 
  -8  -1   5    8.23    0.62 
   8  -1  -5    8.50    0.68 
  -8   1  -5    8.11    0.70 
   9   1  -5    1.17    0.30 
   9   1  -5    0.55    0.26 
  -9  -1  -5    0.83    0.19 
  -9   1   5    0.61    0.16 
  -9   1   5    1.06    0.25 
  -9   1   5    0.97    0.21 
   9  -1  -5    0.90    0.30 
   9   1   5    0.64    0.20 
  -9   1  -5    0.86    0.29 
  -9  -1   5    1.03    0.27 
  -9  -1   5    1.00    0.23 
   9  -1  -5    0.79    0.35 
  10   1  -5    2.54    0.29 
 -10   1   5    2.58    0.21 
  10  -1   5    2.56    0.25 
 -10  -1  -5    2.92    0.20 
 -10   1  -5    2.60    0.18 
 -10  -1   5    2.86    0.22 
  10  -1  -5    2.95    0.33 
  10   1   5    2.79    0.23 
   0  -2  -5    1.36    0.29 
   0   2   5    0.80    0.20 
   0   2   5    1.25    0.48 
   0  -2  -5    0.46    0.42 
   0  -2   5    1.03    0.18 
   0   2  -5    1.29    0.34 
   0  -2   5    0.98    0.16 
   0   2  -5    0.84    0.27 
  -1  -2  -5  109.53    4.24 
  -1   2   5  114.66    3.94 
   1  -2   5  110.15    3.83 
   1  -2   5  110.15    4.16 
  -1   2   5  111.19    4.20 
  -1  -2  -5  112.15    4.37 
  -1  -2  -5  112.72    3.91 
   1   2   5  104.72    3.85 
  -1   2  -5  108.51    4.04 
   1  -2  -5  108.35    4.11 
   1  -2  -5  105.25    3.69 
  -1  -2   5  109.02    3.46 
  -2  -2  -5   79.10    3.46 
   2   2  -5   75.76    2.58 
  -2  -2  -5   77.98    2.93 
  -2  -2  -5   75.94    3.52 
  -2   2   5   77.39    3.26 
   2  -2   5   80.60    3.47 
  -2  -2   5   74.01    2.64 
  -2  -2   5   76.14    2.55 
   2   2   5   73.59    2.86 
  -2   2  -5   77.73    3.39 
  -2  -2   5   79.09    2.55 
   3   2  -5  142.48    5.44 
  -3   2   5  165.52    6.19 
   3  -2   5  155.45    6.42 
  -3   2   5  164.48    5.48 
  -3  -2  -5  158.74    5.61 
   3  -2   5  159.16    5.68 
   3  -2   5  164.47    5.66 
  -3  -2  -5  151.31    6.48 
   3   2   5  153.77    5.54 
  -3  -2   5  157.33    5.21 
   3  -2  -5  153.10    6.16 
  -3  -2   5  149.65    5.37 
  -3   2  -5  161.19    6.40 
  -3  -2   5  158.79    5.38 
  -4  -2  -5   51.16    1.94 
   4  -2   5   49.59    2.40 
  -4  -2  -5   56.69    4.31 
   4  -2   5   52.69    2.53 
  -4  -2  -5   51.95    2.39 
   4  -2   5   52.42    2.00 
  -4   2   5   51.41    2.23 
   4  -2   5   56.19    4.27 
  -4   2   5   44.30    3.30 
   4   2   5   48.21    2.33 
  -4   2  -5   51.21    4.09 
   4   2   5   50.50    2.46 
   4   2   5   48.82    1.90 
   4  -2  -5   51.05    3.77 
  -4  -2   5   53.09    2.08 
   4   2   5   51.85    3.91 
   5  -2   5   25.40    1.94 
   5  -2   5   25.25    1.74 
  -5   2   5   27.47    1.57 
   5   2  -5   27.28    1.38 
  -5  -2  -5   25.95    1.18 
  -5  -2  -5   24.90    1.33 
   5   2  -5   25.54    1.17 
   5  -2   5   24.93    1.40 
  -5   2   5   27.03    1.29 
  -5   2   5   26.82    1.23 
   5   2  -5   25.94    1.43 
  -5  -2  -5   26.60    1.74 
   5  -2   5   27.22    1.18 
  -5   2   5   24.94    1.28 
  -5  -2  -5   26.59    1.15 
   5  -2  -5   26.75    1.32 
   5  -2  -5   25.31    1.31 
   5   2   5   25.80    1.28 
  -5   2  -5   32.86    8.59 
  -5   2  -5   24.32    1.11 
  -5   2  -5   24.83    1.12 
   5   2   5   21.81    2.47 
   5   2   5   26.97    1.80 
  -5  -2   5   25.53    1.21 
  -5   2  -5   24.38    1.51 
  -6  -2  -5    3.78    0.43 
   6  -2   5    3.20    0.47 
   6   2  -5    2.93    0.48 
  -6   2   5    3.33    0.50 
  -6   2   5    3.59    0.47 
   6  -2   5    2.88    0.49 
  -6  -2  -5    3.95    0.52 
  -6  -2  -5    2.04    0.43 
   6   2  -5    3.23    0.41 
  -6  -2  -5    3.66    1.04 
  -6   2   5    3.63    0.76 
  -6   2   5    3.75    0.41 
   6  -2   5    0.37    1.66 
   6   2  -5    3.51    0.55 
   6  -2   5    3.89    0.41 
   6  -2   5    2.89    0.92 
  -6  -2   5    3.79    0.50 
  -6   2  -5    3.09    0.41 
   6   2   5    3.11    0.53 
  -6   2  -5    3.78    0.51 
  -6  -2   5    2.02    0.43 
  -6   2  -5    3.29    0.42 
  -6  -2   5    2.72    0.38 
   6   2   5    2.87    1.07 
   7   2  -5    5.78    0.47 
  -7   2   5    6.80    0.65 
  -7   2   5    4.75    0.97 
   7  -2   5    5.14    1.55 
  -7  -2  -5    5.95    0.54 
  -7  -2  -5    5.02    0.64 
  -7  -2  -5    6.33    0.50 
   7   2  -5    6.14    0.62 
   7  -2   5    6.49    0.69 
  -7   2   5    6.00    0.56 
  -7   2   5    6.04    0.54 
   7   2  -5    6.31    0.72 
  -7  -2   5    5.87    0.50 
   7  -2  -5    6.69    0.73 
  -7   2  -5    5.34    0.47 
  -7  -2   5    5.99    0.58 
   7   2   5    5.24    0.66 
   7   2   5    5.36    0.59 
  -7   2  -5    4.96    0.52 
  -7  -2   5    6.76    0.61 
   7  -2  -5    6.02    0.61 
   7  -2  -5    6.26    0.63 
  -7   2  -5    6.46    0.63 
   8  -2   5    7.66    0.68 
   8   2  -5    7.63    0.70 
  -8   2   5    7.54    0.58 
   8   2  -5    8.69    0.75 
   8   2  -5    7.62    0.46 
  -8  -2  -5    7.47    0.53 
  -8  -2  -5    8.48    0.85 
  -8   2   5    7.41    0.58 
   8   2  -5    7.62    0.64 
   8   2   5    7.31    0.92 
  -8   2  -5    7.61    0.68 
   8  -2  -5    6.93    0.62 
  -8  -2   5    8.46    0.68 
   8  -2  -5    7.78    0.71 
   8   2   5    8.27    0.66 
  -8   2  -5    7.44    0.52 
  -8  -2   5    7.44    0.60 
   8  -2  -5    7.02    0.61 
  -8  -2   5    7.77    0.54 
   9   2  -5    0.06    0.19 
   9  -2   5    0.22    0.13 
  -9   2   5    0.13    0.11 
   9   2  -5    0.22    0.24 
  -9   2   5    0.00    0.19 
  -9  -2  -5   -0.01    0.10 
   9  -2  -5   -0.26    0.12 
  -9   2  -5    0.11    0.20 
  -9   2  -5    0.02    0.10 
   9  -2  -5   -0.18    0.28 
  -9  -2   5   -0.28    0.17 
  -9  -2   5   -0.04    0.11 
 -10  -2  -5   12.11    0.52 
 -10   2   5   11.72    0.52 
  10  -2   5   12.96    0.59 
  10   2  -5   12.62    0.62 
  10   2   5   12.00    0.50 
  10  -2  -5   12.24    0.61 
 -10   2  -5   10.68    0.50 
   0  -3   5   63.90    2.21 
   0   3   5   61.84    2.35 
   0  -3   5   62.46    2.31 
   0   3  -5   63.95    2.31 
   0  -3  -5   65.69    2.81 
   0  -3  -5   64.30    2.42 
   0   3   5   65.41    2.84 
   1  -3   5   18.81    1.26 
   1  -3   5   15.97    1.13 
  -1  -3  -5   18.95    0.98 
  -1   3   5   20.06    1.30 
  -1  -3  -5   18.92    1.39 
  -1   3   5   16.08    0.86 
  -1  -3  -5   18.68    1.47 
  -1   3  -5   18.21    1.21 
   1  -3  -5   16.70    0.92 
   1  -3  -5   18.33    1.38 
  -1  -3   5   16.69    0.59 
   1   3   5   17.84    0.91 
  -2  -3  -5  105.62    3.86 
  -2  -3  -5  100.55    4.39 
   2  -3   5  105.78    4.43 
  -2  -3  -5  104.46    4.58 
   2  -3   5  106.42    3.85 
  -2   3   5  109.42    3.78 
  -2   3   5  107.97    4.34 
  -2  -3   5   97.41    3.26 
   2  -3  -5  102.13    3.66 
   2  -3  -5  105.40    4.33 
  -2  -3   5  100.79    3.38 
  -2  -3   5  105.48    3.27 
   3  -3   5  110.16    5.08 
  -3   3   5  112.39    4.01 
   3  -3   5  113.62    4.23 
  -3   3   5  106.28    3.82 
  -3  -3  -5  105.49    3.80 
  -3  -3  -5  112.62    4.16 
  -3  -3  -5  102.33    4.89 
  -3  -3  -5  108.77    5.16 
   3  -3   5  114.88    4.18 
  -3   3   5  113.37    4.86 
   3   3   5  104.26    3.95 
  -3   3  -5  110.66    4.94 
  -3  -3   5  107.60    3.57 
   3  -3  -5  102.18    4.95 
   3  -3  -5   99.94    3.84 
  -3  -3   5  101.56    3.70 
  -4  -3  -5   18.77    2.84 
  -4  -3  -5   21.02    1.43 
   4  -3   5   20.96    1.02 
   4  -3   5   21.43    1.47 
  -4  -3  -5   20.66    3.16 
  -4   3   5   22.35    1.25 
   4  -3   5   19.57    3.28 
   4  -3   5   21.21    1.40 
  -4   3   5   22.02    1.08 
  -4  -3  -5   21.39    0.98 
   4   3   5   21.78    1.43 
  -4   3  -5   22.07    3.04 
   4   3   5   23.06    1.68 
  -4  -3   5   21.43    1.11 
  -5   3   5   19.30    1.29 
   5   3  -5   18.91    1.16 
  -5   3   5   18.70    1.03 
   5  -3   5   18.34    0.98 
  -5  -3  -5   18.72    0.89 
   5   3  -5   18.34    1.05 
   5  -3   5   18.74    1.46 
   5  -3   5   16.37    1.63 
  -5   3   5   18.08    0.96 
   5   3  -5   16.39    0.87 
  -5  -3  -5   19.35    0.94 
  -5  -3  -5   16.30    1.10 
   5  -3   5   17.24    0.91 
  -5   3   5   18.14    0.99 
   5  -3  -5   18.67    1.05 
   5   3   5   18.33    1.03 
  -5   3  -5   16.34    0.92 
  -5   3  -5   18.53    1.05 
  -5   3  -5   18.01    0.88 
   5  -3  -5   15.48    1.06 
  -5  -3   5   17.54    1.15
[truncated: 762,906 more chars]
