# Supplementary material for: Enantioselective Michael Spirocyclization of Palladium Enolates
Source: ACS Catal. 2025 Jul 6;15(14):12231–7. doi: 10.1021/acscatal.5c02758 (PMC12854706; doi:10.1021/acscatal.5c02758)
Supplement: Supplementary file 3 [file cs5c02758_si_003.cif]

 
data_V25038 
  
_audit_creation_method            'SHELXL-2019/1' 
_shelx_SHELXL_version_number      '2019/1' 
_chemical_name_systematic         ? 
_chemical_name_common             ? 
_chemical_melting_point           ? 
_chemical_formula_moiety          ? 
_chemical_formula_sum 
 'C18 H22 O2' 
_chemical_formula_weight          270.35 
  
loop_ 
 _atom_type_symbol 
 _atom_type_description 
 _atom_type_scat_dispersion_real 
 _atom_type_scat_dispersion_imag 
 _atom_type_scat_source 
 'C'  'C'   0.0181   0.0091 
 'International Tables Vol C Tables 4.2.6.8 and 6.1.1.4' 
 'H'  'H'   0.0000   0.0000 
 'International Tables Vol C Tables 4.2.6.8 and 6.1.1.4' 
 'O'  'O'   0.0492   0.0322 
 'International Tables Vol C Tables 4.2.6.8 and 6.1.1.4' 
  
_space_group_crystal_system       monoclinic 
_space_group_IT_number            4 
_space_group_name_H-M_alt         'P 21' 
_space_group_name_Hall            'P 2yb' 
  
_shelx_space_group_comment 
; 
The symmetry employed for this shelxl refinement is uniquely defined 
by the following loop, which should always be used as a source of 
symmetry information in preference to the above space-group names. 
They are only intended as comments. 
; 
  
loop_ 
 _space_group_symop_operation_xyz 
 'x, y, z' 
 '-x, y+1/2, -z' 
  
_cell_length_a                    5.9068(7) 
_cell_length_b                    15.569(2) 
_cell_length_c                    15.9353(19) 
_cell_angle_alpha                 90 
_cell_angle_beta                  95.830(9) 
_cell_angle_gamma                 90 
_cell_volume                      1457.9(3) 
_cell_formula_units_Z             4 
_cell_measurement_temperature     100(2) 
_cell_measurement_reflns_used     9923 
_cell_measurement_theta_min       2.79 
_cell_measurement_theta_max       74.47 
  
_exptl_crystal_description        Needle 
_exptl_crystal_colour             colourless 
_exptl_crystal_density_meas       ? 
_exptl_crystal_density_method     'not measured' 
_exptl_crystal_density_diffrn     1.232 
_exptl_crystal_F_000              584 
_exptl_transmission_factor_min    ? 
_exptl_transmission_factor_max    ? 
_exptl_crystal_size_max           0.200 
_exptl_crystal_size_mid           0.050 
_exptl_crystal_size_min           0.050 
_exptl_absorpt_coefficient_mu     0.615 
_shelx_estimated_absorpt_T_min    0.887 
_shelx_estimated_absorpt_T_max    0.970 
_exptl_absorpt_correction_type    multi-scan 
_exptl_absorpt_correction_T_min   0.5453 
_exptl_absorpt_correction_T_max   0.7538 
_exptl_absorpt_process_details    'SADABS-2016/2 (Sheldrick, 2014)' 
_exptl_absorpt_special_details    ? 
_diffrn_ambient_temperature       100(2) 
_diffrn_radiation_wavelength      1.54178 
_diffrn_radiation_type            CuK\a 
_diffrn_source                    'I\mS HB micro-focus sealed tube' 
_diffrn_measurement_device_type   'Bruker D8 VENTURE Kappa Duo PHOTON II CPAD' 
_diffrn_measurement_method        '\f and \w scans' 
_diffrn_detector_area_resol_mean  7.69 
_diffrn_reflns_number             37754 
_diffrn_reflns_av_unetI/netI      0.0454 
_diffrn_reflns_av_R_equivalents   0.0777 
_diffrn_reflns_limit_h_min        -7 
_diffrn_reflns_limit_h_max        7 
_diffrn_reflns_limit_k_min        -19 
_diffrn_reflns_limit_k_max        19 
_diffrn_reflns_limit_l_min        -19 
_diffrn_reflns_limit_l_max        19 
_diffrn_reflns_theta_min          2.787 
_diffrn_reflns_theta_max          74.590 
_diffrn_reflns_theta_full         67.679 
_diffrn_measured_fraction_theta_max   1.000 
_diffrn_measured_fraction_theta_full  1.000 
_diffrn_reflns_Laue_measured_fraction_max    1.000 
_diffrn_reflns_Laue_measured_fraction_full   1.000 
_diffrn_reflns_point_group_measured_fraction_max   0.989 
_diffrn_reflns_point_group_measured_fraction_full  0.999 
_reflns_number_total              5928 
_reflns_number_gt                 5625 
_reflns_threshold_expression      'I > 2\s(I)' 
_reflns_Friedel_coverage          0.906 
_reflns_Friedel_fraction_max      0.978 
_reflns_Friedel_fraction_full     0.998 
  
_reflns_special_details 
; 
 Reflections were merged by SHELXL according to the crystal 
 class for the calculation of statistics and refinement. 
  
 _reflns_Friedel_fraction is defined as the number of unique 
 Friedel pairs measured divided by the number that would be 
 possible theoretically, ignoring centric projections and 
 systematic absences. 
; 
  
_computing_data_collection        'APEX3 v2019.11-0 (Bruker Nano, 2020)' 
_computing_cell_refinement        'SAINT v8.40A (Bruker-AXS, 2013)' 
_computing_data_reduction         'SAINT v8.40A (Bruker-AXS, 2013)' 
_computing_structure_solution     'SHELXS-2013/1 (Sheldrick, 2015)' 
_computing_structure_refinement 'SHELXL-2019/1 (Sheldrick, 2019)' 
_computing_molecular_graphics     'Bruker SHELXTL' 
_computing_publication_material   'Bruker SHELXTL' 
_refine_special_details 
; 
 Refinement of F^2^ against ALL reflections.  The weighted R-factor wR and 
 goodness of fit S are based on F^2^, conventional R-factors R are based 
 on F, with F set to zero for negative F^2^. The threshold expression of 
 F^2^ > 2sigma(F^2^) is used only for calculating R-factors(gt) etc. and is 
 not relevant to the choice of reflections for refinement.  R-factors based 
 on F^2^ are statistically about twice as large as those based on F, and R- 
 factors based on ALL data will be even larger. 
; 
_refine_ls_structure_factor_coef  Fsqd 
_refine_ls_matrix_type            full 
_refine_ls_weighting_scheme       calc 
_refine_ls_weighting_details 
'w=1/[\s^2^(Fo^2^)+(0.0827P)^2^+0.3958P] where P=(Fo^2^+2Fc^2^)/3' 
_atom_sites_solution_primary      direct 
_atom_sites_solution_secondary    difmap 
_atom_sites_solution_hydrogens    geom 
_refine_ls_hydrogen_treatment     constr 
_refine_ls_extinction_method      none 
_refine_ls_extinction_coef        . 
_refine_ls_abs_structure_details 
; 
 Flack x determined using 2568 quotients [(I+)-(I-)]/[(I+)+(I-)] 
 (Parsons, Flack and Wagner, Acta Cryst. B69 (2013) 249-259). 
 Bayesian Statistics
Student_T Nu      100
Select Pairs     2818
Theta_Min ..     3.98
Theta_Max ..    74.44
P2(true)....    1.000
P3(true)....    1.000
P3(rac-twin)  0.7E-05
P3(false) ..  0.7E-17
G ..........   1.2501
G (su) .....   0.2517
Hooft y ....-0.13(13)
Flack x ....    0.0(2)
Parsons z ..  -0.14(9)
; 
_refine_ls_abs_structure_Flack    0.0(2) 
_chemical_absolute_configuration  ad 
_refine_ls_number_reflns          5928 
_refine_ls_number_parameters      361 
_refine_ls_number_restraints      1 
_refine_ls_R_factor_all           0.0502 
_refine_ls_R_factor_gt            0.0470 
_refine_ls_wR_factor_ref          0.1243 
_refine_ls_wR_factor_gt           0.1204 
_refine_ls_goodness_of_fit_ref    1.019 
_refine_ls_restrained_S_all       1.019 
_refine_ls_shift/su_max           0.000 
_refine_ls_shift/su_mean          0.000 
  
loop_ 
 _atom_site_label 
 _atom_site_type_symbol 
 _atom_site_fract_x 
 _atom_site_fract_y 
 _atom_site_fract_z 
 _atom_site_U_iso_or_equiv 
 _atom_site_adp_type 
 _atom_site_occupancy 
 _atom_site_site_symmetry_order 
 _atom_site_calc_flag 
 _atom_site_refinement_flags_posn 
 _atom_site_refinement_flags_adp 
 _atom_site_refinement_flags_occupancy 
 _atom_site_disorder_assembly 
 _atom_site_disorder_group 
O1 O 0.8508(3) 0.82815(13) 0.90377(13) 0.0238(4) Uani 1 1 d . . . . . 
C1 C 0.7524(4) 0.89675(17) 0.89762(16) 0.0164(5) Uani 1 1 d . . . . . 
C2 C 0.8233(4) 0.97019(19) 0.95671(18) 0.0212(5) Uani 1 1 d . . . . . 
H2A H 0.894915 1.015854 0.925190 0.025 Uiso 1 1 calc R U . . . 
H2B H 0.937367 0.949476 1.001997 0.025 Uiso 1 1 calc R U . . . 
C3 C 0.6181(5) 1.00745(19) 0.99613(18) 0.0227(6) Uani 1 1 d . . . . . 
H3A H 0.557686 0.964088 1.033461 0.027 Uiso 1 1 calc R U . . . 
H3B H 0.666302 1.058304 1.030743 0.027 Uiso 1 1 calc R U . . . 
C4 C 0.4326(4) 1.03323(17) 0.92721(18) 0.0199(5) Uani 1 1 d . . . . . 
H4A H 0.490493 1.079181 0.892124 0.024 Uiso 1 1 calc R U . . . 
H4B H 0.300119 1.056201 0.953350 0.024 Uiso 1 1 calc R U . . . 
C5 C 0.3576(4) 0.95632(17) 0.87132(17) 0.0180(5) Uani 1 1 d . . . . . 
H5A H 0.240609 0.975499 0.826323 0.022 Uiso 1 1 calc R U . . . 
H5B H 0.286850 0.912891 0.905796 0.022 Uiso 1 1 calc R U . . . 
C6 C 0.5562(4) 0.91398(15) 0.83018(16) 0.0148(5) Uani 1 1 d . . . . . 
C7 C 0.6385(5) 0.97251(18) 0.76067(17) 0.0202(5) Uani 1 1 d . . . . . 
H7A H 0.637781 1.033577 0.777947 0.024 Uiso 1 1 calc R U . . . 
H7B H 0.794358 0.956626 0.748767 0.024 Uiso 1 1 calc R U . . . 
C8 C 0.4659(5) 0.95673(18) 0.68241(18) 0.0246(6) Uani 1 1 d . . . . . 
H8A H 0.350017 1.002879 0.676790 0.030 Uiso 1 1 calc R U . . . 
H8B H 0.544577 0.955237 0.630465 0.030 Uiso 1 1 calc R U . . . 
C9 C 0.3538(5) 0.86943(18) 0.69693(17) 0.0211(5) Uani 1 1 d . . . . . 
H9A H 0.367283 0.830551 0.648528 0.025 Uiso 1 1 calc R U . . . 
H9B H 0.190634 0.876914 0.704405 0.025 Uiso 1 1 calc R U . . . 
C10 C 0.4843(4) 0.83295(16) 0.77777(16) 0.0154(5) Uani 1 1 d . . . . . 
H10 H 0.626061 0.805316 0.761324 0.019 Uiso 1 1 calc R U . . . 
C11 C 0.3515(5) 0.76475(16) 0.82058(17) 0.0181(5) Uani 1 1 d . . . . . 
H11A H 0.199096 0.787620 0.828984 0.022 Uiso 1 1 calc R U . . . 
H11B H 0.431395 0.751954 0.876846 0.022 Uiso 1 1 calc R U . . . 
C12 C 0.3238(4) 0.68168(16) 0.76962(16) 0.0158(5) Uani 1 1 d . . . . . 
O2 O 0.4370(3) 0.66800(12) 0.71147(13) 0.0215(4) Uani 1 1 d . . . . . 
C13 C 0.1592(4) 0.61522(16) 0.79438(16) 0.0160(5) Uani 1 1 d . . . . . 
C14 C 0.1914(5) 0.52943(17) 0.77150(17) 0.0191(5) Uani 1 1 d . . . . . 
H14 H 0.318886 0.514203 0.742809 0.023 Uiso 1 1 calc R U . . . 
C15 C 0.0380(5) 0.46678(18) 0.79059(18) 0.0215(5) Uani 1 1 d . . . . . 
H15 H 0.061389 0.408610 0.775684 0.026 Uiso 1 1 calc R U . . . 
C16 C -0.1508(5) 0.48929(17) 0.83171(18) 0.0213(5) Uani 1 1 d . . . . . 
H16 H -0.257603 0.446587 0.843912 0.026 Uiso 1 1 calc R U . . . 
C17 C -0.1828(5) 0.57384(18) 0.85478(18) 0.0214(5) Uani 1 1 d . . . . . 
H17 H -0.311560 0.588807 0.882868 0.026 Uiso 1 1 calc R U . . . 
C18 C -0.0286(4) 0.63680(16) 0.83725(17) 0.0180(5) Uani 1 1 d . . . . . 
H18 H -0.050193 0.694463 0.854256 0.022 Uiso 1 1 calc R U . . . 
O3 O -0.0381(3) 0.09796(14) 0.59989(13) 0.0265(5) Uani 1 1 d . . . . . 
C21 C 0.0291(4) 0.09124(17) 0.53052(17) 0.0175(5) Uani 1 1 d . . . . . 
C22 C -0.0483(4) 0.01798(17) 0.47192(19) 0.0209(5) Uani 1 1 d . . . . . 
H22A H -0.138398 0.041038 0.421097 0.025 Uiso 1 1 calc R U . . . 
H22B H -0.147050 -0.021341 0.500736 0.025 Uiso 1 1 calc R U . . . 
C23 C 0.1581(5) -0.03184(18) 0.44562(18) 0.0207(5) Uani 1 1 d . . . . . 
H23A H 0.237428 -0.060875 0.495505 0.025 Uiso 1 1 calc R U . . . 
H23B H 0.105786 -0.076405 0.403753 0.025 Uiso 1 1 calc R U . . . 
C24 C 0.3222(5) 0.02911(17) 0.40755(17) 0.0191(5) Uani 1 1 d . . . . . 
H24A H 0.246920 0.053918 0.354697 0.023 Uiso 1 1 calc R U . . . 
H24B H 0.457408 -0.003356 0.393468 0.023 Uiso 1 1 calc R U . . . 
C25 C 0.3977(4) 0.10173(16) 0.46901(16) 0.0162(5) Uani 1 1 d . . . . . 
H25A H 0.499537 0.141035 0.441611 0.019 Uiso 1 1 calc R U . . . 
H25B H 0.486072 0.076875 0.519332 0.019 Uiso 1 1 calc R U . . . 
C26 C 0.1961(4) 0.15400(16) 0.49762(17) 0.0164(5) Uani 1 1 d . . . . . 
C27 C 0.0743(5) 0.20658(18) 0.4224(2) 0.0250(6) Uani 1 1 d . . . . . 
H27A H 0.100788 0.179710 0.367973 0.030 Uiso 1 1 calc R U . . . 
H27B H -0.091714 0.208810 0.426580 0.030 Uiso 1 1 calc R U . . . 
C28 C 0.1758(6) 0.2967(2) 0.42856(19) 0.0283(6) Uani 1 1 d . . . . . 
H28A H 0.055163 0.339838 0.434448 0.034 Uiso 1 1 calc R U . . . 
H28B H 0.250330 0.310276 0.377251 0.034 Uiso 1 1 calc R U . . . 
C29 C 0.3510(4) 0.29777(17) 0.50677(18) 0.0204(5) Uani 1 1 d . . . . . 
H29A H 0.506219 0.286396 0.491139 0.024 Uiso 1 1 calc R U . . . 
H29B H 0.350278 0.353734 0.536239 0.024 Uiso 1 1 calc R U . . . 
C30 C 0.2717(4) 0.22561(17) 0.56180(17) 0.0167(5) Uani 1 1 d . . . . . 
H30 H 0.132753 0.246391 0.586545 0.020 Uiso 1 1 calc R U . . . 
C31 C 0.4459(5) 0.20026(17) 0.63482(18) 0.0197(5) Uani 1 1 d . . . . . 
H31A H 0.401328 0.144305 0.657642 0.024 Uiso 1 1 calc R U . . . 
H31B H 0.596009 0.192747 0.613229 0.024 Uiso 1 1 calc R U . . . 
C32 C 0.4685(5) 0.26582(17) 0.70579(17) 0.0185(5) Uani 1 1 d . . . . . 
O4 O 0.3478(4) 0.32854(14) 0.70583(14) 0.0310(5) Uani 1 1 d . . . . . 
C33 C 0.6420(5) 0.24808(16) 0.77941(17) 0.0189(5) Uani 1 1 d . . . . . 
C34 C 0.6013(5) 0.27911(18) 0.85914(18) 0.0235(6) Uani 1 1 d . . . . . 
H34 H 0.465060 0.309654 0.865892 0.028 Uiso 1 1 calc R U . . . 
C35 C 0.7596(6) 0.2652(2) 0.92803(19) 0.0286(6) Uani 1 1 d . . . . . 
H35 H 0.729621 0.285267 0.982102 0.034 Uiso 1 1 calc R U . . . 
C36 C 0.9609(6) 0.2225(2) 0.91899(19) 0.0287(6) Uani 1 1 d . . . . . 
H36 H 1.069930 0.214279 0.966371 0.034 Uiso 1 1 calc R U . . . 
C37 C 1.0029(5) 0.1915(2) 0.8401(2) 0.0269(6) Uani 1 1 d . . . . . 
H37 H 1.141034 0.162147 0.833614 0.032 Uiso 1 1 calc R U . . . 
C38 C 0.8432(5) 0.20354(18) 0.77068(18) 0.0213(5) Uani 1 1 d . . . . . 
H38 H 0.871300 0.181343 0.717185 0.026 Uiso 1 1 calc R U . . . 
  
loop_ 
 _atom_site_aniso_label 
 _atom_site_aniso_U_11 
 _atom_site_aniso_U_22 
 _atom_site_aniso_U_33 
 _atom_site_aniso_U_23 
 _atom_site_aniso_U_13 
 _atom_site_aniso_U_12 
O1 0.0228(10) 0.0222(10) 0.0261(10) -0.0019(8) 0.0003(8) 0.0085(8) 
C1 0.0131(11) 0.0196(12) 0.0171(12) 0.0012(9) 0.0052(9) 0.0005(10) 
C2 0.0156(11) 0.0243(13) 0.0234(13) -0.0075(11) 0.0003(10) 0.0009(10) 
C3 0.0184(12) 0.0253(14) 0.0245(14) -0.0090(11) 0.0030(10) 0.0010(11) 
C4 0.0155(11) 0.0164(12) 0.0285(14) -0.0064(11) 0.0057(10) 0.0016(10) 
C5 0.0126(11) 0.0186(12) 0.0232(13) -0.0033(10) 0.0030(9) 0.0018(9) 
C6 0.0133(10) 0.0133(11) 0.0183(11) -0.0013(9) 0.0035(9) 0.0001(9) 
C7 0.0216(12) 0.0182(12) 0.0216(13) 0.0016(10) 0.0052(10) -0.0018(10) 
C8 0.0326(15) 0.0207(14) 0.0198(14) 0.0033(10) -0.0010(11) -0.0008(11) 
C9 0.0224(13) 0.0212(13) 0.0188(13) -0.0010(10) -0.0021(10) -0.0008(10) 
C10 0.0138(11) 0.0159(11) 0.0170(12) -0.0012(9) 0.0040(9) -0.0009(9) 
C11 0.0194(12) 0.0159(12) 0.0205(12) -0.0022(10) 0.0085(9) -0.0024(10) 
C12 0.0155(11) 0.0145(12) 0.0178(12) 0.0000(9) 0.0033(9) 0.0011(9) 
O2 0.0234(9) 0.0204(9) 0.0226(10) -0.0036(7) 0.0108(8) -0.0006(8) 
C13 0.0169(11) 0.0139(11) 0.0173(11) 0.0008(9) 0.0027(9) 0.0000(9) 
C14 0.0208(12) 0.0168(12) 0.0202(12) -0.0013(10) 0.0042(10) 0.0024(10) 
C15 0.0253(13) 0.0139(11) 0.0252(13) -0.0002(10) 0.0023(10) 0.0021(10) 
C16 0.0223(13) 0.0170(13) 0.0246(13) 0.0048(10) 0.0022(10) -0.0037(10) 
C17 0.0190(12) 0.0220(13) 0.0245(13) 0.0036(10) 0.0080(10) 0.0012(10) 
C18 0.0202(12) 0.0131(11) 0.0214(12) 0.0011(9) 0.0050(10) 0.0017(10) 
O3 0.0248(10) 0.0299(11) 0.0271(10) -0.0048(8) 0.0138(8) -0.0034(9) 
C21 0.0111(10) 0.0174(12) 0.0243(13) -0.0009(10) 0.0038(9) 0.0030(9) 
C22 0.0157(12) 0.0195(13) 0.0282(14) -0.0039(10) 0.0059(10) -0.0040(10) 
C23 0.0196(12) 0.0176(12) 0.0255(13) -0.0046(10) 0.0050(10) -0.0007(10) 
C24 0.0172(12) 0.0213(12) 0.0198(12) -0.0039(10) 0.0060(10) -0.0012(10) 
C25 0.0125(10) 0.0184(12) 0.0181(11) -0.0020(9) 0.0029(9) -0.0013(9) 
C26 0.0131(11) 0.0154(12) 0.0204(12) -0.0002(9) 0.0010(9) 0.0019(9) 
C27 0.0236(13) 0.0207(13) 0.0289(15) 0.0037(11) -0.0056(11) 0.0008(11) 
C28 0.0344(16) 0.0246(15) 0.0246(14) 0.0066(11) -0.0034(12) -0.0044(12) 
C29 0.0181(12) 0.0172(12) 0.0258(14) 0.0013(10) 0.0021(10) -0.0005(10) 
C30 0.0153(11) 0.0151(11) 0.0197(12) -0.0013(9) 0.0023(10) 0.0014(9) 
C31 0.0224(12) 0.0147(11) 0.0210(12) -0.0038(9) -0.0029(10) 0.0038(10) 
C32 0.0190(12) 0.0159(12) 0.0212(13) -0.0013(10) 0.0044(10) 0.0006(10) 
O4 0.0333(11) 0.0285(11) 0.0308(12) -0.0097(9) 0.0003(9) 0.0122(9) 
C33 0.0235(13) 0.0147(11) 0.0188(13) -0.0015(9) 0.0033(10) -0.0056(10) 
C34 0.0292(14) 0.0194(12) 0.0232(14) -0.0047(11) 0.0090(11) -0.0054(11) 
C35 0.0403(17) 0.0253(15) 0.0203(13) -0.0036(11) 0.0042(12) -0.0104(13) 
C36 0.0362(16) 0.0264(14) 0.0216(14) -0.0006(11) -0.0060(12) -0.0057(12) 
C37 0.0259(13) 0.0254(14) 0.0288(15) 0.0009(12) -0.0006(11) -0.0004(12) 
C38 0.0224(12) 0.0203(13) 0.0211(13) -0.0014(10) 0.0015(10) -0.0018(11) 
  
_geom_special_details 
; 
 All esds (except the esd in the dihedral angle between two l.s. planes) 
 are estimated using the full covariance matrix.  The cell esds are taken 
 into account individually in the estimation of esds in distances, angles 
 and torsion angles; correlations between esds in cell parameters are only 
 used when they are defined by crystal symmetry.  An approximate (isotropic) 
 treatment of cell esds is used for estimating esds involving l.s. planes. 
; 
  
loop_ 
 _geom_bond_atom_site_label_1 
 _geom_bond_atom_site_label_2 
 _geom_bond_distance 
 _geom_bond_site_symmetry_2 
 _geom_bond_publ_flag 
O1 C1 1.215(3) . ? 
C1 C2 1.513(4) . ? 
C1 C6 1.522(3) . ? 
C2 C3 1.534(4) . ? 
C2 H2A 0.9900 . ? 
C2 H2B 0.9900 . ? 
C3 C4 1.524(4) . ? 
C3 H3A 0.9900 . ? 
C3 H3B 0.9900 . ? 
C4 C5 1.531(4) . ? 
C4 H4A 0.9900 . ? 
C4 H4B 0.9900 . ? 
C5 C6 1.548(3) . ? 
C5 H5A 0.9900 . ? 
C5 H5B 0.9900 . ? 
C6 C10 1.548(3) . ? 
C6 C7 1.550(4) . ? 
C7 C8 1.548(4) . ? 
C7 H7A 0.9900 . ? 
C7 H7B 0.9900 . ? 
C8 C9 1.539(4) . ? 
C8 H8A 0.9900 . ? 
C8 H8B 0.9900 . ? 
C9 C10 1.541(4) . ? 
C9 H9A 0.9900 . ? 
C9 H9B 0.9900 . ? 
C10 C11 1.522(3) . ? 
C10 H10 1.0000 . ? 
C11 C12 1.527(3) . ? 
C11 H11A 0.9900 . ? 
C11 H11B 0.9900 . ? 
C12 O2 1.215(3) . ? 
C12 C13 1.500(3) . ? 
C13 C18 1.401(4) . ? 
C13 C14 1.403(4) . ? 
C14 C15 1.386(4) . ? 
C14 H14 0.9500 . ? 
C15 C16 1.394(4) . ? 
C15 H15 0.9500 . ? 
C16 C17 1.385(4) . ? 
C16 H16 0.9500 . ? 
C17 C18 1.385(4) . ? 
C17 H17 0.9500 . ? 
C18 H18 0.9500 . ? 
O3 C21 1.216(3) . ? 
C21 C22 1.515(4) . ? 
C21 C26 1.519(4) . ? 
C22 C23 1.539(4) . ? 
C22 H22A 0.9900 . ? 
C22 H22B 0.9900 . ? 
C23 C24 1.526(4) . ? 
C23 H23A 0.9900 . ? 
C23 H23B 0.9900 . ? 
C24 C25 1.532(4) . ? 
C24 H24A 0.9900 . ? 
C24 H24B 0.9900 . ? 
C25 C26 1.549(3) . ? 
C25 H25A 0.9900 . ? 
C25 H25B 0.9900 . ? 
C26 C30 1.548(4) . ? 
C26 C27 1.565(4) . ? 
C27 C28 1.526(4) . ? 
C27 H27A 0.9900 . ? 
C27 H27B 0.9900 . ? 
C28 C29 1.537(4) . ? 
C28 H28A 0.9900 . ? 
C28 H28B 0.9900 . ? 
C29 C30 1.528(4) . ? 
C29 H29A 0.9900 . ? 
C29 H29B 0.9900 . ? 
C30 C31 1.525(4) . ? 
C30 H30 1.0000 . ? 
C31 C32 1.519(4) . ? 
C31 H31A 0.9900 . ? 
C31 H31B 0.9900 . ? 
C32 O4 1.209(4) . ? 
C32 C33 1.503(4) . ? 
C33 C38 1.395(4) . ? 
C33 C34 1.403(4) . ? 
C34 C35 1.385(5) . ? 
C34 H34 0.9500 . ? 
C35 C36 1.383(5) . ? 
C35 H35 0.9500 . ? 
C36 C37 1.392(4) . ? 
C36 H36 0.9500 . ? 
C37 C38 1.391(4) . ? 
C37 H37 0.9500 . ? 
C38 H38 0.9500 . ? 
  
loop_ 
 _geom_angle_atom_site_label_1 
 _geom_angle_atom_site_label_2 
 _geom_angle_atom_site_label_3 
 _geom_angle 
 _geom_angle_site_symmetry_1 
 _geom_angle_site_symmetry_3 
 _geom_angle_publ_flag 
O1 C1 C2 120.9(2) . . ? 
O1 C1 C6 122.4(2) . . ? 
C2 C1 C6 116.7(2) . . ? 
C1 C2 C3 111.1(2) . . ? 
C1 C2 H2A 109.4 . . ? 
C3 C2 H2A 109.4 . . ? 
C1 C2 H2B 109.4 . . ? 
C3 C2 H2B 109.4 . . ? 
H2A C2 H2B 108.0 . . ? 
C4 C3 C2 110.1(2) . . ? 
C4 C3 H3A 109.6 . . ? 
C2 C3 H3A 109.6 . . ? 
C4 C3 H3B 109.6 . . ? 
C2 C3 H3B 109.6 . . ? 
H3A C3 H3B 108.1 . . ? 
C3 C4 C5 111.0(2) . . ? 
C3 C4 H4A 109.4 . . ? 
C5 C4 H4A 109.4 . . ? 
C3 C4 H4B 109.4 . . ? 
C5 C4 H4B 109.4 . . ? 
H4A C4 H4B 108.0 . . ? 
C4 C5 C6 113.1(2) . . ? 
C4 C5 H5A 109.0 . . ? 
C6 C5 H5A 109.0 . . ? 
C4 C5 H5B 109.0 . . ? 
C6 C5 H5B 109.0 . . ? 
H5A C5 H5B 107.8 . . ? 
C1 C6 C5 109.4(2) . . ? 
C1 C6 C10 112.6(2) . . ? 
C5 C6 C10 113.4(2) . . ? 
C1 C6 C7 109.7(2) . . ? 
C5 C6 C7 111.0(2) . . ? 
C10 C6 C7 100.50(19) . . ? 
C8 C7 C6 104.7(2) . . ? 
C8 C7 H7A 110.8 . . ? 
C6 C7 H7A 110.8 . . ? 
C8 C7 H7B 110.8 . . ? 
C6 C7 H7B 110.8 . . ? 
H7A C7 H7B 108.9 . . ? 
C9 C8 C7 106.1(2) . . ? 
C9 C8 H8A 110.5 . . ? 
C7 C8 H8A 110.5 . . ? 
C9 C8 H8B 110.5 . . ? 
C7 C8 H8B 110.5 . . ? 
H8A C8 H8B 108.7 . . ? 
C8 C9 C10 105.4(2) . . ? 
C8 C9 H9A 110.7 . . ? 
C10 C9 H9A 110.7 . . ? 
C8 C9 H9B 110.7 . . ? 
C10 C9 H9B 110.7 . . ? 
H9A C9 H9B 108.8 . . ? 
C11 C10 C9 113.3(2) . . ? 
C11 C10 C6 116.9(2) . . ? 
C9 C10 C6 103.7(2) . . ? 
C11 C10 H10 107.5 . . ? 
C9 C10 H10 107.5 . . ? 
C6 C10 H10 107.5 . . ? 
C10 C11 C12 112.6(2) . . ? 
C10 C11 H11A 109.1 . . ? 
C12 C11 H11A 109.1 . . ? 
C10 C11 H11B 109.1 . . ? 
C12 C11 H11B 109.1 . . ? 
H11A C11 H11B 107.8 . . ? 
O2 C12 C13 120.1(2) . . ? 
O2 C12 C11 121.1(2) . . ? 
C13 C12 C11 118.8(2) . . ? 
C18 C13 C14 119.3(2) . . ? 
C18 C13 C12 122.0(2) . . ? 
C14 C13 C12 118.7(2) . . ? 
C15 C14 C13 120.3(2) . . ? 
C15 C14 H14 119.9 . . ? 
C13 C14 H14 119.9 . . ? 
C14 C15 C16 119.9(2) . . ? 
C14 C15 H15 120.1 . . ? 
C16 C15 H15 120.1 . . ? 
C17 C16 C15 120.0(2) . . ? 
C17 C16 H16 120.0 . . ? 
C15 C16 H16 120.0 . . ? 
C16 C17 C18 120.6(2) . . ? 
C16 C17 H17 119.7 . . ? 
C18 C17 H17 119.7 . . ? 
C17 C18 C13 119.8(2) . . ? 
C17 C18 H18 120.1 . . ? 
C13 C18 H18 120.1 . . ? 
O3 C21 C22 121.3(2) . . ? 
O3 C21 C26 122.8(2) . . ? 
C22 C21 C26 115.9(2) . . ? 
C21 C22 C23 110.4(2) . . ? 
C21 C22 H22A 109.6 . . ? 
C23 C22 H22A 109.6 . . ? 
C21 C22 H22B 109.6 . . ? 
C23 C22 H22B 109.6 . . ? 
H22A C22 H22B 108.1 . . ? 
C24 C23 C22 110.4(2) . . ? 
C24 C23 H23A 109.6 . . ? 
C22 C23 H23A 109.6 . . ? 
C24 C23 H23B 109.6 . . ? 
C22 C23 H23B 109.6 . . ? 
H23A C23 H23B 108.1 . . ? 
C23 C24 C25 111.1(2) . . ? 
C23 C24 H24A 109.4 . . ? 
C25 C24 H24A 109.4 . . ? 
C23 C24 H24B 109.4 . . ? 
C25 C24 H24B 109.4 . . ? 
H24A C24 H24B 108.0 . . ? 
C24 C25 C26 113.2(2) . . ? 
C24 C25 H25A 108.9 . . ? 
C26 C25 H25A 108.9 . . ? 
C24 C25 H25B 108.9 . . ? 
C26 C25 H25B 108.9 . . ? 
H25A C25 H25B 107.8 . . ? 
C21 C26 C30 112.9(2) . . ? 
C21 C26 C25 108.0(2) . . ? 
C30 C26 C25 113.2(2) . . ? 
C21 C26 C27 109.7(2) . . ? 
C30 C26 C27 102.0(2) . . ? 
C25 C26 C27 110.9(2) . . ? 
C28 C27 C26 106.6(2) . . ? 
C28 C27 H27A 110.4 . . ? 
C26 C27 H27A 110.4 . . ? 
C28 C27 H27B 110.4 . . ? 
C26 C27 H27B 110.4 . . ? 
H27A C27 H27B 108.6 . . ? 
C27 C28 C29 106.8(2) . . ? 
C27 C28 H28A 110.4 . . ? 
C29 C28 H28A 110.4 . . ? 
C27 C28 H28B 110.4 . . ? 
C29 C28 H28B 110.4 . . ? 
H28A C28 H28B 108.6 . . ? 
C30 C29 C28 103.7(2) . . ? 
C30 C29 H29A 111.0 . . ? 
C28 C29 H29A 111.0 . . ? 
C30 C29 H29B 111.0 . . ? 
C28 C29 H29B 111.0 . . ? 
H29A C29 H29B 109.0 . . ? 
C31 C30 C29 113.9(2) . . ? 
C31 C30 C26 116.4(2) . . ? 
C29 C30 C26 103.6(2) . . ? 
C31 C30 H30 107.5 . . ? 
C29 C30 H30 107.5 . . ? 
C26 C30 H30 107.5 . . ? 
C32 C31 C30 113.3(2) . . ? 
C32 C31 H31A 108.9 . . ? 
C30 C31 H31A 108.9 . . ? 
C32 C31 H31B 108.9 . . ? 
C30 C31 H31B 108.9 . . ? 
H31A C31 H31B 107.7 . . ? 
O4 C32 C33 120.2(2) . . ? 
O4 C32 C31 122.4(3) . . ? 
C33 C32 C31 117.3(2) . . ? 
C38 C33 C34 119.2(3) . . ? 
C38 C33 C32 122.3(2) . . ? 
C34 C33 C32 118.5(3) . . ? 
C35 C34 C33 120.0(3) . . ? 
C35 C34 H34 120.0 . . ? 
C33 C34 H34 120.0 . . ? 
C36 C35 C34 120.8(3) . . ? 
C36 C35 H35 119.6 . . ? 
C34 C35 H35 119.6 . . ? 
C35 C36 C37 119.7(3) . . ? 
C35 C36 H36 120.2 . . ? 
C37 C36 H36 120.2 . . ? 
C38 C37 C36 120.2(3) . . ? 
C38 C37 H37 119.9 . . ? 
C36 C37 H37 119.9 . . ? 
C37 C38 C33 120.2(3) . . ? 
C37 C38 H38 119.9 . . ? 
C33 C38 H38 119.9 . . ? 
  
loop_ 
 _geom_torsion_atom_site_label_1 
 _geom_torsion_atom_site_label_2 
 _geom_torsion_atom_site_label_3 
 _geom_torsion_atom_site_label_4 
 _geom_torsion 
 _geom_torsion_site_symmetry_1 
 _geom_torsion_site_symmetry_2 
 _geom_torsion_site_symmetry_3 
 _geom_torsion_site_symmetry_4 
 _geom_torsion_publ_flag 
O1 C1 C2 C3 -129.1(3) . . . . ? 
C6 C1 C2 C3 51.8(3) . . . . ? 
C1 C2 C3 C4 -54.6(3) . . . . ? 
C2 C3 C4 C5 58.1(3) . . . . ? 
C3 C4 C5 C6 -57.0(3) . . . . ? 
O1 C1 C6 C5 132.6(3) . . . . ? 
C2 C1 C6 C5 -48.3(3) . . . . ? 
O1 C1 C6 C10 5.6(3) . . . . ? 
C2 C1 C6 C10 -175.4(2) . . . . ? 
O1 C1 C6 C7 -105.5(3) . . . . ? 
C2 C1 C6 C7 73.6(3) . . . . ? 
C4 C5 C6 C1 50.0(3) . . . . ? 
C4 C5 C6 C10 176.6(2) . . . . ? 
C4 C5 C6 C7 -71.1(3) . . . . ? 
C1 C6 C7 C8 158.5(2) . . . . ? 
C5 C6 C7 C8 -80.6(3) . . . . ? 
C10 C6 C7 C8 39.7(2) . . . . ? 
C6 C7 C8 C9 -21.0(3) . . . . ? 
C7 C8 C9 C10 -6.3(3) . . . . ? 
C8 C9 C10 C11 159.1(2) . . . . ? 
C8 C9 C10 C6 31.4(3) . . . . ? 
C1 C6 C10 C11 74.2(3) . . . . ? 
C5 C6 C10 C11 -50.6(3) . . . . ? 
C7 C6 C10 C11 -169.1(2) . . . . ? 
C1 C6 C10 C9 -160.3(2) . . . . ? 
C5 C6 C10 C9 74.8(3) . . . . ? 
C7 C6 C10 C9 -43.7(2) . . . . ? 
C9 C10 C11 C12 69.1(3) . . . . ? 
C6 C10 C11 C12 -170.3(2) . . . . ? 
C10 C11 C12 O2 14.1(4) . . . . ? 
C10 C11 C12 C13 -168.0(2) . . . . ? 
O2 C12 C13 C18 -156.3(3) . . . . ? 
C11 C12 C13 C18 25.7(4) . . . . ? 
O2 C12 C13 C14 21.7(4) . . . . ? 
C11 C12 C13 C14 -156.2(2) . . . . ? 
C18 C13 C14 C15 0.5(4) . . . . ? 
C12 C13 C14 C15 -177.6(2) . . . . ? 
C13 C14 C15 C16 0.8(4) . . . . ? 
C14 C15 C16 C17 -1.2(4) . . . . ? 
C15 C16 C17 C18 0.1(4) . . . . ? 
C16 C17 C18 C13 1.2(4) . . . . ? 
C14 C13 C18 C17 -1.5(4) . . . . ? 
C12 C13 C18 C17 176.5(2) . . . . ? 
O3 C21 C22 C23 -124.2(3) . . . . ? 
C26 C21 C22 C23 55.0(3) . . . . ? 
C21 C22 C23 C24 -54.6(3) . . . . ? 
C22 C23 C24 C25 56.4(3) . . . . ? 
C23 C24 C25 C26 -56.7(3) . . . . ? 
O3 C21 C26 C30 0.7(4) . . . . ? 
C22 C21 C26 C30 -178.6(2) . . . . ? 
O3 C21 C26 C25 126.6(3) . . . . ? 
C22 C21 C26 C25 -52.6(3) . . . . ? 
O3 C21 C26 C27 -112.4(3) . . . . ? 
C22 C21 C26 C27 68.4(3) . . . . ? 
C24 C25 C26 C21 52.5(3) . . . . ? 
C24 C25 C26 C30 178.2(2) . . . . ? 
C24 C25 C26 C27 -67.7(3) . . . . ? 
C21 C26 C27 C28 144.9(2) . . . . ? 
C30 C26 C27 C28 25.0(3) . . . . ? 
C25 C26 C27 C28 -95.9(3) . . . . ? 
C26 C27 C28 C29 -1.0(3) . . . . ? 
C27 C28 C29 C30 -23.9(3) . . . . ? 
C28 C29 C30 C31 167.4(2) . . . . ? 
C28 C29 C30 C26 39.9(3) . . . . ? 
C21 C26 C30 C31 76.6(3) . . . . ? 
C25 C26 C30 C31 -46.6(3) . . . . ? 
C27 C26 C30 C31 -165.8(2) . . . . ? 
C21 C26 C30 C29 -157.5(2) . . . . ? 
C25 C26 C30 C29 79.4(3) . . . . ? 
C27 C26 C30 C29 -39.9(2) . . . . ? 
C29 C30 C31 C32 73.7(3) . . . . ? 
C26 C30 C31 C32 -165.8(2) . . . . ? 
C30 C31 C32 O4 4.7(4) . . . . ? 
C30 C31 C32 C33 -177.9(2) . . . . ? 
O4 C32 C33 C38 -151.3(3) . . . . ? 
C31 C32 C33 C38 31.3(4) . . . . ? 
O4 C32 C33 C34 27.3(4) . . . . ? 
C31 C32 C33 C34 -150.1(3) . . . . ? 
C38 C33 C34 C35 -0.2(4) . . . . ? 
C32 C33 C34 C35 -178.8(2) . . . . ? 
C33 C34 C35 C36 1.4(4) . . . . ? 
C34 C35 C36 C37 -1.3(5) . . . . ? 
C35 C36 C37 C38 0.0(5) . . . . ? 
C36 C37 C38 C33 1.2(4) . . . . ? 
C34 C33 C38 C37 -1.1(4) . . . . ? 
C32 C33 C38 C37 177.5(3) . . . . ? 
  
_refine_diff_density_max    0.184 
_refine_diff_density_min   -0.225 
_refine_diff_density_rms    0.049 
  
_shelx_res_file 
; 
TITL V25038 in P2(1) 
    V25038.res 
    created by SHELXL-2019/1 at 13:28:39 on 04-Feb-2025 
CELL 1.54178   5.90680  15.56870  15.93530  90.0000  95.8297  90.0000 
ZERR   4.00   0.00070   0.00200   0.00190   0.0000   0.0086   0.0000 
LATT -1 
SYMM -X, 0.5+Y, -Z 
SFAC C H O 
UNIT 72 88 8 
TEMP -173 
SIZE 0.05 0.05 0.20 
  
ACTA 
WPDB -2 
CONF 
  
L.S. 10 
BOND $H 
FMAP 2 
PLAN 20 
  
WGHT    0.082700    0.395800 
FVAR       0.23103 
O1    3    0.850791    0.828150    0.903771    11.00000    0.02282    0.02220 = 
         0.02608   -0.00189    0.00029    0.00852 
C1    1    0.752431    0.896752    0.897618    11.00000    0.01311    0.01962 = 
         0.01713    0.00115    0.00523    0.00048 
C2    1    0.823269    0.970189    0.956715    11.00000    0.01557    0.02426 = 
         0.02337   -0.00751    0.00028    0.00087 
AFIX  23 
H2A   2    0.894915    1.015854    0.925190    11.00000   -1.20000 
H2B   2    0.937367    0.949476    1.001997    11.00000   -1.20000 
AFIX   0 
C3    1    0.618092    1.007454    0.996133    11.00000    0.01840    0.02527 = 
         0.02450   -0.00899    0.00296    0.00102 
AFIX  23 
H3A   2    0.557686    0.964088    1.033461    11.00000   -1.20000 
H3B   2    0.666302    1.058304    1.030743    11.00000   -1.20000 
AFIX   0 
C4    1    0.432604    1.033229    0.927207    11.00000    0.01549    0.01641 = 
         0.02848   -0.00644    0.00571    0.00160 
AFIX  23 
H4A   2    0.490493    1.079181    0.892124    11.00000   -1.20000 
H4B   2    0.300119    1.056201    0.953350    11.00000   -1.20000 
AFIX   0 
C5    1    0.357584    0.956317    0.871320    11.00000    0.01255    0.01858 = 
         0.02323   -0.00326    0.00299    0.00177 
AFIX  23 
H5A   2    0.240609    0.975499    0.826323    11.00000   -1.20000 
H5B   2    0.286850    0.912891    0.905796    11.00000   -1.20000 
AFIX   0 
C6    1    0.556216    0.913979    0.830182    11.00000    0.01327    0.01330 = 
         0.01834   -0.00126    0.00348    0.00013 
C7    1    0.638501    0.972505    0.760669    11.00000    0.02155    0.01820 = 
         0.02155    0.00158    0.00515   -0.00180 
AFIX  23 
H7A   2    0.637781    1.033577    0.777947    11.00000   -1.20000 
H7B   2    0.794358    0.956626    0.748767    11.00000   -1.20000 
AFIX   0 
C8    1    0.465875    0.956731    0.682413    11.00000    0.03263    0.02073 = 
         0.01983    0.00334   -0.00099   -0.00084 
AFIX  23 
H8A   2    0.350017    1.002879    0.676790    11.00000   -1.20000 
H8B   2    0.544577    0.955237    0.630465    11.00000   -1.20000 
AFIX   0 
C9    1    0.353811    0.869435    0.696927    11.00000    0.02239    0.02117 = 
         0.01881   -0.00101   -0.00211   -0.00084 
AFIX  23 
H9A   2    0.367283    0.830551    0.648528    11.00000   -1.20000 
H9B   2    0.190634    0.876914    0.704405    11.00000   -1.20000 
AFIX   0 
C10   1    0.484256    0.832954    0.777769    11.00000    0.01384    0.01591 = 
         0.01703   -0.00121    0.00401   -0.00092 
AFIX  13 
H10   2    0.626061    0.805316    0.761324    11.00000   -1.20000 
AFIX   0 
C11   1    0.351547    0.764749    0.820582    11.00000    0.01936    0.01589 = 
         0.02051   -0.00220    0.00853   -0.00240 
AFIX  23 
H11A  2    0.199096    0.787620    0.828984    11.00000   -1.20000 
H11B  2    0.431395    0.751954    0.876846    11.00000   -1.20000 
AFIX   0 
C12   1    0.323834    0.681682    0.769620    11.00000    0.01550    0.01446 = 
         0.01781   -0.00004    0.00334    0.00105 
O2    3    0.436984    0.667996    0.711465    11.00000    0.02339    0.02040 = 
         0.02258   -0.00360    0.01084   -0.00057 
C13   1    0.159151    0.615222    0.794384    11.00000    0.01686    0.01391 = 
         0.01732    0.00081    0.00265    0.00005 
C14   1    0.191382    0.529432    0.771505    11.00000    0.02078    0.01678 = 
         0.02017   -0.00128    0.00424    0.00237 
AFIX  43 
H14   2    0.318886    0.514203    0.742809    11.00000   -1.20000 
AFIX   0 
C15   1    0.037958    0.466783    0.790592    11.00000    0.02531    0.01389 = 
         0.02516   -0.00023    0.00228    0.00212 
AFIX  43 
H15   2    0.061389    0.408610    0.775684    11.00000   -1.20000 
AFIX   0 
C16   1   -0.150822    0.489288    0.831710    11.00000    0.02227    0.01702 = 
         0.02463    0.00484    0.00217   -0.00366 
AFIX  43 
H16   2   -0.257603    0.446587    0.843912    11.00000   -1.20000 
AFIX   0 
C17   1   -0.182780    0.573840    0.854775    11.00000    0.01901    0.02197 = 
         0.02449    0.00361    0.00797    0.00118 
AFIX  43 
H17   2   -0.311560    0.588807    0.882868    11.00000   -1.20000 
AFIX   0 
C18   1   -0.028638    0.636803    0.837253    11.00000    0.02018    0.01309 = 
         0.02137    0.00115    0.00500    0.00173 
AFIX  43 
H18   2   -0.050193    0.694463    0.854256    11.00000   -1.20000 
AFIX   0 
O3    3   -0.038064    0.097959    0.599887    11.00000    0.02485    0.02985 = 
         0.02708   -0.00478    0.01384   -0.00337 
C21   1    0.029133    0.091244    0.530523    11.00000    0.01105    0.01738 = 
         0.02434   -0.00091    0.00375    0.00298 
C22   1   -0.048340    0.017984    0.471917    11.00000    0.01568    0.01954 = 
         0.02819   -0.00393    0.00589   -0.00404 
AFIX  23 
H22A  2   -0.138398    0.041038    0.421097    11.00000   -1.20000 
H22B  2   -0.147050   -0.021341    0.500736    11.00000   -1.20000 
AFIX   0 
C23   1    0.158082   -0.031841    0.445625    11.00000    0.01955    0.01756 = 
         0.02550   -0.00461    0.00498   -0.00073 
AFIX  23 
H23A  2    0.237428   -0.060875    0.495505    11.00000   -1.20000 
H23B  2    0.105786   -0.076405    0.403753    11.00000   -1.20000 
AFIX   0 
C24   1    0.322196    0.029110    0.407548    11.00000    0.01717    0.02129 = 
         0.01976   -0.00387    0.00596   -0.00117 
AFIX  23 
H24A  2    0.246920    0.053918    0.354697    11.00000   -1.20000 
H24B  2    0.457408   -0.003356    0.393468    11.00000   -1.20000 
AFIX   0 
C25   1    0.397725    0.101728    0.469009    11.00000    0.01245    0.01843 = 
         0.01812   -0.00201    0.00289   -0.00133 
AFIX  23 
H25A  2    0.499537    0.141035    0.441611    11.00000   -1.20000 
H25B  2    0.486072    0.076875    0.519332    11.00000   -1.20000 
AFIX   0 
C26   1    0.196117    0.154001    0.497622    11.00000    0.01310    0.01540 = 
         0.02043   -0.00022    0.00103    0.00188 
C27   1    0.074278    0.206577    0.422429    11.00000    0.02363    0.02065 = 
         0.02891    0.00375   -0.00563    0.00075 
AFIX  23 
H27A  2    0.100788    0.179710    0.367973    11.00000   -1.20000 
H27B  2   -0.091714    0.208810    0.426580    11.00000   -1.20000 
AFIX   0 
C28   1    0.175762    0.296737    0.428560    11.00000    0.03441    0.02465 = 
         0.02457    0.00661   -0.00342   -0.00440 
AFIX  23 
H28A  2    0.055163    0.339838    0.434448    11.00000   -1.20000 
H28B  2    0.250330    0.310276    0.377251    11.00000   -1.20000 
AFIX   0 
C29   1    0.351030    0.297768    0.506774    11.00000    0.01807    0.01723 = 
         0.02580    0.00131    0.00209   -0.00048 
AFIX  23 
H29A  2    0.506219    0.286396    0.491139    11.00000   -1.20000 
H29B  2    0.350278    0.353734    0.536239    11.00000   -1.20000 
AFIX   0 
C30   1    0.271747    0.225607    0.561802    11.00000    0.01530    0.01514 = 
         0.01969   -0.00129    0.00225    0.00144 
AFIX  13 
H30   2    0.132753    0.246391    0.586545    11.00000   -1.20000 
AFIX   0 
C31   1    0.445904    0.200263    0.634815    11.00000    0.02241    0.01474 = 
         0.02099   -0.00379   -0.00292    0.00379 
AFIX  23 
H31A  2    0.401328    0.144305    0.657642    11.00000   -1.20000 
H31B  2    0.596009    0.192747    0.613229    11.00000   -1.20000 
AFIX   0 
C32   1    0.468478    0.265815    0.705794    11.00000    0.01897    0.01592 = 
         0.02115   -0.00126    0.00440    0.00064 
O4    3    0.347764    0.328544    0.705825    11.00000    0.03325    0.02847 = 
         0.03075   -0.00974    0.00031    0.01216 
C33   1    0.641981    0.248080    0.779406    11.00000    0.02348    0.01472 = 
         0.01883   -0.00148    0.00330   -0.00555 
C34   1    0.601258    0.279109    0.859142    11.00000    0.02918    0.01938 = 
         0.02318   -0.00470    0.00902   -0.00538 
AFIX  43 
H34   2    0.465060    0.309654    0.865892    11.00000   -1.20000 
AFIX   0 
C35   1    0.759630    0.265210    0.928026    11.00000    0.04031    0.02535 = 
         0.02029   -0.00359    0.00419   -0.01035 
AFIX  43 
H35   2    0.729621    0.285267    0.982102    11.00000   -1.20000 
AFIX   0 
C36   1    0.960891    0.222481    0.918986    11.00000    0.03621    0.02639 = 
         0.02157   -0.00063   -0.00598   -0.00565 
AFIX  43 
H36   2    1.069930    0.214279    0.966371    11.00000   -1.20000 
AFIX   0 
C37   1    1.002937    0.191538    0.840089    11.00000    0.02591    0.02538 = 
         0.02875    0.00087   -0.00056   -0.00042 
AFIX  43 
H37   2    1.141034    0.162147    0.833614    11.00000   -1.20000 
AFIX   0 
C38   1    0.843224    0.203544    0.770685    11.00000    0.02242    0.02033 = 
         0.02114   -0.00142    0.00152   -0.00182 
AFIX  43 
H38   2    0.871300    0.181343    0.717185    11.00000   -1.20000 
AFIX   0 
HKLF 4 
  
  
  
  
REM  V25038 in P2(1) 
REM wR2 = 0.1243, GooF = S = 1.019, Restrained GooF = 1.019 for all data 
REM R1 = 0.0470 for 5625 Fo > 4sig(Fo) and 0.0502 for all 5928 data 
REM 361 parameters refined using 1 restraints 
  
END 
  
WGHT      0.0827      0.3958 
  
REM Highest difference peak  0.184,  deepest hole -0.225,  1-sigma level  0.049 
Q1    1  -0.2261  0.0630  0.5773  11.00000  0.05    0.18 
Q2    1   0.2962  0.1229  0.4934  11.00000  0.05    0.18 
Q3    1  -0.0082  0.0522  0.5018  11.00000  0.05    0.18 
Q4    1  -0.3356  0.6022  0.8387  11.00000  0.05    0.18 
Q5    1   0.6472  0.9044  0.8661  11.00000  0.05    0.17 
Q6    1   0.2254  0.3670  0.6830  11.00000  0.05    0.17 
Q7    1   0.3078  1.0816  0.9215  11.00000  0.05    0.17 
Q8    1   0.5767  0.6655  0.7367  11.00000  0.05    0.16 
Q9    1   0.0907  0.1191  0.5184  11.00000  0.05    0.16 
Q10   1   0.5789  0.1623  0.6341  11.00000  0.05    0.16 
Q11   1   0.2141  0.6454  0.7872  11.00000  0.05    0.16 
Q12   1   0.8380  0.2215  0.9309  11.00000  0.05    0.15 
Q13   1   0.0448  0.8973  0.8585  11.00000  0.05    0.15 
Q14   1   0.9871  0.8850  0.9121  11.00000  0.05    0.15 
Q15   1   1.0618  0.9205  0.9374  11.00000  0.05    0.15 
Q16   1   0.5661  0.7206  0.7043  11.00000  0.05    0.15 
Q17   1   0.2038  0.9145  0.8791  11.00000  0.05    0.15 
Q18   1   0.1687  0.8933  0.8935  11.00000  0.05    0.15 
Q19   1   0.0751  0.6212  0.8335  11.00000  0.05    0.15 
Q20   1  -0.0336  0.2589  0.4076  11.00000  0.05    0.14 
; 
_shelx_res_checksum   66693 
  
_shelx_hkl_file 
; 
   1   0   0   24.68    1.95 
   1   0   0   25.99    2.12 
   1   0   0   23.55    1.95 
   2   0   0   17.18    1.66 
  -2   0   0   20.91    2.42 
   2   0   0   18.69    1.46 
   2   0   0   19.75    2.53 
   3   0   0    1.63    2.77 
  -3   0   0    3.14    0.51 
   3   0   0    2.66    0.74 
   3   0   0    3.29    0.79 
   3   0   0    2.98    0.47 
  -3   0   0    4.09    2.76 
   4   0   0   14.67    1.12 
  -4   0   0   12.66    2.40 
   4   0   0   13.13    1.85 
   4   0   0   11.99    1.16 
   4   0   0   11.84    1.05 
  -4   0   0   15.17    1.17 
   4   0   0   14.06    1.25 
  -4   0   0   13.32    1.24 
   4   0   0   12.21    1.74 
   5   0   0   29.52    2.25 
  -5   0   0   33.42    2.54 
   5   0   0   27.84    2.46 
  -5   0   0   30.09    2.30 
  -5   0   0   31.20    2.32 
  -5   0   0   23.58    4.23 
   5   0   0   30.77    3.41 
   5   0   0   31.07    2.27 
   5   0   0   31.91    2.32 
  -5   0   0   30.79    2.50 
   6   0   0   32.36    2.37 
   6   0   0   32.42    2.36 
  -6   0   0   37.54    2.58 
  -6   0   0   33.51    2.60 
   6   0   0   27.33    2.53 
  -6   0   0   32.12    2.37 
   6   0   0   33.49    2.45 
   7   0   0    0.15    0.09 
   7   0   0    0.20    0.10 
  -7   0   0    0.14    0.22 
   0  -1   0   -0.06    0.09 
   0  -1   0    0.00    0.04 
   0  -1   0   -0.01    0.05 
   0   1   0    0.01    0.08 
   0   1   0    0.07    0.03 
   0   1   0   -0.02    0.05 
   0   1   0    0.13    0.10 
   0   1   0    0.01    0.03 
   1  -1   0    8.88    0.89 
   1  -1   0    9.47    1.17 
  -1  -1   0   10.96    1.14 
   1  -1   0    9.39    0.90 
  -1   1   0   10.01    1.23 
   1   1   0    8.72    0.81 
   1   1   0   10.93    1.12 
  -2  -1   0   38.45    3.35 
   2  -1   0   31.19    2.70 
   2  -1   0   31.81    2.72 
   2  -1   0   36.41    3.60 
   2  -1   0   33.68    2.46 
   2   1   0   32.08    2.64 
   2   1   0   36.21    3.33 
   2   1   0   32.85    2.66 
  -2   1   0   36.04    3.44 
   2   1   0   32.55    2.37 
   3  -1   0    2.59    0.76 
  -3  -1   0    4.58    2.72 
   3  -1   0    3.07    0.35 
   3  -1   0    3.20    0.87 
   3  -1   0    0.99    3.07 
   3  -1   0    2.85    0.43 
   3   1   0    2.56    0.72 
  -3   1   0    2.95    0.49 
   3   1   0    3.80    0.90 
   3   1   0    3.25    0.37 
  -3   1   0    5.56    3.23 
   3   1   0    2.76    2.64 
   3   1   0    2.97    0.43 
  -4  -1   0    2.34    0.89 
   4  -1   0    2.17    0.80 
   4  -1   0    1.96    0.43 
  -4  -1   0    1.69    0.38 
  -4  -1   0    1.33    0.53 
   4  -1   0    1.30    0.27 
   4  -1   0    1.45    0.80 
   4  -1   0    1.74    0.30 
   4  -1   0    1.36    0.25 
   4   1   0    1.69    0.73 
   4   1   0    2.07    0.33 
  -4   1   0    2.28    0.49 
  -4   1   0    2.46    0.40 
   4   1   0    1.44    0.73 
  -4   1   0    1.36    0.28 
   4   1   0    1.39    0.37 
  -5  -1   0    4.52    0.80 
   5  -1   0    3.73    0.68 
  -5  -1   0    3.51    0.51 
  -5  -1   0    3.96    0.51 
   5  -1   0    4.21    1.43 
   5  -1   0    3.78    0.47 
   5  -1   0    3.59    0.47 
  -5  -1   0    2.40    0.51 
  -5  -1   0    2.66    0.54 
   5  -1   0    3.66    0.44 
  -5   1   0    3.31    0.50 
   5   1   0    3.80    1.45 
  -5   1   0    3.03    0.42 
  -5   1   0    4.04    0.71 
  -5   1   0    3.35    0.61 
  -5   1   0    2.96    0.49 
   5   1   0    4.04    0.48 
   5   1   0    3.79    0.48 
   5   1   0    2.52    1.08 
   5   1   0    3.84    0.48 
   5   1   0    2.36    0.54 
   6  -1   0    2.82    0.36 
   6  -1   0    1.77    0.36 
  -6  -1   0    2.95    0.40 
   6  -1   0    2.18    0.34 
  -6  -1   0    2.49    0.52 
   6  -1   0    1.93    0.54 
   6   1   0    2.54    0.41 
   6   1   0    2.65    0.38 
  -6   1   0    3.14    0.56 
   6   1   0    3.06    0.41 
  -6   1   0    4.03    0.60 
   6   1   0    1.77    0.50 
   7  -1   0    0.16    0.08 
   7  -1   0   -0.14    0.11 
  -7  -1   0    0.13    0.18 
   7   1   0    0.06    0.08 
   7   1   0    0.03    0.09 
  -7   1   0   -0.08    0.18 
   7   1   0    0.01    0.15 
   0  -2   0   47.66    2.92 
   0  -2   0   36.32    2.90 
   0  -2   0   41.97    3.00 
   0   2   0   46.29    2.97 
   0   2   0   40.61    3.07 
   0   2   0   43.31    2.84 
   0   2   0   36.33    2.90 
  -1  -2   0  170.57   11.64 
   1  -2   0  169.06   11.75 
   1  -2   0  169.06   11.77 
   1  -2   0  175.66   12.07 
  -1   2   0  181.06   12.92 
   1   2   0  179.46   12.53 
   1   2   0  165.91   12.50 
   1   2   0  213.65   12.71 
   2  -2   0   48.90    3.95 
   2  -2   0   49.47    3.94 
  -2  -2   0   50.83    3.79 
   2  -2   0   51.67    3.59 
   2  -2   0   53.13    4.72 
  -2  -2   0   55.07    4.49 
  -2   2   0   51.89    4.77 
   2   2   0   51.19    3.58 
   2   2   0   50.93    3.84 
   2   2   0   54.20    3.87 
  -2   2   0   48.37    3.60 
   2   2   0   53.92    5.44 
   3  -2   0    6.20    1.10 
   3  -2   0    9.24    3.56 
   3  -2   0    6.97    0.60 
   3  -2   0    6.39    1.13 
   3  -2   0    6.50    0.69 
  -3  -2   0    6.95    1.14 
  -3  -2   0    7.92    3.56 
  -3   2   0    6.33    0.81 
   3   2   0    6.61    0.69 
   3   2   0    6.98    4.63 
  -3   2   0    7.49    0.74 
   3   2   0    6.23    0.61 
  -3   2   0    6.25    0.74 
   3   2   0    6.55    0.99 
  -3   2   0    5.75    3.45 
   3   2   0    6.80    1.04 
   4  -2   0    7.90    0.83 
   4  -2   0    7.58    0.70 
  -4  -2   0    7.40    0.73 
  -4  -2   0    8.61    0.98 
   4  -2   0    6.91    0.66 
   4  -2   0    6.21    1.40 
   4  -2   0    7.53    0.70 
   4  -2   0    8.92    2.60 
  -4  -2   0    7.40    1.39 
  -4  -2   0    8.20    0.88 
  -4  -2   0    7.47    0.84 
   4   2   0    8.37    1.34 
  -4   2   0    7.36    0.76 
   4   2   0    5.89    0.88 
  -4   2   0    8.90    0.87 
   4   2   0    6.24    1.28 
  -4   2   0    7.41    0.72 
   4   2   0    7.81    0.84 
   4   2   0    7.07    0.71 
   4   2   0    7.29    0.80 
   5  -2   0   12.01    1.05 
   5  -2   0   12.48    1.03 
   5  -2   0   12.20    1.23 
  -5  -2   0   12.91    1.24 
   5  -2   0   13.47    1.19 
   5  -2   0   13.54    2.44 
  -5  -2   0   11.85    1.11 
   5  -2   0   11.81    1.04 
  -5  -2   0   12.39    1.22 
   5  -2   0    9.14    2.79 
  -5  -2   0   12.80    1.09 
  -5  -2   0   13.73    1.37 
   5   2   0   12.83    2.06 
  -5   2   0   12.31    1.18 
  -5   2   0   11.04    0.95 
   5   2   0   10.79    0.98 
  -5   2   0   12.82    1.21 
   5   2   0   10.22    0.98 
  -5   2   0    6.56    1.99 
   5   2   0   10.88    1.20 
   5   2   0   11.96    1.03 
   5   2   0   12.56    2.04 
  -5   2   0   11.77    1.05 
   6  -2   0    0.27    0.14 
   6  -2   0    0.22    0.15 
  -6  -2   0    0.41    0.29 
  -6  -2   0    0.33    0.18 
   6  -2   0   -0.12    0.56 
   6  -2   0    0.00    0.16 
   6   2   0    0.23    0.23 
   6   2   0    0.47    0.15 
  -6   2   0    0.75    0.40 
   6   2   0   -0.15    0.32 
   6   2   0    0.14    0.14 
   7  -2   0    4.38    0.37 
  -7  -2   0    4.11    0.60 
   7   2   0    3.88    0.41 
   7   2   0    4.48    0.38 
   7   2   0    4.22    0.39 
   0  -3   0   -0.04    0.13 
   0  -3   0    0.02    0.36 
   0  -3   0   -0.10    0.11 
   0   3   0   -0.03    0.08 
   0   3   0   -0.09    0.31 
   0   3   0    0.08    0.08 
   1  -3   0   52.26    4.27 
   1  -3   0   49.11    3.83 
  -1  -3   0   54.59    3.89 
  -1  -3   0   55.16    3.74 
   1  -3   0   50.54    3.86 
   1   3   0   56.56    3.91 
   1   3   0   50.06    3.89 
  -1   3   0   52.39    4.39 
   1   3   0   65.63    4.05 
  -2  -3   0   30.63    2.44 
   2  -3   0   31.00    2.63 
  -2  -3   0   31.66    3.19 
   2  -3   0   32.14    3.79 
   2  -3   0   28.68    2.60 
   2   3   0   37.05    3.14 
   2   3   0   31.71    2.53 
   2   3   0   34.51    2.32 
  -2   3   0   31.66    3.60 
  -2   3   0   30.00    2.35 
   2   3   0   30.88    2.53 
   3  -3   0    1.17    3.54 
   3  -3   0    0.38    0.21 
   3  -3   0    0.24    0.48 
  -3  -3   0    0.12    0.41 
  -3  -3   0   -1.31    3.10 
   3  -3   0    0.32    0.55 
   3  -3   0    0.50    0.15 
  -3   3   0    0.32    0.17 
   3   3   0   -2.59    2.41 
  -3   3   0    0.11    0.26 
   3   3   0    0.66    0.22 
   3   3   0    0.22    0.21 
   3   3   0    0.29    0.38 
  -3   3   0    0.60    0.24 
  -3   3   0    3.34    3.89 
   3   3   0    0.53    0.36 
   4  -3   0    4.21    1.31 
   4  -3   0    3.31    0.39 
  -4  -3   0    2.79    0.49 
  -4  -3   0    3.24    0.63 
  -4  -3   0    2.25    0.85 
  -4  -3   0    3.33    0.54 
  -4  -3   0    3.82    0.58 
  -4  -3   0    2.98    0.43 
   4  -3   0    3.05    0.42 
   4  -3   0    3.96    0.60 
   4  -3   0    3.25    0.40 
  -4   3   0    3.89    0.61 
  -4   3   0    3.06    0.43 
   4   3   0    3.42    0.46 
   4   3   0    3.66    0.92 
  -4   3   0    3.00    0.53 
   4   3   0    3.21    0.52 
   4   3   0    3.21    1.01 
  -4   3   0    3.37    0.49 
   5  -3   0   16.39    1.32 
   5  -3   0   17.09    1.45 
  -5  -3   0   16.44    2.46 
   5  -3   0   15.08    2.49 
  -5  -3   0   17.98    1.65 
   5  -3   0   14.24    2.95 
   5  -3   0   16.85    1.29 
  -5  -3   0   17.76    1.54 
  -5  -3   0   16.93    1.51 
  -5  -3   0   17.17    1.43 
  -5  -3   0   15.59    1.34 
   5  -3   0   16.83    1.33 
   5  -3   0   16.64    1.52 
   5   3   0   13.40    1.25 
   5   3   0   11.18    2.54 
  -5   3   0   11.15    2.39 
   5   3   0   15.06    2.23 
  -5   3   0   17.12    1.50 
   5   3   0   16.18    1.32 
   5   3   0   14.80    1.48 
  -5   3   0   16.43    1.25 
   5   3   0   14.18    1.25 
  -5   3   0   16.78    1.34 
  -5   3   0   19.28    1.53 
   6  -3   0   25.57    1.79 
   6  -3   0   24.42    1.90 
  -6  -3   0   24.55    2.01 
  -6  -3   0   25.02    1.85 
   6  -3   0   23.88    1.78 
   6  -3   0   25.75    1.74 
   6  -3   0   20.00    2.00 
  -6  -3   0   22.87    2.05 
   6   3   0   23.18    1.69 
   6   3   0   21.27    1.90 
  -6   3   0   23.73    1.89 
   6   3   0   21.43    1.75 
   6   3   0   22.40    1.68 
   7  -3   0    1.41    0.18 
  -7  -3   0    1.56    0.40 
   7   3   0    1.15    0.17 
   7   3   0    1.36    0.21 
  -7   3   0    0.74    0.32 
   7   3   0    0.84    0.14 
   0  -4   0  250.10   15.44 
   0  -4   0  206.80   15.38 
   0  -4   0  225.07   15.63 
   0   4   0  211.36   13.78 
   0   4   0  195.71   13.92 
   1  -4   0   27.89    2.40 
   1  -4   0   28.43    2.37 
  -1  -4   0   31.88    2.47 
   1  -4   0   28.18    2.95 
  -1  -4   0   33.25    2.30 
  -1   4   0   28.32    2.74 
   1   4   0   32.41    2.24 
   1   4   0   29.66    2.10 
  -1   4   0   26.11    2.07 
   2  -4   0   24.18    2.28 
  -2  -4   0   24.32    2.08 
   2  -4   0   26.99    1.83 
   2  -4   0   22.63    3.41 
   2  -4   0   24.40    2.29 
  -2   4   0   23.92    3.34 
   2   4   0   26.55    2.07 
   2   4   0   26.75    1.86 
   2   4   0   28.85    2.58 
  -2   4   0   24.06    1.92 
   2   4   0   23.90    2.05 
   3  -4   0    5.42    4.78 
  -3  -4   0    1.34    0.38 
   3  -4   0    1.32    0.21 
   3  -4   0    1.57    0.76 
   3  -4   0    1.48    0.73 
  -3  -4   0    1.55    0.61 
   3   4   0    1.39    0.32 
   3   4   0    1.37    0.45 
  -3   4   0    1.49    0.34 
   3   4   0    1.33    0.55 
   3   4   0    1.26    0.31 
  -3   4   0    0.90    4.17 
  -3   4   0    2.55    0.48 
  -3   4   0    1.33    0.25 
   4  -4   0   12.50    1.15 
   4  -4   0   12.71    0.99 
   4  -4   0   11.48    1.01 
  -4  -4   0   13.74    1.19 
  -4  -4   0   12.29    1.17 
   4  -4   0   13.18    1.02 
   4  -4   0    9.99    1.88 
   4  -4   0   10.48    2.17 
  -4  -4   0   12.53    1.04 
  -4  -4   0   13.74    1.73 
  -4  -4   0   13.99    1.34 
  -4  -4   0   13.40    1.26 
  -4   4   0   11.32    1.26 
   4   4   0   11.67    1.02 
  -4   4   0   14.66    1.21 
  -4   4   0   12.20    1.07 
  -4   4   0   11.05    0.94 
   4   4   0   12.47    1.60 
  -4   4   0    8.82    1.20 
   4   4   0   11.59    1.16 
  -4   4   0   11.96    1.16 
  -4   4   0   11.64    1.00 
   4   4   0   10.01    1.51 
   5  -4   0    0.31    0.24 
  -5  -4   0   -0.04    0.25 
  -5  -4   0    0.61    1.40 
   5  -4   0    0.08    0.14 
  -5  -4   0    0.05    0.30 
  -5  -4   0    0.43    0.21 
   5  -4   0   -0.22    0.39 
   5  -4   0    0.12    0.15 
   5  -4   0   -0.53    2.08 
  -5  -4   0   -0.12    0.26 
   5  -4   0    0.17    0.14 
   5  -4   0    0.11    1.08 
  -5  -4   0    0.22    0.14 
  -5   4   0   -0.10    0.15 
  -5   4   0    0.24    0.23 
   5   4   0   -0.20    0.17 
   5   4   0    0.25    0.16 
   5   4   0    0.33    0.28 
   5   4   0   -0.15    0.16 
   5   4   0   -0.96    0.78 
  -5   4   0    0.10    0.16 
   5   4   0   -0.35    0.77 
   6  -4   0    3.35    0.33 
   6  -4   0    3.17    0.37 
   6  -4   0    2.28    0.39 
   6  -4   0    2.34    0.38 
  -6  -4   0    3.48    0.43 
  -6  -4   0    3.03    0.57 
  -6  -4   0    3.30    0.61 
   6   4   0    2.62    0.39 
   6   4   0    3.08    0.57 
   6   4   0    2.44    0.40 
  -6   4   0    3.31    0.55 
   6   4   0    2.46    0.35 
  -7  -4   0    3.94    0.76 
   7   4   0    2.50    0.29 
   7   4   0    2.12    0.29 
   7   4   0    2.25    0.24 
  -7   4   0    2.72    0.40 
   0  -5   0   -0.18    0.22 
   0  -5   0    0.36    0.72 
   0  -5   0    0.43    0.48 
   0  -5   0   -0.05    0.17 
   0   5   0    0.10    0.14 
   0   5   0    0.02    0.11 
   0   5   0    0.14    0.33 
  -1  -5   0   57.39    3.95 
   1  -5   0   47.99    4.52 
  -1  -5   0   60.28    3.88 
   1  -5   0   47.76    3.89 
   1  -5   0   45.56    3.94 
  -1  -5   0   58.08    4.04 
   1   5   0   61.77    3.78 
  -1   5   0   47.29    3.73 
  -1   5   0   49.09    4.41 
  -2  -5   0   12.05    1.17 
   2  -5   0    9.06    2.89 
   2  -5   0    9.26    1.35 
   2   5   0   10.16    1.03 
  -2   5   0   10.44    2.51 
   2   5   0   12.74    1.66 
   3  -5   0   12.26    5.99 
   3  -5   0    4.48    1.15 
  -3  -5   0    3.75    0.55 
   3  -5   0    4.57    0.57 
   3  -5   0    4.05    1.27 
   3  -5   0    5.16    0.45 
  -3  -5   0    5.39    1.03 
   3   5   0    4.39    0.77 
  -3   5   0    4.41    0.64 
   3   5   0    4.65    0.80 
   3   5   0    4.07    0.56 
  -3   5   0    3.71    0.56 
   3   5   0    4.12    0.54 
  -3   5   0    4.33    0.48 
  -3   5   0    0.79    4.96 
  -4  -5   0    1.56    0.34 
   4  -5   0    2.96    1.14 
  -4  -5   0    1.91    0.32 
   4  -5   0    2.18    0.31 
  -4  -5   0    2.61    0.54 
   4  -5   0    2.13    0.31 
  -4  -5   0    2.14    0.45 
   4  -5   0    2.18    0.31 
  -4  -5   0    2.32    0.96 
   4  -5   0    2.35    0.41 
   4  -5   0    2.49    0.48 
  -4  -5   0    2.41    0.58 
   4  -5   0    2.18    1.49 
  -4  -5   0    1.61    0.35 
  -4   5   0    1.39    0.26 
   4   5   0    1.31    0.71 
  -4   5   0    0.88    0.44 
   4   5   0    1.38    0.37 
   4   5   0    1.58    0.62 
   4   5   0    1.91    0.38 
  -4   5   0    1.73    0.31 
  -4   5   0    1.94    0.48 
  -4   5   0    1.44    0.27 
  -4   5   0    2.12    0.39 
   4   5   0    1.18    0.31 
  -4   5   0    2.10    0.63 
   4   5   0    1.32    0.31 
  -5  -5   0   31.89    2.38 
  -5  -5   0   29.33    2.42 
  -5  -5   0   26.73    2.03 
   5  -5   0   29.20    2.00 
   5  -5   0   21.53    3.50 
   5  -5   0   27.92    2.18 
  -5  -5   0   25.57    3.23 
  -5  -5   0   25.57    2.20 
  -5  -5   0   28.86    2.20 
   5  -5   0   28.29    2.02 
   5  -5   0   28.27    2.06 
   5   5   0   24.15    1.91 
   5   5   0   25.53    1.98 
   5   5   0   28.07    2.84 
   5   5   0   23.66    2.14 
  -5   5   0   25.09    2.11 
  -5   5   0   26.91    2.01 
   5   5   0   24.73    2.79 
  -5   5   0   26.05    1.92 
  -6  -5   0   25.76    1.84 
  -6  -5   0   21.15    2.11 
  -6  -5   0   23.16    1.96 
   6  -5   0   27.22    1.75 
   6  -5   0   27.88    2.14 
  -6  -5   0   19.52    1.94 
  -6   5   0   22.02    1.87 
   6   5   0   22.43    1.70 
   6   5   0   23.69    1.82 
   6   5   0   21.69    1.67 
  -7  -5   0    4.56    0.54 
   7   5   0    3.20    0.30 
   0  -6   0   80.45    5.56 
   0  -6   0   76.72    5.69 
   0  -6   0   75.63    5.99 
   0   6   0   70.29    4.69 
   0   6   0   62.97    4.97 
   1  -6   0    3.20    0.71 
  -1  -6   0    4.17    1.05 
  -1  -6   0    3.07    0.92 
  -1  -6   0    3.52    0.55 
  -1   6   0    3.46    1.42 
   1   6   0    4.94    0.52 
   1   6   0    4.76    0.53 
   2  -6   0   -1.50    2.55 
   2  -6   0    0.07    1.21 
  -2  -6   0    0.31    0.35 
  -2  -6   0    0.22    1.58 
   2  -6   0   -0.22    0.46 
  -2   6   0    0.18    0.14 
   2   6   0    0.02    0.21 
   2   6   0    0.01    0.15 
  -2   6   0    2.70    2.87 
   2   6   0    0.25    0.25 
  -2   6   0   -0.07    0.16 
   3  -6   0    9.73    0.79 
   3  -6   0   10.14    1.96 
   3  -6   0    9.29    1.61 
   3  -6   0   17.63    7.75 
  -3  -6   0    9.28    0.93 
   3  -6   0    9.13    0.86 
  -3  -6   0    9.96    1.02 
  -3  -6   0   10.42    1.32 
   3  -6   0   11.04    0.98 
   3  -6   0    9.68    0.96 
  -3  -6   0   10.12    1.08 
  -3   6   0    9.99    7.08 
   3   6   0    9.15    1.15 
  -3   6   0    8.69    0.79 
  -3   6   0    9.31    0.96 
   3   6   0   10.73    1.19 
  -3   6   0    8.66    0.91 
   3   6   0    9.75    0.85 
  -3   6   0    8.98    0.82 
  -3   6   0    8.96    0.82 
  -4  -6   0   20.16    1.66 
  -4  -6   0   21.26    1.77 
   4  -6   0   20.06    1.41 
  -4  -6   0   17.53    1.45 
   4  -6   0   19.82    1.43 
   4  -6   0   16.38    2.56 
   4  -6   0   19.04    1.46 
  -4  -6   0   19.02    1.81 
  -4  -6   0   21.83    2.29 
   4  -6   0   19.01    1.58 
  -4  -6   0   19.54    1.66 
  -4   6   0   18.03    1.53 
   4   6   0   15.59    1.41 
  -4   6   0   17.39    1.36 
  -4   6   0   17.47    1.63 
   4   6   0   15.97    1.50 
  -4   6   0   18.33    1.44 
   4   6   0   14.64    1.34 
   4   6   0   19.91    2.02 
  -4   6   0   16.96    1.62 
  -4   6   0   16.30    1.32 
   4   6   0   17.35    1.98 
   4   6   0   16.57    1.38 
  -4   6   0   17.54    1.39 
  -5  -6   0    4.81    0.74 
  -5  -6   0    5.92    0.85 
   5  -6   0    5.61    0.55 
   5  -6   0    4.10    1.65 
  -5  -6   0    5.02    0.75 
  -5  -6   0    5.26    0.66 
  -5  -6   0    5.88    1.83 
   5  -6   0    5.92    0.66 
   5  -6   0    6.28    0.48 
   5   6   0    5.30    1.38 
   5   6   0    4.41    0.53 
  -5   6   0    4.55    0.53 
  -5   6   0    4.91    0.64 
   5   6   0    4.32    0.55 
   5   6   0    4.63    0.57 
   5   6   0    5.37    0.76 
   5   6   0    3.47    1.20 
   6  -6   0   17.66    1.40 
  -6  -6   0   16.33    1.61 
  -6  -6   0   14.97    1.39 
  -6  -6   0   17.50    1.36 
   6  -6   0   18.18    1.24 
  -6  -6   0   15.69    1.48 
   6   6   0   13.07    1.31 
  -6   6   0   15.21    1.12 
   6   6   0   15.20    1.18 
   6   6   0   13.48    1.12 
   0  -7   0    0.09    0.23 
   0   7   0   -0.05    0.11 
   0   7   0    0.10    0.15 
   1  -7   0   20.69    3.35 
  -1  -7   0   20.53    2.41 
   1  -7   0   20.41    2.03 
  -1  -7   0   26.08    1.97 
  -1   7   0   19.36    1.45 
   1   7   0   17.03    1.31 
  -1   7   0   22.15    3.20 
   2  -7   0    6.19    1.24 
  -2  -7   0    7.86    0.97 
   2  -7   0    6.53    1.79 
   2  -7   0    6.98    4.08 
  -2  -7   0    7.83    1.71 
   2   7   0    7.18    0.67 
  -2   7   0    5.33    3.65 
   2   7   0    8.38    0.85 
  -2   7   0    6.12    0.75 
  -2   7   0    7.14    0.66 
   3  -7   0    1.07    0.39 
   3  -7   0    0.95    0.87 
   3  -7   0    1.41    0.26 
  -3  -7   0    1.27    0.40 
   3  -7   0    1.35    0.28 
  -3  -7   0    1.50    0.60 
   3  -7   0    1.58    0.37 
  -3  -7   0    1.05    0.41 
  -3  -7   0    1.72    0.42 
   3   7   0    1.56    0.39 
  -3   7   0    1.23    0.36 
   3   7   0    1.68    0.51 
   3   7   0    1.40    0.49 
  -3   7   0    1.07    0.25 
   3   7   0    1.56    0.32 
  -3   7   0    1.05    0.24 
  -3   7   0    1.34    0.29 
  -3   7   0    1.06    0.30 
  -4  -7   0    6.99    0.85 
  -4  -7   0    6.78    0.74 
  -4  -7   0    6.40    1.42 
   4  -7   0    5.84    0.50 
   4  -7   0    6.06    0.56 
   4  -7   0    6.31    0.67 
  -4  -7   0    6.17    0.90 
  -4  -7   0    6.65    0.94 
  -4  -7   0    5.27    0.54 
   4  -7   0    3.84    1.51 
   4   7   0    3.56    0.66 
   4   7   0    8.04    1.35 
   4   7   0    6.83    1.26 
  -4   7   0    5.70    0.93 
  -4   7   0    5.61    0.62 
  -4   7   0    5.03    0.58 
  -4   7   0    5.57    0.61 
  -4   7   0    5.93    0.95 
  -4   7   0    6.11    0.72 
  -5  -7   0   14.97    2.64 
  -5  -7   0   13.62    1.53 
   5  -7   0   10.41    2.59 
  -5  -7   0   15.37    1.94 
  -5  -7   0   15.95    1.63 
  -5  -7   0   14.66    1.32 
   5   7   0   10.94    1.01 
  -5   7   0   12.30    1.18 
   5   7   0   11.73    1.03 
   5   7   0   12.80    1.57 
   5   7   0   15.39    2.34 
   5   7   0   12.78    1.08 
   6  -7   0    6.45    0.65 
  -6  -7   0    5.63    0.74 
   6  -7   0    6.87    0.52 
  -6  -7   0    4.31    0.71 
  -6  -7   0    6.26    0.67 
  -6  -7   0    6.33    0.84 
   6   7   0    5.07    0.53 
  -6   7   0    5.28    0.46 
   6   7   0    4.73    0.48 
   6   7   0    5.04    0.51 
   6   7   0    5.06    0.72 
   0  -8   0   48.33    4.10 
   0  -8   0   41.90    4.59 
   0  -8   0   45.56    3.55 
   0   8   0   36.62    2.41 
   0   8   0   29.75    2.57 
  -1  -8   0   69.90    4.77 
   1  -8   0   56.31    6.75 
  -1  -8   0   56.06    5.26 
  -1  -8   0   63.06    5.02 
  -1   8   0   53.86    3.80 
   1   8   0   58.26    3.95 
   1   8   0   49.59    3.77 
  -1   8   0   61.01    5.62 
  -1   8   0   54.55    3.89 
  -2  -8   0   18.74    1.71 
   2  -8   0   12.59    5.15 
  -2  -8   0   18.57    1.54 
   2  -8   0   14.83    1.27 
   2  -8   0   14.43    1.97 
  -2  -8   0   17.00    1.49 
  -2   8   0   11.33    5.07 
  -2   8   0   14.54    1.19 
  -2   8   0   15.30    1.32 
   3  -8   0    4.88    0.73 
  -3  -8   0    4.30    0.68 
  -3  -8   0    6.09    0.81 
  -3  -8   0    5.26    0.73 
  -3  -8   0    7.37    1.25 
   3  -8   0    4.42    1.36 
   3  -8   0    5.34    0.58 
  -3  -8   0    5.29    0.64 
   3  -8   0    4.57    0.63 
  -3  -8   0    5.37    0.71 
   3  -8   0    4.71    0.69 
   3  -8   0    4.81    0.46 
  -3  -8   0    4.98    1.01 
   3   8   0    4.79    0.64 
  -3   8   0    4.84    0.54 
   3   8   0    6.19    0.92 
  -3   8   0    4.17    0.67 
  -3   8   0    5.19    0.58 
  -3   8   0    4.80    0.57 
   3   8   0    4.82    0.67 
  -4  -8   0    2.15    0.44 
  -4  -8   0    1.85    0.54 
  -4  -8   0    2.48    0.65 
  -4  -8   0    2.39    0.41 
   4  -8   0    2.39    0.42 
  -4  -8   0    2.33    0.55 
   4  -8   0    1.59    1.65 
   4  -8   0    1.92    0.60 
  -4  -8   0    1.45    0.90 
   4  -8   0    3.00    0.32 
   4   8   0    4.11    1.11 
  -4   8   0    2.53    0.63 
   4   8   0    2.09    0.49 
  -4   8   0    2.05    0.45 
  -4   8   0    2.06    0.36 
   4   8   0    3.09    0.92 
  -4   8   0    1.78    0.58 
  -4   8   0    2.16    0.35 
  -4   8   0    2.79    0.59 
  -5  -8   0    0.83    0.22 
  -5  -8   0    0.65    0.32 
   5  -8   0    0.48    0.23 
  -5  -8   0    0.50    0.28 
  -5  -8   0    1.03    0.35 
  -5  -8   0    0.79    0.36 
   5  -8   0    0.95    0.18 
  -5   8   0    0.92    0.24 
   5   8   0    0.93    0.39 
   5   8   0    0.52    0.23 
  -5   8   0    0.78    0.25 
   5   8   0    1.04    0.39 
   5   8   0    0.67    0.23 
  -6  -8   0   10.59    0.92 
   6  -8   0   10.79    0.92 
  -6  -8   0   10.63    1.09 
  -6  -8   0    9.74    0.98 
  -6  -8   0   12.23    1.11 
   6   8   0   10.22    0.84 
   6   8   0    7.59    0.89 
  -6   8   0    8.67    0.67 
   6   8   0    8.08    0.72 
   0  -9   0    0.60    2.78 
   0   9   0   -0.35    0.26 
   0   9   0    0.08    0.15 
  -1  -9   0   39.28    3.12 
   1  -9   0   29.74    5.69 
  -1   9   0   30.38    2.33 
  -1   9   0   31.10    2.22 
   1   9   0   29.99    2.40 
   1   9   0   30.65    2.30 
  -2  -9   0   13.56    1.25 
  -2  -9   0   12.23    1.15 
   2  -9   0   11.74    1.02 
  -2  -9   0   12.35    1.10 
   2  -9   0   10.46    1.28 
  -2  -9   0   12.71    1.21 
   2  -9   0   15.16    1.56 
  -2  -9   0   13.70    1.27 
  -2  -9   0   14.64    1.51 
   2  -9   0   11.63    2.09 
   2   9   0   12.27    1.00 
  -2   9   0   10.27    0.97 
  -2   9   0   12.17    0.99 
  -2   9   0   10.94    0.96 
  -2   9   0   10.54    1.08 
  -3  -9   0    3.98    0.62 
   3  -9   0    0.39    1.58 
  -3  -9   0    3.15    0.56 
  -3  -9   0    3.87    0.65 
   3  -9   0    4.12    0.69 
  -3  -9   0    4.32    0.60 
  -3  -9   0    3.74    0.69 
  -3  -9   0    3.53    0.83 
   3  -9   0    3.67    0.47 
  -3  -9   0    3.36    0.87 
   3  -9   0    3.61    0.58 
   3  -9   0    2.58    0.46 
  -3   9   0    3.15    0.59 
  -3   9   0    3.32    0.45 
   3   9   0    4.86    0.86 
   3   9   0    3.61    0.57 
  -3   9   0    2.39    0.42 
   3   9   0    4.35    0.53 
  -3   9   0    2.41    0.39 
  -3   9   0    3.46    0.56 
   4  -9   0    1.53    2.34 
  -4  -9   0    4.88    0.67 
   4  -9   0    4.83    0.55 
  -4  -9   0    4.56    0.80 
  -4  -9   0    3.31    0.66 
  -4  -9   0    2.89    0.64 
  -4  -9   0    4.64    0.60 
   4  -9   0    4.35    0.73 
  -4  -9   0    3.18    1.12 
  -4   9   0    2.91    0.69 
   4   9   0    5.17    1.12 
  -4   9   0    3.86    0.51 
   4   9   0    3.11    0.62 
  -4   9   0    4.05    0.48 
  -4   9   0    3.57    0.46 
  -4   9   0    2.71    0.63 
  -4   9   0    2.43    0.48 
   4   9   0    4.13    1.23 
   4   9   0    4.47    0.56 
  -5  -9   0    2.52    0.57 
  -5  -9   0    1.76    0.31 
  -5  -9   0    1.59    0.35 
  -5  -9   0    2.33    0.49 
   5  -9   0    2.21    0.36 
  -5   9   0    1.62    0.26 
   5   9   0    1.52    0.29 
   5   9   0    2.25    0.38 
  -5   9   0    1.05    0.56 
   5   9   0    2.16    0.46 
   6  -9   0    3.23    0.36 
  -6  -9   0    3.33    0.52 
  -6  -9   0    2.07    0.37 
  -6  -9   0    2.03    0.33 
  -6  -9   0    2.80    0.47 
   6   9   0    1.91    0.29 
   6   9   0    1.82    0.27 
   0 -10   0   10.45    1.43 
   0 -10   0   10.85    1.00 
   0 -10   0   11.68    1.08 
   0 -10   0   10.79    1.12 
   0  10   0    9.19    0.80 
   0  10   0    9.67    0.88 
  -1 -10   0   30.81    2.42 
  -1 -10   0   34.35    2.53 
   1 -10   0   27.49    2.29 
  -1 -10   0   29.93    2.37 
  -1 -10   0   28.24    2.55 
  -1 -10   0   32.45    2.75 
   1 -10   0   30.25    2.18 
   1 -10   0   31.90    2.46 
   1 -10   0   32.38    2.47 
  -1 -10   0   31.04    2.35 
   1 -10   0   28.15    2.31 
   1  10   0   26.29    2.12 
   1  10   0   22.94    2.13 
  -1  10   0   26.62    1.92 
  -1  10   0   25.57    2.03 
   1  10   0   26.65    1.95 
   2 -10   0    3.89    0.61 
   2 -10   0    3.93    0.54 
  -2 -10   0    4.21    0.68 
  -2 -10   0    4.47    0.67 
  -2 -10   0    3.21    0.56 
  -2 -10   0    3.60    0.64 
   2 -10   0    3.51    0.44 
  -2 -10   0    3.60    0.51 
   2 -10   0    3.82    0.65 
   2 -10   0    3.21    0.59 
  -2 -10   0    4.90    1.02 
  -2 -10   0    3.04    0.56 
  -2  10   0    3.27    0.58 
   2  10   0    3.89    0.74 
  -2  10   0    3.16    0.46 
  -2  10   0    3.21    0.45 
   2  10   0    3.75    0.53 
  -2  10   0    3.70    0.47 
  -3 -10   0    1.26    0.54 
   3 -10   0    0.71    0.34 
  -3 -10   0    2.31    0.57 
   3 -10   0    1.25    0.39 
   3 -10   0    2.06    0.51 
  -3 -10   0    1.30    0.34 
  -3 -10   0    1.49    0.43 
  -3 -10   0    1.83    0.54 
  -3 -10   0    1.93    0.86 
   3 -10   0    1.49    0.29 
  -3  10   0    1.11    0.26 
  -3  10   0    1.08    0.41 
   3  10   0    1.34    0.35 
   3  10   0    1.60    0.77 
  -3  10   0    0.99    0.26 
  -3  10   0    1.68    0.44 
  -3  10   0    0.99    0.29 
   3  10   0    1.75    0.69 
   3  10   0    0.77    0.36 
  -4 -10   0    0.77    0.37 
  -4 -10   0    0.53    0.25 
  -4 -10   0    2.62    1.30 
   4 -10   0    0.68    0.22 
  -4 -10   0    0.27    0.19 
  -4 -10   0    0.97    0.43 
   4 -10   0    0.46    0.35 
  -4 -10   0    0.61    0.24 
  -4  10   0    0.53    0.20 
  -4  10   0    0.52    0.19 
  -4  10   0    0.03    0.32 
  -4  10   0    0.92    0.49 
  -4  10   0    0.71    0.22 
  -4  10   0    0.35    0.51 
   4  10   0    0.74    0.81 
   4  10   0    0.29    0.30 
   4  10   0    0.77    0.42 
  -5 -10   0    6.15    0.90 
  -5 -10   0    4.99    0.79 
  -5 -10   0    5.76    0.75 
   5 -10   0    6.03    0.60 
  -5 -10   0    4.18    0.65 
  -5 -10   0    5.36    0.60 
  -5  10   0    5.08    0.50 
  -5  10   0    2.96    0.77 
   5  10   0    4.58    0.69 
   5  10   0    4.69    0.53 
   5  10   0    4.13    0.52 
   6 -10   0    3.36    0.34 
  -6 -10   0    3.53    0.35 
  -6 -10   0    2.50    0.37 
  -6 -10   0    2.05    0.52 
   6  10   0    2.44    0.35 
  -6  10   0    2.31    0.24 
   6  10   0    2.45    0.27 
   0 -11   0    0.06    0.22 
   0 -11   0   -0.19    0.11 
   0 -11   0   -0.21    0.19 
   0 -11   0    0.12    0.50 
   0 -11   0   -0.07    0.22 
   0  11   0   -0.24    0.14 
   0  11   0   -0.19    0.15 
  -1 -11   0   45.13    3.48 
  -1 -11   0   53.54    3.59 
   1 -11   0   47.57    3.23 
  -1 -11   0   46.25    3.51 
   1 -11   0   46.85    3.53 
   1 -11   0   42.56    3.36 
   1 -11   0   48.83    3.54 
  -1 -11   0   44.63    3.44 
  -1 -11   0   45.39    3.88 
  -1 -11   0   43.88    3.42 
   1 -11   0   42.39    3.37 
   1  11   0   39.56    2.78 
   1  11   0   32.66    2.89 
  -1  11   0   37.98    2.73 
  -1  11   0   40.25    2.89 
   1  11   0   40.87    2.96 
   1  11   0   34.72    2.67 
   2 -11   0   73.83    4.95 
   2 -11   0   73.30    5.20 
  -2 -11   0   65.77    5.14 
  -2 -11   0   72.05    5.22 
  -2 -11   0   72.98    5.01 
   2 -11   0   76.38    5.29 
  -2 -11   0   80.30    5.40 
   2 -11   0   66.26    5.09 
   2 -11   0   68.63    5.05 
  -2 -11   0   66.38    5.17 
  -2 -11   0   74.55    5.68 
  -2 -11   0   63.31    5.05 
   2  11   0   69.64    4.55 
  -2  11   0   62.68    4.67 
  -2  11   0   60.61    4.44 
  -2  11   0   63.39    4.48 
   2  11   0   61.16    4.41 
  -2  11   0   62.98    4.44 
   2  11   0   69.80    4.71 
   2  11   0   53.94    4.66 
   3 -11   0    2.08    0.36 
   3 -11   0    1.97    0.45 
   3 -11   0    2.07    0.41 
   3 -11   0    1.36    0.39 
  -3 -11   0    1.39    0.45 
  -3 -11   0    2.06    0.47 
  -3 -11   0    1.94    1.04 
  -3 -11   0    1.82    0.43 
  -3 -11   0    1.54    0.46 
  -3 -11   0    2.47    0.44 
   3  11   0    1.67    0.71 
  -3  11   0    1.50    0.52 
   3  11   0    2.38    0.52 
  -3  11   0    1.78    0.33 
  -3  11   0    1.37    0.29 
  -3  11   0    1.47    0.32 
   3  11   0    1.53    0.55 
  -3  11   0    1.48    0.51 
   4 -11   0    4.64    0.71 
  -4 -11   0    4.37    0.95 
  -4 -11   0    4.09    0.67 
  -4 -11   0    4.75    0.69 
  -4 -11   0    3.93    0.55 
  -4 -11   0    3.18    1.35 
  -4 -11   0    4.41    0.77 
   4 -11   0    4.50    0.53 
   4  11   0    3.19    0.62 
  -4  11   0    4.10    0.48 
  -4  11   0    3.23    0.78 
  -4  11   0    3.00    0.46 
  -4  11   0    4.42    0.49 
  -4  11   0    3.45    0.75 
   5 -11   0    6.05    0.59 
  -5 -11   0    5.25    0.71 
  -5 -11   0    5.97    0.60 
  -5 -11   0    5.15    0.76 
  -5  11   0    3.37    0.60 
  -5  11   0    5.10    0.47 
   5  11   0    3.92    0.49 
   5  11   0    3.43    0.61 
  -6 -11   0   -0.06    0.12 
  -6 -11   0    0.16    0.08 
   6 -11   0   -0.01    0.09 
  -6 -11   0    0.01    0.17 
   0 -12   0    7.30    0.87 
   0 -12   0    7.76    0.93 
   0 -12   0    7.40    0.89 
   0 -12   0    7.97    0.64 
   0 -12   0    9.53    1.77 
   0 -12   0    6.87    0.83 
   0 -12   0    7.16    0.98 
   0  12   0    6.56    0.67 
   0  12   0    6.94    0.95 
   0  12   0    6.81    0.75 
  -1 -12   0   10.88    1.74 
   1 -12   0   13.15    1.30 
   1 -12   0   11.73    1.14 
  -1 -12   0   12.18    1.22 
  -1 -12   0   13.01    1.71 
   1 -12   0   13.19    0.97 
   1 -12   0   11.19    1.13 
  -1 -12   0   11.42    1.20 
   1  12   0   12.28    1.28 
   1  12   0   10.10    0.92 
  -1  12   0   10.92    0.95 
  -1  12   0    9.58    0.93 
  -1  12   0    9.20    0.91 
   1  12   0   11.41    1.02 
  -1  12   0   11.59    1.10 
   2 -12   0   15.41    1.40 
   2 -12   0   14.46    1.41 
   2 -12   0   13.23    1.28 
  -2 -12   0   15.80    1.52 
   2 -12   0   14.31    1.12 
  -2 -12   0   11.96    1.28 
  -2 -12   0   20.12    3.48 
  -2 -12   0   13.74    1.34 
  -2 -12   0   13.66    1.34 
  -2 -12   0   14.48    1.20 
  -2 -12   0   13.68    1.38 
   2 -12   0   12.12    1.23 
  -2  12   0   11.51    1.03 
  -2  12   0   12.82    1.25 
   2  12   0   14.36    1.19 
  -2  12   0   12.60    1.44 
  -2  12   0   11.16    1.05 
  -2  12   0   10.48    1.22 
   2  12   0   12.93    1.05 
  -3 -12   0    9.26    0.97 
  -3 -12   0    8.24    0.99 
   3 -12   0    6.19    0.81 
  -3 -12   0    8.47    1.05 
  -3 -12   0    7.31    0.87 
   3 -12   0    7.40    0.72 
  -3 -12   0    5.95    1.39 
   3 -12   0    8.40    0.99 
  -3 -12   0    7.90    0.78 
  -3  12   0    7.37    0.71 
   3  12   0    6.37    1.16 
  -3  12   0    5.13    1.36 
  -3  12   0    6.81    0.67 
   3  12   0    6.14    0.76 
  -3  12   0    5.78    1.22 
   3  12   0    7.88    1.41 
  -3  12   0    6.95    0.72 
  -4 -12   0    0.51    0.18 
   4 -12   0    1.24    0.26 
  -4 -12   0    0.81    0.34 
  -4 -12   0    0.73    0.27 
  -4 -12   0    1.05    0.42 
   4  12   0    0.46    0.34 
  -4  12   0    0.48    0.53 
  -4  12   0    1.08    0.39 
  -4  12   0    0.44    0.61 
  -4  12   0    0.83    0.21 
  -4  12   0    0.59    0.20 
  -4  12   0    0.79    0.24 
  -5 -12   0    0.16    0.17 
  -5 -12   0    0.15    0.29 
  -5 -12   0   -0.03    0.17 
   5 -12   0    0.02    0.11 
  -5 -12   0    0.21    0.16 
   5  12   0    0.48    0.20 
  -5  12   0    0.12    0.11 
  -5  12   0   -0.34    0.49 
   5  12   0    0.01    0.17 
   0 -13   0    0.01    0.24 
   0 -13   0   -0.81    0.58 
   0 -13   0    0.00    0.20 
   0 -13   0   -0.01    0.27 
   0 -13   0   -0.15    0.21 
   0  13   0    0.18    0.41 
   0  13   0    0.05    0.15 
   0  13   0    0.34    0.25 
   1 -13   0   19.44    1.78 
  -1 -13   0   18.60    1.67 
  -1 -13   0   18.12    2.34 
  -1 -13   0   21.80    1.85 
  -1 -13   0   19.86    1.73 
  -1 -13   0   19.76    1.75 
   1 -13   0   21.69    1.83 
   1 -13   0   18.97    1.66 
   1 -13   0   16.91    1.59 
   1 -13   0   21.22    1.46 
  -1 -13   0   16.89    1.66 
  -1  13   0   14.70    1.27 
   1  13   0   16.03    1.65 
   1  13   0   16.63    1.44 
  -1  13   0   15.71    1.32 
  -1  13   0   15.88    1.49 
  -1  13   0   18.14    1.73 
   1  13   0   16.15    1.29 
  -2 -13   0   18.61    1.73 
  -2 -13   0   18.34    1.61 
   2 -13   0   18.70    1.63 
  -2 -13   0   15.48    1.40 
   2 -13   0   17.99    1.35 
  -2 -13   0   18.08    1.62 
   2 -13   0   16.77    1.50 
  -2 -13   0   17.90    1.63 
   2 -13   0   15.58    1.51 
  -2 -13   0   16.09    2.30 
   2 -13   0   18.98    1.67 
  -2  13   0   15.26    1.31 
   2  13   0   15.81    1.28 
  -2  13   0   14.46    1.49 
  -2  13   0   15.29    1.25 
  -2  13   0   16.46    1.71 
   2  13   0   16.74    1.44 
  -2  13   0   14.43    1.27 
  -3 -13   0   17.07    1.39 
  -3 -13   0   17.44    1.73 
   3 -13   0   15.37    1.45 
  -3 -13   0   14.32    2.54 
   3 -13   0   19.60    1.38 
  -3 -13   0   17.31    1.58 
  -3 -13   0   17.42    1.63 
   3 -13   0   18.70    1.64 
  -3 -13   0   16.61    1.54 
  -3  13   0   14.47    1.51 
  -3  13   0   15.09    1.26 
  -3  13   0   15.36    1.31 
   3  13   0   15.10    1.47 
   3  13   0   15.73    1.34 
  -3  13   0   15.87    1.26 
  -3  13   0   15.04    1.66 
  -4 -13   0    0.75    0.30 
  -4 -13   0    0.63    0.23 
   4 -13   0    0.70    0.18 
  -4 -13   0    0.34    0.18 
  -4 -13   0    0.40    0.25 
  -4  13   0    0.59    0.18 
  -4  13   0    0.77    0.48 
  -4  13   0   -0.05    0.53 
  -4  13   0    0.53    0.35 
  -4  13   0    0.37    0.14 
   4  13   0    0.44    0.38 
  -4  13   0    0.54    0.22 
  -5 -13   0    6.90    0.59 
  -5 -13   0    7.03    0.73 
  -5 -13   0    5.44    0.60 
   5 -13   0    6.55    0.55 
  -5 -13   0    6.88    0.69 
  -5  13   0    5.31    0.47 
   0 -14   0   34.25    2.70 
   0 -14   0   34.33    2.80 
   0 -14   0   35.92    2.79 
   0 -14   0   32.62    2.74 
   0  14   0   27.80    2.47 
   0  14   0   26.56    2.12 
   0  14   0   30.20    2.14 
   0  14   0   27.91    2.28 
  -1 -14   0    4.82    0.72 
   1 -14   0    4.49    0.65 
  -1 -14   0    4.51    0.73 
  -1 -14   0    3.28    0.61 
   1 -14   0    4.41    0.69 
  -1 -14   0    3.84    0.67 
  -1 -14   0    3.74    1.24 
  -1 -14   0    5.47    0.78 
   1 -14   0    3.12    0.52 
   1 -14   0    4.98    0.43 
   1 -14   0    4.76    0.79 
  -1  14   0    2.34    0.73 
  -1  14   0    3.99    0.78 
   1  14   0    4.87    0.79 
   1  14   0    3.91    0.68 
  -1  14   0    3.19    0.48 
   1  14   0    4.23    0.52 
  -1  14   0    3.65    0.46 
   1  14   0    3.85    1.13 
  -1  14   0    3.71    0.52 
  -2 -14   0    0.18    0.27 
   2 -14   0    0.20    0.26 
  -2 -14   0    0.55    0.29 
  -2 -14   0    0.34    1.35 
   2 -14   0    0.73    0.26 
   2 -14   0    0.53    0.33 
   2 -14   0    0.04    0.27 
   2  14   0    0.52    0.27 
  -2  14   0    0.59    0.22 
  -2  14   0    0.76    0.52 
  -2  14   0    0.81    0.73 
  -2  14   0    0.56    0.22 
   2  14   0    0.46    0.40 
   3 -14   0    9.16    0.99 
  -3 -14   0    9.79    1.01 
   3 -14   0    8.87    0.97 
  -3 -14   0    9.17    1.11 
  -3 -14   0    8.78    0.81 
   3 -14   0    9.13    0.78 
  -3 -14   0    8.94    1.00 
  -3 -14   0    9.01    0.96 
   3  14   0    8.06    0.86 
  -3  14   0    8.52    0.74 
  -3  14   0    7.35    1.11 
  -3  14   0    6.70    0.97 
  -3  14   0    8.22    0.76 
  -3  14   0    8.38    0.89 
   4 -14   0    0.90    0.18 
  -4 -14   0    1.10    0.22 
  -4 -14   0    0.96    0.36 
  -4 -14   0    0.87    0.42 
  -4 -14   0    1.22    0.28 
   4  14   0   -0.02    0.25 
  -4  14   0    1.34    0.24 
  -4  14   0    0.93    0.19 
  -4  14   0    0.70    0.24 
  -4  14   0    1.14    0.32 
   4  14   0    0.26    0.64 
  -4  14   0    1.72    0.53 
  -5 -14   0    1.10    0.26 
   5 -14   0    1.40    0.17 
  -5 -14   0    1.18    0.23 
  -5  14   0    0.82    0.13 
   0 -15   0   -0.08    0.36 
   0 -15   0   -0.38    0.32 
   0  15   0   -0.12    0.16 
   0  15   0    0.31    0.50 
   0  15   0    0.04    0.37 
  -1 -15   0    5.60    0.80 
   1 -15   0    5.40    0.74 
  -1 -15   0    5.56    0.78 
   1 -15   0    4.88    0.79 
   1 -15   0    6.16    0.71 
  -1 -15   0    3.88    0.69 
  -1 -15   0    5.98    0.74 
   1 -15   0    5.58    0.73 
  -1 -15   0    5.09    0.67 
   1 -15   0    3.91    0.63 
  -1  15   0    3.85    0.49 
   1  15   0    4.96    0.55 
   1  15   0    4.61    0.74 
  -1  15   0    4.52    0.54 
  -1  15   0    4.78    0.56 
  -1  15   0    4.81    0.71 
  -1  15   0    4.65    0.88 
   2 -15   0   10.12    0.77 
   2 -15   0   10.38    1.10 
  -2 -15   0    9.75    1.04 
   2 -15   0    8.50    0.95 
  -2 -15   0    8.54    1.01 
   2 -15   0   10.71    1.05 
  -2 -15   0   10.09    1.14 
  -2 -15   0    8.96    0.98 
  -2  15   0    7.57    0.95 
  -2  15   0    8.77    0.75 
   2  15   0    9.58    1.18 
  -2  15   0    7.61    1.13 
   2  15   0    8.50    0.97 
  -2  15   0    8.60    0.78 
  -2  15   0    8.12    0.81 
  -3 -15   0    1.28    0.38 
  -3 -15   0    2.07    0.42 
   3 -15   0    2.40    0.27 
  -3 -15   0    2.03    0.42 
   3 -15   0    1.81    0.42 
  -3 -15   0    2.74    0.51 
  -3  15   0    1.71    0.28 
  -3  15   0    1.72    0.52 
  -3  15   0    0.93    0.43 
   3  15   0   -0.17    0.55 
  -3  15   0    1.43    0.26 
  -3  15   0    1.48    0.30 
   3  15   0    1.55    0.37 
  -3  15   0    1.96    0.45 
  -4 -15   0    0.08    0.16 
  -4 -15   0    0.16    0.19 
   4 -15   0    0.16    0.07 
  -4 -15   0    0.04    0.15 
  -4  15   0    0.06    0.09 
  -4  15   0    0.41    0.21 
  -4  15   0   -0.32    0.26 
  -4  15   0    0.07    0.09 
   0 -16   0   48.17    3.70 
   0 -16   0   49.36    3.74 
   0 -16   0   49.76    3.67 
   0  16   0   37.75    3.36 
   0  16   0   43.56    3.03 
   0  16   0   43.58    3.20 
   0  16   0   42.03    2.99 
   0  16   0   39.38    3.22 
  -1 -16   0    0.43    0.23 
   1 -16   0    0.27    0.25 
  -1 -16   0    0.35    0.26 
  -1 -16   0    0.37    0.24 
  -1 -16   0    0.71    0.37 
   1 -16   0    0.33    0.25 
  -1 -16   0    0.44    0.24 
   1 -16   0    0.08    0.20 
   1 -16   0    0.52    0.27 
  -1  16   0    0.25    0.18 
  -1  16   0    0.66    0.29 
  -1  16   0    0.35    0.19 
  -1  16   0    0.15    0.42 
  -1  16   0   -0.02    0.15 
   1  16   0    0.68    0.22 
   1  16   0    0.20    0.33 
  -1  16   0    0.68    0.34 
  -2 -16   0    4.67    0.72 
   2 -16   0    5.15    0.61 
   2 -16   0    2.76    0.75 
  -2 -16   0    3.95    0.63 
   2 -16   0    4.92    0.68 
   2 -16   0    4.91    0.94 
  -2 -16   0    4.06    0.62 
  -2  16   0    4.36    0.75 
  -2  16   0    4.36    0.82 
  -2  16   0    2.98    0.59 
  -2  16   0    3.31    0.45 
  -2  16   0    3.49    0.44 
   2  16   0    4.07    0.51 
   2  16   0    4.15    0.67 
   3 -16   0    0.63    0.25 
  -3 -16   0    0.53    0.22 
  -3 -16   0    0.58    0.24 
  -3 -16   0    0.71    0.28 
  -3 -16   0    1.24    0.37 
   3 -16   0    0.31    0.28 
  -3  16   0    0.71    0.42 
  -3  16   0    0.61    0.59 
  -3  16   0    0.92    0.27 
   3  16   0    0.45    0.34 
  -3  16   0    0.91    0.18 
  -3  16   0    0.77    0.30 
  -3  16   0    0.62    0.16 
  -4 -16   0    6.07    0.62 
  -4 -16   0    4.80    0.51 
  -4 -16   0    5.07    0.50 
  -4  16   0    4.60    0.40 
   0 -17   0   -0.14    0.14 
   0 -17   0   -0.08    0.19 
   0 -17   0   -0.16    0.16 
   0 -17   0    0.10    0.21 
   0  17   0   -0.17    0.21 
   0  17   0   -0.09    0.29 
   0  17   0   -0.06    0.14 
   0  17   0   -0.05    0.44 
   1 -17   0    2.54    0.48 
   1 -17   0    3.02    0.78 
  -1 -17   0    2.09    0.46 
   1 -17   0    2.22    0.45 
  -1 -17   0    2.21    0.41 
  -1 -17   0    2.20    0.46 
   1 -17   0    2.77    0.49 
  -1 -17   0    3.12    0.53 
   1  17   0    2.63    0.50 
  -1  17   0    1.91    0.64 
  -1  17   0    2.14    0.29 
   1  17   0    1.42    0.34 
  -1  17   0    2.93    0.37 
  -1  17   0    2.38    0.49 
  -1  17   0    2.78    0.54 
   1  17   0    2.04    0.32 
  -1  17   0    2.09    0.32 
  -2 -17   0    0.23    0.21 
   2 -17   0    0.01    0.19 
  -2 -17   0    0.12    0.19 
   2 -17   0   -0.13    0.19 
   2 -17   0    0.02    0.23 
  -2 -17   0    0.08    0.23 
  -2 -17   0    0.11    0.18 
   2 -17   0   -0.33    0.41 
  -2  17   0    0.05    0.13 
  -2  17   0    0.28    0.19 
  -2  17   0    0.22    0.12 
  -2  17   0    0.19    0.34 
  -2  17   0   -0.20    0.52 
   2  17   0    0.03    0.23 
  -2  17   0    0.10    0.19 
  -3 -17   0    3.50    0.60 
  -3 -17   0    4.21    0.45 
  -3 -17   0    4.30    0.48 
  -3 -17   0    4.55    0.54 
  -3  17   0    3.38    0.48 
  -3  17   0    3.53    0.34 
  -3  17   0    3.57    0.35 
  -3  17   0    3.44    0.41 
   0 -18   0    5.47    0.87 
   0 -18   0    4.72    0.61 
   0 -18   0    5.29    0.60 
   0 -18   0    5.33    0.63 
   0  18   0    4.06    0.65 
   0  18   0    4.34    0.47 
   0  18   0    4.11    0.44 
  -1 -18   0    2.88    0.44 
   1 -18   0    2.67    0.42 
   1 -18   0    2.35    0.37 
   1 -18   0    2.83    0.44 
   1 -18   0    3.07    0.46 
  -1 -18   0    2.47    0.47 
  -1 -18   0    2.87    0.42 
  -1 -18   0    3.39    0.49 
   1  18   0    2.57    0.36 
   1  18   0    2.29    0.32 
  -1  18   0    2.74    0.32 
  -1  18   0    2.15    0.31 
  -1  18   0    1.84    0.37 
  -1  18   0    2.98    0.59 
  -2 -18   0    0.98    0.30 
   2 -18   0    1.18    0.27 
  -2 -18   0    0.76    0.26 
  -2 -18   0    1.23    0.28 
  -2  18   0    0.81    0.17 
  -2  18   0    0.94    0.17 
  -2  18   0    1.07    0.22 
  -2  18   0    0.38    0.21 
   0 -19   0   -0.15    0.13 
   0 -19   0   -0.15    0.13 
   0 -19   0   -0.13    0.15 
   0 -19   0   -0.03    0.16 
  -1 -19   0    1.71    0.29 
  -1 -19   0    1.12    0.23 
   1 -19   0    1.59    0.29 
   1 -19   0    1.58    0.28 
  -1 -19   0    1.36    0.24 
  -1  19   0    1.56    0.20 
   7   0  -1    1.18    0.15 
   7   0  -1    0.63    0.18 
  -7   0   1    0.68    0.25 
   7   0  -1    0.72    0.13 
  -6   0   1    2.86    0.53 
   6   0  -1    1.82    0.30 
   6   0  -1    2.33    0.33 
  -6   0   1    1.98    0.34 
   6   0  -1    1.44    0.46 
   6   0  -1    2.06    0.34 
  -5   0   1    0.79    0.49 
   5   0  -1    0.25    0.14 
   5   0  -1    0.07    0.19 
  -5   0   1    0.34    0.18 
  -5   0   1    0.14    0.23 
  -5   0   1    0.24    1.25 
   5   0  -1    0.12    0.17 
  -5   0   1    0.67    0.43 
   5   0  -1    0.29    0.98 
   5   0  -1    0.17    0.31 
  -5   0   1    0.20    0.37 
  -4   0   1    0.39    0.21 
  -4   0   1    0.27    0.25 
  -4   0   1   -0.05    0.71 
  -4   0   1    0.61    0.42 
  -4   0   1    0.60    0.26 
   4   0  -1    0.47    0.61 
   4   0  -1    1.02    0.72 
   4   0  -1    0.33    0.23 
   4   0  -1    0.85    0.22 
   3   0  -1   16.47    1.80 
   3   0  -1   16.72    1.29 
  -3   0   1   15.56    3.60 
   3   0  -1   16.04    1.37 
   3   0  -1   17.74    1.85 
  -3   0   1   21.42    1.82 
   3   0  -1   14.99    3.48 
   2   0  -1   55.16    4.35 
   2   0  -1   60.45    4.97 
   2   0  -1   56.56    4.01 
  -2   0   1   62.45    4.94 
   2   0  -1   57.41    4.35 
  -1   0   1    0.32    0.43 
   1   0  -1   -0.02    0.17 
   1   0  -1    0.00    0.15 
   1   0  -1    0.37    0.39 
   0   0  -1   10.11    0.90 
   0   0  -1   12.45    0.85 
   0   0   1   13.46    0.85 
   0   0   1   10.27    0.90 
   1   0   1    3.19    0.46 
   1   0   1    3.36    0.46 
   1   0   1    4.38    0.80 
   2   0   1  232.74   16.27 
   2   0   1  229.20   16.10 
  -2   0  -1  253.48   16.83 
   2   0   1  214.89   15.77 
   2   0   1  241.91   16.67 
   3   0   1    0.13    0.13 
   3   0   1    0.27    0.38 
   3   0   1    0.26    0.21 
   3   0   1    0.02    0.35 
  -3   0  -1    0.76    3.34 
   3   0   1   -0.29    2.94 
  -3   0  -1   -0.11    0.19 
  -4   0  -1    1.22    0.37 
  -4   0  -1    0.72    0.43 
   4   0   1    0.89    0.22 
  -4   0  -1    1.17    0.30 
   4   0   1    0.81    0.22 
   4   0   1    0.90    0.32 
  -4   0  -1    0.94    0.27 
   4   0   1    1.44    0.65 
   4   0   1    1.49    0.29 
   4   0   1    0.91    0.66 
  -5   0  -1    9.79    0.90 
   5   0   1    8.54    0.81 
   5   0   1    8.95    0.85 
   5   0   1    9.43    1.06 
   5   0   1    9.31    1.99 
  -5   0  -1    9.75    1.01 
   5   0   1    9.76    0.85 
  -5   0  -1    9.76    1.06 
  -5   0  -1    7.72    0.86 
   5   0   1    6.77    1.60 
  -6   0  -1    2.69    0.36 
   6   0   1    1.62    0.26 
   6   0   1    1.38    0.52 
  -6   0  -1    1.35    0.36 
  -6   0  -1    1.62    0.31 
   6   0   1    1.70    0.27 
   6   0   1    1.73    0.33 
   7   0   1    8.05    0.57 
  -7   0  -1    6.79    0.83 
   7   0   1    7.59    0.59 
  -7  -1   1    0.46    0.24 
   7  -1  -1    0.60    0.11 
   7  -1  -1    0.44    0.10 
   7   1  -1    0.58    0.12 
  -7   1   1    0.40    0.21 
   7   1  -1    0.51    0.15 
   7   1  -1    0.52    0.12 
   6  -1  -1    5.12    0.50 
   6  -1  -1    4.15    0.51 
  -6  -1   1    4.76    0.75 
  -6  -1   1    4.40    0.52 
   6  -1  -1    4.87    0.76 
   6  -1  -1    5.41    0.52 
   6   1  -1    3.63    0.51 
  -6   1   1    5.84    0.76 
   6   1  -1    4.12    0.71 
   6   1  -1    4.76    0.51 
   6   1  -1    5.10    0.51 
  -5  -1   1    1.57    0.49 
   5  -1  -1    1.57    1.00 
  -5  -1   1    1.42    0.27 
  -5  -1   1    0.39    0.36 
  -5  -1   1    1.15    0.29 
   5  -1  -1    1.39    0.29 
   5  -1  -1    1.27    0.26 
  -5  -1   1    1.33    1.36 
  -5  -1   1    0.78    0.33 
   5  -1  -1    0.94    0.36 
   5  -1  -1    1.10    0.29 
  -5   1   1    1.33    0.43 
   5   1  -1    0.55    1.12 
  -5   1   1    0.81    0.27 
  -5   1   1    0.54    0.28 
   5   1  -1    1.23    0.30 
   5   1  -1    1.21    0.26 
   5   1  -1    1.07    0.39 
   5   1  -1    1.06    0.96 
   5   1  -1    1.16    0.28 
  -5   1   1    1.14    0.28 
  -5   1   1    1.03    1.47 
  -4  -1   1   10.18    1.07 
   4  -1  -1    7.56    1.53 
  -4  -1   1    9.66    0.96 
   4  -1  -1    9.27    0.81 
   4  -1  -1    8.21    0.77 
   4  -1  -1    9.52    0.95 
   4  -1  -1    9.69    0.82 
  -4  -1   1    9.18    0.84 
  -4  -1   1    8.65    0.86 
  -4  -1   1   10.08    0.99 
  -4  -1   1    8.95    1.44 
   4  -1  -1    9.12    1.60 
  -4   1   1    9.54    0.84 
   4   1  -1    8.18    1.40 
  -4   1   1    9.36    0.95 
   4   1  -1    8.68    1.44 
   4   1  -1    7.97    0.88 
   4   1  -1    8.80    0.80 
   4   1  -1    9.51    0.79 
  -4   1   1   10.88    1.15 
  -4   1   1    8.51    0.81 
   4   1  -1    7.68    0.77 
   3  -1  -1   10.43    1.42 
  -3  -1   1    9.26    1.18 
   3  -1  -1   10.24    1.40 
   3  -1  -1   10.34    0.85 
   3  -1  -1   11.10    0.93 
  -3  -1   1   10.45    3.16 
   3  -1  -1   15.74    3.72 
   3   1  -1    9.81    0.84 
   3   1  -1   11.33    1.38 
   3   1  -1   10.16    1.32 
  -3   1   1    6.30    2.99 
   3   1  -1   10.67    0.93 
   3   1  -1    8.81    2.88 
  -3   1   1   10.66    0.96 
  -2  -1   1   71.18    5.41 
   2  -1  -1   73.45    5.67 
   2  -1  -1   62.38    4.64 
   2  -1  -1   64.44    4.98 
   2   1  -1   63.59    4.67 
  -2   1   1   71.13    5.61 
   2   1  -1   71.69    5.51 
   2   1  -1   68.38    4.98 
   1  -1  -1  353.50   22.80 
   1  -1  -1  327.90   22.55 
  -1  -1   1  326.46   22.40 
   1  -1  -1  317.63   22.54 
  -1  -1   1  338.47   22.57 
   1   1  -1  324.91   22.30 
   1   1  -1  324.71   22.32 
   1   1  -1  339.09   22.47 
  -1   1   1  334.82   22.83 
   0  -1   1   12.79    0.96 
   0  -1   1   13.52    1.02 
   0  -1  -1   14.48    1.04 
   0  -1  -1   12.47    0.94 
   0   1  -1   13.52    1.14 
   0   1  -1   13.57    1.06 
   0   1  -1   18.31    1.04 
   0   1   1   13.74    1.15 
   1  -1   1  179.83   12.27 
   1  -1   1  169.44   12.27 
  -1  -1  -1  182.88   12.52 
   1  -1   1  186.08   12.60 
   1   1   1  176.98   12.62 
  -1   1  -1  183.80   12.99 
   1   1   1  203.49   12.90 
   1   1   1  178.65   12.62 
   2  -1   1   16.42    1.60 
   2  -1   1   17.02    1.60 
   2  -1   1   16.01    1.28 
  -2  -1  -1   17.14    2.41 
   2  -1   1   19.01    2.52 
   2   1   1   18.11    1.64 
   2   1   1   22.70    2.59 
  -2   1  -1   20.05    2.62 
   2   1   1   17.10    1.37 
   2   1   1   17.59    1.64 
   3  -1   1    7.98    1.22 
   3  -1   1    7.57    1.16 
   3  -1   1    7.92    0.80 
   3  -1   1    8.86    0.72 
   3  -1   1    7.00    3.15 
  -3  -1  -1    7.49    3.52 
  -3  -1  -1    8.99    0.84 
   3   1   1    7.38    0.78 
  -3   1  -1    8.56    0.83 
   3   1   1    8.26    0.71 
   3   1   1    7.33    1.12 
  -3   1  -1   16.30    4.18 
   3   1   1    8.73    3.16 
   3   1   1    8.43    1.17 
   4  -1   1    5.58    0.58 
   4  -1   1    6.78    1.49 
  -4  -1  -1    6.04    0.63 
   4  -1   1    5.27    0.57 
   4  -1   1    5.20    0.68 
   4  -1   1    5.66    0.56 
  -4  -1  -1    4.98    1.19 
  -4  -1  -1    5.57    0.73 
   4  -1   1    4.05    1.09 
   4   1   1    4.90    0.56 
   4   1   1    6.10    1.28 
  -4   1  -1    6.12    0.65 
  -4   1  -1    5.25    0.71 
  -4   1  -1    6.02    0.82 
   4   1   1    4.64    1.19 
   4   1   1    6.51    0.61 
   4   1   1    5.64    0.60 
   4   1   1    5.51    0.72 
  -5  -1  -1    3.32    0.47 
   5  -1   1    2.95    0.43 
  -5  -1  -1    2.40    0.51 
   5  -1   1    3.34    0.45 
  -5  -1  -1    3.83    0.70 
   5  -1   1    2.08    0.55 
  -5  -1  -1    2.74    0.45 
   5  -1   1    3.19    0.43 
  -5  -1  -1    2.56    1.37 
   5  -1   1    2.84    1.26 
   5  -1   1    1.59    1.34 
  -5   1  -1    2.71    0.37 
  -5   1  -1    2.33    0.47 
   5   1   1    2.45    1.11 
   5   1   1    2.57    0.38 
   5   1   1    2.75    0.61 
  -5   1  -1    3.55    0.61 
  -5   1  -1    2.78    1.44 
   5   1   1    2.93    1.25 
   5   1   1    2.35    0.38 
  -5   1  -1    2.93    0.48 
   5   1   1    2.20    0.39 
  -5   1  -1    2.29    0.42 
  -6  -1  -1    1.57    0.51 
   6  -1   1    1.78    0.31 
   6  -1   1    1.84    0.31 
   6  -1   1    1.09    0.48 
  -6  -1  -1    1.66    0.42 
  -6  -1  -1    1.58    0.29 
  -6  -1  -1    1.60    0.30 
   6  -1   1    1.24    0.23 
   6   1   1    1.62    0.27 
   6   1   1    1.32    0.35 
   6   1   1    1.37    0.25 
   6   1   1    0.98    0.41 
  -6   1  -1    1.06    0.36 
  -6   1  -1    1.73    0.31 
  -7  -1  -1    1.00    0.32 
   7  -1   1    0.80    0.13 
   7   1   1    0.98    0.15 
  -7   1  -1    0.68    0.27 
   7   1   1    1.07    0.15 
   7  -2  -1    0.57    0.10 
   7  -2  -1    0.64    0.11 
  -7  -2   1    0.65    0.27 
   7   2  -1    0.45    0.12 
   7   2  -1    0.61    0.15 
  -7   2   1    0.44    0.21 
   7   2  -1    0.50    0.12 
  -6  -2   1   29.14    2.24 
   6  -2  -1   26.31    2.00 
   6  -2  -1   26.67    2.16 
  -6  -2   1   24.63    2.06 
  -6  -2   1   27.33    2.01 
   6  -2  -1   27.54    1.97 
   6   2  -1   26.15    1.98 
  -6   2   1   29.97    2.27 
   6   2  -1   27.24    1.99 
   6   2  -1   28.11    2.07 
   6   2  -1   24.13    2.19 
   5  -2  -1    1.06    1.82 
  -5  -2   1    1.85    0.54 
  -5  -2   1    2.46    0.36 
  -5  -2   1    2.73    0.53 
   5  -2  -1    1.82    0.43 
   5  -2  -1    1.94    0.31 
   5  -2  -1    1.57    0.29 
   5  -2  -1    1.55    1.09 
   5  -2  -1    1.90    0.33 
  -5  -2   1    1.78    0.35 
  -5  -2   1    1.79    0.40 
   5  -2  -1    1.86    0.47 
   5   2  -1    1.75    0.47 
   5   2  -1    1.44    0.28 
   5   2  -1    1.17    0.92 
   5   2  -1    1.54    0.98 
  -5   2   1    2.33    0.52 
  -5   2   1    2.05    0.31 
   5   2  -1    1.81    0.32 
   5   2  -1    1.39    0.29 
  -5   2   1    2.30    0.39 
  -5   2   1    3.18    1.89 
  -5   2   1    1.95    0.49 
  -4  -2   1   17.71    1.46 
   4  -2  -1   14.01    1.22 
  -4  -2   1   16.51    1.29 
   4  -2  -1   14.54    2.32 
  -4  -2   1   17.72    1.35 
   4  -2  -1   15.19    1.38 
   4  -2  -1   15.51    1.25 
   4  -2  -1   17.50    2.21 
   4  -2  -1   15.37    1.26 
  -4  -2   1   16.41    1.52 
  -4  -2   1   16.24    2.24 
  -4  -2   1   16.31    1.41 
  -4   2   1   15.62    1.36 
   4   2  -1   14.94    1.19 
   4   2  -1   15.97    1.91 
   4   2  -1   15.10    1.21 
   4   2  -1   13.13    1.31 
  -4   2   1   16.13    1.26 
   4   2  -1   13.44    1.17 
   4   2  -1   15.48    1.94 
   3  -2  -1   10.82    1.45 
  -3  -2   1   10.69    1.27 
   3  -2  -1   10.75    0.95 
   3  -2  -1   10.82    0.86 
  -3  -2   1   15.65    3.69 
   3  -2  -1   11.48    3.36 
   3  -2  -1   10.13    1.46 
   3   2  -1    9.88    0.86 
   3   2  -1    8.42    3.21 
  -3   2   1   11.04    1.00 
   3   2  -1   10.87    0.95 
   3   2  -1   10.50    1.32 
  -3   2   1   13.57    3.87 
   3   2  -1   11.29    1.34 
   2  -2  -1  110.37    8.18 
   2  -2  -1  102.06    7.49 
   2  -2  -1  101.87    7.48 
  -2  -2   1  110.07    7.74 
   2  -2  -1  100.86    7.04 
  -2  -2   1   97.43    7.34 
   2   2  -1  100.43    7.21 
  -2   2   1  106.81    7.98 
   2   2  -1  100.00    7.67 
   1  -2  -1   35.32    3.04 
   1  -2  -1   32.58    2.69 
  -1  -2   1   38.01    2.56 
   1   2  -1   37.62    2.65 
  -1   2   1   37.74    3.02 
   1   2  -1   32.62    2.50 
   0  -2  -1  134.78    8.83 
   0  -2  -1  113.39    8.77 
   0  -2  -1  130.94    8.81 
   0  -2  -1  134.52    8.71 
   0  -2   1  138.61    8.74 
   0  -2   1  119.72    8.79 
   0   2  -1  105.18    7.43 
   0   2  -1  118.07    7.60 
   0   2  -1  109.37    7.50 
   1  -2   1   93.27    6.56 
  -1  -2  -1   86.41    6.48 
  -1  -2  -1  103.05    6.80 
   1  -2   1   94.59    6.93 
   1  -2   1   92.59    6.58 
  -1   2  -1   93.37    7.33 
   1   2   1  100.22    6.91 
   1   2   1  111.18    7.15 
   1   2   1   95.59    6.90 
  -2  -2  -1    6.15    0.83 
   2  -2   1    7.25    0.95 
  -2  -2  -1    8.22    1.83 
   2  -2   1    6.55    0.94 
   2  -2   1    7.13    1.92 
   2  -2   1    7.12    0.70 
   2   2   1    6.67    0.64 
  -2   2  -1    8.95    2.00 
   2   2   1    7.31    0.87 
   2   2   1    7.25    0.85 
  -2   2  -1    6.61    0.64 
   3  -2   1    6.08    1.07 
  -3  -2  -1    6.33    0.68 
   3  -2   1    6.38    0.57 
   3  -2   1    6.37    0.67 
   3  -2   1    5.56    3.83 
  -3  -2  -1    5.77    1.03 
   3  -2   1    6.40    1.10 
   3   2   1    7.20    0.72 
   3   2   1    8.71    2.90 
  -3   2  -1    6.32    0.74 
  -3   2  -1    8.07    3.57 
   3   2   1    7.82    1.08 
  -3   2  -1    6.47    0.73 
   3   2   1    6.75    1.00 
   3   2   1    6.59    0.65 
  -4  -2  -1   31.55    3.25 
  -4  -2  -1   37.34    2.74 
  -4  -2  -1   37.49    2.67 
  -4  -2  -1   36.17    2.79 
   4  -2   1   34.86    3.46 
   4  -2   1   36.57    2.77 
   4  -2   1   31.21    2.56 
  -4  -2  -1   37.64    2.80 
  -4  -2  -1   39.84    2.91 
   4  -2   1   37.06    2.62 
   4  -2   1   36.50    2.61 
  -4   2  -1   36.39    2.65 
   4   2   1   35.89    3.31 
  -4   2  -1   36.82    2.79 
  -4   2  -1   34.34    2.56 
   4   2   1   36.63    2.62 
   4   2   1   32.33    2.90 
  -4   2  -1   42.77    3.22 
   4   2   1   33.69    3.29 
   4   2   1   31.85    2.55 
   5  -2   1    0.26    0.26 
  -5  -2  -1    0.16    0.26 
  -5  -2  -1    0.84    0.38 
   5  -2   1    1.03    0.97 
  -5  -2  -1    0.37    0.36 
   5  -2   1    0.81    0.22 
   5  -2   1    0.67    1.51 
   5  -2   1    0.45    0.20 
  -5  -2  -1    0.98    0.28 
   5  -2   1    0.70    0.20 
   5  -2   1    0.81    0.41 
  -5  -2  -1   -1.04    1.10 
  -5  -2  -1    0.98    0.33 
   5   2   1    0.58    0.33 
   5   2   1    0.87    0.98 
   5   2   1    0.45    0.21 
  -5   2  -1    0.88    0.28 
  -5   2  -1    1.83    1.59 
   5   2   1    0.89    0.25 
  -5   2  -1    0.96    0.35 
   5   2   1    0.63    0.24 
   5   2   1    0.72    1.03 
  -5   2  -1    1.09    0.33 
  -5   2  -1    0.83    0.22 
   6  -2   1    2.61    0.64 
   6  -2   1    2.66    0.37 
  -6  -2  -1    2.86    0.37 
   6  -2   1    2.54    0.40 
   6  -2   1    2.65    0.34 
  -6  -2  -1    2.86    0.41 
   6  -2   1    1.26    0.63 
  -6  -2  -1    2.70    0.52 
   6   2   1    1.82    0.49 
   6   2   1    2.78    0.36 
   6   2   1    3.24    0.43 
   6   2   1    2.83    0.38 
  -6   2  -1    1.96    0.43 
  -7  -2  -1    1.97    0.44 
   7  -2   1    2.18    0.22 
   7   2   1    2.24    0.23 
   7   2   1    2.25    0.26 
  -7   2  -1    1.44    0.39 
  -7  -3   1    1.65    0.39 
   7  -3  -1    1.54    0.19 
   7   3  -1    1.20    0.20 
   7   3  -1    1.62    0.19 
  -7   3   1    1.61    0.41 
   7   3  -1    1.46    0.21 
   6  -3  -1    5.99    0.54 
  -6  -3   1    4.82    0.66 
  -6  -3   1    5.51    0.60 
   6  -3  -1    6.26    0.75 
   6  -3  -1    6.82    0.60 
   6  -3  -1    5.78    0.52 
   6  -3  -1    3.84    0.74 
  -6  -3   1    5.67    0.80 
   6   3  -1    4.26    0.72 
   6   3  -1    5.71    0.64 
   6   3  -1    5.46    0.56 
   6   3  -1    6.06    0.55 
   5  -3  -1    3.20    1.60 
  -5  -3   1    4.36    0.47 
  -5  -3   1    3.62    0.55 
   5  -3  -1    4.25    0.69 
  -5  -3   1    3.34    0.69 
   5  -3  -1    3.90    0.45 
  -5  -3   1    3.20    0.55 
   5  -3  -1    3.29    1.50 
   5  -3  -1    4.15    0.62 
   5  -3  -1    3.37    0.45 
  -5  -3   1    2.27    1.47 
  -5  -3   1    4.35    0.68 
   5  -3  -1    4.05    0.48 
   5   3  -1    3.36    0.46 
   5   3  -1    2.92    0.42 
  -5   3   1    3.27    0.44 
  -5   3   1    2.15    1.88 
   5   3  -1    2.70    0.59 
   5   3  -1    3.10    1.21 
   5   3  -1    3.22    1.10 
  -5   3   1    5.25    0.81 
  -5   3   1    3.65    0.62 
   5   3  -1    2.47    0.41 
  -5   3   1    3.40    0.47 
  -4  -3   1    4.00    0.48 
   4  -3  -1    4.75    2.07 
   4  -3  -1    3.64    0.58 
   4  -3  -1    4.05    0.46 
  -4  -3   1    4.26    0.59 
   4  -3  -1    5.02    0.58 
  -4  -3   1    5.15    0.76 
   4  -3  -1    3.70    0.44 
  -4  -3   1    4.64    0.56 
   4  -3  -1    3.89    0.46 
  -4  -3   1    5.33    0.66 
   4  -3  -1    2.96    0.94 
  -4  -3   1    4.86    1.02 
   4   3  -1    4.27    0.53 
   4   3  -1    3.75    1.05 
   4   3  -1    4.09    0.60 
  -4   3   1    4.79    0.51 
   4   3  -1    4.33    1.03 
  -4   3   1    4.45    0.54 
  -4   3   1    5.67    0.72 
  -4   3   1    4.54    0.64 
   4   3  -1    3.95    0.51 
   3  -3  -1   39.03    2.67 
   3  -3  -1   36.02    3.40 
  -3  -3   1   40.20    3.12 
   3  -3  -1   36.74    5.93 
  -3  -3   1   34.58    5.06 
   3  -3  -1   37.06    2.76 
  -3  -3   1   39.43    2.83 
   3  -3  -1   35.31    3.37 
   3   3  -1   42.41    4.83 
   3   3  -1   35.05    2.67 
  -3   3   1   46.32    6.33 
  -3   3   1   36.07    2.73 
  -3   3   1   36.76    2.71 
   3   3  -1   34.81    3.03 
   3   3  -1   36.92    3.09 
  -3   3   1   37.13    2.74 
  -2  -3   1   56.63    4.56 
   2  -3  -1   54.53    4.36 
   2  -3  -1   52.50    4.36 
   2  -3  -1   54.62    3.89 
  -2  -3   1   62.12    4.15 
   2  -3  -1   55.71    5.18 
  -2   3   1   56.45    4.07 
  -2   3   1   55.31    5.05 
   2   3  -1   62.55    4.57 
   2   3  -1   53.59    4.13 
  -1  -3   1  523.48   32.12 
  -1  -3   1  488.49   32.06 
   1  -3  -1  445.25   32.28 
   1  -3  -1  461.08   32.28 
   1  -3  -1  462.54   32.61 
  -1   3   1  478.44   31.72 
   1   3  -1  450.45   31.17 
   0  -3  -1  360.90   22.90 
   0  -3  -1  321.31   22.98 
   0  -3  -1  353.65   23.03 
   0  -3   1  312.68   23.00 
   0  -3   1  350.27   22.92 
   0   3  -1  305.24   20.42 
   0   3  -1  329.55   20.58 
   0   3  -1  276.65   20.53 
  -1  -3  -1   92.76    6.72 
  -1  -3  -1  111.69    7.05 
   1  -3   1   92.17    6.91 
   1  -3   1   95.00    6.78 
   1  -3   1   94.30    7.21 
   1   3   1  126.36    8.05 
   1   3   1  120.14    7.85 
  -1   3  -1   96.73    8.26 
   1   3   1  110.61    7.84 
   2  -3   1   10.17    1.15 
   2  -3   1    9.32    0.78 
  -2  -3  -1    8.99    1.98 
   2  -3   1    8.09    1.10 
  -2  -3  -1    8.41    1.05 
   2  -3   1    8.62    2.31 
   2   3   1    9.42    1.00 
   2   3   1    8.54    0.98 
  -2   3  -1    9.47    2.16 
   2   3   1    9.60    1.67 
  -2   3  -1    8.71    0.82 
   2   3   1   10.66    0.83 
   3  -3   1   14.86    4.31 
   3  -3   1   21.54    1.56 
   3  -3   1   21.65    1.67 
  -3  -3  -1   25.01    4.53 
  -3  -3  -1   20.49    2.02 
  -3  -3  -1   22.06    1.72 
   3  -3   1   20.58    2.21 
   3  -3   1   19.65    2.18 
  -3   3  -1   20.88    1.73 
   3   3   1   20.58    1.70 
   3   3   1   17.38    3.59 
   3   3   1   22.05    2.07 
   3   3   1   22.40    2.07 
   3   3   1   22.09    1.64 
  -3   3  -1   21.94    4.79 
  -4  -3  -1    1.58    0.44 
   4  -3   1    1.45    0.25 
   4  -3   1    0.36    1.45 
   4  -3   1    0.80    0.20 
  -4  -3  -1    1.48    0.40 
  -4  -3  -1    1.39    0.30 
   4  -3   1    1.06    0.23 
   4  -3   1    1.56    0.38 
  -4  -3  -1    1.04    0.34 
   4  -3   1    0.51    0.75 
  -4  -3  -1    1.31    0.38 
  -4  -3  -1    1.76    0.76 
  -4   3  -1    1.17    0.37 
   4   3   1    1.53    0.68 
   4   3   1    1.40    0.38 
   4   3   1    1.44    0.28 
   4   3   1    0.92    0.26 
   4   3   1    0.72    0.62 
   4   3   1    1.04    0.27 
  -4   3  -1    0.82    0.30 
  -4   3  -1    1.05    0.22 
  -4   3  -1    1.42    0.40 
  -4   3  -1    1.71    0.33 
   5  -3   1   19.39    1.56 
  -5  -3  -1   21.01    1.63 
   5  -3   1   21.35    2.95 
  -5  -3  -1   21.46    1.87 
  -5  -3  -1   21.23    1.69 
   5  -3   1   20.59    1.53 
  -5  -3  -1   21.49    1.79 
   5  -3   1   16.98    3.24 
   5  -3   1   19.20    1.74 
   5  -3   1   19.75    1.57 
  -5  -3  -1   21.54    2.77 
  -5  -3  -1   20.48    1.76 
   5  -3   1   20.15    1.68 
  -5   3  -1   23.11    1.74 
   5   3   1   19.75    1.79 
  -5   3  -1   18.61    1.51 
   5   3   1   17.77    1.52 
   5   3   1   16.95    2.42 
  -5   3  -1   20.63    1.76 
   5   3   1   20.10    2.49 
   5   3   1   17.74    1.52 
  -5   3  -1   21.50    1.64 
   5   3   1   19.76    1.59 
   6  -3   1    2.60    0.43 
   6  -3   1    1.44    0.28 
   6  -3   1    2.00    0.29 
  -6  -3  -1    1.66    0.39 
   6  -3   1    2.08    0.28 
  -6  -3  -1    1.99    0.35 
   6   3   1    1.76    0.29 
  -6   3  -1    1.28    0.31 
   6   3   1    1.47    0.30 
   6   3   1    2.00    0.32 
   6   3   1    2.19    0.53 
  -7  -3  -1    1.77    0.45 
   7  -3   1    1.58    0.20 
   7   3   1    0.93    0.15 
   7   3   1    1.16    0.16 
   7   3   1    0.84    0.24 
  -7  -4   1    3.73    0.43 
  -7  -4   1    4.54    0.60 
   7   4  -1    2.70    0.27 
  -7   4   1    3.17    0.41 
   7   4  -1    2.63    0.28 
   7   4  -1    2.91    0.34 
  -6  -4   1    3.48    0.77 
  -6  -4   1    4.31    0.49 
   6  -4  -1    4.14    0.44 
  -6  -4   1    4.03    0.68 
  -6  -4   1    3.45    0.56 
   6  -4  -1    3.89    0.57 
   6  -4  -1    4.13    0.42 
   6  -4  -1    4.52    0.40 
   6   4  -1    4.00    0.43 
   6   4  -1    4.15    0.44 
   6   4  -1    3.09    0.60 
   6   4  -1    3.23    0.45 
   5  -4  -1    0.54    0.23 
  -5  -4   1    0.53    0.38 
   5  -4  -1    0.21    0.14 
  -5  -4   1    0.24    0.14 
  -5  -4   1    0.60    0.24 
  -5  -4   1    0.43    0.28 
   5  -4  -1    0.10    0.16 
   5  -4  -1   -0.81    1.82 
   5  -4  -1   -0.25    1.19 
   5  -4  -1    0.23    0.14 
   5  -4  -1   -0.11    0.33 
  -5  -4   1   -0.21    0.31 
  -5  -4   1   -2.62    1.24 
  -5   4   1    0.50    0.35 
  -5   4   1    0.39    0.25 
   5   4  -1    0.34    0.17 
  -5   4   1    0.17    0.17 
   5   4  -1    0.64    0.82 
   5   4  -1    0.24    0.17 
   5   4  -1    0.47    0.20 
   5   4  -1    0.51    0.87 
   5   4  -1    0.26    0.28 
   4  -4  -1    6.20    0.72 
  -4  -4   1    6.48    0.77 
  -4  -4   1    6.40    0.63 
  -4  -4   1    7.26    0.82 
   4  -4  -1    7.16    0.64 
   4  -4  -1    7.17    1.65 
  -4  -4   1    7.86    0.92 
   4  -4  -1    7.04    0.61 
   4  -4  -1    6.93    0.76 
  -4  -4   1    4.31    1.04 
   4  -4  -1    6.34    0.62 
  -4  -4   1    7.66    0.76 
  -4  -4   1    6.83    0.92 
   4   4  -1    5.29    1.19 
   4   4  -1    6.91    1.21 
   4   4  -1    5.13    0.66 
   4   4  -1    6.16    0.79 
   4   4  -1    5.64    0.64 
  -4   4   1    6.27    0.77 
  -4   4   1    6.34    0.67 
   4   4  -1    5.59    0.73 
  -4   4   1    5.91    0.94 
  -4   4   1    6.55    0.63 
  -4   4   1    7.95    0.86 
  -4   4   1    5.46    0.85 
   3  -4  -1   58.12    5.16 
   3  -4  -1   67.10    4.50 
  -3  -4   1   64.50    4.86 
   3  -4  -1   60.22    8.73 
  -3  -4   1   66.86    4.52 
   3  -4  -1   60.57    5.22 
   3  -4  -1   63.66    4.39 
  -3   4   1   58.54    7.60 
  -3   4   1   61.55    4.24 
  -3   4   1   62.32    4.42 
   3   4  -1   61.31    4.71 
  -3   4   1   61.51    4.36 
   3   4  -1   58.75    4.64 
   3   4  -1   60.04    4.31 
   2  -4  -1   19.97    2.25 
  -2  -4   1   22.55    2.44 
   2  -4  -1   19.93    2.11 
   2  -4  -1   25.53    3.38 
   2  -4  -1   25.37    1.67 
  -2  -4   1   21.73    1.88 
   2   4  -1   25.17    2.20 
  -2   4   1   21.96    3.31 
  -2   4   1   21.73    1.67 
   2   4  -1   20.58    2.12 
   2   4  -1   20.85    1.77 
   1  -4  -1   24.94    2.74 
  -1  -4   1   24.41    1.84 
  -1  -4   1   29.11    1.99 
  -1  -4   1   26.63    1.82 
   1  -4  -1   24.33    2.14 
   1  -4  -1   23.99    2.16 
  -1   4   1   25.49    2.34 
  -1   4   1   22.05    1.60 
  -1   4   1   19.64    1.73 
   0  -4  -1   43.04    3.39 
   0  -4  -1   46.75    3.49 
   0  -4   1   48.25    3.35 
   0  -4  -1   43.66    3.61 
   0  -4  -1   53.56    3.35 
   0  -4   1   42.99    3.50 
   0   4  -1   35.22    2.66 
   0   4  -1   39.56    2.62 
   0   4  -1   38.44    2.72 
   1  -4   1   61.21    4.50 
   1  -4   1   56.31    4.55 
  -1  -4  -1   69.98    4.83 
   1  -4   1   55.20    5.05 
  -1  -4  -1   66.67    4.44 
  -1  -4  -1   65.42    4.49 
   1   4   1   74.34    4.59 
   1   4   1   73.84    4.78 
  -1   4  -1   56.08    5.11 
  -1   4  -1   54.25    4.46 
  -2  -4  -1   13.35    1.36 
   2  -4   1   15.00    1.54 
   2  -4   1   13.80    1.09 
   2  -4   1   13.90    1.54 
   2  -4   1   14.46    2.95 
   2   4   1   14.67    1.19 
   2   4   1   16.66    1.51 
   2   4   1   16.57    2.18 
   2   4   1   15.70    1.42 
  -2   4  -1   14.84    2.83 
  -2   4  -1   14.24    1.23 
   3  -4   1   62.02    4.36 
   3  -4   1   56.41    8.76 
  -3  -4  -1   61.65    4.41 
  -3  -4  -1   60.48    4.78 
   3  -4   1   62.29    4.26 
   3  -4   1   61.32    5.06 
   3  -4   1   62.71    5.04 
  -3   4  -1   58.10    8.15 
   3   4   1   72.05    4.95 
  -3   4  -1   59.82    4.55 
   3   4   1   60.21    4.88 
   3   4   1   64.00    4.55 
  -3   4  -1   62.94    4.56 
  -3   4  -1   62.71    4.43 
   3   4   1   64.71    4.45 
  -4  -4  -1    3.62    0.66 
  -4  -4  -1    2.90    0.53 
   4  -4   1    3.09    1.21 
  -4  -4  -1    2.93    0.50 
  -4  -4  -1    3.56    0.48 
  -4  -4  -1    4.19    0.61 
   4  -4   1    4.13    0.46 
   4  -4   1    3.95    0.61 
   4  -4   1    3.52    0.40 
   4  -4   1    3.80    1.40 
  -4  -4  -1    4.06    1.06 
   4  -4   1    3.24    0.42 
  -4   4  -1    4.26    0.48 
  -4   4  -1    3.10    0.67 
   4   4   1    3.41    0.50 
  -4   4  -1    3.77    0.55 
  -4   4  -1    3.31    0.55 
  -4   4  -1    3.64    0.44 
   4   4   1    3.85    0.48 
   4   4   1    3.60    0.97 
  -4   4  -1    3.35    0.45 
   4   4   1    5.07    1.05 
   4   4   1    3.72    0.48 
   4   4   1    2.98    0.59 
  -4   4  -1    3.36    0.61 
  -5  -4  -1   70.51    5.15 
  -5  -4  -1   73.77    5.21 
  -5  -4  -1   64.20    5.90 
   5  -4   1   67.72    6.27 
   5  -4   1   74.02    4.91 
  -5  -4  -1   73.42    5.28 
  -5  -4  -1   70.81    5.00 
  -5  -4  -1   74.04    5.10 
   5  -4   1   71.58    4.97 
   5  -4   1   76.13    4.95 
   5  -4   1   73.34    5.09 
   5  -4   1   60.97    5.08 
  -5   4  -1   66.67    4.69 
  -5   4  -1   69.23    4.80 
  -5   4  -1   70.99    4.97 
   5   4   1   65.14    4.70 
   5   4   1   63.01    4.96 
   5   4   1   65.40    4.77 
   5   4   1   68.59    5.71 
   6  -4   1    2.42    0.26 
   6  -4   1    1.87    0.36 
  -6  -4  -1    2.22    0.37 
   6  -4   1    2.06    0.30 
  -6  -4  -1    2.01    0.51 
  -6  -4  -1    1.71    0.40 
   6   4   1    1.18    0.44 
   6   4   1    1.99    0.32 
   6   4   1    2.23    0.37 
  -6   4  -1    2.21    0.42 
   6   4   1    1.59    0.27 
   7  -4   1    0.78    0.12 
  -7  -4  -1    0.75    0.25 
   7   4   1    0.55    0.13 
   7   4   1    0.75    0.12 
  -7   4  -1    0.49    0.21 
  -7  -5   1   10.49    0.89 
  -7  -5   1    7.28    0.77 
   7   5  -1    8.08    0.60 
   7   5  -1    7.32    0.62 
  -6  -5   1    5.09    0.76 
  -6  -5   1    5.82    0.58 
  -6  -5   1    4.36    0.81 
   6  -5  -1    5.77    0.85 
   6  -5  -1    5.44    0.49 
  -6  -5   1    5.20    0.64 
   6   5  -1    4.23    0.83 
   6   5  -1    4.06    0.48 
   6   5  -1    4.80    0.59 
   5  -5  -1    2.59    0.34 
  -5  -5   1    1.52    0.34 
  -5  -5   1    2.28    0.42 
   5  -5  -1    2.32    0.38 
   5  -5  -1    2.31    0.31 
  -5  -5   1    2.38    0.50 
   5  -5  -1    2.10    0.30 
   5  -5  -1    1.36    1.45 
  -5  -5   1    1.79    0.48 
   5  -5  -1    2.26    0.57 
  -5  -5   1   -0.42    1.42 
  -5  -5   1    2.05    0.56 
  -5   5   1    1.36    0.36 
   5   5  -1    1.54    0.29 
  -5   5   1    1.00    0.24 
   5   5  -1    2.16    1.03 
   5   5  -1    1.69    0.29 
   5   5  -1    2.48    1.01 
   5   5  -1    2.02    0.34 
   5   5  -1    2.36    0.52 
   4  -5  -1    3.72    1.24 
  -4  -5   1    5.38    0.85 
  -4  -5   1    5.40    1.16 
   4  -5  -1    5.24    0.67 
  -4  -5   1    4.84    0.51 
   4  -5  -1    5.65    0.52 
  -4  -5   1    5.54    0.64 
   4  -5  -1    5.07    0.62 
  -4  -5   1    5.34    0.74 
   4  -5  -1    5.55    0.50 
  -4  -5   1    5.29    0.72 
   4  -5  -1    4.55    0.52 
   4   5  -1    5.56    1.13 
  -4   5   1    5.58    0.66 
  -4   5   1    5.02    0.54 
  -4   5   1    4.47    0.56 
  -4   5   1    5.81    0.89 
  -4   5   1    5.61    0.62 
   4   5  -1    4.98    0.59 
  -4   5   1    7.17    0.85 
   4   5  -1    4.40    0.70 
  -4   5   1    5.44    0.70 
   4   5  -1    3.61    1.02 
   3  -5  -1    9.67    1.67 
  -3  -5   1   10.51    1.27 
  -3  -5   1   10.05    0.93 
   3  -5  -1    9.35    1.51 
   3  -5  -1   12.30    5.44 
   3  -5  -1   11.05    0.82 
  -3   5   1    9.92    0.80 
  -3   5   1    8.33    0.98 
   3   5  -1    8.69    1.12 
  -3   5   1    9.74    0.93 
  -3   5   1   13.03    5.69 
  -3   5   1    8.06    0.87 
   3   5  -1    7.81    0.82 
   3   5  -1    8.60    1.10 
   2  -5  -1   88.31    7.27 
   2  -5  -1   97.37    7.29 
  -2  -5   1  109.10    7.03 
   2  -5  -1   96.33    8.41 
   2   5  -1  112.30    7.15 
  -2   5   1   95.85    8.32 
   2   5  -1   94.37    7.14 
   2   5  -1  104.22    7.15 
   1  -5  -1   18.74    1.77 
   1  -5  -1   17.78    1.73 
  -1  -5   1   21.00    1.59 
   1  -5  -1   17.01    2.59 
  -1   5   1   18.92    2.28 
  -1   5   1   14.50    1.42 
   1   5  -1   16.56    1.27 
  -1   5   1   15.81    1.28 
   1   5  -1   18.14    1.20 
   0  -5   1   36.01    3.22 
   0  -5  -1   45.27    3.21 
   0  -5  -1   35.32    3.00 
   0  -5  -1   46.41    2.99 
   0  -5  -1   37.92    3.39 
   0   5  -1   28.72    2.30 
   0   5  -1   29.36    2.24 
   0   5  -1   31.89    2.42 
   0   5   1   37.56    2.38 
  -1  -5  -1   22.13    2.25 
   1  -5   1   11.20    1.57 
   1  -5   1   14.56    1.36 
   1   5   1   25.09    1.82 
  -1   5  -1   18.28    2.59 
   2  -5   1    8.59    2.89 
   2  -5   1   10.32    1.35 
  -2  -5  -1   11.77    1.21 
   2  -5   1   10.60    1.33 
  -2   5  -1   11.94    2.92 
   2   5   1   11.46    1.16 
   2   5   1   14.30    1.20 
  -2   5  -1   10.50    1.01 
   2   5   1   12.48    1.78 
   2   5   1   11.18    0.96 
  -3  -5  -1   14.06    1.19 
  -3  -5  -1   14.70    1.62 
   3  -5   1   25.23    6.58 
   3  -5   1   12.46    1.75 
   3  -5   1   14.03    1.05 
   3   5   1   13.73    1.41 
   3   5   1   12.38    1.02 
  -3   5  -1   19.98    5.89 
  -3   5  -1   11.14    1.12 
   3   5   1   12.06    1.12 
  -3   5  -1   11.92    1.13 
   3   5   1   12.46    1.41 
  -3   5  -1   12.21    1.02 
   4  -5   1   23.43    1.66 
   4  -5   1   22.01    1.68 
   4  -5   1   21.37    1.82 
  -4  -5  -1   22.28    1.73 
   4  -5   1   21.74    3.07 
  -4  -5  -1   23.66    2.51 
   4  -5   1   22.33    1.63 
  -4  -5  -1   21.20    1.82 
  -4  -5  -1   23.96    1.96 
   4  -5   1   21.29    2.66 
  -4  -5  -1   23.67    1.88 
  -4  -5  -1   23.60    2.04 
  -4   5  -1   21.48    1.68 
   4   5   1   22.21    2.27 
   4   5   1   21.28    1.62 
  -4   5  -1   20.46    1.84 
   4   5   1   20.95    1.79 
  -4   5  -1   19.74    1.59 
  -4   5  -1   20.75    1.60 
   4   5   1   17.53    1.56 
  -4   5  -1   20.24    1.75 
  -4   5  -1   21.09    1.56 
  -4   5  -1   19.38    1.82 
   5  -5   1    2.10    1.47 
   5  -5   1    1.01    0.25 
  -5  -5  -1    0.88    0.23 
   5  -5   1    1.54    0.26 
  -5  -5  -1    1.18    0.48 
  -5  -5  -1    1.15    0.30 
  -5  -5  -1    1.20    0.33 
  -5  -5  -1    1.96    0.44 
   5  -5   1    0.88    0.26 
   5  -5   1    1.26    0.20 
  -5  -5  -1    1.99    1.32 
   5   5   1    0.72    0.59 
   5   5   1    0.61    0.98 
  -5   5  -1    1.20    0.37 
   5   5   1    1.19    0.25 
   5   5   1    1.22    0.28 
  -5   5  -1    1.29    0.25 
  -5   5  -1    1.29    0.28 
   5   5   1    0.98    0.98 
   5   5   1    0.88    0.25 
   6  -5   1    0.68    0.15 
  -6  -5  -1    0.42    0.18 
  -6  -5  -1    0.72    0.34 
  -6  -5  -1    0.79    0.41 
  -6   5  -1    0.46    0.20 
   6   5   1    0.83    0.21 
   6   5   1    0.37    0.33 
   6   5   1    0.58    0.19 
   6   5   1    0.73    0.20 
  -7  -5  -1    2.64    0.39 
   7   5   1    2.06    0.22 
  -7  -6   1    2.73    0.50 
   7   6  -1    1.34    0.18 
  -6  -6   1    0.39    0.29 
   6  -6  -1    0.32    0.19 
  -6  -6   1    0.43    0.30 
   6  -6  -1    0.41    0.13 
   6   6  -1    0.58    0.18 
   6   6  -1    0.32    0.33 
   6   6  -1    0.22    0.17 
  -6   6   1    0.06    0.16 
   6   6  -1    0.41    0.16 
  -5  -6   1    7.46    0.98 
  -5  -6   1    5.60    1.00 
   5  -6  -1    7.09    0.78 
   5  -6  -1    7.19    0.65 
   5  -6  -1    8.32    0.60 
  -5  -6   1    7.80    0.80 
  -5  -6   1    8.25    1.86 
  -5  -6   1    7.45    0.87 
   5  -6  -1    7.76    2.16 
   5  -6  -1    6.84    0.72 
  -5  -6   1    8.15    0.93 
   5   6  -1    6.63    0.66 
  -5   6   1    6.39    0.60 
   5   6  -1    5.88    0.60 
   5   6  -1    5.57    0.78 
  -5   6   1    5.66    0.70 
   5   6  -1    4.63    1.23 
   5   6  -1    6.09    1.35 
   5   6  -1    4.16    0.60 
  -4  -6   1    2.50    0.54 
   4  -6  -1    2.34    0.31 
  -4  -6   1    1.83    0.82 
   4  -6  -1    1.80    0.26 
  -4  -6   1    2.13    0.47 
  -4  -6   1    2.20    0.45 
   4  -6  -1    2.14    1.12 
  -4  -6   1    1.77    0.55 
  -4  -6   1    1.71    0.28 
   4  -6  -1    2.15    0.40 
   4  -6  -1    2.43    0.46 
   4  -6  -1    2.24    0.30 
  -4  -6   1    1.58    0.35 
  -4   6   1    2.13    0.43 
  -4   6   1    2.04    0.34 
  -4   6   1    2.15    0.65 
  -4   6   1    2.10    0.33 
   4   6  -1    1.53    0.68 
   4   6  -1    1.50    0.41 
  -4   6   1    1.38    0.31 
  -4   6   1    1.89    0.55 
   4   6  -1    2.03    0.71 
   4   6  -1    1.45    0.29 
   3  -6  -1    4.90    0.42 
  -3  -6   1    4.00    0.85 
  -3  -6   1    4.16    0.52 
  -3  -6   1    4.79    0.69 
   3  -6  -1    3.76    0.49 
  -3  -6   1    4.65    0.69 
   3  -6  -1   -3.58    6.68 
   3  -6  -1    4.49    1.18 
   3  -6  -1    3.44    1.24 
   3  -6  -1    4.22    0.42 
  -3   6   1    3.05    0.46 
  -3   6   1    4.15    0.61 
  -3   6   1    3.99    0.58 
   3   6  -1    4.62    0.77 
   3   6  -1    4.21    0.75 
   3   6  -1    4.76    0.54 
  -3   6   1    3.47    0.46 
  -3   6   1    6.84    6.75 
  -3   6   1    4.21    0.49 
  -3   6   1    4.39    0.74 
   2  -6  -1  114.76    9.22 
   2  -6  -1  121.87    9.22 
   2  -6  -1  119.31   10.57 
  -2  -6   1  145.44    8.99 
  -2   6   1  129.18    8.69 
   2   6  -1  121.69    8.71 
  -2   6   1  123.50   10.30 
  -2   6   1  127.09    8.57 
   1  -6  -1    4.88    1.79 
   1  -6  -1    4.96    1.52 
  -1  -6   1    4.88    0.65 
   1  -6  -1    3.54    0.78 
   1   6  -1    6.12    0.55 
  -1   6   1    5.22    1.69 
   1   6  -1    6.38    0.53 
  -1   6   1    4.86    0.56 
   0  -6  -1    2.52    0.87 
   0  -6  -1    1.64    0.39 
   0  -6  -1    1.96    1.12 
   0  -6  -1    1.80    0.49 
   0  -6   1    3.65    1.18 
   0   6  -1    1.38    0.33 
   0   6  -1    1.41    0.26 
   0   6  -1    1.47    0.53 
   0   6   1    1.68    0.26 
   0   6   1    1.72    0.34 
   0   6   1    1.55    0.35 
   1  -6   1   52.98    4.35 
  -1  -6  -1   66.52    4.83 
  -1  -6  -1   65.49    4.34 
   1  -6   1   48.15    5.20 
  -1   6  -1   49.99    3.63 
   1   6   1   51.43    3.57 
  -1   6  -1   56.14    4.72 
  -2  -6  -1    6.70    0.93 
   2  -6   1    6.65    1.66 
   2  -6   1    6.71    3.20 
   2  -6   1    6.22    1.22 
  -2  -6  -1    7.40    2.64 
   2   6   1    6.53    0.66 
  -2   6  -1    6.54    0.71 
  -2   6  -1    7.09    5.11 
   2   6   1    8.58    0.88 
   2   6   1    5.35    2.42 
  -2   6  -1    6.26    0.62 
   3  -6   1    5.77    0.54 
   3  -6   1    5.69    1.31 
  -3  -6  -1    6.74    0.78 
   3  -6   1    6.10    0.74 
   3  -6   1    1.32   10.72 
  -3  -6  -1    5.11    0.80 
   3  -6   1    5.21    1.51 
  -3  -6  -1    6.22    0.73 
  -3  -6  -1    6.33    0.72 
  -3   6  -1    5.96    0.72 
  -3   6  -1    5.61    0.62 
   3   6   1    6.06    0.63 
  -3   6  -1    5.08    0.69 
  -3   6  -1    4.95    0.65 
  -3   6  -1   12.33    9.58 
  -3   6  -1    6.56    0.60 
  -4  -6  -1    1.34    0.46 
  -4  -6  -1    1.18    0.37 
   4  -6   1    0.86    0.27 
  -4  -6  -1    0.54    0.28 
  -4  -6  -1    0.91    0.22 
  -4  -6  -1    0.95    0.35 
   4  -6   1   -0.11    1.01 
   4  -6   1    0.62    0.16 
  -4  -6  -1    0.32    0.76 
  -4   6  -1    0.45    0.21 
   4   6   1    1.06    0.69 
   4   6   1    0.46    0.30 
  -4   6  -1    0.45    0.21 
   4   6   1    0.40    0.28 
  -4   6  -1    0.81    0.51 
  -4   6  -1    0.81    0.33 
   4   6   1    0.56    0.25 
  -4   6  -1    0.79    0.30 
   4   6   1    0.87    0.66 
  -4   6  -1    0.84    0.51 
  -5  -6  -1    9.50    1.03 
  -5  -6  -1    9.13    0.91 
   5  -6   1    9.26    0.78 
  -5  -6  -1    9.18    1.08 
  -5  -6  -1    7.46    1.84 
   5  -6   1   10.01    0.93 
  -5  -6  -1    8.34    0.76 
  -5  -6  -1    8.27    0.95 
   5  -6   1   10.05    2.32 
  -5   6  -1    8.18    0.74 
   5   6   1    7.16    0.73 
   5   6   1    7.34    0.95 
   5   6   1    9.49    1.76 
   5   6   1    5.95    1.36 
   5   6   1    8.03    0.80 
   5   6   1    7.33    0.78 
  -5   6  -1    7.37    0.88 
  -6  -6  -1    3.35    0.45 
   6  -6   1    4.03    0.36 
  -6  -6  -1    3.15    0.66 
  -6  -6  -1    3.85    0.90 
  -6  -6  -1    2.52    0.49 
   6  -6   1    3.53    0.47 
  -6   6  -1    3.57    0.48 
   6   6   1    3.40    0.62 
  -6   6  -1    3.19    0.45 
   6   6   1    3.26    0.42 
   6   6   1    2.68    0.37 
  -6  -7   1    5.53    0.74 
  -6  -7   1    7.41    1.07 
  -6  -7   1    6.78    0.68 
   6  -7  -1    7.65    0.73 
  -6  -7   1    8.96    1.15 
   6   7  -1    6.08    0.72 
   6   7  -1    5.51    0.55 
  -6   7   1    5.52    0.49 
   6   7  -1    5.86    0.57 
  -5  -7   1   11.95    2.40 
  -5  -7   1    9.36    1.12 
  -5  -7   1   15.86    1.65 
   5  -7  -1   10.85    2.90 
  -5  -7   1   12.33    1.21 
  -5  -7   1   15.61    1.96 
   5   7  -1   10.72    0.92 
  -5   7   1   10.93    1.02 
   5   7  -1   10.79    1.30 
   5   7  -1    8.92    0.88 
   5   7  -1   12.51    2.29 
   5   7  -1    7.96    0.85 
  -4  -7   1   12.95    1.41 
   4  -7  -1   13.52    1.17 
   4  -7  -1   14.11    0.99 
   4  -7  -1   13.57    1.04 
  -4  -7   1   13.97    1.37 
  -4  -7   1   13.58    1.88 
  -4  -7   1   12.53    1.19 
   4  -7  -1   10.44    2.16 
   4   7  -1   13.28    1.58 
  -4   7   1    9.77    1.29 
  -4   7   1   11.91    1.02 
  -4   7   1   11.60    1.01 
  -4   7   1   11.86    0.99 
  -4   7   1   12.86    1.35 
   4   7  -1   12.79    1.63 
  -4   7   1   11.15    1.09 
   4   7  -1   10.03    1.12 
   3  -7  -1   13.16    1.14 
  -3  -7   1   15.89    1.63 
  -3  -7   1   15.35    1.41 
  -3  -7   1   15.63    1.34 
   3  -7  -1   15.35    1.08 
   3  -7  -1   14.17    1.32 
  -3  -7   1   11.42    1.40 
   3  -7  -1   13.43    1.26 
  -3  -7   1   13.84    1.20 
  -3  -7   1   13.79    1.29 
   3  -7  -1   12.97    2.08 
  -3   7   1   13.12    1.24 
  -3   7   1   11.37    1.14 
   3   7  -1   13.46    1.16 
  -3   7   1   13.12    1.08 
  -3   7   1   12.80    1.31 
  -3   7   1   13.50    1.09 
   3   7  -1   13.96    1.41 
  -3   7   1   12.11    1.05 
   2  -7  -1    1.35    1.15 
   2  -7  -1   -2.55    4.03 
   2  -7  -1    1.66    0.75 
  -2   7   1    2.60    0.36 
   2   7  -1    2.80    0.46 
  -2   7   1    1.98    0.41 
  -2   7   1   -1.55    3.45 
   1  -7  -1   72.38    6.18 
  -1  -7   1   95.77    6.09 
  -1   7   1   72.38    5.84 
  -1   7   1   93.04    7.10 
   1   7  -1   91.57    5.91 
   0  -7   1   59.87    5.00 
   0  -7  -1   50.74    4.33 
   0  -7  -1   69.06    4.49 
   0  -7  -1   55.72    5.24 
   0  -7   1   65.00    4.49 
   0   7  -1   52.08    3.56 
   0   7  -1   43.22    3.69 
   0   7   1   52.27    3.78 
   0   7  -1   48.55    4.08 
   0   7   1   56.79    3.75 
   0   7   1   54.44    3.60 
   1  -7   1   14.01    1.86 
   1  -7   1   11.29    2.77 
  -1  -7  -1   13.78    1.32 
  -1  -7  -1   13.04    2.21 
  -1  -7  -1   13.77    2.05 
   1   7   1   10.84    0.89 
  -1   7  -1   11.02    0.94 
  -1   7  -1   12.53    2.38 
   1   7   1   11.12    1.00 
  -2  -7  -1   26.31    2.22 
   2  -7   1   23.59    5.32 
  -2  -7  -1   16.22    3.42 
  -2  -7  -1   28.78    3.59 
  -2   7  -1   23.52    1.83 
   2   7   1   21.77    1.77 
  -2   7  -1   30.43    4.95 
  -2   7  -1   22.35    1.70 
  -3  -7  -1    4.59    0.73 
   3  -7   1    5.72    0.50 
   3  -7   1    4.49    1.38 
  -3  -7  -1    4.43    0.51 
  -3  -7  -1    4.19    0.94 
   3  -7   1    4.57    0.77 
   3  -7   1    4.41    0.66 
  -3  -7  -1    5.02    0.69 
  -3  -7  -1    4.59    0.64 
  -3   7  -1    4.88    0.55 
   3   7   1    5.22    0.87 
  -3   7  -1    4.11    0.63 
  -3   7  -1    4.05    0.50 
  -3   7  -1    5.67    0.56 
   3   7   1    5.27    0.67 
  -3   7  -1    4.43    0.66 
   3   7   1    4.79    0.58 
   4  -7   1   13.95    1.08 
   4  -7   1   13.65    2.48 
  -4  -7  -1   15.17    2.01 
  -4  -7  -1   13.42    1.38 
  -4  -7  -1   13.82    1.25 
  -4  -7  -1   14.11    1.46 
   4  -7   1   12.92    1.19 
  -4  -7  -1   13.89    1.30 
  -4   7  -1   11.69    1.14 
   4   7   1   12.24    1.06 
  -4   7  -1   12.41    1.21 
  -4   7  -1   10.97    1.30 
  -4   7  -1   12.90    1.08 
  -4   7  -1   12.73    1.04 
  -4   7  -1   11.05    1.33 
  -4   7  -1   11.68    1.06 
   4   7   1   16.06    1.79 
   4   7   1   11.38    1.11 
   4   7   1   11.95    1.21 
   5  -7   1   28.38    2.12 
  -5  -7  -1   28.46    2.27 
  -5  -7  -1   29.00    2.34 
  -5  -7  -1   28.29    2.23 
   5  -7   1   23.77    4.98 
  -5  -7  -1   24.63    3.46 
   5  -7   1   28.21    1.95 
  -5  -7  -1   23.37    2.35 
  -5  -7  -1   25.93    2.12 
   5   7   1   23.35    2.18 
  -5   7  -1   23.46    1.91 
   5   7   1   22.65    1.81 
  -5   7  -1   22.61    1.81 
   5   7   1   27.55    2.76 
   5   7   1   20.64    1.73 
  -6  -7  -1    0.36    0.24 
  -6  -7  -1    0.20    0.19 
   6  -7   1    0.42    0.10 
   6  -7   1    0.29    0.24 
  -6   7  -1    0.18    0.12 
   6   7   1    0.14    0.13 
   6   7   1    0.24    0.15 
   6   7   1    0.34    0.33 
   6   7   1    0.31    0.16 
  -6  -8   1   17.61    1.45 
  -6  -8   1   12.60    1.26 
  -6  -8   1   15.63    1.21 
   6  -8  -1   15.09    1.20 
  -6  -8   1   14.04    1.43 
   6   8  -1   12.66    0.94 
   6   8  -1   12.95    1.05 
   6   8  -1   10.57    1.10 
  -6   8   1   12.00    0.90 
  -5  -8   1    7.59    0.79 
  -5  -8   1    7.57    1.03 
  -5  -8   1    8.21    1.04 
  -5  -8   1    7.90    0.93 
   5  -8  -1    7.36    0.78 
   5  -8  -1    8.78    0.65 
  -5  -8   1    6.41    0.82 
   5   8  -1    6.72    0.83 
   5   8  -1    6.32    0.68 
  -5   8   1    6.94    0.65 
  -5   8   1    6.28    0.75 
   4  -8  -1    8.23    2.23 
   4  -8  -1   11.09    0.96 
  -4  -8   1    8.34    1.17 
  -4  -8   1   10.26    1.19 
  -4  -8   1    8.89    1.02 
  -4  -8   1   10.21    1.13 
  -4  -8   1   10.76    2.35 
   4  -8  -1   10.40    0.79 
  -4  -8   1    9.46    0.95 
  -4   8   1    7.35    1.11 
  -4   8   1    8.74    0.92 
   4   8  -1    7.96    0.95 
  -4   8   1    8.47    0.83 
   4   8  -1   12.54    1.64 
  -4   8   1    7.42    1.10 
  -4   8   1    9.06    0.84 
  -4   8   1    9.03    0.81 
   4   8  -1    9.83    1.52 
   3  -8  -1    3.93    0.64 
   3  -8  -1    3.75    0.48 
   3  -8  -1    4.22    1.29 
  -3  -8   1    3.53    0.63 
  -3  -8   1    4.46    0.70 
  -3  -8   1    4.97    1.10 
  -3  -8   1    4.12    0.58 
  -3  -8   1    3.36    0.75 
   3  -8  -1    4.19    0.40 
   3  -8  -1    5.01    0.67 
  -3  -8   1    4.06    0.69 
  -3  -8   1    4.30    0.71 
  -3   8   1    3.39    0.48 
  -3   8   1    3.72    0.64 
  -3   8   1    3.41    0.49 
   3   8  -1    4.52    0.79 
  -3   8   1    4.41    0.51 
  -3   8   1    3.60    0.56 
   3   8  -1    4.37    0.60 
  -2  -8   1   29.56    2.39 
  -2  -8   1   32.65    2.57 
   2  -8  -1   20.22    6.73 
   2  -8  -1   27.98    2.12 
   2  -8  -1   27.56    2.90 
   2   8  -1   28.46    2.04 
  -2   8   1   28.12    2.23 
  -2   8   1   28.30    2.10 
  -1  -8   1   21.03    1.80 
   1  -8  -1   19.17    4.02 
   1  -8  -1   17.72    2.01 
  -1   8   1   16.89    1.34 
  -1   8   1   17.86    1.29 
   1   8  -1   16.42    1.34 
   1   8  -1   14.58    1.17 
   0  -8  -1   15.15    2.22 
   0  -8   1   14.00    2.07 
   0  -8   1   12.03    1.33 
   0  -8  -1   12.27    1.30 
   0  -8  -1   11.55    4.13 
   0  -8   1   10.77    2.26 
   0   8   1    8.87    0.91 
   0   8   1    8.67    0.79 
   0   8  -1    9.07    0.75 
   0   8   1    8.63    0.98 
  -1  -8  -1    2.01    2.01 
   1  -8   1    2.08    0.79 
  -1  -8  -1    3.61    2.11 
   1  -8   1    3.31    4.56 
  -1   8  -1    3.14    2.26 
   1   8   1    2.53    0.47 
  -1   8  -1    2.63    0.39 
   1   8   1    3.01    0.54 
  -1   8  -1    2.69    0.35 
   1   8   1    3.08    0.39 
   2  -8   1   49.41    3.76 
  -2  -8  -1   56.73    5.35 
  -2  -8  -1   52.62    3.90 
   2  -8   1   52.10    4.95 
  -2  -8  -1   60.38    4.27 
  -2  -8  -1   55.52    4.01 
   2  -8   1   52.48    3.89 
  -2   8  -1   39.61    6.53 
  -2   8  -1   50.11    3.36 
  -2   8  -1   41.43    3.24 
   2   8   1   39.03    3.32 
  -2   8  -1   48.75    3.21 
   3  -8   1   13.11    1.17 
   3  -8   1   10.44    0.84 
   3  -8   1   11.22    1.09 
  -3  -8  -1   11.29    1.46 
  -3  -8  -1   11.58    1.18 
  -3  -8  -1   11.01    1.10 
  -3  -8  -1   11.06    1.22 
   3  -8   1   10.04    0.95 
   3  -8   1    8.36    1.75 
  -3   8  -1    9.10    0.86 
  -3   8  -1    9.99    0.90 
  -3   8  -1    9.98    0.90 
   3   8   1   11.80    1.07 
  -3   8  -1    9.88    1.06 
  -3   8  -1    9.25    0.99 
  -4  -8  -1    6.34    0.96 
   4  -8   1    6.23    0.68 
  -4  -8  -1    7.00    1.43 
  -4  -8  -1    5.32    0.95 
  -4  -8  -1    6.08    0.73 
  -4  -8  -1    5.10    0.54 
   4  -8   1    6.74    0.55 
   4  -8   1    3.08    1.82 
  -4  -8  -1    7.09    0.88 
  -4  -8  -1    6.88    0.80 
  -4   8  -1    4.64    0.81 
  -4   8  -1    5.42    0.62 
   4   8   1    6.92    1.54 
  -4   8  -1    6.06    0.61 
  -4   8  -1    4.63    0.90 
   4   8   1    8.88    1.39 
   4   8   1    5.55    0.80 
  -4   8  -1    6.50    0.67 
   4   8   1    3.93    0.63 
  -5  -8  -1    1.99    0.45 
  -5  -8  -1    2.62    0.55 
  -5  -8  -1    3.19    0.46 
   5  -8   1    3.02    0.30 
  -5  -8  -1    1.44    0.35 
   5  -8   1    2.07    0.38 
  -5  -8  -1    2.31    0.63 
   5   8   1    1.55    0.46 
  -5   8  -1    2.07    0.28 
  -5   8  -1    1.66    0.37 
   5   8   1    1.74    0.35 
  -5   8  -1    1.57    0.27 
   5   8   1    2.51    0.36 
   6  -8   1   11.69    0.94 
  -6  -8  -1   10.37    1.02 
  -6  -8  -1    8.73    0.93 
  -6  -8  -1   12.34    1.08 
  -6  -8  -1   12.12    1.04 
   6   8   1    8.62    0.85 
   6   8   1    9.48    0.75 
  -6   8  -1    8.94    0.70 
   6   8   1    8.75    0.71 
  -6  -9   1    2.56    0.32 
  -6  -9   1    1.62    0.32 
  -6  -9   1    1.52    0.37 
   6  -9  -1    2.57    0.31 
   6   9  -1    1.97    0.27 
   6   9  -1    1.13    0.29 
  -6   9   1    1.57    0.24 
  -5  -9   1    0.03    0.24 
  -5  -9   1    0.07    0.15 
  -5  -9   1   -0.07    0.23 
  -5  -9   1    0.27    0.27 
   5  -9  -1   -0.15    0.12 
  -5  -9   1    0.34    0.31 
   5   9  -1    0.28    0.32 
  -5   9   1   -0.41    0.47 
   5   9  -1   -0.06    0.17 
  -5   9   1    0.33    0.14 
   5   9  -1    0.12    0.21 
   4  -9  -1    0.13    0.18 
  -4  -9   1    0.45    1.02 
  -4  -9   1    0.45    0.32 
  -4  -9   1    0.19    0.23 
  -4  -9   1    0.48    0.25 
  -4  -9   1    0.47    0.20 
   4  -9  -1    0.29    2.05 
  -4  -9   1    0.37    0.28 
  -4   9   1    0.10    0.16 
  -4   9   1   -0.58    0.45 
   4   9  -1    0.15    0.30 
  -4   9   1    0.18    0.18 
  -4   9   1   -0.13    0.26 
  -4   9   1   -0.24    0.43 
  -4   9   1    0.46    0.19 
   4   9  -1    0.49    0.75 
   3  -9  -1   13.65    1.35 
  -3  -9   1   13.98    1.29 
  -3  -9   1   14.51    1.41 
  -3  -9   1   14.55    1.45 
  -3  -9   1   12.93    1.18 
  -3  -9   1   11.70    1.25 
   3  -9  -1   13.70    1.13 
  -3  -9   1   12.43    1.68 
  -3  -9   1   13.30    1.35 
   3  -9  -1   10.03    2.15 
   3  -9  -1   13.51    1.26 
  -3   9   1   11.62    1.22 
  -3   9   1   11.62    1.04 
  -3   9   1   11.45    1.02 
  -3   9   1   11.96    1.02 
  -3   9   1   12.71    1.37 
  -2  -9   1    3.44    0.59 
  -2  -9   1    2.38    0.49 
   2  -9  -1    2.23    0.34 
  -2  -9   1    2.81    0.78 
  -2  -9   1    2.63    0.41 
   2  -9  -1    2.13    1.29 
  -2  -9   1    2.94    0.59 
   2  -9  -1    2.54    0.52 
  -2  -9   1    2.49    0.48 
  -2   9   1    1.99    0.34 
  -2   9   1    2.38    0.49 
   2   9  -1    2.86    0.52 
  -2   9   1    2.72    0.53 
  -2   9   1    2.24    0.35 
   2   9  -1    2.07    0.37 
   1  -9  -1   -3.20    4.22 
   1  -9  -1    1.47    1.24 
  -1  -9   1    1.59    0.59 
   1   9  -1    1.28    0.39 
  -1   9   1    1.11    0.24 
   1   9  -1    1.31    0.32 
  -1   9   1    1.03    0.29 
   1   9  -1    0.95    0.23 
   0  -9   1    7.50    1.06 
   0  -9  -1    8.42    1.10 
   0  -9  -1    6.42    3.43 
   0  -9   1    2.95    2.58 
   0   9   1    6.96    0.67 
   0   9   1    6.42    0.59 
   0   9   1    5.80    0.85 
  -1  -9  -1    0.39    0.42 
   1  -9   1   -0.35    4.12 
  -1   9  -1    1.52    3.23 
   1   9   1    0.21    0.18 
  -1   9  -1    0.05    0.14 
   1   9   1    0.50    0.36 
  -1   9  -1    0.38    0.23 
   1   9   1    0.55    0.32 
   1   9   1    0.27    0.30 
  -2  -9  -1   36.38    2.71 
   2  -9   1   30.90    2.47 
   2  -9   1   31.51    2.41 
  -2  -9  -1   34.01    2.58 
  -2  -9  -1   38.06    2.97 
  -2  -9  -1   28.36    2.78 
  -2  -9  -1   35.19    2.66 
   2  -9   1   36.23    2.72 
   2  -9   1   31.69    2.54 
   2   9   1   31.21    2.20 
  -2   9  -1   27.39    2.23 
  -2   9  -1   29.30    2.38 
  -2   9  -1   31.70    2.26 
  -2   9  -1   29.08    2.23 
   2   9   1   32.96    2.30 
   3  -9   1   48.77    3.89 
   3  -9   1   53.04    4.02 
  -3  -9  -1   58.23    4.55 
   3  -9   1   56.06    4.08 
  -3  -9  -1   56.52    4.06 
   3  -9   1   57.08    3.90 
  -3  -9  -1   54.67    4.18 
  -3  -9  -1   55.95    4.14 
  -3  -9  -1   49.88    3.97 
  -3  -9  -1   54.53    3.94 
  -3  -9  -1   54.78    4.18 
  -3   9  -1   47.29    3.56 
   3   9   1   53.92    3.60 
  -3   9  -1   45.64    3.65 
   3   9   1   54.03    3.77 
  -3   9  -1   49.02    3.58 
  -3   9  -1   50.49    3.80 
  -3   9  -1   50.07    3.61 
  -4  -9  -1    1.48    0.44 
  -4  -9  -1    1.64    0.52 
  -4  -9  -1    0.99    0.45 
   4  -9   1    1.64    0.35 
   4  -9   1    1.27    0.33 
   4  -9   1    0.97    0.17 
  -4  -9  -1    0.20    0.90 
   4  -9   1    1.39    0.43 
  -4  -9  -1    1.24    0.38 
  -4  -9  -1    1.81    0.38 
   4   9   1    1.83    0.90 
   4   9   1    1.51    0.38 
  -4   9  -1    1.19    0.27 
  -4   9  -1    1.12    0.47 
   4   9   1    0.64    1.07 
  -4   9  -1    0.87    0.48 
   4   9   1    0.83    0.38 
   4   9   1    0.20    0.29 
  -4   9  -1    0.73    0.30 
  -4   9  -1    1.17    0.26 
  -4   9  -1    0.75    0.22 
  -5  -9  -1    8.18    0.98 
  -5  -9  -1    6.03    0.80 
   5  -9   1    8.57    0.77 
  -5  -9  -1    7.66    0.91 
  -5  -9  -1    7.00    0.77 
  -5  -9  -1    8.12    0.99 
  -5   9  -1    6.22    0.59 
   5   9   1    6.27    0.65 
  -5   9  -1    5.23    0.56 
  -5   9  -1    4.04    0.85 
   5   9   1    5.67    0.84 
  -6  -9  -1    6.05    0.54 
  -6  -9  -1    5.72    0.64 
  -6  -9  -1    5.04    0.58 
   6  -9   1    5.65    0.54 
   6   9   1    5.13    0.50 
   6   9   1    5.11    0.47 
   6 -10  -1   -0.07    0.10 
  -6 -10   1    0.05    0.08 
  -6 -10   1    0.12    0.18 
  -6 -10   1   -0.02    0.18 
  -6  10   1    0.06    0.11 
   6  10  -1   -0.09    0.12 
   6  10  -1    0.22    0.16 
  -5 -10   1    7.78    0.76 
   5 -10  -1    7.63    0.74 
  -5 -10   1    7.61    0.91 
  -5 -10   1    6.26    0.98 
  -5 -10   1    8.82    1.09 
  -5 -10   1    7.14    0.97 
   5  10  -1    4.99    0.57 
   5  10  -1    4.92    0.68 
  -5  10   1    6.83    0.58 
   5  10  -1    5.31    0.77 
  -5  10   1    4.47    0.69 
  -4 -10   1    3.64    0.52 
  -4 -10   1    2.60    0.60 
  -4 -10   1    2.91    1.17 
  -4 -10   1    3.79    0.70 
   4 -10  -1    3.87    0.49 
  -4 -10   1    2.90    0.52 
  -4 -10   1    3.81    0.77 
   4  10  -1    3.89    1.03 
  -4  10   1    2.94    0.43 
  -4  10   1    3.46    0.68 
   4  10  -1    2.68    0.56 
  -4  10   1    3.68    0.84 
  -4  10   1    3.45    0.76 
  -4  10   1    3.47    0.46 
  -4  10   1    3.13    0.46 
  -3 -10   1    0.45    0.33 
   3 -10  -1   -0.01    0.27 
   3 -10  -1    0.02    0.14 
  -3 -10   1   -0.10    0.35 
  -3 -10   1    0.38    0.30 
  -3 -10   1    0.34    0.21 
  -3 -10   1    0.31    0.28 
  -3 -10   1    0.43    0.68 
   3 -10  -1    0.10    0.41 
  -3 -10   1    0.23    0.37 
   3  10  -1    0.34    0.31 
  -3  10   1    0.09    0.19 
  -3  10   1    0.20    0.18 
  -3  10   1    0.22    0.18 
  -3  10   1    0.30    0.39 
  -3  10   1    0.40    0.32 
   3  10  -1    0.20    0.52 
  -2 -10   1    8.06    0.93 
  -2 -10   1    9.37    0.85 
  -2 -10   1    9.28    1.03 
   2 -10  -1    9.14    0.77 
  -2 -10   1    8.69    0.98 
  -2 -10   1    7.91    1.24 
   2 -10  -1    6.77    0.85 
   2 -10  -1    9.68    1.03 
  -2 -10   1   10.12    0.96 
   2 -10  -1    8.28    0.91 
   2 -10  -1    7.91    1.03 
   2  10  -1    7.00    1.01 
  -2  10   1    7.71    0.87 
  -2  10   1    7.88    0.74 
   2  10  -1    7.20    0.74 
  -2  10   1    7.55    0.72 
  -2  10   1    7.37    0.74 
   1 -10  -1    1.99    0.38 
  -1 -10   1    2.14    0.41 
   1 -10  -1    1.57    0.45 
  -1 -10   1    2.67    0.49 
   1 -10  -1    2.63    0.54 
  -1 -10   1    2.83    0.56 
  -1 -10   1    3.10    0.80 
   1 -10  -1    2.69    0.53 
  -1 -10   1    2.25    0.45 
  -1  10   1    1.77    0.33 
   1  10  -1    1.71    0.54 
  -1  10   1    1.90    0.37 
   1  10  -1    1.95    0.43 
   1  10  -1    2.28    0.34 
   0 -10  -1   11.85    1.15 
   0 -10  -1   12.53    1.17 
   0 -10  -1   12.98    1.52 
   0 -10  -1   10.84    1.06 
   0 -10   1   11.58    1.07 
   0 -10   1   11.54    1.15 
   0 -10  -1   16.21    5.10 
   0 -10   1   12.49    1.18 
   0  10  -1   10.58    0.94 
   0  10   1   10.97    0.89 
   0  10   1    9.03    1.21 
   0  10   1   11.06    0.97 
  -1 -10  -1   16.75    1.73 
  -1 -10  -1   18.24    1.48 
   1 -10   1   14.05    1.31 
   1 -10   1   14.97    1.40 
  -1 -10  -1   14.16    1.34 
   1 -10   1   20.66    2.01 
  -1 -10  -1   15.11    1.39 
   1 -10   1   14.78    1.16 
  -1 -10  -1   14.15    1.32 
   1 -10   1   14.61    1.57 
   1  10   1   13.35    1.14 
   1  10   1   12.77    1.05 
   1  10   1   12.49    1.38 
  -1  10  -1   12.68    1.07 
   1  10   1   13.75    1.30 
  -1  10  -1   13.68    1.19 
   1  10   1   14.14    1.32 
   2 -10   1   33.87    2.76 
  -2 -10  -1   35.35    2.80 
   2 -10   1   35.28    2.71 
  -2 -10  -1   38.27    2.82 
  -2 -10  -1   39.01    2.94 
   2 -10   1   39.88    2.91 
   2 -10   1   35.16    2.61 
  -2 -10  -1   33.87    2.67 
   2 -10   1   36.25    2.86 
  -2 -10  -1   35.66    3.17 
  -2 -10  -1   37.63    2.88 
  -2  10  -1   30.49    2.37 
  -2  10  -1   31.79    2.40 
  -2  10  -1   30.84    2.54 
   2  10   1   36.83    2.71 
   2  10   1   35.24    2.48 
   2  10   1   32.31    2.36 
  -2  10  -1   29.02    2.36 
   3 -10   1   45.85    3.35 
  -3 -10  -1   47.70    3.70 
  -3 -10  -1   49.08    4.07 
  -3 -10  -1   45.40    3.52 
  -3 -10  -1   45.91    3.61 
  -3 -10  -1   48.67    3.96 
   3 -10   1   44.77    3.50 
  -3 -10  -1   44.06    3.39 
   3 -10   1   47.45    3.58 
   3  10   1   49.72    3.47 
  -3  10  -1   40.15    3.04 
  -3  10  -1   38.85    3.00 
   3  10   1   40.59    3.19 
  -3  10  -1   39.70    3.01 
  -3  10  -1   37.98    3.23 
   3  10   1   43.08    3.03 
   4 -10   1   14.38    1.82 
  -4 -10  -1   12.12    1.22 
   4 -10   1   12.18    1.09 
  -4 -10  -1   11.04    1.34 
  -4 -10  -1   12.97    1.15 
  -4 -10  -1   13.20    2.18 
  -4 -10  -1   12.70    1.32 
  -4  10  -1   10.26    1.22 
  -4  10  -1   11.17    0.91 
  -4  10  -1    9.02    1.02 
  -4  10  -1   10.67    1.28 
   4  10   1    8.79    1.08 
  -4  10  -1    9.87    0.93 
  -4  10  -1   10.90    0.93 
   4  10   1    9.99    1.00 
  -5 -10  -1    1.78    0.40 
  -5 -10  -1    2.06    0.52 
   5 -10   1    2.84    0.39 
  -5 -10  -1    1.31    0.33 
  -5 -10  -1    1.81    0.67 
  -5 -10  -1    2.56    0.42 
  -5  10  -1    1.85    0.30 
   5  10   1    2.33    0.52 
   5  10   1    2.09    0.36 
  -5  10  -1    1.76    0.72 
  -6 -10  -1    1.98    0.34 
   6 -10   1    0.92    0.21 
  -6 -10  -1    1.36    0.25 
  -6 -10  -1    1.76    0.24 
  -6  10  -1    0.97    0.13 
   6  10   1    1.17    0.17 
   6  10   1    0.95    0.22 
   6 -11  -1    2.37    0.27 
  -6 -11   1    2.41    0.26 
  -6 -11   1    2.87    0.40 
  -6 -11   1    2.42    0.31 
   5 -11  -1    4.24    0.46 
  -5 -11   1    3.52    0.54 
  -5 -11   1    3.71    0.73 
  -5 -11   1    4.05    0.67 
  -5 -11   1    3.81    0.58 
  -5 -11   1    3.67    0.46 
   5  11  -1    2.36    0.36 
   5  11  -1    2.52    0.51 
  -5  11   1    2.30    0.54 
  -5  11   1    3.81    0.37 
   5  11  -1    2.81    0.40 
  -4 -11   1   23.08    3.08 
  -4 -11   1   25.21    2.22 
  -4 -11   1   29.78    2.30 
  -4 -11   1   24.53    2.00 
  -4 -11   1   25.23    2.13 
   4 -11  -1   24.77    1.97 
  -4 -11   1   25.42    2.29 
  -4  11   1   21.25    1.81 
  -4  11   1   19.84    1.53 
  -4  11   1   20.41    1.58 
  -4  11   1   19.95    1.55 
  -4  11   1   20.32    1.96 
   4  11  -1   18.21    1.69 
  -4  11   1   18.14    1.84 
   3 -11  -1   26.78    2.02 
  -3 -11   1   25.16    2.74 
   3 -11  -1   22.97    2.07 
  -3 -11   1   27.86    2.24 
  -3 -11   1   27.84    2.08 
  -3 -11   1   26.65    2.28 
  -3 -11   1   29.19    2.42 
  -3 -11   1   24.95    2.16 
   3 -11  -1   28.92    2.31 
   3  11  -1   24.79    1.98 
  -3  11   1   22.59    2.18 
  -3  11   1   22.85    1.83 
  -3  11   1   23.81    2.06 
  -3  11   1   23.60    1.81 
  -3  11   1   21.94    1.79 
  -2 -11   1   64.92    4.34 
  -2 -11   1   58.99    4.48 
   2 -11  -1   57.21    4.42 
   2 -11  -1   64.59    4.59 
  -2 -11   1   59.41    4.49 
  -2 -11   1   68.11    4.71 
   2 -11  -1   63.49    4.54 
   2 -11  -1   57.46    4.37 
  -2 -11   1   59.31    4.94 
  -2 -11   1   54.59    4.39 
   2 -11  -1   63.63    4.30 
  -2 -11   1   61.64    4.55 
  -2  11   1   52.40    3.83 
  -2  11   1   53.74    4.05 
  -2  11   1   54.25    3.82 
  -2  11   1   53.00    3.86 
   2  11  -1   53.06    3.96 
  -2  11   1   56.61    4.25 
   1 -11  -1    9.83    1.07 
   1 -11  -1    8.30    0.94 
   1 -11  -1    9.48    0.94 
   1 -11  -1   10.55    1.09 
  -1 -11   1    9.23    0.97 
   1 -11  -1   10.26    0.80 
  -1 -11   1   10.22    1.42 
  -1 -11   1    9.44    1.00 
  -1 -11   1    8.69    0.93 
  -1 -11   1   10.22    1.03 
  -1 -11   1   10.05    1.06 
  -1 -11   1    8.86    1.02 
  -1 -11   1    9.46    1.39 
  -1  11   1    8.63    0.88 
  -1  11   1    7.93    0.76 
  -1  11   1    9.13    1.08 
  -1  11   1    7.02    0.76 
   1  11  -1    7.70    0.78 
  -1  11   1    8.49    0.78 
   0 -11   1    0.21    0.30 
   0 -11  -1    0.36    0.19 
   0 -11   1    0.60    0.59 
   0 -11  -1    0.28    0.55 
   0 -11   1    0.58    0.30 
   0 -11  -1   -0.07    0.22 
   0 -11  -1    0.32    0.12 
   0 -11  -1    0.59    0.27 
   0 -11   1    0.40    0.15 
   0 -11   1   -0.04    0.21 
   0  11  -1    0.40    0.23 
   0  11   1    0.62    0.36 
   0  11   1    0.14    0.19 
   0  11  -1    0.05    0.18 
  -1 -11  -1   20.62    1.80 
   1 -11   1   18.81    1.70 
   1 -11   1   19.94    1.70 
   1 -11   1   22.44    1.84 
  -1 -11  -1   22.06    2.20 
   1 -11   1   21.28    1.55 
  -1 -11  -1   25.15    1.93 
  -1 -11  -1   20.02    1.74 
   1 -11   1   22.99    1.87 
  -1 -11  -1   20.13    1.76 
  -1 -11  -1   19.83    1.54 
  -1  11  -1   20.44    1.51 
   1  11   1   19.10    1.53 
   1  11   1   20.26    1.70 
   1  11   1   15.30    1.79 
   1  11   1   19.73    1.45 
  -1  11  -1   17.94    1.56 
   1  11   1   16.81    1.69 
  -1  11  -1   16.78    1.43 
  -1  11  -1   19.82    1.73 
  -2 -11  -1    7.02    0.87 
  -2 -11  -1    4.60    0.85 
   2 -11   1    8.61    0.98 
   2 -11   1    6.65    0.94 
   2 -11   1    7.13    0.68 
  -2 -11  -1    8.33    0.94 
   2 -11   1    6.25    0.83 
  -2 -11  -1    8.91    1.52 
  -2 -11  -1    6.78    0.77 
   2 -11   1    6.20    0.76 
   2  11   1    6.69    0.69 
   2  11   1    7.98    1.07 
  -2  11  -1    5.55    0.67 
  -2  11  -1    5.94    0.68 
   2  11   1    6.67    1.12 
   2  11   1    7.15    0.79 
  -2  11  -1    6.82    0.69 
  -2  11  -1    7.04    0.84 
  -3 -11  -1    0.57    0.30 
   3 -11   1    0.23    0.18 
  -3 -11  -1    0.44    0.86 
  -3 -11  -1    0.20    0.25 
  -3 -11  -1    0.82    0.29 
   3 -11   1    0.29    0.26 
  -3 -11  -1    0.68    0.29 
  -3 -11  -1    0.38    0.33 
   3 -11   1    0.66    0.34 
   3 -11   1    0.50    0.27 
  -3  11  -1    0.21    0.18 
   3  11   1    0.59    0.27 
  -3  11  -1    0.60    0.37 
  -3  11  -1    0.80    0.44 
   3  11   1    0.38    0.36 
   3  11   1   -0.23    1.04 
   3  11   1    0.76    0.68 
  -3  11  -1    0.38    0.19 
  -3  11  -1    0.44    0.20 
  -4 -11  -1    6.23    0.95 
  -4 -11  -1    6.77    0.87 
  -4 -11  -1    4.35    1.97 
   4 -11   1    5.66    0.82 
  -4 -11  -1    6.72    0.72 
   4 -11   1    7.48    0.69 
  -4 -11  -1    6.88    0.82 
  -4  11  -1    5.09    0.81 
  -4  11  -1    5.56    0.61 
  -4  11  -1    6.23    1.06 
   4  11   1    4.54    0.68 
   4  11   1    5.42    0.69 
  -4  11  -1    5.76    0.58 
   4  11   1    4.42    0.74 
  -4  11  -1    5.44    0.58 
  -5 -11  -1    5.68    1.16 
  -5 -11  -1    4.12    0.64 
   5 -11   1    5.15    0.53 
  -5 -11  -1    5.33    0.56 
  -5 -11  -1    4.94    0.78 
   5  11   1    2.84    0.58 
  -5  11  -1    2.74    0.58 
  -5  11  -1    4.21    0.42 
   5  11   1    3.47    0.46 
   6 -11   1    1.41    0.20 
  -6 -11  -1    1.43    0.20 
  -5 -12   1    4.32    0.59 
  -5 -12   1    4.40    0.63 
  -5 -12   1    3.32    0.59 
  -5 -12   1    4.86    0.61 
   5 -12  -1    4.98    0.48 
   5  12  -1    3.25    0.45 
  -5  12   1    4.11    0.41 
  -5  12   1    3.86    0.68 
   5  12  -1    3.77    0.52 
   4 -12  -1   11.52    0.97 
  -4 -12   1   11.07    1.26 
  -4 -12   1   10.02    1.15 
  -4 -12   1   11.44    1.12 
  -4 -12   1   11.60    0.99 
  -4  12   1    8.65    0.82 
  -4  12   1    8.27    1.06 
  -4  12   1    7.28    1.22 
  -4  12   1    9.76    0.81 
  -4  12   1    9.06    0.78 
  -4  12   1    8.73    1.13 
   4  12  -1    8.10    0.96 
  -3 -12   1    6.08    0.92 
  -3 -12   1    5.72    1.50 
  -3 -12   1    6.12    0.66 
   3 -12  -1    6.25    0.87 
  -3 -12   1    6.18    0.82 
  -3 -12   1    4.80    0.76 
  -3 -12   1    5.43    0.81 
   3 -12  -1    6.76    0.63 
   3 -12  -1    6.03    0.78 
  -3  12   1    5.78    0.61 
   3  12  -1    3.74    0.80 
  -3  12   1    5.92    0.60 
   3  12  -1    6.04    0.70 
  -3  12   1    5.81    1.56 
  -3  12   1    5.95    0.64 
  -2 -12   1    9.11    1.04 
  -2 -12   1    9.28    0.88 
  -2 -12   1    7.78    0.97 
   2 -12  -1    9.18    0.99 
   2 -12  -1   10.24    1.10 
  -2 -12   1    9.48    1.02 
   2 -12  -1    8.17    0.93 
   2 -12  -1    9.54    1.07 
  -2 -12   1    9.09    1.12 
  -2 -12   1    7.61    2.21 
   2 -12  -1   10.09    0.81 
  -2 -12   1    8.94    1.00 
  -2  12   1    7.08    0.93 
  -2  12   1    7.70    1.13 
   2  12  -1    7.57    0.86 
  -2  12   1    7.95    0.75 
  -2  12   1    7.72    0.78 
  -1 -12   1   27.19    2.85 
  -1 -12   1   26.50    2.25 
  -1 -12   1   28.40    2.60 
  -1 -12   1   29.48    2.32 
   1 -12  -1   32.82    2.09 
   1 -12  -1   27.39    2.21 
  -1 -12   1   24.07    2.13 
  -1 -12   1   29.70    2.34 
   1 -12  -1   32.36    2.43 
   1 -12  -1   27.61    2.24 
   1  12  -1   27.09    2.01 
  -1  12   1   27.30    2.33 
  -1  12   1   24.96    1.95 
  -1  12   1   24.82    1.91 
  -1  12   1   27.24    2.15 
   1  12  -1   23.51    1.90 
  -1  12   1   26.92    1.97 
   1  12  -1   24.34    2.20 
   0 -12  -1    6.53    0.82 
   0 -12  -1    4.21    1.08 
   0 -12   1    6.71    0.85 
   0 -12   1    6.08    1.37 
   0 -12  -1    6.41    0.55 
   0 -12   1    6.08    0.74 
   0 -12   1    4.93    0.71 
   0 -12  -1    6.97    0.77 
   0 -12  -1    5.96    0.80 
   0 -12   1    5.82    0.80 
   0  12   1    5.49    0.88 
   0  12   1    4.06    0.56 
   0  12  -1    4.89    0.61 
   0  12   1    4.77    0.64 
   0  12  -1    4.12    0.52 
   0  12   1    5.03    0.54 
  -1 -12  -1    4.29    1.13 
   1 -12   1    4.40    0.69 
   1 -12   1    4.52    0.69 
   1 -12   1    5.26    1.19 
   1 -12   1    5.48    0.49 
  -1 -12  -1    5.72    1.27 
   1 -12   1    5.50    0.81 
  -1 -12  -1    4.48    0.68 
  -1 -12  -1    6.16    0.81 
  -1  12  -1    4.18    0.51 
  -1  12  -1    4.31    0.65 
   1  12   1    4.83    0.74 
  -1  12  -1    3.77    0.57 
   1  12   1    5.94    0.89 
   1  12   1    4.33    0.99 
  -1  12  -1    3.90    0.54 
   1  12   1    4.25    0.52 
   1  12   1    5.29    0.65 
  -2 -12  -1   22.88    1.98 
  -2 -12  -1   21.35    1.84 
   2 -12   1   21.41    1.74 
  -2 -12  -1   17.51    1.73 
   2 -12   1   22.02    1.91 
  -2 -12  -1   21.54    2.49 
  -2 -12  -1   21.28    1.85 
   2 -12   1   20.69    1.87 
  -2 -12  -1   21.40    1.67 
  -2 -12  -1   21.68    1.88 
   2 -12   1   21.67    1.59 
   2 -12   1   18.34    1.74 
  -2  12  -1   18.03    1.67 
   2  12   1   18.13    1.46 
   2  12   1   22.08    1.66 
  -2  12  -1   17.36    1.46 
   2  12   1   14.57    2.19 
  -2  12  -1   18.90    1.71 
  -2  12  -1   18.41    1.45 
   3 -12   1    2.99    0.60 
  -3 -12  -1    2.26    1.02 
  -3 -12  -1    3.20    0.58 
  -3 -12  -1    3.95    0.52 
   3 -12   1    3.87    0.61 
   3 -12   1    3.21    0.53 
  -3 -12  -1    2.82    0.59 
   3 -12   1    4.46    0.47 
  -3 -12  -1    2.75    0.61 
  -3 -12  -1    2.92    0.55 
  -3  12  -1    2.74    0.43 
  -3  12  -1    3.46    0.49 
  -3  12  -1    2.83    0.47 
   3  12   1    3.08    0.85 
   3  12   1    3.82    0.56 
  -3  12  -1    2.52    0.60 
  -3  12  -1    2.86    0.72 
   3  12   1    4.44    0.74 
  -4 -12  -1    6.77    0.78 
  -4 -12  -1    5.74    0.87 
   4 -12   1    6.79    0.65 
  -4 -12  -1    6.68    0.85 
  -4 -12  -1    6.29    0.67 
   4  12   1    4.23    0.74 
  -4  12  -1    5.10    0.97 
  -4  12  -1    5.31    0.60 
  -4  12  -1    5.42    0.57 
  -4  12  -1    5.08    0.56 
   4  12   1    7.17    0.72 
  -4  12  -1    5.58    1.06 
   5 -12   1    4.94    0.58 
  -5 -12  -1    3.89    0.44 
  -5 -12  -1    3.91    0.49 
  -5 -12  -1    2.85    0.59 
  -5 -12  -1    3.84    0.60 
   5  12   1    1.69    0.60 
   5  12   1    2.02    0.31 
  -5  12  -1    2.62    0.44 
   5  12   1    3.05    0.37 
  -5 -13   1    5.44    0.64 
  -5 -13   1    5.52    0.62 
  -5 -13   1    5.00    0.47 
   5 -13  -1    5.40    0.47 
  -5 -13   1    4.42    0.63 
  -5  13   1    4.26    0.40 
  -4 -13   1    1.86    0.40 
   4 -13  -1    1.04    0.20 
  -4 -13   1    1.01    0.32 
  -4 -13   1    1.56    0.29 
  -4 -13   1    0.91    0.35 
  -4  13   1    1.59    0.29 
  -4  13   1    0.22    0.65 
  -4  13   1    1.08    0.49 
   4  13  -1    1.36    0.42 
  -4  13   1    1.13    0.22 
  -4  13   1    1.43    0.41 
  -4  13   1    1.29    0.25 
   3 -13  -1   13.10    1.02 
  -3 -13   1   13.32    1.39 
  -3 -13   1   12.36    1.23 
  -3 -13   1   11.09    1.16 
  -3 -13   1   12.15    1.03 
   3 -13  -1   11.97    1.26 
  -3 -13   1   13.53    2.52 
  -3 -13   1   10.16    1.19 
  -3  13   1    8.36    1.10 
  -3  13   1    9.19    1.26 
  -3  13   1    9.32    0.91 
  -3  13   1    9.96    0.89 
  -3  13   1   10.09    0.87 
   3  13  -1   10.05    1.12 
   3  13  -1   10.63    1.17 
  -2 -13   1    7.48    0.76 
  -2 -13   1    7.09    0.86 
   2 -13  -1    7.90    0.95 
   2 -13  -1    7.80    0.67 
  -2 -13   1    7.85    1.77 
  -2 -13   1    8.19    1.02 
   2 -13  -1    6.35    0.80 
  -2 -13   1    6.44    0.84 
  -2 -13   1    6.62    0.86 
   2 -13  -1    6.82    0.83 
  -2 -13   1    7.03    0.92 
   2 -13  -1    7.67    0.94 
  -2  13   1    6.61    1.14 
  -2  13   1    6.72    0.71 
  -2  13   1    6.35    0.64 
  -2  13   1    5.86    0.66 
  -2  13   1    5.75    0.86 
   2  13  -1    8.44    0.88 
  -1 -13   1   29.42    2.42 
  -1 -13   1   31.23    2.51 
  -1 -13   1   27.36    2.41 
   1 -13  -1   32.10    2.53 
   1 -13  -1   33.03    2.20 
  -1 -13   1   27.27    3.06 
   1 -13  -1   31.76    2.53 
  -1 -13   1   31.56    2.54 
   1 -13  -1   28.72    2.34 
   1 -13  -1   29.46    2.39 
  -1 -13   1   29.96    2.46 
  -1  13   1   28.52    2.16 
   1  13  -1   21.98    1.89 
   1  13  -1   24.97    2.03 
  -1  13   1   26.30    1.95 
  -1  13   1   26.01    2.33 
   1  13  -1   23.97    2.24 
  -1  13   1   25.36    1.91 
  -1  13   1   27.62    2.17 
   0 -13  -1    3.92    0.66 
   0 -13   1    4.11    0.68 
   0 -13   1    2.90    0.53 
   0 -13  -1    4.12    0.62 
   0 -13  -1    3.41    0.66 
   0 -13   1    4.21    0.72 
   0 -13   1    3.33    0.57 
   0 -13  -1    3.56    0.71 
   0 -13  -1    3.86    0.41 
   0 -13   1    4.33    0.77 
   0 -13  -1    4.73    1.80 
   0  13  -1    3.04    0.73 
   0  13   1    2.63    0.41 
   0  13   1    2.74    0.70 
   0  13  -1    2.88    0.54 
   0  13  -1    3.21    0.44 
   0  13   1    2.46    0.53 
   0  13   1    3.13    0.43 
  -1 -13  -1    2.61    1.12 
   1 -13   1    2.32    0.29 
  -1 -13  -1    1.22    0.36 
   1 -13   1    2.16    0.56 
  -1 -13  -1    2.20    0.51 
   1 -13   1    1.34    0.34 
  -1 -13  -1    1.94    0.49 
   1 -13   1    1.85    0.48 
   1 -13   1    1.91    0.42 
  -1 -13  -1    1.89    0.46 
  -1 -13  -1    1.79    0.40 
   1  13   1    1.48    0.41 
  -1  13  -1    1.79    0.34 
   1  13   1    0.85    0.43 
   1  13   1    2.06    0.64 
  -1  13  -1    1.67    0.42 
   1  13   1    2.09    0.33 
  -1  13  -1    1.43    0.41 
  -1  13  -1    1.71    0.34 
  -2 -13  -1    7.06    0.86 
  -2 -13  -1    4.72    0.74 
  -2 -13  -1    7.23    1.61 
  -2 -13  -1    6.50    0.86 
  -2 -13  -1    6.74    0.86 
  -2 -13  -1    7.00    0.95 
   2 -13   1    7.60    0.92 
   2 -13   1    7.97    0.91 
   2 -13   1    5.54    0.74 
  -2 -13  -1    6.20    0.81 
   2 -13   1    6.71    0.80 
   2 -13   1    7.86    0.64 
   2  13   1    6.00    0.66 
  -2  13  -1    4.88    0.76 
  -2  13  -1    5.47    0.62 
  -2  13  -1    5.94    0.61 
  -2  13  -1    5.11    0.96 
  -2  13  -1    6.56    0.68 
   2  13   1    5.56    0.79 
  -3 -13  -1    4.21    0.67 
   3 -13   1    5.19    0.77 
  -3 -13  -1    4.72    0.58 
   3 -13   1    5.06    0.66 
  -3 -13  -1    3.60    1.64 
  -3 -13  -1    6.14    0.80 
   3 -13   1    5.40    0.54 
  -3 -13  -1    5.08    0.72 
  -3 -13  -1    5.30    0.86 
  -3  13  -1    5.60    0.82 
  -3  13  -1    4.29    0.93 
  -3  13  -1    4.29    0.57 
   3  13   1    5.45    0.83 
  -3  13  -1    5.01    0.55 
  -3  13  -1    4.36    0.52 
   3  13   1    4.87    0.65 
  -4 -13  -1    0.84    0.33 
  -4 -13  -1    0.83    0.40 
  -4 -13  -1    0.67    0.19 
  -4 -13  -1    0.52    0.25 
   4 -13   1    0.97    0.22 
  -4  13  -1    0.73    0.20 
  -4  13  -1    0.44    0.16 
   4  13   1    1.43    0.40 
  -4  13  -1    0.92    0.33 
  -4  13  -1    0.24    0.44 
   4  13   1    0.22    0.25 
  -4  13  -1    0.36    0.52 
  -4  13  -1    0.96    0.23 
   5 -13   1    1.66    0.21 
  -5 -13  -1    1.01    0.23 
  -5 -13  -1    0.92    0.20 
  -5 -13  -1    1.30    0.28 
  -5 -13  -1    0.96    0.25 
  -5  13  -1    1.03    0.17 
  -5 -14   1    1.94    0.34 
   5 -14  -1    2.30    0.22 
  -5 -14   1    1.82    0.29 
  -5  14   1    1.90    0.23 
   4 -14  -1    3.43    0.46 
  -4 -14   1    3.15    0.37 
  -4 -14   1    3.09    0.58 
  -4 -14   1    2.36    0.45 
  -4  14   1    2.73    0.50 
  -4  14   1    1.80    0.58 
  -4  14   1    2.98    0.45 
  -4  14   1    2.95    0.34 
  -4  14   1    3.11    0.41 
  -3 -14   1   11.62    1.13 
   3 -14  -1   11.82    1.16 
  -3 -14   1    8.63    1.04 
  -3 -14   1   11.54    0.91 
   3 -14  -1   10.64    0.90 
  -3 -14   1   10.47    1.11 
  -3 -14   1   11.44    1.25 
  -3  14   1    9.35    0.81 
  -3  14   1    8.45    1.05 
  -3  14   1    8.14    1.12 
  -3  14   1    7.37    1.10 
   3  14  -1   10.71    0.95 
  -3  14   1    8.34    0.78 
  -3  14   1    9.46    0.95 
  -2 -14   1    7.08    2.35 
   2 -14  -1    7.29    1.05 
  -2 -14   1    5.06    0.80 
  -2 -14   1    4.62    0.70 
   2 -14  -1    5.66    0.73 
   2 -14  -1    7.18    1.17 
   2  14  -1    6.52    0.86 
  -2  14   1    5.88    1.12 
  -2  14   1    5.55    0.63 
  -2  14   1    3.90    1.04 
   2  14  -1    6.22    0.69 
  -2  14   1    7.07    0.84 
  -1 -14   1   14.06    1.37 
  -1 -14   1   11.44    2.10 
  -1 -14   1   12.19    1.29 
   1 -14  -1   15.50    1.03 
   1 -14  -1   13.20    1.34 
   1 -14  -1   10.14    1.13 
  -1 -14   1   13.85    1.29 
  -1 -14   1   12.40    1.25 
   1 -14  -1   12.43    1.22 
   1 -14  -1   12.70    1.32 
  -1 -14   1   13.26    1.27 
  -1  14   1   10.69    0.93 
   1  14  -1   10.96    0.96 
   1  14  -1   10.17    1.25 
  -1  14   1   11.92    0.99 
  -1  14   1   10.87    1.00 
   1  14  -1    8.34    1.52 
  -1  14   1   13.55    1.48 
  -1  14   1   10.91    1.61 
   0 -14  -1   29.92    2.46 
   0 -14   1   29.51    2.45 
   0 -14  -1   28.52    2.47 
   0 -14   1   32.62    2.59 
   0 -14   1   31.84    2.55 
   0 -14  -1   30.12    2.45 
   0 -14  -1   33.58    2.60 
   0 -14  -1   36.51    2.62 
   0 -14   1   25.04    2.32 
   0 -14   1   32.89    2.55 
   0  14   1   25.89    1.97 
   0  14   1   25.48    1.93 
   0  14  -1   26.06    1.97 
   0  14  -1   26.98    2.13 
   0  14   1   27.51    2.16 
   0  14   1   26.56    2.32 
   0  14   1   28.25    2.00 
   0  14  -1   23.39    2.31 
   0  14  -1   21.77    1.99 
   1 -14   1    2.69    0.51 
  -1 -14  -1    2.65    0.52 
  -1 -14  -1    2.62    0.49 
   1 -14   1    2.07    0.42 
   1 -14   1    3.34    0.33 
  -1 -14  -1    2.51    0.52 
  -1 -14  -1    2.58    0.56 
   1 -14   1    2.54    0.57 
  -1 -14  -1    3.96    1.35 
  -1 -14  -1    4.05    0.67 
   1 -14   1    3.47    0.65 
  -1  14  -1    2.42    0.37 
   1  14   1    2.26    0.53 
  -1  14  -1    2.98    0.83 
   1  14   1    2.25    0.38 
  -1  14  -1    2.21    0.38 
  -1  14  -1    2.30    0.34 
   2 -14   1    3.46    0.35 
   2 -14   1    2.10    0.43 
   2 -14   1    2.86    0.58 
  -2 -14  -1    2.60    0.51 
  -2 -14  -1   -0.05    0.98 
  -2 -14  -1    3.44    0.71 
   2 -14   1    2.21    0.43 
   2 -14   1    2.74    0.72 
  -2 -14  -1    2.28    0.47 
   2  14   1    4.00    0.52 
  -2  14  -1    2.20    0.34 
   2  14   1    3.00    0.60 
  -2  14  -1    2.50    0.45 
  -2  14  -1    2.99    0.47 
  -3 -14  -1    0.31    0.25 
   3 -14   1    0.10    0.11 
  -3 -14  -1    0.28    0.24 
  -3 -14  -1    0.16    0.21 
   3 -14   1    0.15    0.24 
  -3 -14  -1    0.09    0.20 
   3 -14   1    0.07    0.26 
  -3 -14  -1    0.05    0.19 
  -3  14  -1    0.70    0.44 
  -3  14  -1    0.18    0.14 
   3  14   1    0.51    0.28 
  -3  14  -1    0.20    0.31 
  -3  14  -1    0.29    0.17 
  -3  14  -1    0.15    0.16 
  -4 -14  -1    4.05    0.55 
   4 -14   1    4.13    0.41 
  -4 -14  -1    4.68    0.66 
  -4 -14  -1    4.43    0.45 
  -4 -14  -1    4.12    0.60 
   4  14   1    3.32    0.47 
  -4  14  -1    3.06    0.42 
   4  14   1    2.06    0.56 
  -4  14  -1    3.68    0.38 
  -4  14  -1    3.06    0.78 
  -4  14  -1    2.47    0.49 
  -4  14  -1    3.52    0.37 
  -5 -14  -1    0.94    0.23 
  -5 -14  -1    1.12    0.23 
   5 -14   1    1.27    0.15 
  -5  14  -1    0.91    0.14 
  -4 -15   1    1.90    0.41 
  -4 -15   1    1.26    0.27 
  -4 -15   1    0.93    0.24 
   4 -15  -1    1.70    0.20 
   4 -15  -1    0.44    0.41 
  -4  15   1    0.75    0.27 
  -4  15   1    1.12    0.17 
  -4  15   1    1.04    0.19 
  -3 -15   1    4.53    0.64 
   3 -15  -1    4.57    0.43 
  -3 -15   1    5.05    0.73 
  -3 -15   1    3.64    0.59 
  -3 -15   1    4.45    0.64 
   3 -15  -1    4.50    0.64 
  -3  15   1    2.72    0.59 
  -3  15   1    3.06    0.44 
  -3  15   1    3.91    0.44 
  -3  15   1    3.57    0.68 
  -3  15   1    3.88    0.40 
  -3  15   1    2.49    0.51 
  -2 -15   1    5.58    0.83 
   2 -15  -1    6.40    0.84 
   2 -15  -1    6.44    0.80 
   2 -15  -1    6.43    0.74 
   2 -15  -1    5.98    0.54 
  -2 -15   1    5.43    0.74 
  -2 -15   1    5.44    0.74 
  -2 -15   1    5.83    0.76 
  -2  15   1    4.42    0.55 
  -2  15   1    5.78    0.79 
  -2  15   1    5.43    0.78 
  -2  15   1    5.20    0.53 
  -2  15   1    5.08    0.59 
  -2  15   1    4.29    0.84 
   2  15  -1    5.33    0.77 
   2  15  -1    5.91    0.67 
  -1 -15   1    2.21    0.45 
  -1 -15   1    2.83    0.52 
   1 -15  -1    3.95    0.67 
  -1 -15   1    3.90    0.62 
   1 -15  -1    3.39    0.64 
  -1 -15   1    4.18    0.64 
  -1 -15   1    2.82    0.56 
   1 -15  -1    3.48    0.36 
   1 -15  -1    4.09    0.57 
  -1  15   1    3.29    0.50 
   1  15  -1    4.58    0.67 
  -1  15   1    3.03    0.61 
  -1  15   1    3.86    0.84 
   1  15  -1    4.03    0.52 
   1  15  -1    4.85    1.06 
  -1  15   1    4.78    0.81 
  -1  15   1    3.43    0.44 
   0 -15   1    1.56    0.41 
   0 -15   1    1.08    0.34 
   0 -15   1    1.71    0.68 
   0 -15  -1    1.50    0.52 
   0 -15  -1    2.16    0.76 
   0  15  -1    1.14    0.52 
   0  15   1    1.20    0.29 
   0  15  -1   -0.01    0.44 
   0  15   1    1.05    0.42 
   0  15   1    1.11    0.26 
   0  15  -1    1.32    0.29 
   0  15   1    0.98    0.26 
   0  15  -1    1.27    0.33 
   0  15   1    1.31    0.55 
   0  15   1    1.22    0.57 
  -1 -15  -1   13.53    1.33 
   1 -15   1   11.58    1.16 
   1 -15   1   11.81    1.25 
  -1 -15  -1   12.38    1.20 
  -1 -15  -1   12.78    2.37 
   1 -15   1   12.67    1.22 
  -1 -15  -1   10.98    1.14 
  -1 -15  -1   12.84    1.23 
  -1 -15  -1   12.77    1.27 
   1 -15   1   12.92    1.27 
   1 -15   1   10.65    1.09 
   1  15   1    9.90    0.93 
   1  15   1   12.12    1.15 
  -1  15  -1   11.37    1.16 
  -1  15  -1   10.57    0.97 
  -1  15  -1    9.62    0.93 
   1  15   1   10.65    0.98 
  -1  15  -1   10.53    0.90 
  -1  15  -1   10.24    1.28 
  -2 -15  -1    6.14    0.80 
   2 -15   1    7.78    0.57 
  -2 -15  -1    6.32    0.81 
  -2 -15  -1    6.98    0.92 
   2 -15   1    6.38    0.80 
   2 -15   1    6.97    0.87 
   2 -15   1    7.05    0.88 
  -2 -15  -1    5.71    0.80 
   2 -15   1    6.80    0.78 
  -2  15  -1    5.72    0.58 
  -2  15  -1    5.97    0.83 
   2  15   1    5.40    0.75 
  -2  15  -1    7.36    1.12 
  -2  15  -1    5.81    0.69 
   2  15   1    6.13    0.85 
  -2  15  -1    6.10    0.62 
  -3 -15  -1    2.17    0.44 
   3 -15   1    2.44    0.43 
  -3 -15  -1    2.21    0.42 
   3 -15   1    2.86    0.50 
   3 -15   1    3.73    0.51 
   3  15   1    0.83    0.44 
  -3  15  -1    2.37    0.37 
   3  15   1    2.24    0.49 
  -3  15  -1    1.76    0.51 
  -3  15  -1    2.34    0.33 
  -3  15  -1    2.53    0.33 
  -3  15  -1    1.70    0.51 
  -4 -15  -1    0.83    0.27 
   4 -15   1    0.79    0.13 
  -4 -15  -1    0.83    0.23 
  -4 -15  -1    0.77    0.22 
  -4  15  -1    0.15    0.21 
  -4  15  -1    0.61    0.14 
  -4  15  -1    0.82    0.15 
  -4  15  -1    0.93    0.27 
  -4 -16   1    1.18    0.21 
  -4 -16   1    1.29    0.30 
  -4 -16   1    0.80    0.18 
  -4  16   1    1.36    0.18 
   3 -16  -1    0.65    0.12 
  -3 -16   1    0.41    0.27 
  -3 -16   1    0.70    0.23 
  -3 -16   1    0.54    0.26 
  -3 -16   1    0.21    0.19 
   3 -16  -1    0.64    0.22 
  -3  16   1    0.35    0.51 
  -3  16   1    0.30    0.43 
  -3  16   1    0.71    0.17 
  -3  16   1    0.53    0.25 
  -3  16   1    0.23    0.25 
  -3  16   1    0.44    0.15 
  -2 -16   1    1.00    0.31 
   2 -16  -1    0.84    0.28 
  -2 -16   1    0.94    0.31 
  -2 -16   1    1.20    0.38 
   2 -16  -1    1.05    0.35 
  -2 -16   1    0.69    0.34 
  -2 -16   1    0.48    0.29 
   2 -16  -1    0.84    0.43 
  -2  16   1    0.44    0.17 
   2  16  -1    1.15    0.31 
  -2  16   1    0.80    0.20 
  -2  16   1    0.84    0.38 
   2  16  -1    0.94    0.45 
  -2  16   1    0.37    0.42 
  -2  16   1    0.72    0.21 
  -2  16   1    0.65    0.27 
  -1 -16   1    0.67    0.29 
   1 -16  -1    0.61    0.27 
   1 -16  -1    0.54    0.31 
  -1 -16   1    0.67    0.29 
   1 -16  -1    0.66    0.29 
   1 -16  -1    0.74    0.34 
  -1 -16   1    0.71    0.32 
  -1 -16   1    0.80    0.31 
  -1  16   1    0.12    0.29 
  -1  16   1    0.66    0.19 
  -1  16   1    0.41    0.20 
   1  16  -1    0.43    0.45 
   1  16  -1    0.83    0.23 
  -1  16   1    0.51    0.51 
  -1  16   1    0.59    0.33 
  -1  16   1    0.58    0.19 
   0 -16  -1   10.19    1.00 
   0 -16  -1   10.77    1.09 
   0 -16   1    9.16    1.01 
   0 -16  -1    8.64    1.00 
   0 -16   1   10.31    1.09 
   0 -16  -1    9.61    1.06 
   0 -16   1    9.52    0.98 
   0 -16   1    8.91    1.02 
   0  16  -1    8.00    0.77 
   0  16   1    8.30    0.94 
   0  16   1    8.16    0.77 
   0  16  -1    8.65    0.78 
   0  16   1    7.06    1.06 
   0  16   1    6.87    1.59 
   0  16  -1    8.44    0.98 
   0  16  -1    8.91    0.93 
   0  16   1    7.47    0.75 
   0  16  -1    5.83    1.12 
   1 -16   1    6.39    0.84 
  -1 -16  -1    6.52    0.76 
  -1 -16  -1    6.40    0.77 
   1 -16   1    6.89    0.79 
  -1 -16  -1    5.61    0.84 
   1 -16   1    7.05    0.82 
  -1 -16  -1    6.93    0.83 
   1 -16   1    7.27    0.85 
  -1 -16  -1    6.96    0.84 
   1  16   1    6.30    0.67 
   1  16   1    6.10    0.80 
  -1  16  -1    5.54    0.81 
  -1  16  -1    5.52    0.61 
  -1  16  -1    5.28    0.91 
   1  16   1    4.80    0.71 
  -1  16  -1    5.89    0.60 
  -2 -16  -1   27.08    2.25 
   2 -16   1   29.67    2.35 
   2 -16   1   33.79    2.62 
   2 -16   1   28.04    2.26 
  -2 -16  -1   27.43    2.37 
  -2 -16  -1   26.41    2.24 
  -2  16  -1   22.20    1.81 
  -2  16  -1   23.62    1.79 
   2  16   1   24.83    1.82 
  -2  16  -1   25.14    1.77 
  -2  16  -1   21.63    2.12 
   2  16   1   24.58    1.80 
  -2  16  -1   23.37    2.01 
   2  16   1   23.79    1.97 
  -3 -16  -1    7.84    0.92 
  -3 -16  -1    5.75    0.68 
  -3 -16  -1    7.71    0.84 
   3 -16   1    7.16    0.76 
  -3 -16  -1    6.00    0.71 
  -3  16  -1    5.69    0.79 
  -3  16  -1    6.27    0.67 
   3  16   1    5.44    0.64 
  -3  16  -1    6.01    0.82 
  -3  16  -1    6.09    0.53 
  -4 -16  -1    1.75    0.27 
  -4 -16  -1    1.74    0.27 
  -4 -16  -1    1.90    0.32 
  -4  16  -1    0.98    0.21 
  -4  16  -1    1.45    0.18 
  -3 -17   1    5.00    0.54 
  -3 -17   1    4.03    0.47 
  -3 -17   1    4.95    0.57 
  -3 -17   1    4.35    0.64 
  -3  17   1    4.20    0.40 
  -3  17   1    5.24    0.54 
  -3  17   1    4.33    0.40 
  -3  17   1    4.07    0.54 
   2 -17  -1    0.03    0.15 
  -2 -17   1   -0.24    0.27 
  -2 -17   1    0.07    0.20 
   2 -17  -1    0.02    0.25 
   2 -17  -1    0.16    0.19 
  -2 -17   1    0.12    0.33 
  -2 -17   1   -0.09    0.20 
  -2  17   1    0.09    0.10 
   2  17  -1   -0.61    0.31 
  -2  17   1   -0.25    0.49 
  -2  17   1    0.19    0.20 
  -2  17   1    0.15    0.12 
  -2  17   1   -0.33    0.35 
  -2  17   1   -0.06    0.12 
  -1 -17   1   10.67    1.02 
   1 -17  -1   11.03    1.42 
  -1 -17   1   10.69    1.06 
  -1 -17   1    9.03    1.23 
   1 -17  -1   11.00    1.06 
  -1 -17   1    9.26    0.95 
   1 -17  -1   10.19    1.00 
   1  17  -1    9.34    0.98 
  -1  17   1    8.90    0.79 
  -1  17   1    9.49    0.74 
  -1  17   1    7.12    1.09 
  -1  17   1    7.92    0.91 
  -1  17   1    9.25    0.96 
   1  17  -1    8.98    0.83 
  -1  17   1    7.52    0.95 
   0 -17  -1    3.82    0.59 
   0 -17   1    4.71    0.63 
   0 -17   1    4.19    0.60 
   0 -17  -1    4.01    0.60 
   0 -17  -1    4.69    0.67 
   0 -17  -1    4.69    0.67 
   0 -17   1    4.89    0.62 
   0 -17   1    5.13    0.79 
   0  17  -1    3.96    0.46 
   0  17  -1    3.16    0.55 
   0  17   1    3.27    0.62 
   0  17   1    3.59    0.44 
   0  17  -1    3.47    0.45 
   0  17   1    3.93    0.45 
   0  17   1    1.83    1.14 
   0  17   1    2.81    0.58 
   0  17  -1    4.21    0.70 
   0  17  -1    3.19    1.02 
   1 -17   1    6.79    0.91 
  -1 -17  -1    6.46    0.79 
   1 -17   1    7.91    1.08 
  -1 -17  -1    6.71    0.78 
   1 -17   1    5.95    1.00 
  -1 -17  -1    6.57    0.82 
  -1 -17  -1    6.76    0.79 
   1 -17   1    6.67    0.80 
   1  17   1    5.18    0.60 
   1  17   1    6.98    0.81 
  -1  17  -1    5.90    0.79 
  -1  17  -1    5.80    0.59 
  -1  17  -1    5.82    0.94 
  -1  17  -1    5.90    0.58 
   1  17   1    6.00    0.59 
  -1  17  -1    5.79    0.76 
   2 -17   1    1.40    0.34 
  -2 -17  -1    1.46    0.34 
   2 -17   1    0.99    0.26 
  -2 -17  -1    1.40    0.41 
  -2 -17  -1    1.25    0.29 
   2 -17   1    1.01    0.34 
  -2 -17  -1    1.77    0.44 
   2 -17   1    1.05    0.28 
   2  17   1    1.43    0.26 
  -2  17  -1    0.71    0.31 
  -2  17  -1    1.02    0.53 
  -2  17  -1    1.24    0.25 
  -2  17  -1    0.92    0.27 
  -2  17  -1    1.08    0.21 
   2  17   1    1.31    0.28 
  -3 -17  -1    5.13    0.55 
  -3 -17  -1    5.57    0.63 
  -3 -17  -1    6.13    0.58 
  -3  17  -1    5.34    0.45 
  -3  17  -1    5.33    0.43 
  -3  17  -1    4.41    0.56 
  -3  17  -1    4.71    0.52 
  -2 -18   1    1.54    0.46 
  -2 -18   1    0.99    0.29 
  -2 -18   1    1.70    0.29 
   2 -18  -1    1.16    0.25 
  -2  18   1    0.97    0.19 
  -2  18   1    0.63    0.24 
  -2  18   1    1.16    0.18 
  -2  18   1    1.15    0.21 
  -1 -18   1    0.10    0.19 
  -1 -18   1    0.38    0.23 
  -1 -18   1    0.37    0.19 
   1 -18  -1    0.42    0.19 
   1 -18  -1    0.26    0.18 
   1 -18  -1    0.18    0.22 
  -1 -18   1    0.34    0.21 
   1 -18  -1    0.27    0.19 
   1  18  -1    0.18    0.21 
  -1  18   1    0.25    0.12 
  -1  18   1    0.18    0.23 
  -1  18   1    0.23    0.36 
  -1  18   1    0.28    0.13 
   0 -18  -1    4.36    0.65 
   0 -18  -1    3.07    0.48 
   0 -18   1    3.03    0.45 
   0 -18   1    3.50    0.48 
   0 -18  -1    3.08    0.46 
   0 -18   1    4.15    0.65 
   0 -18   1    3.21    0.46 
   0 -18  -1    1.97    0.38 
   0  18   1    2.76    0.50 
   0  18   1    2.50    0.35 
   0  18  -1    3.25    0.36 
   0  18  -1    3.45    0.49 
   0  18   1    2.06    0.32 
   1 -18   1    3.11    0.49 
   1 -18   1    3.97    0.49 
  -1 -18  -1    3.80    0.50 
   1 -18   1    4.53    0.55 
  -1 -18  -1    4.01    0.56 
  -1 -18  -1    4.07    0.55 
   1 -18   1    3.87    0.53 
  -1  18  -1    3.43    0.37 
  -1  18  -1    2.56    0.46 
   1  18   1    3.99    0.40 
  -1  18  -1    3.35    0.40 
   1  18   1    3.07    0.40 
  -2 -18  -1    6.37    0.80 
  -2 -18  -1    6.60    0.67 
   2 -18   1    7.45    0.70 
  -2 -18  -1    7.12    0.73 
  -2  18  -1    5.76    0.52 
  -2  18  -1    5.54    0.49 
  -2  18  -1    5.15    0.63 
  -1 -19   1    0.95    0.21 
   1 -19  -1    0.62    0.24 
   1 -19  -1    0.61    0.24 
  -1 -19   1    1.39    0.24 
  -1 -19   1    0.61    0.25 
  -1  19   1    0.93    0.28 
  -1  19   1    0.85    0.14 
   0 -19  -1    3.07    0.43 
   0 -19  -1    2.52    0.34 
   0 -19   1    2.63    0.36 
   0 -19   1    2.66    0.36 
   0 -19  -1    2.39    0.38 
   0 -19   1    2.80    0.49 
   0  19   1    1.96    0.25 
  -1 -19  -1    2.35    0.35 
  -1 -19  -1    2.58    0.35 
   1 -19   1    2.59    0.34 
   1 -19   1    1.50    0.32 
  -1 -19  -1    2.54    0.35 
  -1  19  -1    2.16    0.25 
   7   0  -2    0.11    0.14 
   7   0  -2    0.24    0.10 
  -7   0   2   -0.34    0.22 
  -7   0   2    0.25    0.20 
   7   0  -2    0.20    0.08 
  -6   0   2   21.80    1.58 
   6   0  -2   20.18    1.61 
   6   0  -2   19.39    1.76 
   6   0  -2   19.98    1.56 
   6   0  -2   19.94    1.57 
  -6   0   2   24.64    1.88 
   5   0  -2   11.05    0.96 
  -5   0   2    6.78    1.85 
   5   0  -2    9.66    0.93 
  -5   0   2   12.79    1.30 
  -5   0   2   11.94    1.13 
  -5   0   2   14.13    1.48 
  -5   0   2   12.44    1.01 
   5   0  -2   11.60    1.17 
  -5   0   2   10.85    0.99 
   5   0  -2   10.03    1.04 
   5   0  -2   11.36    2.18 
   4   0  -2    4.26    1.08 
  -4   0   2    3.38    0.89 
   4   0  -2    5.77    1.40 
  -4   0   2    4.84    0.62 
   4   0  -2    4.59    0.60 
  -4   0   2    4.97    0.54 
  -4   0   2    5.01    0.76 
   4   0  -2    4.01    0.58 
   4   0  -2    4.34    0.51 
  -4   0   2    4.78    0.58 
  -4   0   2    4.69    0.70 
   3   0  -2    0.86    0.18 
   3   0  -2    0.65    0.22 
   3   0  -2   -0.93    2.81 
  -3   0   2    0.63    0.20 
   3   0  -2    0.63    0.42 
   3   0  -2    0.97    0.51 
  -3   0   2    0.65    2.59 
   2   0  -2   16.20    2.25 
   2   0  -2   12.70    1.33 
   2   0  -2   12.46    1.03 
   2   0  -2   12.82    1.32 
  -2   0   2   13.25    1.95 
   1   0  -2  442.81   30.21 
   1   0  -2  427.12   30.03 
  -1   0   2  464.93   30.17 
   0   0  -2   28.21    2.43 
   0   0   2   36.54    2.32 
  -1   0  -2   36.03    3.29 
   1   0   2   33.65    2.60 
   1   0   2   35.49    3.00 
   1   0   2   35.00    2.60 
   2   0   2    4.79    0.51 
  -2   0  -2    6.44    1.77 
   2   0   2    4.75    0.73 
   2   0   2    5.73    1.80 
   2   0   2    5.41    0.79 
   3   0   2   -1.70    2.87 
   3   0   2    0.25    0.43 
  -3   0  -2    1.53    3.35 
   3   0   2    0.08    0.19 
   3   0   2    0.10    0.35 
   3   0   2   -0.16    0.12 
  -3   0  -2    0.26    0.18 
   4   0   2   29.74    2.43 
   4   0   2   27.83    2.22 
   4   0   2   29.60    2.25 
   4   0   2   33.01    3.14 
   4   0   2   31.01    2.28 
  -4   0  -2   32.68    2.46 
  -4   0  -2   31.31    2.33 
   4   0   2   31.83    3.09 
  -4   0  -2   30.15    2.45 
  -5   0  -2    0.10    0.21 
   5   0   2   -0.31    0.88 
  -5   0  -2    0.58    0.30 
   5   0   2    0.38    0.18 
  -5   0  -2   -0.27    0.27 
   5   0   2    0.19    0.18 
  -5   0  -2    0.73    0.43 
   5   0   2    0.12    0.32 
  -5   0  -2   -0.32    1.22 
  -5   0  -2    0.07    0.19 
   5   0   2    0.48    1.15 
   5   0   2    0.38    0.19 
   6   0   2    3.23    0.44 
  -6   0  -2    4.07    0.66 
  -6   0  -2    4.18    0.62 
   6   0   2    4.09    0.46 
  -6   0  -2    3.92    0.46 
  -6   0  -2    3.55    0.57 
   6   0   2    3.53    0.43 
   6   0   2    2.89    0.67 
  -7   0  -2    0.06    0.20 
   7   0   2   -0.03    0.08 
   7  -1  -2    0.64    0.12 
  -7  -1   2    0.73    0.26 
   7  -1  -2    1.33    0.17 
  -7   1   2    0.72    0.24 
   7   1  -2    0.70    0.13 
   7   1  -2    0.76    0.12 
   7   1  -2    0.83    0.16 
   6  -1  -2    2.69    0.35 
  -6  -1   2    2.53    0.61 
  -6  -1   2    2.62    0.55 
  -6  -1   2    2.54    0.36 
   6  -1  -2    2.14    0.48 
   6  -1  -2    1.92    0.31 
   6  -1  -2    1.74    0.32 
   6   1  -2    1.62    0.26 
   6   1  -2    1.82    0.30 
  -6   1   2    2.93    0.53 
   6   1  -2    2.08    0.50 
   6   1  -2    2.01    0.34 
  -5  -1   2    0.55    1.49 
  -5  -1   2    4.53    0.65 
   5  -1  -2    4.60    0.52 
   5  -1  -2    4.05    0.50 
  -5  -1   2    4.40    0.68 
  -5  -1   2    6.33    0.93 
  -5  -1   2    4.21    0.51 
  -5  -1   2    5.06    0.57 
   5  -1  -2    3.29    0.65 
   5  -1  -2    4.40    0.51 
   5  -1  -2    4.11    1.38 
  -5   1   2    2.98    0.48 
  -5   1   2    4.11    0.52 
   5   1  -2    2.89    1.37 
  -5   1   2    4.27    0.70 
  -5   1   2    4.53    0.65 
   5   1  -2    4.08    0.48 
   5   1  -2    3.92    0.54 
   5   1  -2    3.77    0.50 
   5   1  -2    3.87    1.29 
   5   1  -2    3.58    0.66 
  -5   1   2    1.96    1.60 
  -5   1   2    6.12    0.86 
  -4  -1   2   14.80    1.37 
   4  -1  -2   14.01    2.01 
   4  -1  -2   12.94    1.85 
  -4  -1   2   13.38    1.12 
  -4  -1   2   14.30    1.69 
   4  -1  -2   13.79    1.23 
  -4  -1   2   13.74    1.22 
   4  -1  -2   12.36    1.06 
   4  -1  -2   13.26    1.10 
  -4  -1   2   14.72    1.29 
  -4  -1   2   13.94    1.18 
   4  -1  -2   12.78    1.11 
   4   1  -2   12.44    1.06 
   4   1  -2   10.62    1.04 
  -4   1   2   15.73    1.34 
   4   1  -2   13.64    1.84 
  -4   1   2   14.78    1.25 
   4   1  -2   12.85    1.08 
   4   1  -2   12.74    1.82 
  -4   1   2   11.24    1.62 
   4   1  -2   12.97    1.18 
  -4   1   2   14.39    1.12 
   3  -1  -2    9.36    0.87 
  -3  -1   2   10.67    2.97 
  -3  -1   2   10.32    0.90 
   3  -1  -2    9.70    0.79 
   3  -1  -2    9.48    1.36 
  -3  -1   2    9.56    1.15 
   3  -1  -2   10.39    3.39 
   3  -1  -2    9.62    1.36 
   3   1  -2    9.64    3.14 
   3   1  -2    9.66    1.30 
  -3   1   2    9.54    0.91 
   3   1  -2    9.61    0.80 
   3   1  -2   10.16    1.30 
   3   1  -2    9.79    0.88 
  -3   1   2   15.75    3.51 
  -2  -1   2   25.78    1.98 
  -2  -1   2   28.81    2.68 
   2  -1  -2   23.51    1.82 
   2  -1  -2   25.94    2.25 
   2  -1  -2   24.96    2.21 
   2  -1  -2   24.09    3.04 
  -2   1   2   28.39    2.90 
   2   1  -2   25.35    2.82 
   2   1  -2   25.45    2.12 
   2   1  -2   24.03    1.81 
   1  -1  -2  277.58   18.60 
  -1  -1   2  275.91   18.16 
   1  -1  -2  255.92   18.36 
   1  -1  -2  269.31   18.38 
   1   1  -2  262.50   18.84 
   1   1  -2  279.05   18.77 
  -1   1   2  288.81   19.02 
   0  -1  -2   25.94    1.82 
   0   1  -2   48.16    3.26 
   0   1   2   39.47    3.40 
   0   1   2   52.90    3.31 
   1  -1   2  271.97   18.50 
   1  -1   2  260.90   18.51 
  -1  -1  -2  283.26   18.88 
   1  -1   2  273.79   18.87 
   1   1   2  307.90   19.69 
   1   1   2  284.86   19.36 
  -1   1  -2  269.78   19.76 
   1   1   2  279.03   19.35 
  -2  -1  -2   10.20    2.30 
   2  -1   2   11.73    1.21 
   2  -1   2   11.60    2.13 
   2  -1   2   10.38    0.92 
   2  -1   2   11.41    1.22 
   2   1   2   13.69    2.17 
   2   1   2   12.45    1.22 
   2   1   2   11.11    0.95 
   2   1   2   11.93    1.21 
  -2   1  -2   12.24    2.51 
  -2   1  -2   10.34    0.93 
   3  -1   2    0.19    0.40 
   3  -1   2   -0.04    0.11 
  -3  -1  -2   -0.05    0.18 
   3  -1   2   -5.33    3.38 
   3  -1   2    0.06    0.18 
   3  -1   2    0.24    0.40 
  -3  -1  -2   -2.04    3.25 
  -3   1  -2    2.96    3.60 
   3   1   2   -0.01    0.17 
   3   1   2    1.87    2.76 
   3   1   2    0.02    0.32 
   3   1   2    0.18    0.15 
   3   1   2    0.00    0.31 
  -3   1  -2    0.50    0.35 
  -4  -1  -2    2.50    0.36 
  -4  -1  -2    2.71    0.44 
   4  -1   2    1.58    0.46 
  -4  -1  -2    2.84    1.02 
  -4  -1  -2    2.17    0.49 
   4  -1   2    2.02    0.36 
   4  -1   2    2.24    0.81 
   4  -1   2    2.82    0.40 
   4  -1   2    1.69    0.85 
   4  -1   2    2.09    0.34 
   4   1   2    2.00    0.33 
  -4   1  -2    2.41    0.42 
   4   1   2    2.90    0.42 
   4   1   2    2.28    0.84 
  -4   1  -2    1.75    0.46 
   4   1   2    1.91    0.30 
   4   1   2    1.89    0.75 
  -4   1  -2    2.26    0.48 
  -4   1  -2    2.10    0.33 
  -5  -1  -2   15.17    1.36 
   5  -1   2   16.25    2.62 
  -5  -1  -2   15.76    2.62 
  -5  -1  -2   16.70    1.52 
  -5  -1  -2   16.33    1.37 
   5  -1   2   15.97    1.26 
   5  -1   2   15.93    1.30 
   5  -1   2   17.46    2.48 
   5  -1   2   14.83    1.48 
   5  -1   2   15.95    1.31 
  -5  -1  -2   16.81    1.50 
  -5   1  -2   15.84    1.52 
   5   1   2   14.69    1.25 
  -5   1  -2   13.29    1.22 
   5   1   2   16.20    1.28 
   5   1   2   16.25    1.33 
   5   1   2   17.47    2.34 
   5   1   2   16.09    1.52 
  -5   1  -2   15.38    1.31 
  -5   1  -2   16.76    1.44 
  -5   1  -2   15.39    1.34 
   5   1   2   16.73    2.44 
   6  -1   2    3.36    0.47 
  -6  -1  -2    3.16    0.53 
  -6  -1  -2    3.39    0.42 
   6  -1   2    1.92    0.62 
   6  -1   2    2.88    0.36 
  -6  -1  -2    2.62    0.39 
   6  -1   2    2.99    0.38 
  -6  -1  -2    1.76    0.41 
   6   1   2    3.35    0.40 
  -6   1  -2    2.80    0.52 
   6   1   2    3.15    0.41 
   6   1   2    3.19    0.43 
   6   1   2    2.68    0.68 
  -6   1  -2    3.19    0.42 
  -7  -1  -2    1.56    0.39 
   7  -1   2    1.96    0.21 
   7   1   2    2.06    0.23 
   7   1   2    2.05    0.20 
   7  -2  -2    1.86    0.20 
  -7  -2   2    1.56    0.41 
   7  -2  -2    1.75    0.22 
   7   2  -2    1.82    0.25 
  -7   2   2    1.86    0.38 
   7   2  -2    1.82    0.23 
  -6  -2   2    2.19    0.33 
   6  -2  -2    1.96    0.42 
   6  -2  -2    1.88    0.47 
   6  -2  -2    1.56    0.27 
  -6  -2   2    1.72    0.37 
  -6  -2   2    2.41    0.55 
   6  -2  -2    2.49    0.34 
   6   2  -2    1.46    0.28 
  -6   2   2    2.25    0.48 
   6   2  -2    1.40    0.41 
   6   2  -2    2.26    0.33 
   6   2  -2    1.51    0.26 
   5  -2  -2    0.68    0.20 
   5  -2  -2    0.97    0.24 
   5  -2  -2    0.42    0.20 
  -5  -2   2    0.96    0.29 
  -5  -2   2    1.25    0.31 
  -5  -2   2    1.05    0.38 
  -5  -2   2    1.04    0.48 
  -5  -2   2    0.20    2.14 
   5  -2  -2    1.39    1.32 
  -5  -2   2    0.85    0.25 
   5  -2  -2    1.06    0.37 
   5  -2  -2    0.18    1.01 
  -5   2   2    1.21    0.35 
  -5   2   2    1.42    1.69 
   5   2  -2    0.78    0.95 
   5   2  -2    0.66    0.23 
  -5   2   2    1.46    0.49 
  -5   2   2    0.51    0.27 
   5   2  -2    0.70    0.22 
   5   2  -2    0.82    0.25 
   5   2  -2    1.00    0.38 
   5   2  -2    0.13    0.87 
  -4  -2   2    7.78    0.73 
   4  -2  -2    7.84    0.71 
   4  -2  -2    7.67    0.82 
  -4  -2   2    7.64    1.21 
   4  -2  -2    7.61    0.69 
  -4  -2   2    7.21    1.28 
  -4  -2   2    8.59    0.85 
   4  -2  -2    6.94    0.68 
  -4  -2   2    8.60    0.80 
  -4  -2   2    9.21    1.00 
   4  -2  -2    7.07    1.54 
   4  -2  -2    7.91    1.56 
  -4   2   2    9.65    0.95 
   4   2  -2    7.31    1.33 
   4   2  -2    6.86    0.71 
   4   2  -2    8.02    0.81 
  -4   2   2    8.36    0.84 
   4   2  -2    5.62    0.69 
   4   2  -2    6.52    1.28 
   4   2  -2    7.43    0.71 
  -4   2   2    7.47    0.74 
  -4   2   2    7.14    0.68 
   3  -2  -2   11.73    1.03 
   3  -2  -2   12.63    0.95 
   3  -2  -2   11.26    1.55 
  -3  -2   2   12.93    4.61 
  -3  -2   2   13.31    1.35 
   3  -2  -2   13.96    3.62 
   3  -2  -2   11.78    1.56 
  -3  -2   2   11.73    1.05 
   3   2  -2   11.71    1.38 
  -3   2   2   15.26    3.78 
  -3   2   2   11.47    1.05 
   3   2  -2   11.34    1.40 
  -3   2   2   12.64    1.08 
   3   2  -2   11.23    1.18 
   3   2  -2   14.47    3.14 
   2  -2  -2  153.50   11.36 
   2  -2  -2  162.17   11.40 
   2  -2  -2  167.82   12.09 
   2  -2  -2  155.92   10.90 
  -2  -2   2  166.72   11.08 
   2   2  -2  160.55   11.20 
  -2   2   2  164.61   11.77 
   2   2  -2  152.14   11.08 
   2   2  -2  164.34   11.47 
  -1  -2   2  303.82   19.52 
  -1  -2   2  313.40   19.55 
   1  -2  -2  279.38   19.75 
   1  -2  -2  279.42   20.00 
   1  -2  -2  269.09   19.74 
   1   2  -2  301.03   19.85 
  -1   2   2  302.81   20.29 
   1   2  -2  279.59   19.92 
   0  -2   2   81.44    5.51 
   0  -2   2   76.70    5.44 
   0  -2  -2   77.75    5.37 
   0   2   2  123.29    7.89 
   0   2  -2  107.69    7.80 
  -1  -2  -2    2.07    0.89 
   1  -2   2    1.34    0.74 
  -1  -2  -2    1.84    0.37 
   1  -2   2    1.91    0.42 
   1  -2   2    1.79    0.40 
   1   2   2    2.43    0.77 
   1   2   2    1.90    0.34 
   1   2   2    1.78    0.35 
  -1   2  -2    1.95    0.86 
   2  -2   2   17.14    1.67 
   2  -2   2   16.31    1.32 
   2  -2   2   17.94    1.67 
  -2  -2  -2   14.98    3.52 
   2  -2   2   19.60    2.89 
   2   2   2   16.69    1.34 
  -2   2  -2   17.22    2.80 
   2   2   2   18.88    2.40 
  -2   2  -2   17.22    1.34 
  -3  -2  -2   33.66    5.80 
   3  -2   2   30.81    5.22 
   3  -2   2   35.64    2.47 
   3  -2   2   34.04    3.10 
   3  -2   2   33.93    2.57 
   3  -2   2   37.21    3.13 
  -3  -2  -2   34.19    2.60 
  -3  -2  -2   32.78    2.96 
   3   2   2   36.05    3.03 
  -3   2  -2   36.05    5.62 
  -3   2  -2   35.07    2.65 
   3   2   2   33.10    2.61 
   3   2   2   37.15    3.04 
  -3   2  -2   33.76    2.48 
  -3   2  -2   33.31    2.60 
   3   2   2   42.15    5.29 
   4  -2   2    3.63    0.44 
   4  -2   2    4.63    0.47 
   4  -2   2    4.17    1.19 
   4  -2   2    4.00    0.47 
  -4  -2  -2    3.33    0.60 
  -4  -2  -2    4.34    0.70 
  -4  -2  -2    3.91    0.52 
   4  -2   2    4.10    0.58 
  -4  -2  -2    3.13    0.57 
  -4  -2  -2    3.30    0.55 
  -4  -2  -2    3.21    0.99 
   4  -2   2    4.27    1.34 
   4   2   2    4.17    0.67 
  -4   2  -2    3.67    0.63 
  -4   2  -2    3.83    0.52 
   4   2   2    4.27    1.01 
  -4   2  -2    3.63    0.47 
   4   2   2    3.38    0.49 
   4   2   2    3.74    0.50 
   4   2   2    4.57    1.08 
  -4   2  -2    4.00    0.63 
  -5  -2  -2    1.72    0.47 
  -5  -2  -2    2.09    0.49 
   5  -2   2    1.07    1.07 
   5  -2   2    1.59    0.45 
   5  -2   2    1.30    0.26 
  -5  -2  -2    1.87    0.37 
  -5  -2  -2    1.45    0.38 
  -5  -2  -2    0.90    1.43 
   5  -2   2    1.54    0.30 
  -5  -2  -2    1.77    0.37 
   5  -2   2    1.54    0.29 
   5  -2   2    1.49    1.57 
  -5   2  -2    1.72    0.28 
  -5   2  -2    2.00    0.40 
  -5   2  -2   -0.55    1.45 
   5   2   2    1.17    0.30 
   5   2   2    1.52    0.30 
   5   2   2    1.05    0.89 
  -5   2  -2    0.71    0.38 
   5   2   2    1.73    0.34 
   5   2   2    1.47    0.47 
  -5   2  -2    1.45    0.43 
   5   2   2    1.48    1.03 
  -6  -2  -2    2.55    0.40 
  -6  -2  -2    2.66    0.37 
   6  -2   2    2.55    0.32 
  -6  -2  -2    2.40    0.44 
   6  -2   2    1.30    1.08 
  -6  -2  -2    2.71    0.48 
   6  -2   2    1.75    0.31 
   6  -2   2    2.82    0.38 
   6   2   2    2.37    0.35 
   6   2   2    1.56    0.53 
  -6   2  -2    3.02    0.40 
   6   2   2    2.57    0.38 
  -6   2  -2    2.55    0.51 
   6   2   2    1.90    0.31 
   7  -2   2    7.86    0.59 
  -7  -2  -2    7.33    1.12 
   7   2   2    8.23    0.64 
   7   2   2    7.44    0.58 
  -7  -3   2    0.02    0.17 
  -7  -3   2    0.29    0.22 
   7  -3  -2    0.19    0.08 
  -7   3   2    0.39    0.19 
   7   3  -2    0.21    0.13 
   7   3  -2    0.05    0.09 
   6  -3  -2    0.71    0.19 
  -6  -3   2    0.38    0.31 
  -6  -3   2    0.47    0.28 
  -6  -3   2    0.71    0.38 
   6  -3  -2    0.80    0.18 
   6  -3  -2    1.20    0.59 
  -6  -3   2    0.13    0.14 
   6  -3  -2    0.33    0.14 
   6   3  -2    0.38    0.15 
   6   3  -2    0.65    0.20 
   6   3  -2    0.33    0.25 
   6   3  -2    0.44    0.33 
  -5  -3   2    1.74    0.50 
   5  -3  -2    1.47    0.38 
   5  -3  -2    1.30    0.26 
  -5  -3   2    1.56    0.32 
  -5  -3   2    1.26    0.40 
   5  -3  -2    1.33    0.40 
   5  -3  -2    1.05    0.23 
  -5  -3   2    2.01    1.44 
   5  -3  -2    1.51    0.28 
   5  -3  -2    1.02    1.36 
   5  -3  -2    1.29    1.20 
  -5   3   2    1.08    0.25 
   5   3  -2    1.35    0.27 
   5   3  -2    1.11    0.97 
  -5   3   2    2.25    0.53 
   5   3  -2    0.96    0.25 
   5   3  -2    1.25    0.93 
   5   3  -2    1.70    0.47 
   5   3  -2    1.07    0.30 
  -5   3   2    2.28    0.44 
   4  -3  -2   15.70    1.36 
   4  -3  -2   14.67    1.31 
  -4  -3   2   15.99    1.24 
  -4  -3   2   17.74    1.47 
   4  -3  -2   15.60    1.23 
   4  -3  -2   15.40    1.20 
  -4  -3   2   17.16    1.39 
  -4  -3   2   16.31    1.33 
   4  -3  -2   14.74    1.21 
  -4  -3   2   13.54    1.77 
  -4  -3   2   17.20    1.55 
   4  -3  -2   14.96    2.11 
   4  -3  -2   13.44    2.15 
  -4   3   2   15.97    1.17 
   4   3  -2   12.04    1.18 
   4   3  -2   13.83    1.79 
   4   3  -2   13.51    1.80 
  -4   3   2   14.04    1.52 
  -4   3   2   15.22    1.20 
   4   3  -2   12.85    1.15 
   4   3  -2   14.42    1.17 
  -4   3   2   15.99    1.33 
   4   3  -2   14.98    1.30 
   3  -3  -2    6.21    0.63 
  -3  -3   2    6.82    0.96 
  -3  -3   2    6.23    0.64 
   3  -3  -2    5.19    1.20 
   3  -3  -2    3.71    3.75 
   3  -3  -2    5.84    1.16 
  -3  -3   2    6.06    2.57 
   3  -3  -2    6.46    0.56 
  -3   3   2    3.61    3.29 
  -3   3   2    6.62    0.77 
  -3   3   2    5.07    0.63 
   3   3  -2    8.28    2.72 
   3   3  -2    5.62    0.93 
   3   3  -2    5.62    0.93 
   2  -3  -2    4.37    1.06 
  -2  -3   2    5.65    0.70 
  -2  -3   2    5.02    1.12 
   2  -3  -2    4.17    1.79 
   2  -3  -2    4.91    0.48 
  -2   3   2    5.82    1.63 
   2   3  -2    5.94    1.25 
   2   3  -2    3.88    0.60 
  -2   3   2    4.86    0.51 
   2   3  -2    4.44    0.63 
   1  -3  -2  235.20   16.75 
   1  -3  -2  226.62   16.42 
   1  -3  -2  228.23   16.43 
  -1  -3   2  263.81   16.19 
  -1   3   2  193.19   15.54 
  -1   3   2  250.95   16.02 
   1   3  -2  243.82   15.38 
   0  -3  -2  130.20    9.20 
   0  -3   2  123.77    9.16 
   0  -3  -2  150.68    9.46 
   0  -3   2  123.70    9.06 
   0  -3  -2  141.62    9.41 
   0  -3  -2  129.56    9.02 
   0   3  -2  131.18   10.04 
   0   3   2  166.78   10.16 
   1  -3   2   88.73    6.52 
   1  -3   2   88.13    6.96 
  -1  -3  -2   85.49    6.44 
  -1  -3  -2  102.76    6.92 
   1  -3   2   97.84    6.48 
   1   3   2  112.86    8.17 
   1   3   2  128.23    8.20 
   1   3   2  113.38    8.41 
   2  -3   2    3.44    0.44 
  -2  -3  -2    3.56    1.81 
   2  -3   2    3.81    0.77 
   2  -3   2    0.33    1.78 
  -2  -3  -2    4.13    0.67 
   2  -3   2    3.55    0.74 
   2   3   2    6.41    1.65 
  -2   3  -2    3.80    0.46 
   2   3   2    4.19    0.48 
  -2   3  -2    2.34    1.89 
   2   3   2    3.63    0.63 
   2   3   2    4.37    0.66 
  -3  -3  -2    4.43    4.48 
   3  -3   2    3.88    4.72 
  -3  -3  -2   15.68    1.32 
   3  -3   2   14.82    1.81 
  -3  -3  -2   15.92    1.72 
   3  -3   2   17.60    1.42 
   3  -3   2   14.79    1.17 
   3  -3   2   15.95    1.84 
  -3   3  -2   15.67    1.22 
   3   3   2   16.58    1.25 
   3   3   2   15.48    1.34 
  -3   3  -2   13.91    5.03 
  -3   3  -2   14.59    1.32 
  -3   3  -2   14.51    1.34 
   3   3   2   15.99    1.68 
   3   3   2   16.90    1.69 
   3   3   2   12.76    4.04 
  -4  -3  -2    5.97    0.75 
  -4  -3  -2    5.42    0.63 
   4  -3   2    5.10    1.29 
  -4  -3  -2    5.71    1.29 
   4  -3   2    5.02    0.54 
   4  -3   2    5.56    0.56 
  -4  -3  -2    5.40    0.72 
   4  -3   2    5.51    0.58 
   4  -3   2    5.94    0.74 
  -4  -3  -2    5.89    0.73 
  -4  -3  -2    6.56    0.84 
   4   3   2    5.56    0.63 
   4   3   2    4.53    0.59 
  -4   3  -2    5.79    0.69 
   4   3   2    7.12    1.22 
   4   3   2    5.74    0.73 
  -4   3  -2    5.59    0.56 
  -4   3  -2    5.62    0.60 
   4   3   2    5.01    0.60 
  -4   3  -2    6.04    0.75 
   4   3   2    6.15    1.22 
  -5  -3  -2   23.02    1.87 
  -5  -3  -2   21.63    1.88 
   5  -3   2   20.97    3.06 
   5  -3   2   20.61    3.82 
   5  -3   2   20.86    1.62 
   5  -3   2   23.39    1.70 
   5  -3   2   19.85    1.84 
   5  -3   2   22.96    1.67 
  -5  -3  -2   19.47    2.89 
  -5  -3  -2   22.16    1.92 
  -5  -3  -2   22.46    1.79 
  -5  -3  -2   23.40    1.75 
   5   3   2   21.51    2.63 
   5   3   2   20.37    1.61 
   5   3   2   21.25    2.58 
  -5   3  -2   21.67    1.70 
   5   3   2   19.33    1.86 
  -5   3  -2   21.00    1.83 
   5   3   2   19.90    1.60 
   5   3   2   21.10    1.67 
  -5   3  -2   20.13    1.59 
   6  -3   2    1.05    0.37 
   6  -3   2    0.43    0.17 
   6  -3   2    0.54    0.14 
  -6  -3  -2    0.56    0.16 
  -6  -3  -2    0.49    0.32 
  -6  -3  -2    0.34    0.19 
   6   3   2    0.65    0.20 
   6   3   2    0.93    0.59 
  -6   3  -2    0.41    0.27 
   6   3   2    0.52    0.19 
   6   3   2    0.33    0.20 
  -6   3  -2    0.24    0.16 
  -7  -3  -2    0.14    0.16 
   7  -3   2    0.13    0.07 
   7   3   2   -0.03    0.07 
   7   3   2    0.07    0.07 
  -7  -4   2    0.80    0.23 
  -7  -4   2    0.96    0.28 
  -7   4   2    0.51    0.25 
   7   4  -2    0.79    0.17 
   7   4  -2    0.92    0.14 
   6  -4  -2    3.54    0.38 
  -6  -4   2    4.17    0.55 
  -6  -4   2    3.06    0.63 
  -6  -4   2    3.21    0.69 
   6  -4  -2    3.67    0.37 
   6  -4  -2    3.81    0.40 
  -6  -4   2    2.87    0.45 
  -6  -4   2    3.33    0.44 
   6   4  -2    2.72    0.39 
   6   4  -2    3.17    0.37 
   6   4  -2    3.06    0.54 
   6   4  -2    3.28    0.42 
   5  -4  -2    8.61    2.50 
   5  -4  -2   10.77    0.90 
   5  -4  -2   10.63    1.04 
   5  -4  -2   11.83    0.92 
   5  -4  -2   10.88    1.09 
  -5  -4   2   10.97    1.02 
   5  -4  -2    9.77    2.35 
  -5  -4   2   11.00    1.15 
  -5  -4   2    7.01    1.78 
   5  -4  -2   10.95    0.88 
  -5  -4   2   11.89    1.31 
  -5   4   2    8.85    2.57 
   5   4  -2    8.49    0.82 
   5   4  -2    8.93    1.76 
   5   4  -2    9.07    0.83 
   5   4  -2    8.69    0.86 
   5   4  -2   10.20    1.90 
  -5   4   2   10.13    0.82 
   5   4  -2   10.05    1.04 
  -5   4   2    9.49    1.00 
   4  -4  -2    2.03    0.39 
  -4  -4   2    1.92    0.30 
  -4  -4   2    2.17    0.45 
  -4  -4   2    2.08    0.39 
  -4  -4   2    1.60    0.71 
   4  -4  -2    1.93    1.17 
   4  -4  -2    2.08    1.01 
  -4  -4   2    2.10    0.53 
   4  -4  -2    1.66    0.27 
  -4  -4   2    1.97    0.39 
   4  -4  -2    1.66    0.37 
   4  -4  -2    1.69    0.27 
   4  -4  -2    2.21    0.31 
  -4   4   2    1.25    0.25 
  -4   4   2    2.01    0.37 
   4   4  -2    1.63    0.68 
   4   4  -2    1.42    0.55 
  -4   4   2    1.39    0.50 
  -4   4   2    2.28    0.52 
   4   4  -2    1.32    0.64 
   4   4  -2    2.86    0.38 
  -4   4   2    2.45    0.48 
   4   4  -2    1.49    0.29 
  -4   4   2    1.66    0.49 
   3  -4  -2   13.38    0.96 
   3  -4  -2   13.00    4.65 
   3  -4  -2    9.24    1.63 
  -3  -4   2   13.00    1.08 
   3  -4  -2   12.31    1.04 
  -3  -4   2   12.49    1.36 
   3  -4  -2   11.45    1.72 
  -3   4   2   11.09    1.11 
  -3   4   2   10.20    4.01 
   3   4  -2   10.46    1.28 
  -3   4   2   12.99    1.21 
  -3   4   2   11.52    1.04 
   3   4  -2   11.67    1.34 
   3   4  -2   11.79    1.04 
   2  -4  -2   81.54    5.08 
  -2  -4   2   76.25    5.33 
   2  -4  -2   67.15    5.59 
   2  -4  -2   69.56    5.64 
   2  -4  -2   70.08    6.58 
   2   4  -2   71.64    5.70 
   2   4  -2   86.03    5.42 
  -2   4   2   73.56    5.23 
   2   4  -2   69.11    5.31 
  -2   4   2   73.77    5.29 
  -2   4   2   77.54    6.56 
   1  -4  -2    0.95    0.42 
   1  -4  -2    1.33    1.01 
  -1  -4   2    1.66    0.34 
  -1   4   2    1.98    0.93 
   1   4  -2    1.30    0.16 
  -1   4   2    1.44    0.26 
  -1   4   2    1.05    0.37 
   0  -4   2   76.90    6.28 
   0  -4  -2   77.60    6.16 
   0  -4   2   86.12    6.09 
   0  -4  -2   98.05    6.07 
   0  -4  -2   98.20    6.35 
   0   4   2  107.08    6.84 
   0   4  -2   88.99    6.92 
  -1  -4  -2   13.87    1.77 
   1  -4   2   12.58    1.15 
   1  -4   2   10.47    1.11 
  -1   4  -2    9.83    0.83 
  -1   4  -2    9.75    1.81 
   1   4   2   13.06    1.46 
   1   4   2   10.87    0.84 
   2  -4   2   17.71    1.74 
  -2  -4  -2   17.93    1.66 
  -2  -4  -2   17.35    2.84 
   2  -4   2   17.17    1.74 
   2  -4   2   14.52    2.87 
   2   4   2   20.10    1.76 
   2   4   2   22.96    1.79 
   2   4   2   16.96    1.51 
   2   4   2   18.80    2.69 
  -2   4  -2   20.61    3.53 
   3  -4   2   13.60    1.16 
   3  -4   2   14.51    1.81 
   3  -4   2    9.37    4.98 
   3  -4   2   14.23    1.06 
   3  -4   2   13.92    1.75 
  -3  -4  -2   13.23    1.57 
  -3  -4  -2   12.84    1.19 
  -3   4  -2   13.53    1.25 
  -3   4  -2   13.59    1.13 
  -3   4  -2   15.53    5.73 
  -3   4  -2   13.50    1.26 
   3   4   2   14.98    1.58 
   3   4   2   14.25    1.17 
   3   4   2   16.63    1.62 
   3   4   2   13.67    1.25 
   4  -4   2    8.60    0.89 
   4  -4   2    7.41    0.72 
  -4  -4  -2    7.38    0.89 
  -4  -4  -2    6.35    1.30 
  -4  -4  -2    8.13    0.87 
  -4  -4  -2    8.40    0.79 
  -4  -4  -2    8.37    0.89 
   4  -4   2    6.58    1.59 
   4  -4   2    7.66    0.67 
   4  -4   2    7.99    0.69 
  -4  -4  -2    8.16    0.98 
   4  -4   2    6.37    1.44 
  -4   4  -2    7.28    0.70 
   4   4   2    8.99    1.37 
  -4   4  -2    7.71    0.75 
   4   4   2    7.58    0.76 
  -4   4  -2    8.73    0.84 
  -4   4  -2    5.96    0.95 
  -4   4  -2    7.89    0.92 
   4   4   2    8.78    1.40 
  -4   4  -2    5.21    0.95 
   4   4   2    8.22    0.78 
  -4   4  -2    7.16    0.75 
  -4   4  -2    9.23    0.91 
   4   4   2    7.11    0.73 
   4   4   2    8.42    0.93 
  -5  -4  -2   25.21    2.02 
   5  -4   2   22.70    1.71 
   5  -4   2   24.56    1.90 
  -5  -4  -2   23.64    2.05 
  -5  -4  -2   23.18    2.91 
  -5  -4  -2   24.38    1.83 
   5  -4   2   23.93    3.23 
   5  -4   2   24.33    1.79 
   5  -4   2   20.00    2.02 
  -5  -4  -2   22.82    1.94 
   5  -4   2   23.36    1.74 
  -5  -4  -2   24.81    1.91 
   5   4   2   23.01    1.77 
  -5   4  -2   21.70    1.76 
   5   4   2   21.42    1.69 
   5   4   2   20.22    1.68 
   5   4   2   19.80    1.93 
   5   4   2   24.23    2.71 
  -5   4  -2   22.59    1.69 
  -5   4  -2   23.18    1.93 
   6  -4   2    2.89    0.58 
   6  -4   2    3.63    0.39 
  -6  -4  -2    2.85    0.42 
  -6   4  -2    2.35    0.37 
   6   4   2    2.18    0.54 
   6   4   2    3.00    0.39 
   6   4   2    2.70    0.48 
  -6   4  -2    3.31    0.62 
   6   4   2    2.85    0.39 
  -7  -4  -2    7.68    0.74 
   7   4   2    6.49    0.45 
   7   4   2    6.34    0.46 
  -7   4  -2    4.76    0.58 
  -7  -5   2    0.29    0.20 
  -7  -5   2    0.08    0.14 
   7   5  -2    0.37    0.10 
   7   5  -2    0.62    0.14 
  -6  -5   2    3.32    0.71 
  -6  -5   2    4.37    0.72 
   6  -5  -2    4.11    0.40 
   6  -5  -2    4.11    0.35 
  -6  -5   2    3.07    0.45 
  -6  -5   2    4.21    0.56 
   6   5  -2    3.33    0.77 
   6   5  -2    2.97    0.53 
   6   5  -2    3.40    0.42 
   5  -5  -2    4.78    0.48 
   5  -5  -2    5.49    0.63 
  -5  -5   2    3.67    1.57 
   5  -5  -2    4.87    0.49 
   5  -5  -2    2.62    1.57 
  -5  -5   2    4.50    0.60 
  -5  -5   2    4.06    0.65 
  -5  -5   2    4.77    0.82 
  -5  -5   2    5.34    0.75 
   5  -5  -2    6.33    3.88 
   5  -5  -2    4.89    0.73 
   5  -5  -2    4.83    0.46 
  -5   5   2    4.95    0.64 
   5   5  -2    4.34    0.71 
   5   5  -2    3.93    1.18 
  -5   5   2    3.84    0.47 
   5   5  -2    2.96    1.08 
   5   5  -2    3.34    0.46 
   5   5  -2    3.16    0.44 
   5   5  -2    3.77    0.51 
  -4  -5   2    4.73    0.69 
   4  -5  -2    6.32    0.54 
   4  -5  -2    5.82    1.61 
  -4  -5   2    4.24    0.70 
   4  -5  -2    6.22    0.71 
  -4  -5   2    6.26    1.25 
  -4  -5   2    6.08    0.86 
   4  -5  -2    5.91    0.55 
  -4  -5   2    6.77    0.70 
   4  -5  -2    5.05    1.55 
   4  -5  -2    5.59    0.64 
   4  -5  -2    5.06    0.54 
  -4  -5   2    6.29    0.82 
  -4  -5   2    5.59    0.52 
  -4   5   2    5.03    0.76 
  -4   5   2    6.06    0.72 
   4   5  -2    5.06    1.16 
   4   5  -2    4.98    0.60 
  -4   5   2    4.69    0.81 
  -4   5   2    6.68    0.62 
  -4   5   2    5.66    0.57 
   4   5  -2    6.51    1.27 
   4   5  -2    5.91    0.70 
  -3  -5   2    0.60    0.48 
   3  -5  -2    0.94    0.79 
   3  -5  -2    0.76    0.24 
   3  -5  -2    0.63    0.15 
   3  -5  -2    0.75    0.68 
   3  -5  -2   -1.89    5.87 
   3   5  -2    0.19    0.36 
  -3   5   2    0.23    0.27 
  -3   5   2    0.51    0.30 
   3   5  -2    0.49    0.38 
  -3   5   2    0.41    0.17 
  -3   5   2    0.30    0.22 
  -3   5   2  -11.34    4.60 
   3   5  -2    0.26    0.20 
   2  -5  -2   10.88    0.80 
   2  -5  -2    7.89    1.27 
  -2  -5   2    9.48    1.01 
   2  -5  -2    8.07    1.30 
   2  -5  -2    9.85    2.73 
   2   5  -2    8.14    0.82 
  -2   5   2    9.47    2.42 
  -2   5   2    8.46    0.72 
   1  -5  -2  138.77    9.20 
   1  -5  -2  119.19    9.39 
  -1  -5   2  151.16    9.17 
   1  -5  -2  129.76   10.01 
   1  -5  -2  120.56    9.36 
  -1   5   2  145.15    9.28 
  -1   5   2  105.97    8.55 
  -1   5   2  124.10    8.40 
   0  -5  -2   57.38    4.65 
   0  -5  -2   68.53    4.74 
   0  -5  -2   67.30    4.41 
   0  -5   2   58.90    4.62 
   0  -5   2   57.06    4.41 
   0   5  -2   49.11    3.78 
   0   5  -2   60.69    4.03 
   0   5   2   52.21    3.77 
   0   5   2   52.27    3.69 
  -1  -5  -2   81.96    5.74 
   1  -5   2   74.90    5.71 
   1  -5   2   69.76    6.35 
  -1  -5  -2   84.37    6.24 
  -1  -5  -2   85.83    5.71 
  -1   5  -2   71.83    5.88 
  -1   5  -2   68.70    4.96 
   1   5   2   76.81    5.47 
  -2  -5  -2   58.30    3.89 
   2  -5   2   43.05    5.29 
  -2  -5  -2   49.00    3.85 
   2  -5   2   45.69    3.95 
  -2  -5  -2   45.89    5.22 
   2   5   2   58.61    4.41 
   2   5   2   48.40    3.45 
  -2   5  -2   45.71    3.38 
  -2   5  -2   46.36    3.48 
  -2   5  -2   47.81    5.68 
  -3  -5  -2   42.90    3.41 
   3  -5   2   40.10    2.94 
   3  -5   2   41.09    2.88 
   3  -5   2   39.11    3.57 
   3  -5   2   37.87    7.60 
  -3  -5  -2   38.03    2.89 
   3  -5   2   36.11    2.76 
   3  -5   2   38.45    3.55 
   3   5   2   41.20    2.75 
  -3   5  -2   35.09    2.71 
   3   5   2   43.24    3.26 
  -3   5  -2   35.73    2.84 
  -3   5  -2   29.98    7.93 
  -3   5  -2   37.14    2.72 
  -3   5  -2   37.39    2.86 
   3   5   2   36.63    2.83 
  -3   5  -2   36.17    2.69 
  -4  -5  -2    5.41    0.77 
  -4  -5  -2    5.38    0.83 
   4  -5   2    5.49    0.53 
   4  -5   2    5.03    0.48 
   4  -5   2    4.96    1.36 
  -4  -5  -2    4.98    0.70 
  -4  -5  -2    6.45    1.39 
   4  -5   2    4.70    0.85 
   4  -5   2    4.74    0.53 
  -4  -5  -2    3.88    0.65 
  -4  -5  -2    5.40    0.59 
  -4   5  -2    4.55    0.55 
  -4   5  -2    4.09    0.59 
  -4   5  -2    4.66    0.80 
  -4   5  -2    4.55    0.73 
   4   5   2    4.49    0.60 
  -4   5  -2    4.15    0.54 
  -4   5  -2    4.89    0.52 
   4   5   2    4.35    0.55 
   4   5   2    5.15    0.58 
   4   5   2    5.16    1.18 
   4   5   2    4.32    1.03 
   4   5   2    3.37    0.66 
   5  -5   2    0.16    0.12 
  -5  -5  -2    0.55    0.25 
   5  -5   2   -0.90    1.48 
   5  -5   2    0.25    0.19 
  -5  -5  -2    0.21    0.29 
  -5  -5  -2    0.34    0.16 
  -5  -5  -2   -0.24    1.23 
  -5  -5  -2    0.23    0.24 
   5  -5   2    0.16    0.15 
  -5  -5  -2    0.14    0.31 
  -5  -5  -2    0.39    0.28 
   5   5   2    0.37    0.20 
   5   5   2    0.19    0.18 
  -5   5  -2    0.30    0.16 
  -5   5  -2    0.43    0.19 
   5   5   2    0.41    0.20 
   5   5   2    0.53    0.94 
   5   5   2    0.26    0.30 
  -5   5  -2    0.00    0.23 
   5   5   2   -0.48    0.98 
  -6  -5  -2   18.51    1.50 
  -6  -5  -2   15.94    1.66 
  -6  -5  -2   19.18    1.43 
  -6  -5  -2   15.96    1.39 
   6  -5   2   19.76    1.33 
   6   5   2   15.08    1.56 
   6   5   2   17.27    1.41 
   6   5   2   17.48    1.36 
  -6   5  -2   19.48    1.53 
  -6   5  -2   19.58    1.41 
  -7  -6   2    0.54    0.21 
  -7  -6   2   -0.08    0.16 
   7   6  -2    0.28    0.09 
  -6  -6   2    1.56    0.30 
   6  -6  -2    2.04    0.25 
   6  -6  -2    2.32    0.36 
  -6  -6   2    1.95    0.54 
  -6  -6   2    1.11    0.37 
  -6  -6   2    1.65    0.39 
   6   6  -2    1.74    0.30 
   6   6  -2    1.44    0.22 
   6   6  -2    1.25    0.26 
   6   6  -2    1.51    0.40 
   5  -6  -2    9.37    2.55 
  -5  -6   2    5.86    1.81 
   5  -6  -2   11.12    0.78 
  -5  -6   2    9.25    1.14 
   5  -6  -2    9.60    0.96 
   5  -6  -2   11.02    0.84 
   5  -6  -2   10.63    0.81 
  -5  -6   2   10.91    1.11 
  -5  -6   2    8.47    1.23 
  -5  -6   2    9.65    0.90 
  -5  -6   2    9.86    0.95 
   5   6  -2    6.14    0.73 
   5   6  -2    6.40    0.73 
   5   6  -2    8.02    1.59 
   5   6  -2    8.73    0.80 
   5   6  -2    8.47    0.93 
   5   6  -2    8.04    1.53 
  -5   6   2    9.26    0.89 
  -5   6   2    9.30    0.75 
   4  -6  -2    5.18    0.65 
   4  -6  -2    3.90    0.44 
  -4  -6   2    3.22    0.54 
  -4  -6   2    4.56    0.80 
   4  -6  -2    5.21    0.46 
  -4  -6   2    4.05    0.72 
   4  -6  -2    3.14    1.28 
   4  -6  -2    4.30    0.58 
  -4  -6   2    4.02    0.66 
  -4  -6   2    3.42    1.02 
   4  -6  -2    4.93    0.44 
   4  -6  -2    4.94    1.96 
  -4  -6   2    4.08    0.64 
  -4  -6   2    4.74    0.61 
  -4   6   2    2.32    0.60 
  -4   6   2    3.59    0.63 
   4   6  -2    3.43    0.52 
   4   6  -2    3.68    0.87 
   4   6  -2    3.69    0.95 
  -4   6   2    3.92    0.48 
   4   6  -2    3.65    0.49 
  -4   6   2    4.14    0.45 
  -4   6   2    3.63    0.48 
  -4   6   2    4.14    0.58 
   3  -6  -2    8.48    0.82 
  -3  -6   2    9.32    1.23 
  -3  -6   2    9.86    1.00 
   3  -6  -2    8.65    6.92 
   3  -6  -2    6.88    1.51 
  -3  -6   2    8.35    0.85 
  -3  -6   2    9.50    1.01 
   3  -6  -2   10.09    0.73 
   3  -6  -2    8.58    1.77 
   3  -6  -2    9.96    0.72 
   3  -6  -2    8.79    0.73 
  -3   6   2    8.79    6.98 
  -3   6   2    8.34    0.96 
  -3   6   2    8.26    0.86 
   3   6  -2    9.39    1.09 
  -3   6   2    9.27    0.80 
  -3   6   2    9.05    0.79 
   3   6  -2    7.84    1.06 
  -3   6   2    8.54    0.77 
  -3   6   2    9.18    0.96 
   2  -6  -2   39.03    3.70 
   2  -6  -2   39.40    3.69 
  -2  -6   2   50.51    3.40 
   2  -6  -2   44.52    5.90 
   2   6  -2   48.36    3.13 
  -2   6   2   44.41    3.07 
  -2   6   2   40.08    5.47 
  -2   6   2   43.44    3.18 
   2   6  -2   37.64    3.13 
   1  -6  -2    5.33    0.95 
   1  -6  -2    4.55    0.70 
   1  -6  -2    2.88    1.84 
   1  -6  -2    3.33    0.89 
  -1  -6   2    5.09    0.65 
  -1   6   2    4.57    1.59 
  -1   6   2    3.00    0.60 
   1   6  -2    4.15    0.36 
   0  -6  -2   28.49    2.53 
   0  -6  -2   23.12    2.37 
   0  -6   2   24.05    2.04 
   0  -6  -2   27.60    2.03 
   0  -6  -2   23.89    2.90 
   0  -6   2   23.28    2.44 
   0   6   2   23.82    1.82 
   0   6   2   20.50    1.70 
   0   6  -2   25.91    2.23 
   0   6  -2   19.90    1.91 
   0   6   2   27.12    1.88 
   0   6   2   23.81    1.96 
   1  -6   2   15.65    2.56 
   1  -6   2   14.45    1.55 
  -1  -6  -2   18.57    2.49 
  -1  -6  -2   13.71    1.41 
  -1  -6  -2   16.66    1.43 
  -1   6  -2   12.05    1.01 
  -1   6  -2   13.17    2.33 
   1   6   2   12.56    1.00 
   1   6   2   13.07    1.08 
   2  -6   2   22.56    4.30 
   2  -6   2   22.33    2.18 
   2  -6   2   21.17    2.27 
  -2  -6  -2   23.34    2.01 
  -2  -6  -2   17.13    3.53 
  -2   6  -2   18.41    1.54 
   2   6   2   21.20    3.09 
   2   6   2   20.24    1.67 
  -2   6  -2   19.10    1.45 
  -2   6  -2   19.16    1.56 
  -2   6  -2   20.95    3.87 
  -3  -6  -2   44.21    3.27 
  -3  -6  -2   43.10    3.20 
   3  -6   2   43.41    3.96 
   3  -6   2   43.82    3.13 
  -3  -6  -2   46.54    3.83 
  -3  -6  -2   50.40    3.84 
  -3  -6  -2   44.93    3.45 
  -3   6  -2   43.19    3.10 
  -3   6  -2   40.07    3.21 
  -3   6  -2   42.15    3.22 
   3   6   2   47.28    3.11 
  -3   6  -2   41.37    3.08 
   4  -6   2   12.33    0.89 
  -4  -6  -2   10.97    1.13 
   4  -6   2   11.40    2.08 
   4  -6   2   11.22    1.00 
  -4  -6  -2   14.03    1.87 
   4   6   2   14.59    1.75 
  -4   6  -2   10.91    1.16 
   4   6   2   10.63    1.18 
   4   6   2   11.07    1.04 
  -4   6  -2   13.51    1.09 
  -4   6  -2   10.82    1.08 
  -4   6  -2   10.41    1.24 
   4   6   2    9.84    0.99 
  -4   6  -2   12.38    1.02 
  -4   6  -2   11.44    1.01 
   5  -6   2   14.42    1.38 
   5  -6   2    7.47    3.41 
  -5  -6  -2   11.42    2.76 
  -5  -6  -2   12.06    1.68 
  -5  -6  -2   12.28    1.18 
  -5  -6  -2   12.10    1.50 
   5  -6   2   13.40    1.07 
   5   6   2    9.68    1.00 
  -5   6  -2   11.06    1.01 
  -5   6  -2   11.15    1.15 
  -5   6  -2   14.32    1.28 
   5   6   2   10.45    1.22 
  -6  -6  -2   10.13    0.86 
  -6  -6  -2    8.57    0.83 
  -6  -6  -2    8.54    1.02 
  -6  -6  -2    7.88    0.98 
   6  -6   2    9.76    0.85 
  -6   6  -2    7.78    0.66 
  -6   6  -2    8.19    0.81 
   6   6   2    8.11    0.73 
   6   6   2    7.73    0.83 
   6   6   2    8.19    0.75 
   6   6   2    6.93    0.90 
  -6  -7   2   19.38    1.48 
  -6  -7   2   18.51    1.57 
  -6  -7   2   19.50    1.69 
   6  -7  -2   17.92    1.61 
   6   7  -2   15.62    1.15 
  -6   7   2   15.29    1.05 
   6   7  -2   13.63    1.26 
  -6   7   2   12.28    1.52 
  -5  -7   2    2.74    0.51 
  -5  -7   2    0.85    2.03 
   5  -7  -2    3.42    0.30 
  -5  -7   2    2.44    0.41 
   5  -7  -2    2.66    2.16 
  -5  -7   2    2.59    0.54 
  -5  -7   2    3.31    0.96 
  -5  -7   2    3.41    0.87 
   5   7  -2    3.34    0.79 
   5   7  -2    3.17    0.46 
   5   7  -2    1.80    1.64 
   5   7  -2    3.00    1.77 
   5   7  -2    2.23    0.39 
  -4  -7   2    0.37    0.32 
  -4  -7   2    0.67    0.24 
  -4  -7   2    0.38    0.35 
   4  -7  -2    0.63    1.13 
   4  -7  -2    0.85    0.26 
   4  -7  -2    0.39    0.24 
  -4  -7   2    0.26    0.34 
  -4  -7   2    0.85    0.45 
  -4  -7   2    1.49    0.29 
  -4  -7   2    0.19    0.78 
   4  -7  -2    0.78    0.17 
  -4   7   2    0.45    0.24 
   4   7  -2    0.09    0.21 
   4   7  -2    0.47    0.68 
  -4   7   2    0.71    0.23 
   4   7  -2    1.20    0.65 
  -4   7   2    0.73    0.39 
  -4   7   2    0.19    0.19 
   4   7  -2    0.58    0.30 
  -4   7   2    0.62    0.36 
  -4   7   2    0.83    0.27 
  -4   7   2    1.01    0.66 
   3  -7  -2   14.67    1.07 
  -3  -7   2   13.10    1.37 
   3  -7  -2   15.74    1.08 
  -3  -7   2   13.77    1.59 
  -3  -7   2   13.97    1.28 
  -3  -7   2   14.06    1.35 
   3  -7  -2   14.73    1.33 
   3  -7  -2   13.89    1.17 
   3  -7  -2   14.80    1.04 
  -3  -7   2   14.26    1.22 
   3  -7  -2   10.86    1.96 
  -3   7   2   12.72    1.31 
  -3   7   2   13.01    1.07 
  -3   7   2   12.01    1.24 
   3   7  -2   12.47    1.34 
  -3   7   2   14.07    1.12 
   3   7  -2   15.70    1.36 
  -3   7   2   11.86    1.13 
   3   7  -2   14.22    1.16 
  -3   7   2   11.70    1.07 
   2  -7  -2   49.93    7.89 
   2  -7  -2   54.23    4.82 
   2  -7  -2   54.75    4.87 
  -2  -7   2   67.08    4.48 
  -2   7   2   71.67    7.28 
  -2   7   2   59.76    4.13 
  -2   7   2   57.92    4.25 
   2   7  -2   56.96    4.19 
  -2   7   2   58.30    4.36 
  -1  -7   2   32.44    2.37 
   1  -7  -2   24.15    3.86 
   1  -7  -2   27.14    2.36 
   1  -7  -2   26.42    2.58 
  -1   7   2   25.94    1.75 
  -1   7   2   22.17    2.05 
   1   7  -2   23.60    1.81 
   1   7  -2   22.18    1.74 
  -1   7   2   25.32    1.85 
   0  -7   2   34.45    2.84 
   0  -7  -2   43.51    3.53 
   0  -7   2   36.40    3.38 
   0  -7  -2   31.63    2.89 
   0  -7  -2   39.45    2.84 
   0  -7  -2   32.58    3.84 
   0   7  -2   29.09    2.20 
   0   7   2   31.94    2.42 
   0   7   2   31.50    2.31 
   0   7   2   32.88    2.51 
   0   7   2   34.92    2.48 
   0   7  -2   29.87    2.64 
  -1  -7  -2    8.43    2.24 
   1  -7   2    9.83    2.51 
  -1  -7  -2    8.57    0.97 
   1  -7   2    7.30    1.05 
  -1  -7  -2    8.69    2.95 
   1   7   2    6.43    0.62 
   1   7   2    5.93    0.70 
  -1   7  -2    6.44    0.62 
  -2  -7  -2    7.41    1.01 
   2  -7   2    5.17    1.10 
   2  -7   2    9.29    4.48 
  -2   7  -2    4.79    0.65 
   2   7   2    7.05    0.68 
  -2   7  -2   12.96    4.43 
  -2   7  -2    5.47    0.58 
   2   7   2    6.17    0.59 
  -2   7  -2    6.63    0.70 
   3  -7   2    4.78    0.70 
   3  -7   2    4.37    0.80 
   3  -7   2    6.15    0.53 
  -3  -7  -2    5.74    0.72 
   3  -7   2    6.75    1.47 
  -3  -7  -2    7.24    1.17 
  -3  -7  -2    6.01    0.76 
  -3  -7  -2    5.80    0.59 
  -3  -7  -2    5.54    0.80 
  -3   7  -2    5.01    0.76 
  -3   7  -2    5.22    0.60 
  -3   7  -2    6.02    1.16 
  -3   7  -2    5.65    0.58 
   3   7   2    6.21    0.73 
   3   7   2    8.06    1.10 
  -3   7  -2    4.58    0.57 
   3   7   2    6.16    0.75 
  -3   7  -2    4.91    0.71 
  -4  -7  -2   66.21    4.94 
  -4  -7  -2   72.00    5.14 
  -4  -7  -2   66.14    4.75 
   4  -7   2   70.32    4.86 
  -4  -7  -2   72.42    5.08 
  -4  -7  -2   63.01    6.07 
   4  -7   2   60.26    5.90 
   4  -7   2   69.77    4.70 
  -4   7  -2   64.31    4.46 
  -4   7  -2   60.19    4.67 
  -4   7  -2   62.96    4.41 
   4   7   2   61.46    4.50 
  -4   7  -2   63.75    4.51 
  -4   7  -2   61.51    4.61 
  -4   7  -2   64.48    4.46 
  -5  -7  -2    7.12    1.05 
   5  -7   2    8.72    0.69 
   5  -7   2    8.17    0.83 
  -5  -7  -2    4.18    1.80 
  -5  -7  -2    7.57    0.66 
  -5  -7  -2    9.03    0.87 
  -5  -7  -2    8.87    1.01 
  -5  -7  -2    8.59    0.96 
  -5  -7  -2    8.32    0.88 
   5   7   2    6.99    0.95 
  -5   7  -2    7.43    0.70 
  -5   7  -2    6.15    0.82 
   5   7   2    7.44    0.77 
   5   7   2    7.20    0.71 
   5   7   2   10.09    1.99 
  -6  -7  -2    5.09    0.58 
   6  -7   2    6.49    0.69 
   6  -7   2    6.11    0.46 
  -6  -7  -2    5.03    0.63 
  -6  -7  -2    6.04    0.59 
  -6  -7  -2    5.17    0.72 
   6   7   2    4.54    0.43 
   6   7   2    3.25    0.61 
  -6   7  -2    4.25    0.78 
  -6   7  -2    4.82    0.41 
   6   7   2    3.82    0.45 
   6   7   2    3.99    0.47 
  -6  -8   2    7.24    0.65 
  -6  -8   2    6.56    0.82 
  -6  -8   2    7.07    0.81 
   6  -8  -2    7.48    0.68 
   6   8  -2    5.42    0.60 
   6   8  -2    4.86    0.48 
   6   8  -2    6.02    0.72 
  -5  -8   2    5.03    0.85 
   5  -8  -2    5.16    0.60 
  -5  -8   2    3.30    0.62 
  -5  -8   2    5.18    0.61 
  -5  -8   2    5.20    0.74 
  -5  -8   2    5.88    0.88 
   5   8  -2    4.38    0.54 
  -5   8   2    5.20    0.51 
   5   8  -2    4.17    0.54 
   5   8  -2    3.93    0.67 
  -5   8   2    5.31    1.01 
  -4  -8   2   16.67    1.73 
   4  -8  -2   16.30    1.41 
   4  -8  -2   17.69    1.26 
  -4  -8   2   16.31    1.52 
  -4  -8   2   18.78    1.66 
   4  -8  -2   14.46    2.83 
  -4  -8   2   17.87    1.45 
  -4  -8   2   17.24    1.68 
  -4  -8   2   16.46    1.35 
  -4  -8   2   11.36    2.48 
  -4   8   2   14.78    1.28 
  -4   8   2   13.87    1.46 
  -4   8   2   13.70    1.53 
  -4   8   2   14.01    1.15 
  -4   8   2   13.70    1.51 
   4   8  -2   16.23    1.96 
  -4   8   2   14.43    1.20 
  -4   8   2   15.15    1.21 
   4   8  -2   13.02    1.28 
  -3  -8   2    8.24    1.04 
  -3  -8   2    6.82    0.83 
  -3  -8   2    8.52    1.01 
   3  -8  -2    7.68    0.93 
   3  -8  -2    7.34    0.74 
  -3  -8   2    7.10    0.77 
  -3  -8   2    8.47    0.88 
  -3  -8   2    8.33    0.94 
  -3  -8   2    6.19    0.97 
   3  -8  -2    7.09    1.70 
  -3  -8   2    8.32    1.22 
  -3   8   2    7.15    0.77 
  -3   8   2    7.71    0.91 
  -3   8   2    8.18    0.76 
   3   8  -2    7.10    0.97 
  -3   8   2    6.82    0.71 
   3   8  -2    7.56    0.80 
  -3   8   2    9.29    1.79 
  -3   8   2    7.97    0.73 
  -2  -8   2    9.85    1.03 
   2  -8  -2   11.93    1.45 
  -2  -8   2    9.43    1.15 
   2  -8  -2    8.78    6.25 
   2  -8  -2    6.85    1.50 
  -2  -8   2   10.12    1.07 
   2  -8  -2    8.65    0.79 
  -2   8   2    8.63    1.03 
  -2   8   2    8.34    0.92 
  -2   8   2    7.87    0.81 
  -2   8   2   13.00    4.70 
   2   8  -2   11.17    0.91 
  -1  -8   2   18.37    1.63 
   1  -8  -2   14.34    1.85 
   1  -8  -2   16.04    2.91 
  -1   8   2   17.00    1.26 
  -1   8   2   15.51    1.15 
  -1   8   2   13.03    1.47 
   1   8  -2   12.80    1.17 
   0  -8  -2    1.40    2.29 
   0  -8   2    3.23    1.21 
   0  -8  -2    1.66    2.19 
   0  -8   2    2.17    0.61 
   0  -8  -2    1.21    0.78 
   0  -8  -2    2.01    0.54 
   0   8  -2    0.52    0.93 
   0   8   2    1.75    0.41 
   0   8   2    1.91    0.47 
   0   8   2    1.84    0.53 
   0   8  -2    2.11    0.28 
   0   8   2    2.37    0.52 
   0   8   2    1.63    0.34 
  -1  -8  -2    6.67    2.82 
   1  -8   2    5.45    2.98 
  -1  -8  -2    8.19    0.99 
  -1  -8  -2    6.46    2.54 
  -1   8  -2    6.94    2.62 
   1   8   2    6.31    0.75 
   1   8   2    5.91    0.63 
   1   8   2    6.86    0.81 
  -1   8  -2    5.75    0.62 
  -1   8  -2    5.89    0.55 
  -2  -8  -2    1.89    0.45 
   2  -8   2    2.04    0.95 
   2  -8   2    2.31    0.44 
  -2  -8  -2    1.85    0.38 
  -2  -8  -2    2.92    0.71 
   2   8   2    2.00    0.30 
  -2   8  -2    4.53    5.18 
   2   8   2    2.95    0.60 
  -2   8  -2    0.81    0.35 
   2   8   2    1.70    0.36 
  -2   8  -2    1.90    0.38 
  -2   8  -2    1.16    0.25 
  -3  -8  -2    2.92    0.55 
   3  -8   2    2.91    0.45 
  -3  -8  -2    2.78    0.80 
   3  -8   2    3.36    0.56 
   3  -8   2    2.74    0.54 
  -3  -8  -2    2.63    0.54 
  -3  -8  -2    2.66    0.54 
   3  -8   2    1.42    1.22 
  -3  -8  -2    2.30    0.51 
  -3  -8  -2    2.29    0.35 
   3  -8   2    2.81    0.33 
   3   8   2    2.48    0.40 
   3   8   2    4.57    0.93 
  -3   8  -2    2.67    0.53 
  -3   8  -2    1.87    0.44 
  -3   8  -2    1.88    0.43 
   3   8   2    3.28    0.82 
  -3   8  -2    1.70    0.32 
  -3   8  -2    2.01    0.33 
   3   8   2    2.61    0.52 
  -3   8  -2    2.07    0.36 
  -4  -8  -2    1.32    0.50 
   4  -8   2    2.37    0.28 
  -4  -8  -2    1.61    0.27 
   4  -8   2    1.98    0.38 
  -4  -8  -2    1.50    0.95 
  -4  -8  -2    2.54    0.57 
  -4  -8  -2    1.83    0.43 
  -4  -8  -2    2.11    0.55 
  -4   8  -2    2.00    0.35 
   4   8   2    2.63    0.45 
  -4   8  -2    1.82    0.31 
   4   8   2    1.43    0.46 
   4   8   2    2.01    0.88 
  -4   8  -2    1.96    0.36 
   4   8   2    1.39    0.35 
   4   8   2    1.31    0.32 
  -4   8  -2    1.45    0.53 
  -4   8  -2    1.94    0.45 
  -4   8  -2    1.25    0.33 
   4   8   2    2.96    1.05 
  -4   8  -2    2.10    0.63 
   5  -8   2   12.51    0.93 
  -5  -8  -2   12.25    1.13 
  -5  -8  -2   11.21    1.29 
  -5  -8  -2   12.76    1.13 
   5  -8   2   11.96    1.08 
  -5  -8  -2   11.46    1.27 
  -5  -8  -2   13.93    1.27 
  -5   8  -2   10.24    0.80 
   5   8   2    9.22    0.93 
   5   8   2    9.62    1.10 
   5   8   2   10.10    0.89 
  -5   8  -2   10.83    0.91 
  -6  -8  -2    6.59    0.61 
   6  -8   2    5.28    0.55 
  -6  -8  -2    5.85    0.71 
  -6  -8  -2    4.95    0.63 
   6   8   2    3.30    0.58 
   6   8   2    3.22    0.38 
   6   8   2    3.91    0.39 
   6   8   2    3.43    0.44 
  -6   8  -2    4.44    0.37 
  -6  -9   2   13.92    1.17 
  -6  -9   2   17.82    1.39 
   6  -9  -2   15.18    1.18 
  -6  -9   2   13.18    1.31 
   6   9  -2   11.83    0.93 
   6   9  -2   12.45    0.92 
  -6   9   2   11.34    0.86 
  -5  -9   2    1.74    0.41 
  -5  -9   2    1.91    0.51 
  -5  -9   2    2.22    0.61 
  -5  -9   2    1.74    0.35 
  -5  -9   2    0.81    0.37 
   5  -9  -2    1.77    0.31 
  -5   9   2    1.35    0.24 
   5   9  -2    1.46    0.44 
  -5   9   2    1.63    0.55 
   5   9  -2    1.11    0.28 
  -4  -9   2    4.38    0.59 
  -4  -9   2    5.62    0.88 
  -4  -9   2    3.37    1.19 
  -4  -9   2    4.06    0.84 
  -4  -9   2    3.48    0.63 
   4  -9  -2    4.78    0.55 
  -4  -9   2    5.64    0.75 
   4  -9  -2    1.54    2.17 
   4   9  -2    5.25    1.13 
  -4   9   2    3.94    0.83 
  -4   9   2    3.84    0.48 
  -4   9   2    4.71    0.94 
  -4   9   2    3.21    0.46 
   4   9  -2    3.93    0.64 
  -4   9   2    4.95    0.80 
  -4   9   2    3.28    0.50 
   3  -9  -2    2.10    1.48 
  -3  -9   2    3.44    0.52 
  -3  -9   2    2.61    0.96 
  -3  -9   2    4.10    0.71 
  -3  -9   2    3.93    0.63 
  -3  -9   2    2.99    0.43 
   3  -9  -2    2.78    0.55 
   3  -9  -2    3.24    0.46 
  -3  -9   2    4.05    0.74 
  -3  -9   2    3.26    0.64 
  -3  -9   2    3.11    0.56 
  -3   9   2    3.19    0.44 
   3   9  -2    4.23    0.78 
  -3   9   2    2.67    0.70 
   3   9  -2    3.26    0.55 
  -3   9   2    3.39    0.48 
  -3   9   2    2.83    0.57 
  -3   9   2    2.08    0.34 
  -2  -9   2   17.41    1.56 
  -2  -9   2   16.81    1.44 
  -2  -9   2   15.33    1.47 
  -2  -9   2   17.06    1.51 
   2  -9  -2   13.14    2.35 
   2  -9  -2   19.14    1.86 
   2  -9  -2   18.12    1.54 
  -2  -9   2   17.66    1.39 
   2  -9  -2   16.90    1.32 
  -2  -9   2   18.20    1.81 
  -2   9   2   16.08    1.40 
  -2   9   2   17.54    1.55 
   2   9  -2   12.97    1.22 
  -2   9   2   15.72    1.29 
  -2   9   2   15.92    1.25 
   1  -9  -2    4.47    4.83 
   1  -9  -2   11.80    1.17 
  -1  -9   2   10.47    1.28 
   1  -9  -2    9.65    1.66 
  -1   9   2    9.21    0.98 
   1   9  -2    7.69    0.76 
   1   9  -2    7.27    0.65 
  -1   9   2    9.39    0.76 
  -1   9   2    9.33    0.86 
   0  -9  -2   39.92    5.58 
   0  -9   2   38.06    3.30 
   0  -9  -2   43.11    3.34 
   0   9   2   36.69    2.58 
   0   9   2   31.22    2.72 
   0   9   2   35.14    2.47 
   0   9   2   36.24    2.71 
   0   9   2   33.48    2.83 
   1  -9   2   21.27    4.86 
  -1  -9  -2   15.06    1.38 
  -1  -9  -2   15.12    1.43 
  -1  -9  -2   12.66    3.83 
   1  -9   2   16.16    1.42 
  -1  -9  -2   18.45    1.72 
   1   9   2   14.87    1.71 
  -1   9  -2   14.47    1.21 
   1   9   2   14.19    1.13 
  -1   9  -2   21.78    4.08 
   1   9   2   15.48    1.44 
   1   9   2   14.25    1.21 
  -1   9  -2   13.11    1.12 
   1   9   2   13.87    1.63 
  -2  -9  -2    7.81    6.47 
  -2  -9  -2    8.26    0.95 
  -2  -9  -2    7.26    0.83 
  -2  -9  -2    7.28    0.68 
   2  -9   2    8.06    0.89 
   2  -9   2    7.63    0.95 
  -2  -9  -2    7.70    1.18 
  -2  -9  -2    7.97    0.88 
   2  -9   2    6.77    0.67 
   2  -9   2    6.68    0.81 
  -2   9  -2    6.89    0.77 
   2   9   2    6.32    0.72 
   2   9   2    6.21    0.64 
  -2   9  -2    6.56    0.65 
   2   9   2    9.43    1.27 
  -2   9  -2    5.24    0.75 
  -2   9  -2    5.43    0.69 
  -3  -9  -2    8.23    1.33 
  -3  -9  -2    5.67    0.82 
  -3  -9  -2    4.69    1.04 
  -3  -9  -2    8.35    1.63 
   3  -9   2    6.83    0.55 
  -3  -9  -2    5.99    0.61 
   3  -9   2    6.39    0.88 
   3   9   2    5.62    0.79 
  -3   9  -2    5.72    0.67 
  -3   9  -2    6.43    0.67 
  -3   9  -2    5.51    0.80 
  -3   9  -2    6.58    0.80 
   3   9   2    7.22    0.69 
   4  -9   2   20.53    1.40 
   4  -9   2   19.38    1.58 
  -4  -9  -2   21.53    2.50 
  -4  -9  -2   18.04    1.84 
  -4  -9  -2   19.41    1.85 
  -4  -9  -2   20.13    1.64 
  -4  -9  -2   20.78    1.81 
   4  -9   2   17.56    1.56 
   4   9   2   14.91    1.56 
  -4   9  -2   16.27    1.49 
  -4   9  -2   18.13    1.41 
   4   9   2   18.31    1.47 
  -4   9  -2   18.41    1.42 
  -4   9  -2   18.50    1.38 
   4   9   2   16.84    1.38 
   4   9   2   14.67    1.39 
  -4   9  -2   16.89    1.71 
  -4   9  -2   18.43    1.79 
  -5  -9  -2    3.25    0.45 
  -5  -9  -2    1.96    0.62 
  -5  -9  -2    2.79    0.48 
   5  -9   2    2.89    0.43 
  -5  -9  -2    2.48    0.54 
  -5  -9  -2    2.60    0.52 
  -5   9  -2    2.06    0.32 
  -5   9  -2    1.69    0.28 
   5   9   2    1.50    0.30 
  -5   9  -2    2.26    0.41 
   5   9   2    2.60    0.57 
   6  -9   2    1.46    0.23 
  -6  -9  -2    1.07    0.25 
  -6  -9  -2    1.50    0.26 
  -6  -9  -2    0.94    0.20 
  -6   9  -2    0.84    0.17 
   6   9   2    0.98    0.17 
   6   9   2    1.11    0.22 
  -6 -10   2    2.91    0.40 
   6 -10  -2    3.25    0.36 
  -6 -10   2    2.90    0.33 
  -6 -10   2    2.74    0.45 
   6  10  -2    1.28    0.30 
  -5 -10   2    0.65    0.20 
   5 -10  -2    0.91    0.22 
  -5 -10   2    1.13    0.33 
  -5 -10   2    1.09    0.39 
  -5 -10   2    1.27    0.42 
  -5 -10   2    1.05    0.35 
  -5  10   2    1.00    0.21 
  -5  10   2    0.34    1.58 
   5  10  -2    1.16    0.33 
   5  10  -2    0.67    0.23 
   5  10  -2    0.59    0.29 
  -5  10   2    0.55    0.42 
  -4 -10   2    4.44    0.69 
  -4 -10   2    3.95    0.55 
  -4 -10   2    5.16    0.84 
  -4 -10   2    4.40    0.85 
  -4 -10   2    2.87    0.62 
   4 -10  -2    4.89    0.55 
  -4 -10   2    5.79    1.55 
  -4  10   2    4.67    0.79 
   4  10  -2    3.38    0.62 
  -4  10   2    4.22    0.49 
  -4  10   2    4.17    0.74 
   4  10  -2    4.52    0.97 
  -4  10   2    4.60    0.90 
  -4  10   2    3.19    0.45 
  -4  10   2    3.78    0.51 
  -3 -10   2   30.51    2.96 
  -3 -10   2   28.20    2.22 
  -3 -10   2   29.34    2.29 
   3 -10  -2   30.71    2.51 
  -3 -10   2   30.18    2.57 
  -3 -10   2   30.91    2.44 
   3 -10  -2   31.18    2.26 
  -3 -10   2   31.22    2.52 
  -3  10   2   26.52    2.00 
  -3  10   2   27.24    2.41 
  -3  10   2   28.10    2.01 
  -3  10   2   25.50    2.24 
   3  10  -2   24.44    2.06 
  -3  10   2   26.13    2.04 
  -2 -10   2   16.16    1.47 
  -2 -10   2   15.85    1.30 
   2 -10  -2   15.89    1.42 
   2 -10  -2   14.95    1.49 
   2 -10  -2   17.18    1.51 
  -2 -10   2   18.69    1.82 
  -2 -10   2   15.36    1.80 
   2 -10  -2   15.08    1.37 
  -2 -10   2   16.26    1.43 
  -2 -10   2   14.37    1.37 
  -2 -10   2   14.96    1.50 
   2 -10  -2   16.16    1.25 
  -2 -10   2   15.63    1.42 
  -2  10   2   13.59    1.46 
  -2  10   2   13.36    1.13 
   2  10  -2   13.94    1.14 
  -2  10   2   14.15    1.17 
  -2  10   2   14.49    1.18 
  -2  10   2   14.20    1.34 
  -1 -10   2   11.07    1.25 
   1 -10  -2   12.51    1.55 
  -1 -10   2   10.51    1.10 
   1 -10  -2   10.95    0.88 
  -1 -10   2   10.91    1.40 
   1 -10  -2    9.65    1.00 
  -1 -10   2   10.86    1.09 
   1 -10  -2   11.64    1.14 
  -1 -10   2   11.45    1.05 
  -1  10   2   10.58    0.91 
   1  10  -2    7.84    0.76 
  -1  10   2    8.37    0.79 
  -1  10   2    7.46    0.83 
  -1  10   2   10.75    0.96 
  -1  10   2   10.48    1.08 
   0 -10  -2   32.97    2.86 
   0 -10  -2   30.47    2.40 
   0 -10  -2   32.38    2.48 
   0 -10  -2   34.41    2.26 
   0 -10   2   29.67    2.79 
   0 -10   2   30.84    2.35 
   0 -10  -2   32.38    6.93 
   0 -10   2   29.29    2.41 
   0  10   2   26.71    2.45 
   0  10   2   28.66    2.29 
   0  10  -2   27.47    2.03 
   0  10   2   28.19    2.14 
   0  10   2   28.03    2.03 
   0  10  -2   26.08    2.05 
   1 -10   2   12.50    1.19 
   1 -10   2   15.49    1.11 
   1 -10   2   14.13    1.35 
  -1 -10  -2   12.39    1.26 
  -1 -10  -2   14.98    9.01 
  -1 -10  -2   13.80    1.64 
   1 -10   2   12.89    1.23 
  -1 -10  -2   16.04    1.38 
  -1 -10  -2   14.92    1.11 
  -1 -10  -2   13.88    1.27 
   1 -10   2   16.19    1.46 
  -1 -10  -2   13.50    1.30 
  -1  10  -2   11.69    1.01 
   1  10   2   13.10    1.12 
   1  10   2   14.25    1.34 
   1  10   2   12.25    1.40 
   1  10   2   12.09    1.24 
   1  10   2   11.80    1.17 
  -1  10  -2   11.79    1.11 
   1  10   2   11.66    1.01 
  -2 -10  -2   38.00    2.85 
  -2 -10  -2   31.35    2.46 
  -2 -10  -2   35.51    2.72 
  -2 -10  -2   36.06    3.12 
   2 -10   2   33.98    2.62 
   2 -10   2   36.93    2.79 
   2 -10   2   33.42    2.67 
   2 -10   2   35.03    2.76 
   2 -10   2   35.19    2.52 
  -2 -10  -2   33.98    2.72 
   2  10   2   35.32    2.59 
   2  10   2   36.35    2.73 
  -2  10  -2   30.58    2.50 
   2  10   2   32.01    2.32 
  -2  10  -2   28.08    2.30 
  -2  10  -2   30.93    2.35 
  -2  10  -2   28.93    2.32 
   3 -10   2   34.31    2.70 
   3 -10   2   32.33    2.53 
  -3 -10  -2   32.41    2.78 
  -3 -10  -2   34.63    2.68 
  -3 -10  -2   32.35    2.62 
  -3 -10  -2   32.79    2.54 
   3 -10   2   32.61    2.48 
  -3 -10  -2   35.64    2.77 
   3 -10   2   33.58    2.65 
  -3  10  -2   34.36    2.48 
   3  10   2   33.36    2.37 
  -3  10  -2   26.94    2.39 
   3  10   2   37.63    2.95 
  -3  10  -2   30.16    2.34 
  -3  10  -2   29.99    2.33 
   3  10   2   34.49    2.58 
  -3  10  -2   25.77    2.51 
  -4 -10  -2   11.78    1.20 
  -4 -10  -2    8.72    2.83 
  -4 -10  -2   13.17    1.32 
  -4 -10  -2   12.14    1.34 
   4 -10   2   10.57    1.23 
   4 -10   2   10.73    1.34 
   4 -10   2   12.38    1.06 
  -4 -10  -2   11.88    1.16 
  -4  10  -2   11.37    0.95 
  -4  10  -2    8.59    1.73 
   4  10   2    9.62    1.14 
   4  10   2   11.10    1.04 
  -4  10  -2    9.81    0.96 
  -4  10  -2   10.70    1.50 
  -4  10  -2   10.67    1.06 
  -4  10  -2   11.03    0.97 
   4  10   2   13.66    2.42 
  -5 -10  -2    1.10    0.32 
   5 -10   2    1.30    0.27 
  -5 -10  -2    0.80    0.22 
  -5 -10  -2    1.07    0.37 
  -5 -10  -2    0.82    0.28 
  -5  10  -2    0.58    0.17 
   5  10   2    1.01    0.25 
   5  10   2    0.89    0.40 
   6 -10   2    3.27    0.34 
  -6 -10  -2    3.06    0.42 
   6  10   2    2.15    0.29 
   6  10   2    2.22    0.25 
  -6  10  -2    2.19    0.23 
  -6 -11   2    1.49    0.19 
   6 -11  -2    1.44    0.21 
  -6 -11   2    1.11    0.26 
  -5 -11   2    4.45    0.70 
   5 -11  -2    3.28    0.42 
  -5 -11   2    3.21    0.53 
  -5 -11   2    3.41    0.66 
  -5 -11   2    3.35    0.43 
  -5 -11   2    2.38    0.43 
   5  11  -2    2.04    0.47 
   5  11  -2    2.54    0.35 
  -5  11   2    2.95    0.36 
  -5  11   2    3.58    0.55 
  -4 -11   2   18.75    1.75 
  -4 -11   2   17.32    1.65 
  -4 -11   2   18.35    1.54 
   4 -11  -2   19.73    1.52 
  -4 -11   2   17.13    1.79 
  -4 -11   2   14.36    2.67 
  -4 -11   2   22.45    1.86 
  -4  11   2   14.82    1.47 
  -4  11   2   15.32    1.61 
  -4  11   2   15.34    1.23 
  -4  11   2   14.69    1.25 
  -4  11   2   15.29    1.58 
   4  11  -2   14.40    1.35 
  -4  11   2   15.93    1.22 
  -3 -11   2    2.08    0.95 
  -3 -11   2    1.74    0.44 
  -3 -11   2    1.59    0.44 
  -3 -11   2    1.75    0.35 
   3 -11  -2    2.37    0.39 
  -3 -11   2    2.56    0.63 
  -3 -11   2    2.16    0.59 
   3 -11  -2    3.03    0.62 
  -3 -11   2    2.16    0.55 
  -3  11   2    1.62    0.36 
  -3  11   2    1.83    0.37 
  -3  11   2    1.65    0.52 
   3  11  -2    2.37    0.63 
  -3  11   2    1.43    0.54 
  -3  11   2    2.00    0.34 
   3  11  -2    1.98    0.53 
  -2 -11   2   14.33    1.40 
  -2 -11   2   15.34    2.04 
  -2 -11   2   15.45    1.69 
  -2 -11   2   18.32    1.35 
   2 -11  -2   15.22    1.41 
  -2 -11   2   15.86    1.49 
   2 -11  -2   14.75    1.39 
   2 -11  -2   17.99    1.56 
  -2 -11   2   17.29    1.99 
  -2 -11   2   18.52    1.55 
  -2 -11   2   15.48    1.32 
  -2  11   2   14.49    1.39 
  -2  11   2   14.67    1.18 
  -2  11   2   16.41    1.26 
   2  11  -2   15.73    1.23 
  -2  11   2   13.56    1.48 
  -2  11   2   14.42    1.20 
   2  11  -2   12.22    1.26 
   1 -11  -2   15.55    1.42 
  -1 -11   2   14.43    1.37 
  -1 -11   2   14.66    1.37 
   1 -11  -2   11.97    1.25 
   1 -11  -2   14.43    1.27 
  -1 -11   2   14.11    1.19 
  -1 -11   2   13.63    1.31 
  -1 -11   2   13.60    1.35 
  -1 -11   2   14.35    1.30 
   1 -11  -2   16.04    1.13 
  -1 -11   2   14.12    1.22 
   1 -11  -2   15.40    1.40 
  -1 -11   2   13.36    1.70 
  -1  11   2   12.34    1.07 
  -1  11   2   13.21    1.21 
   1  11  -2   11.71    1.04 
  -1  11   2   12.81    1.02 
  -1  11   2   13.72    1.37 
  -1  11   2   11.92    1.04 
   0 -11   2   11.79    1.18 
   0 -11   2   14.96    1.29 
   0 -11   2   12.32    1.23 
   0 -11  -2   17.32    1.14 
   0 -11  -2   14.45    1.82 
   0 -11  -2   14.12    1.29 
   0 -11   2   15.11    1.38 
   0 -11   2   15.92    1.40 
   0 -11  -2   15.72    1.41 
   0 -11   2   13.23    1.73 
   0 -11  -2   14.94    1.36 
   0  11   2   12.61    1.02 
   0  11   2   11.87    1.01 
   0  11  -2   11.50    0.99 
   0  11  -2   11.56    1.05 
   0  11   2   11.15    1.45 
   0  11   2   10.53    1.06 
   0  11   2   15.25    1.34 
   1 -11   2    3.04    0.49 
  -1 -11  -2    4.31    1.08 
  -1 -11  -2    2.37    0.48 
   1 -11   2    3.39    0.36 
   1 -11   2    2.74    0.55 
  -1 -11  -2    3.24    0.57 
  -1 -11  -2    3.11    0.59 
   1 -11   2    3.04    0.62 
   1 -11   2    2.93    0.48 
  -1 -11  -2    3.51    0.62 
  -1 -11  -2    2.83    0.39 
  -1  11  -2    2.56    0.38 
  -1  11  -2    3.16    0.54 
   1  11   2    2.84    0.69 
   1  11   2    3.32    0.85 
   1  11   2    3.71    0.67 
   1  11   2    2.79    0.41 
  -1  11  -2    2.86    0.58 
   1  11   2    3.30    0.56 
  -1  11  -2    2.57    0.41 
  -2 -11  -2    6.76    0.95 
  -2 -11  -2    7.90    0.86 
   2 -11   2    6.97    0.90 
  -2 -11  -2    6.97    0.78 
  -2 -11  -2    4.86    1.09 
   2 -11   2    7.01    0.94 
   2 -11   2    7.02    0.93 
  -2 -11  -2    7.93    1.00 
  -2  11  -2    6.91    0.83 
  -2  11  -2    5.93    0.66 
  -2  11  -2    5.19    0.65 
   2  11   2    6.42    0.68 
  -2  11  -2    6.44    0.67 
   2  11   2    6.85    1.27 
   2  11   2    6.98    0.82 
   2  11   2    7.78    1.11 
  -3 -11  -2    8.79    1.02 
  -3 -11  -2    8.95    0.90 
  -3 -11  -2    9.17    1.14 
   3 -11   2    9.59    1.05 
  -3 -11  -2    9.16    1.07 
   3 -11   2    9.38    0.85 
  -3 -11  -2    8.37    0.98 
   3 -11   2    8.93    0.92 
  -3 -11  -2    8.22    1.62 
   3 -11   2    9.25    1.01 
  -3  11  -2    6.80    0.74 
   3  11   2    9.80    1.81 
   3  11   2    8.48    0.81 
  -3  11  -2    7.11    0.74 
  -3  11  -2    7.64    0.99 
   3  11   2    8.10    0.96 
  -3  11  -2    8.06    0.79 
  -4 -11  -2    0.13    0.23 
  -4 -11  -2    0.29    0.17 
  -4 -11  -2    0.16    0.25 
   4 -11   2    0.16    0.14 
   4 -11   2    0.12    0.30 
  -4 -11  -2    0.12    0.20 
   4 -11   2   -0.19    0.26 
   4  11   2    0.37    0.26 
  -4  11  -2   -0.23    0.43 
  -4  11  -2    0.29    0.17 
   4  11   2   -0.19    0.22 
  -4  11  -2    0.33    0.47 
   4  11   2    0.17    0.32 
  -4  11  -2    0.44    0.22 
  -4  11  -2    0.24    0.15 
  -5 -11  -2    3.69    0.51 
  -5 -11  -2    3.41    0.67 
   5 -11   2    2.44    0.44 
  -5 -11  -2    1.86    0.41 
   5  11   2    1.43    0.26 
   5  11   2    2.55    0.36 
  -5  11  -2    1.29    0.29 
   5  11   2    1.87    0.46 
  -5 -12   2    0.72    0.28 
  -5 -12   2    0.73    0.29 
  -5 -12   2    0.63    0.24 
  -5 -12   2    0.18    0.28 
   5 -12  -2    1.17    0.22 
  -5  12   2    0.46    0.14 
   5  12  -2    1.82    0.42 
  -5  12   2    0.66    0.44 
  -4 -12   2    2.11    0.49 
  -4 -12   2    1.65    0.43 
  -4 -12   2    0.97    0.56 
   4 -12  -2    1.52    0.28 
  -4 -12   2    0.81    0.35 
  -4 -12   2    1.41    0.28 
  -4  12   2    1.16    0.23 
   4  12  -2    0.41    0.31 
  -4  12   2    1.61    0.44 
  -4  12   2    1.99    0.32 
  -4  12   2    1.47    0.59 
  -4  12   2    0.62    0.76 
  -4  12   2    1.07    0.23 
   3 -12  -2   13.27    1.09 
  -3 -12   2   13.30    1.34 
   3 -12  -2   13.34    1.33 
  -3 -12   2   12.97    1.12 
  -3 -12   2   13.71    1.31 
  -3 -12   2   11.12    1.24 
  -3 -12   2   12.27    2.03 
  -3 -12   2   13.96    1.44 
   3  12  -2   12.17    1.44 
  -3  12   2   12.03    1.00 
  -3  12   2   11.34    1.56 
  -3  12   2   11.53    1.01 
  -3  12   2   10.65    1.29 
  -3  12   2   11.16    1.04 
  -2 -12   2    4.76    0.69 
  -2 -12   2    5.71    0.88 
  -2 -12   2    6.59    1.67 
  -2 -12   2    5.43    0.77 
   2 -12  -2    7.02    0.93 
  -2 -12   2    5.44    0.77 
   2 -12  -2    6.18    0.59 
  -2 -12   2    5.90    0.75 
  -2 -12   2    6.60    0.67 
   2 -12  -2    6.28    0.87 
   2 -12  -2    4.99    0.77 
  -2 -12   2    6.50    0.84 
  -2  12   2    4.67    0.94 
  -2  12   2    5.47    0.63 
  -2  12   2    5.96    0.82 
  -2  12   2    5.91    0.74 
   2  12  -2    5.29    0.70 
  -2  12   2    5.31    0.59 
  -1 -12   2   59.36    4.55 
   1 -12  -2   62.37    4.68 
   1 -12  -2   68.43    5.46 
   1 -12  -2   58.74    4.63 
  -1 -12   2   57.78    4.58 
  -1 -12   2   60.25    5.28 
  -1 -12   2   77.10    5.05 
  -1 -12   2   65.18    4.76 
  -1 -12   2   61.63    4.82 
   1 -12  -2   74.58    4.94 
  -1 -12   2   78.71    5.55 
  -1  12   2   60.59    4.13 
  -1  12   2   57.55    4.09 
  -1  12   2   59.00    4.47 
   1  12  -2   51.48    4.09 
  -1  12   2   61.26    4.32 
  -1  12   2   57.18    4.06 
   0 -12   2    3.91    0.65 
   0 -12   2    3.50    0.58 
   0 -12  -2    4.39    1.22 
   0 -12  -2    4.31    0.67 
   0 -12  -2    4.41    0.43 
   0 -12   2    3.88    0.67 
   0 -12  -2    3.54    0.60 
   0 -12   2    4.06    0.62 
   0 -12  -2    3.01    0.57 
   0 -12   2    4.87    0.79 
   0  12   2    3.17    0.43 
   0  12   2    3.70    0.59 
   0  12   2    3.00    0.44 
   0  12  -2    3.69    0.51 
   0  12   2    4.76    0.81 
   0  12  -2    2.80    0.41 
   0  12   2    2.40    0.37 
   1 -12   2   13.01    1.23 
   1 -12   2   11.61    0.88 
  -1 -12  -2    9.74    1.08 
  -1 -12  -2   12.79    1.26 
  -1 -12  -2   10.98    1.14 
   1 -12   2    9.91    1.19 
  -1 -12  -2   11.01    1.70 
  -1 -12  -2   10.51    0.90 
  -1 -12  -2   10.64    1.17 
   1  12   2    9.98    0.84 
   1  12   2    9.99    0.99 
   1  12   2    7.93    1.41 
   1  12   2    8.85    1.02 
   1  12   2    9.04    1.13 
  -1  12  -2    8.43    0.94 
  -1  12  -2    7.51    0.85 
  -1  12  -2    9.23    0.84 
   1  12   2    7.65    1.21 
  -1  12  -2   10.18    0.84 
  -2 -12  -2   15.93    1.56 
   2 -12   2   17.86    1.62 
   2 -12   2   15.46    1.47 
   2 -12   2   16.01    1.55 
  -2 -12  -2   17.71    1.55 
  -2 -12  -2   15.39    1.52 
   2 -12   2   15.74    1.44 
  -2 -12  -2   17.21    1.66 
   2 -12   2   17.24    1.29 
  -2 -12  -2   15.78    1.37 
  -2 -12  -2   17.07    2.08 
   2  12   2   13.48    1.62 
   2  12   2   14.66    1.21 
  -2  12  -2   12.27    1.15 
   2  12   2   14.85    1.34 
  -2  12  -2   13.10    1.17 
  -2  12  -2   13.92    1.38 
  -2  12  -2   16.22    1.24 
  -3 -12  -2    7.76    0.80 
   3 -12   2    6.80    0.83 
  -3 -12  -2    7.04    0.89 
   3 -12   2    8.26    0.74 
  -3 -12  -2    7.92    1.04 
  -3 -12  -2    8.83    1.01 
  -3 -12  -2    7.10    1.50 
   3 -12   2    7.52    0.96 
  -3 -12  -2    8.38    0.93 
   3 -12   2    7.73    0.91 
   3  12   2    7.92    0.77 
   3  12   2    6.18    0.93 
  -3  12  -2    5.46    0.99 
   3  12   2    7.86    1.36 
  -3  12  -2    6.46    0.69 
  -3  12  -2    5.98    0.70 
  -3  12  -2    7.07    0.70 
  -3  12  -2    6.45    1.01 
  -4 -12  -2    4.58    0.64 
   4 -12   2    4.80    0.69 
   4 -12   2    4.30    0.51 
   4 -12   2    5.91    0.80 
  -4 -12  -2    4.65    0.69 
  -4 -12  -2    4.13    0.72 
  -4 -12  -2    5.21    0.57 
  -4  12  -2    3.99    0.48 
  -4  12  -2    5.66    1.01 
  -4  12  -2    4.37    0.48 
   4  12   2    5.59    0.59 
  -4  12  -2    3.84    0.78 
  -4  12  -2    3.97    0.52 
   4  12   2    3.73    0.67 
  -5 -12  -2    8.74    0.95 
   5 -12   2   11.32    0.85 
  -5 -12  -2    9.97    0.90 
  -5 -12  -2   10.40    0.98 
  -5 -12  -2   10.91    0.87 
   5  12   2    7.52    0.74 
  -5  12  -2    9.35    0.71 
  -5 -13   2    1.27    0.28 
  -5 -13   2    1.09    0.19 
  -5 -13   2    1.17    0.33 
   5 -13  -2    1.40    0.22 
  -5  13   2    1.02    0.16 
   4 -13  -2    2.24    0.33 
  -4 -13   2    2.65    0.38 
  -4 -13   2    2.55    0.47 
  -4 -13   2    2.46    0.57 
  -4 -13   2    1.98    0.44 
  -4  13   2    2.35    0.31 
  -4  13   2    1.31    0.54 
   4  13  -2    3.28    0.54 
  -4  13   2    1.73    0.31 
  -4  13   2    1.98    1.07 
  -4  13   2    1.22    0.37 
  -4  13   2    1.47    0.25 
  -3 -13   2    8.68    0.76 
  -3 -13   2    7.06    0.92 
  -3 -13   2    6.83    0.87 
  -3 -13   2    5.85    1.70 
  -3 -13   2    7.32    0.99 
  -3 -13   2    8.25    0.94 
   3 -13  -2    7.98    0.73 
   3 -13  -2    9.58    1.01 
  -3  13   2    6.61    0.67 
  -3  13   2    7.23    1.15 
  -3  13   2    6.55    0.92 
  -3  13   2    6.72    0.95 
  -3  13   2    6.13    0.65 
  -3  13   2    6.57    0.72 
   2 -13  -2    5.87    0.73 
   2 -13  -2    6.72    0.87 
  -2 -13   2    5.19    1.48 
  -2 -13   2    5.75    0.77 
  -2 -13   2    6.18    0.89 
   2 -13  -2    6.02    0.87 
   2 -13  -2    6.84    0.61 
  -2 -13   2    5.43    0.67 
  -2 -13   2    5.73    0.80 
  -2 -13   2    6.75    0.79 
  -2 -13   2    6.18    0.81 
  -2  13   2    5.07    0.98 
  -2  13   2    5.53    0.60 
  -2  13   2    5.41    0.61 
  -2  13   2    5.06    0.89 
   2  13  -2    7.97    0.82 
  -2  13   2    5.76    0.65 
  -1 -13   2    7.61    0.93 
  -1 -13   2    6.72    0.76 
  -1 -13   2    7.20    0.86 
  -1 -13   2    6.43    0.82 
   1 -13  -2    8.04    0.98 
   1 -13  -2    8.34    0.67 
  -1 -13   2    6.92    0.86 
   1 -13  -2    6.90    0.83 
  -1 -13   2    7.60    0.93 
  -1 -13   2    4.24    1.22 
  -1 -13   2    7.61    0.93 
   1 -13  -2    6.37    0.82 
   1 -13  -2    7.63    0.93 
  -1  13   2    6.17    0.64 
  -1  13   2    7.20    1.03 
  -1  13   2    6.33    0.68 
   1  13  -2    5.34    0.90 
  -1  13   2    5.75    0.68 
   1  13  -2    5.72    0.66 
  -1  13   2    6.96    0.88 
   1  13  -2    8.01    0.77 
   0 -13   2    8.91    0.99 
   0 -13   2   10.76    1.18 
   0 -13   2   11.04    1.16 
   0 -13  -2   10.46    1.09 
   0 -13   2   10.52    1.13 
   0 -13  -2   11.86    0.88 
   0 -13   2    9.84    1.07 
   0 -13  -2   10.09    1.11 
   0 -13  -2   11.77    1.19 
   0  13   2    8.99    1.15 
   0  13   2    9.66    0.83 
   0  13  -2    8.03    0.90 
   0  13  -2    8.31    0.78 
   0  13   2    8.25    0.82 
   0  13   2    8.61    0.95 
   0  13   2    6.60    0.86 
   0  13   2    8.22    0.99 
   1 -13   2    1.47    0.50 
   1 -13   2    1.67    0.42 
  -1 -13  -2    0.98    0.32 
  -1 -13  -2    1.52    0.43 
   1 -13   2    0.90    0.32 
  -1 -13  -2    1.19    0.40 
  -1 -13  -2    0.80    1.05 
   1 -13   2    1.40    0.21 
  -1 -13  -2    1.30    0.36 
   1 -13   2    1.60    0.48 
  -1 -13  -2    1.98    0.50 
   1  13   2    1.02    0.37 
   1  13   2    1.37    0.47 
   1  13   2    1.29    0.38 
  -1  13  -2    0.77    0.27 
  -1  13  -2    1.27    0.40 
  -1  13  -2    0.48    0.27 
   1  13   2    0.83    0.57 
   1  13   2    1.79    0.37 
   1  13   2    1.50    1.07 
  -1  13  -2    0.92    0.25 
   2 -13   2   11.85    1.15 
  -2 -13  -2   11.71    1.21 
  -2 -13  -2   12.85    1.36 
   2 -13   2   12.72    1.28 
   2 -13   2   10.99    1.15 
  -2 -13  -2   11.53    1.09 
   2 -13   2   12.42    1.29 
  -2 -13  -2   12.17    1.28 
  -2 -13  -2   12.41    1.24 
   2 -13   2   12.94    0.99 
  -2 -13  -2   12.79    2.09 
   2  13   2    7.32    1.05 
  -2  13  -2    9.13    0.87 
  -2  13  -2    9.27    0.84 
  -2  13  -2   11.02    1.20 
  -2  13  -2    9.94    0.91 
   2  13   2    7.05    1.76 
   2  13   2   11.47    0.93 
   2  13   2   11.22    1.23 
   2  13   2    6.91    1.33 
  -3 -13  -2    1.40    0.40 
  -3 -13  -2    1.02    0.33 
   3 -13   2    1.70    0.39 
  -3 -13  -2    1.73    0.52 
   3 -13   2    0.92    0.29 
  -3 -13  -2    1.23    0.30 
   3 -13   2    1.60    0.41 
  -3 -13  -2    1.16    0.33 
   3 -13   2    1.17    0.24 
  -3  13  -2    0.82    0.23 
   3  13   2    1.52    0.52 
   3  13   2    1.91    0.37 
  -3  13  -2    1.60    0.30 
  -3  13  -2    1.05    0.45 
  -3  13  -2    1.49    0.31 
  -3  13  -2    1.11    0.56 
  -4 -13  -2    3.81    0.68 
  -4 -13  -2    4.15    0.64 
  -4 -13  -2    4.04    0.57 
   4 -13   2    4.14    0.44 
  -4 -13  -2    3.83    0.70 
  -4  13  -2    2.55    0.64 
  -4  13  -2    2.64    0.71 
  -4  13  -2    3.44    0.40 
  -4  13  -2    3.42    0.41 
  -4  13  -2    3.07    0.38 
   4  13   2    3.34    0.44 
   4  13   2    2.84    0.60 
  -5 -13  -2    9.71    0.82 
  -5 -13  -2    9.23    0.97 
  -5 -13  -2   10.47    0.77 
  -5 -13  -2    8.97    0.88 
   5 -13   2   10.40    0.76 
   5  13   2    6.57    0.63 
   5  13   2    5.80    0.56 
  -5  13  -2    8.35    0.58 
  -5 -14   2    1.12    0.26 
   5 -14  -2    1.41    0.16 
  -5 -14   2    0.78    0.19 
  -5  14   2    0.55    0.11 
  -4 -14   2    2.92    0.51 
   4 -14  -2    4.41    0.48 
  -4 -14   2    3.43    0.40 
  -4 -14   2    4.34    0.72 
  -4  14   2    2.52    0.58 
  -4  14   2    1.83    0.36 
  -4  14   2    1.99    0.32 
  -4  14   2    2.77    0.32 
  -4  14   2    2.58    0.50 
   3 -14  -2   17.29    1.52 
  -3 -14   2   16.43    1.46 
  -3 -14   2   16.23    1.58 
  -3 -14   2   13.63    1.38 
  -3 -14   2   15.39    1.45 
   3 -14  -2   15.84    1.23 
  -3 -14   2   15.89    1.23 
  -3  14   2   13.42    1.54 
  -3  14   2   14.74    1.53 
  -3  14   2   14.27    1.14 
  -3  14   2   13.20    1.11 
  -3  14   2   13.24    1.18 
  -3  14   2   13.40    1.38 
  -2 -14   2    3.57    0.62 
  -2 -14   2    4.23    1.02 
  -2 -14   2    4.73    0.67 
  -2 -14   2    3.95    0.86 
   2 -14  -2    4.55    0.56 
   2 -14  -2    4.58    0.71 
  -2  14   2    4.32    0.53 
  -2  14   2    3.67    0.51 
   2  14  -2    3.59    0.64 
  -2  14   2    3.69    0.68 
   1 -14  -2    1.17    0.42 
   1 -14  -2    1.41    0.24 
  -1 -14   2    1.36    0.39 
   1 -14  -2    1.78    0.45 
   1 -14  -2    1.03    0.32 
  -1 -14   2    0.66    0.39 
  -1 -14   2    1.04    0.35 
  -1 -14   2    1.23    0.41 
  -1 -14   2    1.69    0.45 
  -1 -14   2    1.25    0.35 
  -1  14   2    1.03    0.25 
   1  14  -2    1.11    0.29 
  -1  14   2    1.09    0.27 
  -1  14   2    1.22    0.37 
  -1  14   2    1.38    0.26 
   0 -14   2   46.84    3.51 
   0 -14  -2   45.03    3.53 
   0 -14   2   45.80    3.42 
   0 -14  -2   42.07    3.39 
   0 -14   2   45.24    3.47 
   0 -14   2   40.03    3.29 
   0 -14  -2   46.45    3.48 
   0 -14  -2   48.14    3.14 
   0 -14   2   46.46    3.54 
   0 -14  -2   43.97    3.41 
   0  14   2   37.60    3.15 
   0  14   2   39.51    2.86 
   0  14  -2   37.47    2.97 
   0  14  -2   39.07    2.83 
   0  14   2   40.97    3.06 
   0  14   2   40.72    3.09 
   0  14  -2   38.23    3.22 
   0  14   2   35.89    2.81 
   0  14   2   39.50    2.80 
   1 -14   2   11.90    1.26 
   1 -14   2   15.46    1.39 
   1 -14   2   14.42    1.42 
  -1 -14  -2   15.12    1.39 
   1 -14   2   14.28    1.35 
  -1 -14  -2   13.96    1.40 
  -1 -14  -2   12.91    1.31 
  -1 -14  -2   13.28    2.27 
   1 -14   2   16.26    1.49 
  -1 -14  -2   16.17    1.50 
  -1 -14  -2   14.44    1.39 
  -1  14  -2   10.63    1.02 
   1  14   2   12.04    1.07 
   1  14   2   11.36    1.63 
   1  14   2   12.04    1.34 
   1  14   2   12.75    1.05 
  -1  14  -2   12.19    1.34 
  -1  14  -2   10.97    1.04 
  -1  14  -2   12.49    1.02 
   1  14   2   12.92    1.27 
   2 -14   2    3.63    0.37 
  -2 -14  -2    2.41    0.52 
   2 -14   2    4.06    0.68 
  -2 -14  -2    2.86    0.52 
  -2 -14  -2    1.37    1.14 
   2 -14   2    4.20    0.60 
   2 -14   2    4.13    0.67 
  -2 -14  -2    3.81    0.62 
  -2 -14  -2    2.72    0.60 
  -2  14  -2    2.23    0.67 
  -2  14  -2    3.22    0.64 
   2  14   2    2.46    0.42 
  -2  14  -2    2.79    0.44 
  -2  14  -2    3.20    0.45 
   2  14   2    2.64    0.58 
   2  14   2    3.25    0.47 
  -2  14  -2    2.91    0.40 
  -3 -14  -2    3.69    0.61 
  -3 -14  -2    4.04    0.60 
   3 -14   2    3.90    0.76 
   3 -14   2    4.51    0.67 
  -3 -14  -2    4.72    0.74 
  -3 -14  -2    4.83    0.69 
   3 -14   2    4.68    0.44 
   3 -14   2    3.73    0.59 
   3  14   2    4.10    0.55 
  -3  14  -2    3.44    0.68 
  -3  14  -2    3.98    0.51 
  -3  14  -2    4.09    0.48 
  -3  14  -2    4.18    0.46 
  -3  14  -2    2.98    0.69 
  -4 -14  -2    4.23    0.60 
  -4 -14  -2    5.04    0.47 
  -4 -14  -2    4.23    0.60 
  -4 -14  -2    4.53    0.67 
  -4  14  -2    3.82    0.41 
  -4  14  -2    3.51    0.44 
   4  14   2    2.27    0.58 
  -4  14  -2    4.16    0.68 
  -4  14  -2    4.48    0.76 
  -4  14  -2    4.01    0.40 
  -4 -15   2   12.47    1.10 
  -4 -15   2   14.80    1.26 
   4 -15  -2   14.46    1.02 
  -4 -15   2   12.73    1.15 
  -4  15   2   10.36    1.04 
  -4  15   2   11.34    0.86 
  -4  15   2   12.57    0.90 
   3 -15  -2    1.98    0.42 
  -3 -15   2    1.62    0.39 
  -3 -15   2    2.55    0.47 
   3 -15  -2    2.61    0.30 
  -3 -15   2    1.78    0.39 
  -3 -15   2    2.65    0.57 
  -3  15   2    1.47    0.44 
  -3  15   2    2.02    0.56 
  -3  15   2    1.74    0.31 
  -3  15   2    1.65    0.28 
  -3  15   2    1.92    0.29 
  -3  15   2    1.94    0.61 
  -2 -15   2   16.89    1.59 
   2 -15  -2   17.28    1.25 
  -2 -15   2   13.57    1.36 
   2 -15  -2   18.35    1.58 
  -2 -15   2   16.41    1.50 
  -2 -15   2   16.86    1.47 
  -2 -15   2   15.95    1.51 
   2 -15  -2   16.37    1.42 
   2 -15  -2   16.80    1.51 
  -2  15   2   14.88    1.25 
  -2  15   2   13.66    1.51 
  -2  15   2   14.38    1.18 
  -2  15   2   15.63    1.44 
  -2  15   2   12.78    1.43 
  -2  15   2   14.60    1.16 
  -1 -15   2    0.86    0.35 
   1 -15  -2    1.16    0.33 
  -1 -15   2    1.35    0.49 
   1 -15  -2    0.92    0.36 
  -1 -15   2    1.11    0.39 
  -1 -15   2    1.18    0.31 
   1 -15  -2    1.47    0.43 
  -1 -15   2    1.81    0.41 
   1 -15  -2    1.19    0.21 
  -1  15   2    0.97    0.25 
   1  15  -2    0.93    0.60 
  -1  15   2    1.20    0.42 
  -1  15   2    0.75    0.20 
   1  15  -2    1.22    0.31 
  -1  15   2    1.25    0.46 
  -1  15   2    1.36    0.28 
  -1  15   2    0.62    0.34 
   1  15  -2    1.42    0.42 
   0 -15  -2   21.85    1.87 
   0 -15  -2   25.60    2.17 
   0 -15   2   23.39    1.96 
   0 -15  -2   23.21    1.93 
   0 -15  -2   25.52    2.02 
   0 -15  -2   20.55    1.84 
   0 -15   2   23.29    2.10 
   0 -15   2   18.17    1.74 
   0 -15   2   21.87    1.92 
   0 -15   2   21.19    1.93 
   0  15   2   19.92    1.71 
   0  15   2   18.52    1.50 
   0  15   2   18.66    1.81 
   0  15  -2   18.16    1.63 
   0  15   2   19.25    1.45 
   0  15  -2   17.26    1.79 
   0  15   2   19.39    1.49 
   0  15  -2   16.44    1.46 
   0  15  -2   18.76    1.49 
   0  15   2   19.58    1.71 
   1 -15   2   46.00    3.32 
  -1 -15  -2   44.79    3.40 
  -1 -15  -2   46.02    3.35 
  -1 -15  -2   45.75    3.47 
   1 -15   2   44.21    3.39 
   1 -15   2   43.23    3.30 
  -1 -15  -2   40.02    3.25 
   1 -15   2   37.80    3.19 
  -1 -15  -2   44.61    3.34 
   1 -15   2   43.67    3.40 
  -1  15  -2   37.20    2.75 
  -1  15  -2   38.82    2.83 
   1  15   2   38.77    3.01 
  -1  15  -2   38.51    3.24 
  -1  15  -2   37.46    2.79 
   1  15   2   42.60    2.84 
   1  15   2   36.55    2.78 
  -1  15  -2   37.92    3.01 
  -2 -15  -2   11.34    1.19 
  -2 -15  -2   11.33    1.18 
   2 -15   2   12.67    1.24 
   2 -15   2   12.38    1.15 
   2 -15   2   12.72    1.26 
   2 -15   2   12.49    1.18 
   2 -15   2   11.70    1.13 
  -2 -15  -2   13.57    1.34 
   2 -15   2   11.88    0.88 
  -2 -15  -2   12.43    1.19 
  -2  15  -2   10.31    0.89 
   2  15   2   10.32    0.94 
  -2  15  -2   10.86    1.29 
   2  15   2    9.33    0.93 
  -2  15  -2    9.65    0.85 
  -2  15  -2    9.95    1.11 
   2  15   2    9.80    1.09 
  -2  15  -2   10.21    1.00 
  -3 -15  -2   13.68    1.26 
  -3 -15  -2   11.87    1.18 
  -3 -15  -2   13.64    1.34 
  -3 -15  -2   12.22    1.18 
   3 -15   2   14.31    1.04 
   3 -15   2   13.34    1.14 
  -3  15  -2   10.37    1.29 
  -3  15  -2   10.92    0.98 
   3  15   2   11.16    0.97 
   3  15   2   11.02    0.99 
  -3  15  -2   12.67    1.01 
  -3  15  -2   11.71    0.96 
  -3  15  -2   11.98    1.19 
  -4 -15  -2    3.41    0.50 
   4 -15   2    3.51    0.28 
  -4 -15  -2    3.25    0.42 
  -4 -15  -2    3.26    0.45 
  -4  15  -2    3.13    0.30 
  -4  15  -2    2.56    0.28 
  -4  15  -2    2.20    0.40 
  -4  15  -2    2.12    0.37 
   4  15   2    2.64    0.40 
  -4 -16   2    3.77    0.43 
  -4 -16   2    4.66    0.52 
  -4 -16   2    5.28    0.54 
  -4  16   2    4.16    0.36 
  -3 -16   2   -0.11    0.27 
  -3 -16   2   -0.03    0.18 
  -3 -16   2    0.17    0.19 
   3 -16  -2    0.06    0.09 
  -3  16   2    0.14    0.11 
  -3  16   2   -0.12    0.15 
  -3  16   2    0.73    0.51 
  -3  16   2    0.03    0.12 
  -3  16   2   -0.03    0.49 
  -3  16   2    0.14    0.19 
  -2 -16   2    4.43    0.61 
   2 -16  -2    4.16    0.64 
  -2 -16   2    2.92    0.58 
  -2 -16   2    3.30    0.57 
  -2 -16   2    3.51    0.61 
   2 -16  -2    3.58    0.50 
  -2 -16   2    3.18    0.63 
   2 -16  -2    3.00    0.51 
   2 -16  -2    3.45    0.37 
  -2  16   2    2.76    0.68 
  -2  16   2    2.59    0.55 
  -2  16   2    3.47    0.42 
  -2  16   2    3.78    0.68 
  -2  16   2    3.59    0.45 
  -2  16   2    2.90    0.39 
   1 -16  -2    9.43    0.99 
  -1 -16   2    8.67    0.98 
   1 -16  -2    8.17    0.97 
   1 -16  -2    8.20    0.91 
  -1 -16   2    8.24    0.91 
  -1 -16   2    9.43    1.01 
  -1 -16   2    9.03    0.95 
   1 -16  -2    8.84    0.98 
  -1  16   2    7.57    0.91 
  -1  16   2    7.35    0.92 
   1  16  -2    7.92    0.74 
  -1  16   2    7.51    0.75 
  -1  16   2    7.96    0.69 
   1  16  -2    6.94    0.89 
  -1  16   2    7.30    0.72 
  -1  16   2    7.25    1.10 
   0 -16  -2    8.96    0.98 
   0 -16   2   10.06    1.05 
   0 -16  -2   10.44    1.09 
   0 -16  -2   11.81    1.12 
   0 -16   2    9.98    1.08 
   0 -16  -2    9.15    0.97 
   0 -16   2    7.20    1.02 
   0 -16   2    9.35    1.02 
   0 -16   2    9.88    1.00 
   0  16  -2    7.43    0.80 
   0  16   2    8.89    0.79 
   0  16  -2    7.85    0.86 
   0  16   2    8.56    0.80 
   0  16   2    8.06    0.96 
   0  16  -2    7.64    0.92 
   0  16   2    8.79    1.19 
  -1 -16  -2    4.04    0.64 
  -1 -16  -2    3.04    0.54 
   1 -16   2    4.41    0.65 
  -1 -16  -2    3.69    0.60 
  -1 -16  -2    3.27    0.54 
   1 -16   2    4.70    0.67 
   1 -16   2    3.63    0.59 
   1 -16   2    4.41    0.60 
  -1 -16  -2    3.91    0.67 
   1 -16   2    3.31    0.51 
  -1  16  -2    2.43    0.57 
  -1  16  -2    3.97    0.51 
   1  16   2    3.24    0.47 
  -1  16  -2    3.62    0.60 
   1  16   2    3.47    0.60 
   1  16   2    3.06    0.56 
  -1  16  -2    2.87    0.41 
  -2 -16  -2    4.29    0.62 
  -2 -16  -2    4.70    0.71 
   2 -16   2    3.45    0.63 
   2 -16   2    4.11    0.87 
   2 -16   2    5.08    0.66 
  -2 -16  -2    5.17    0.63 
  -2 -16  -2    4.72    0.70 
   2 -16   2    5.19    0.65 
  -2  16  -2    4.28    0.71 
  -2  16  -2    4.34    0.50 
  -2  16  -2    4.90    0.85 
   2  16   2    3.68    0.49 
  -2  16  -2    4.77    0.50 
   2  16   2    3.59    0.65 
   2  16   2    3.81    0.51 
  -3 -16  -2    1.66    0.34 
  -3 -16  -2    2.94    0.66 
   3 -16   2    1.69    0.50 
  -3 -16  -2    1.65    0.33 
   3 -16   2    1.53    0.31 
  -3 -16  -2    2.37    0.52 
  -3  16  -2    1.52    0.28 
  -3  16  -2    1.35    0.28 
   3  16   2    1.23    0.28 
  -3  16  -2    1.31    0.21 
  -3  16  -2    1.28    0.37 
   3  16   2    2.15    0.35 
  -3  16  -2    1.86    0.52 
  -3  16  -2    0.83    0.54 
  -4 -16  -2    0.81    0.21 
  -4 -16  -2    0.91    0.20 
  -4 -16  -2    1.12    0.19 
  -4  16  -2    0.76    0.12 
   3 -17  -2    0.43    0.18 
  -3 -17   2    0.69    0.23 
  -3 -17   2    0.46    0.25 
  -3  17   2    0.45    0.12 
  -3  17   2    0.08    0.17 
  -3  17   2    0.46    0.21 
  -3  17   2    0.61    0.21 
  -2 -17   2    2.66    0.47 
  -2 -17   2    3.23    0.52 
   2 -17  -2    1.89    0.39 
  -2 -17   2    2.88    0.53 
   2 -17  -2    2.66    0.43 
  -2  17   2    2.35    0.62 
  -2  17   2    3.17    0.37 
  -2  17   2    2.07    0.32 
  -2  17   2    0.98    0.50 
  -2  17   2    1.57    0.41 
  -2  17   2    2.50    0.29 
   1 -17  -2    0.86    0.34 
  -1 -17   2    0.47    0.21 
  -1 -17   2    0.49    0.28 
   1 -17  -2    0.63    0.27 
  -1 -17   2    0.48    0.24 
  -1 -17   2    0.64    0.28 
   1 -17  -2    0.54    0.23 
  -1  17   2    0.42    0.33 
  -1  17   2   -0.31    0.49 
  -1  17   2    0.73    0.19 
   1  17  -2    0.51    0.67 
   1  17  -2    0.70    0.23 
  -1  17   2    0.68    0.21 
  -1  17   2    0.66    0.27 
  -1  17   2    0.75    0.29 
   0 -17  -2    0.30    0.28 
   0 -17   2    0.38    0.23 
   0 -17  -2    0.16    0.25 
   0 -17   2    0.15    0.19 
   0 -17   2    0.37    0.22 
   0 -17   2    0.34    0.24 
   0 -17  -2    0.39    0.26 
   0 -17  -2    0.16    0.21 
   0  17   2    0.51    1.32 
   0  17   2    0.95    0.36 
   0  17  -2   -0.08    0.18 
   0  17  -2    0.55    0.22 
   0  17  -2    0.38    0.93 
   0  17   2    0.37    0.30 
   0  17   2    0.10    0.15 
   0  17  -2    0.67    0.36 
   0  17  -2   -0.09    0.41 
   0  17   2    0.52    0.17 
  -1 -17  -2    2.32    0.39 
  -1 -17  -2    2.29    0.47 
   1 -17   2    3.24    0.68 
   1 -17   2    2.60    0.42 
   1 -17   2    3.14    0.51 
  -1 -17  -2    3.26    0.57 
  -1 -17  -2    2.04    0.42 
   1 -17   2    2.64    0.55 
  -1 -17  -2    1.92    0.39 
  -1  17  -2    2.53    0.50 
  -1  17  -2    2.88    0.66 
   1  17   2    2.35    0.35 
   1  17   2    2.24    0.35 
  -1  17  -2    2.49    0.53 
   1  17   2    2.25    0.53 
  -1  17  -2    2.26    0.34 
  -2 -17  -2    6.68    0.86 
   2 -17   2    9.17    0.80 
  -2 -17  -2    9.18    1.02 
   2 -17   2    7.77    1.06 
  -2 -17  -2    8.90    0.82 
  -2 -17  -2    8.69    0.84 
  -2  17  -2    8.93    1.06 
  -2  17  -2    8.10    0.65 
  -2  17  -2    7.94    0.68 
   2  17   2    7.37    0.69 
  -2  17  -2    7.42    0.95 
   2  17   2    7.58    0.71 
  -2  17  -2    7.03    1.03 
  -3 -17  -2    4.20    0.47 
  -3 -17  -2    4.91    0.49 
  -3 -17  -2    4.42    0.54 
  -3  17  -2    3.97    0.45 
  -3  17  -2    3.60    0.36 
  -3  17  -2    3.56    0.33 
  -2 -18   2    1.25    0.28 
  -2 -18   2    1.77    0.35 
  -2 -18   2    1.78    0.30 
   2 -18  -2    1.04    0.24 
  -2  18   2    1.05    0.16 
  -2  18   2    1.24    0.29 
  -2  18   2    0.92    0.16 
  -2  18   2    0.96    0.20 
  -1 -18   2    3.55    0.54 
  -1 -18   2    5.11    0.57 
   1 -18  -2    4.85    0.57 
  -1 -18   2    4.30    0.54 
   1 -18  -2    3.78    0.51 
   1 -18  -2    4.22    0.54 
   1 -18  -2    4.81    0.57 
  -1 -18   2    3.82    0.53 
  -1  18   2    3.80    0.39 
  -1  18   2    3.89    0.53 
  -1  18   2    3.69    0.43 
  -1  18   2    4.37    0.42 
   0 -18  -2    0.01    0.16 
   0 -18   2    0.09    0.17 
   0 -18  -2   -0.03    0.19 
   0 -18  -2   -0.13    0.16 
   0 -18   2    0.00    0.18 
   0 -18  -2    0.15    0.17 
   0 -18   2   -0.10    0.39 
   0 -18   2    0.13    0.17 
   0  18   2    0.21    0.12 
   0  18  -2   -0.01    0.15 
   0  18   2    0.12    0.14 
   0  18   2    1.41    0.39 
   0  18  -2    0.20    0.16 
  -1 -18  -2    0.40    0.24 
   1 -18   2    0.53    0.20 
  -1 -18  -2    0.78    0.25 
   1 -18   2    0.30    0.17 
   1 -18   2    0.47    0.19 
  -1 -18  -2    0.57    0.20 
   1  18   2    0.54    0.15 
  -1  18  -2   -0.10    0.22 
  -1  18  -2    0.10    0.14 
  -1  18  -2    0.59    0.17 
   1  18   2    0.35    0.17 
  -2 -18  -2    0.79    0.23 
   2 -18   2    0.82    0.24 
  -2 -18  -2    0.52    0.19 
  -2 -18  -2    0.49    0.17 
  -2  18  -2    0.78    0.17 
  -2  18  -2    0.24    0.20 
  -2  18  -2    0.57    0.16 
  -1 -19   2    0.74    0.20 
   1 -19  -2    0.77    0.26 
   1 -19  -2    0.61    0.18 
  -1 -19   2    0.68    0.18 
  -1  19   2    0.76    0.13 
   0 -19   2    0.25    0.15 
   0 -19  -2    0.18    0.15 
   0 -19  -2    0.13    0.14 
   0 -19   2    0.08    0.13 
   0 -19   2    0.06    0.13 
   0  19   2    0.03    0.10 
   0  19   2    0.12    0.18 
   1 -19   2    4.06    0.49 
  -1 -19  -2    4.16    0.47 
  -1 -19  -2    4.16    0.45 
  -1 -19  -2    3.44    0.41 
   1 -19   2    4.03    0.44 
   7   0  -3    8.81    0.61 
  -7   0   3    7.43    0.63 
   7   0  -3    8.28    0.61 
   7   0  -3    7.13    0.62 
  -7   0   3    7.66    0.84 
  -6   0   3    6.65    0.87 
   6   0  -3    5.41    0.55 
   6   0  -3    5.41    0.54 
  -6   0   3    5.91    0.57 
   6   0  -3    5.42    0.58 
   6   0  -3    4.83    0.73 
   5   0  -3    7.02    1.89 
   5   0  -3    8.98    2.23 
  -5   0   3    7.43    1.87 
  -5   0   3   10.14    1.02 
   5   0  -3    8.58    0.80 
  -5   0   3    9.89    1.02 
  -5   0   3   10.53    1.17 
  -5   0   3    8.14    0.84 
   5   0  -3    8.66    0.98 
   5   0  -3    8.62    0.81 
   5   0  -3    9.00    0.82 
  -4   0   3    0.47    0.29 
   4   0  -3    0.68    0.64 
  -4   0   3    0.15    0.22 
   4   0  -3    0.42    0.15 
  -4   0   3    0.88    0.31 
  -4   0   3    0.26    0.16 
  -4   0   3    0.06    0.69 
   4   0  -3    0.07    0.21 
   4   0  -3    0.82    0.64 
  -4   0   3    0.41    0.35 
   3   0  -3   -2.78    3.21 
   3   0  -3    0.04    0.14 
   3   0  -3    0.41    0.47 
  -3   0   3    0.17    0.17 
   3   0  -3    0.13    0.13 
   3   0  -3    0.28    0.44 
  -3   0   3   -1.95    2.49 
  -2   0   3   89.79    6.33 
   2   0  -3   91.24    6.95 
   2   0  -3   81.36    5.93 
   2   0  -3   73.44    5.50 
  -2   0   3   73.92    5.59 
   2   0  -3   82.58    5.93 
   1   0  -3   10.80    0.99 
  -1   0   3    7.91    0.81 
   1   0  -3   10.24    1.23 
  -1   0   3   10.19    0.70 
   0   0  -3  538.88   37.80 
   0   0   3  579.66   37.79 
   1   0   3  935.71   63.58 
  -1   0  -3  874.44   63.64 
   1   0   3  945.57   63.20 
   1   0   3 1000.00   63.21 
  -2   0  -3   30.35    2.45 
   2   0   3   39.98    4.00 
   2   0   3   37.10    2.83 
  -2   0  -3   38.47    4.27 
   2   0   3   37.95    2.86 
   2   0   3   30.47    2.48 
   3   0   3    4.96    0.63 
   3   0   3    6.37    3.42 
   3   0   3    5.45    0.97 
   3   0   3    5.30    0.53 
   3   0   3    5.70    1.01 
  -3   0  -3    2.82    4.67 
  -3   0  -3    5.44    0.64 
  -4   0  -3    2.60    0.53 
  -4   0  -3    2.69    0.39 
   4   0   3    2.80    0.93 
   4   0   3    2.04    0.31 
  -4   0  -3    2.44    0.57 
  -4   0  -3    2.99    0.47 
   4   0   3    2.13    0.35 
   4   0   3    2.99    0.43 
   4   0   3    3.13    0.95 
   4   0   3    1.91    0.47 
   5   0   3    9.84    0.87 
  -5   0  -3   11.15    1.00 
   5   0   3   10.78    2.05 
  -5   0  -3    9.47    1.09 
   5   0   3    8.62    1.82 
   5   0   3   10.13    0.91 
  -5   0  -3   10.12    1.04 
  -5   0  -3    5.78    1.78 
   5   0   3   10.04    1.11 
   5   0   3   10.66    0.92 
  -5   0  -3    9.72    0.87 
  -6   0  -3   13.10    1.23 
   6   0   3   12.03    0.98 
   6   0   3   13.02    1.02 
   6   0   3   13.39    1.03 
  -6   0  -3   13.27    1.07 
  -6   0  -3   12.04    1.06 
   6   0   3    8.78    1.23 
  -7   0  -3    4.91    0.72 
  -7  -1   3    1.97    0.43 
   7  -1  -3    2.21    0.22 
   7  -1  -3    2.18    0.28 
   7  -1  -3    2.23    0.23 
   7   1  -3    1.89    0.22 
  -7   1   3    1.55    0.30 
   7   1  -3    2.21    0.22 
  -7   1   3    1.61    0.38 
   7   1  -3    2.30    0.26 
   6  -1  -3   10.27    1.06 
   6  -1  -3   11.84    0.94 
   6  -1  -3   11.09    0.88 
  -6  -1   3   10.06    0.89 
  -6  -1   3   11.13    1.18 
  -6  -1   3   10.00    0.99 
   6  -1  -3   10.22    0.86 
   6   1  -3    9.87    0.85 
  -6   1   3   12.50    1.16 
   6   1  -3    9.73    0.89 
   6   1  -3    9.46    0.82 
   6   1  -3    9.25    1.03 
  -5  -1   3   22.33    1.67 
   5  -1  -3   21.05    1.60 
  -5  -1   3   18.36    2.82 
   5  -1  -3   20.63    1.80 
   5  -1  -3   19.84    2.80 
  -5  -1   3   21.92    1.82 
   5  -1  -3   17.17    2.80 
   5  -1  -3   19.96    1.59 
  -5  -1   3   24.66    2.01 
   5  -1  -3   21.12    1.64 
   5   1  -3   17.98    2.69 
   5   1  -3   19.65    2.62 
  -5   1   3   20.33    1.71 
   5   1  -3   19.53    1.54 
   5   1  -3   20.52    1.59 
   5   1  -3   19.90    1.75 
  -5   1   3   19.55    1.57 
   5   1  -3   18.92    1.53 
  -5   1   3   24.36    1.91 
  -5   1   3   20.77    1.75 
  -4  -1   3   26.53    2.02 
   4  -1  -3   24.55    2.76 
   4  -1  -3   23.17    2.71 
   4  -1  -3   23.30    1.83 
  -4  -1   3   23.65    2.32 
   4  -1  -3   26.46    1.88 
  -4  -1   3   28.54    2.19 
   4  -1  -3   24.13    1.84 
  -4  -1   3   25.31    1.88 
   4  -1  -3   25.42    2.00 
   4   1  -3   22.45    2.62 
  -4   1   3   27.33    1.99 
   4   1  -3   24.62    1.82 
   4   1  -3   21.79    1.91 
  -4   1   3   26.20    1.85 
  -4   1   3   20.59    2.29 
   4   1  -3   21.53    1.77 
   4   1  -3   23.65    2.64 
  -4   1   3   29.26    2.01 
   4   1  -3   23.03    1.78 
   3  -1  -3   14.71    1.11 
   3  -1  -3   12.23    1.67 
  -3  -1   3   14.26    1.42 
   3  -1  -3   14.29    4.01 
   3  -1  -3   14.10    1.18 
  -3  -1   3   15.76    1.22 
   3  -1  -3   15.03    1.76 
   3   1  -3   14.19    1.20 
  -3   1   3   16.22    1.28 
  -3   1   3   15.38    3.25 
   3   1  -3   18.42    3.62 
  -3   1   3   14.92    1.23 
   3   1  -3   15.06    1.70 
   3   1  -3   14.39    1.67 
   3   1  -3   13.69    1.12 
   2  -1  -3    0.07    0.12 
   2  -1  -3    0.11    0.31 
   2  -1  -3    0.90    1.41 
   2  -1  -3    0.27    0.33 
  -2  -1   3    0.30    0.26 
   2   1  -3    0.37    0.30 
  -2   1   3    0.92    1.24 
   2   1  -3    0.41    0.34 
   2   1  -3    0.49    0.14 
   2   1  -3    0.50    1.09 
   1  -1  -3   38.26    2.94 
  -1  -1   3   38.83    2.65 
   1  -1  -3   36.65    3.22 
   1   1  -3   37.31    2.88 
   1   1  -3   37.54    3.05 
  -1   1   3   37.52    3.40 
   1   1  -3   42.02    2.90 
   0  -1   3  109.86    7.49 
   0   1   3   99.06    6.81 
   1  -1   3  119.13    8.29 
  -1  -1  -3  119.75    8.81 
   1  -1   3  118.54    8.71 
   1   1   3  129.16    9.22 
   1   1   3  132.79    8.86 
   1   1   3  138.60    8.86 
  -1   1  -3  105.78    9.27 
   2  -1   3   52.54    4.10 
  -2  -1  -3   54.53    5.07 
   2  -1   3   47.32    3.61 
   2  -1   3   54.82    4.93 
   2   1   3   54.51    3.98 
  -2   1  -3   45.13    5.03 
   2   1   3   49.22    3.66 
   2   1   3   57.48    4.01 
  -2   1  -3   47.86    3.64 
   2   1   3   53.68    4.78 
   3  -1   3    6.46    1.03 
   3  -1   3    5.61    0.68 
   3  -1   3    7.15    1.12 
   3  -1   3    5.29    0.56 
  -3  -1  -3    6.59    0.71 
   3  -1   3    5.37    4.04 
  -3  -1  -3    2.48    4.49 
   3   1   3    6.87    1.06 
  -3   1  -3    4.88    0.74 
   3   1   3    6.51    0.71 
  -3   1  -3    5.86    0.72 
  -3   1  -3   10.12    4.43 
   3   1   3    6.36    0.60 
   3   1   3    7.12    1.06 
   4  -1   3    9.63    1.35 
   4  -1   3   15.00    1.95 
  -4  -1  -3   10.93    1.83 
  -4  -1  -3   15.25    1.20 
  -4  -1  -3   12.61    1.08 
   4  -1   3   14.09    1.10 
  -4  -1  -3   14.09    1.30 
   4  -1   3   12.08    1.05 
   4  -1   3   14.43    1.98 
   4  -1   3   13.34    1.10 
  -4   1  -3   13.14    1.32 
  -4   1  -3   12.83    1.11 
   4   1   3   15.71    1.86 
  -4   1  -3   14.26    1.22 
   4   1   3   15.07    1.90 
   4   1   3   13.04    1.29 
  -4   1  -3   14.56    1.30 
   4   1   3   13.66    1.14 
   4   1   3   12.54    1.09 
   4   1   3   12.09    1.12 
  -5  -1  -3    3.90    0.55 
  -5  -1  -3    3.90    0.65 
  -5  -1  -3    4.77    1.65 
   5  -1   3    4.18    0.50 
   5  -1   3    3.87    0.46 
   5  -1   3    2.93    1.74 
   5  -1   3    3.81    0.69 
  -5  -1  -3    3.06    0.57 
   5  -1   3    2.60    1.25 
   5  -1   3    4.02    0.50 
  -5   1  -3    3.36    0.61 
  -5   1  -3    1.73    1.55 
   5   1   3    3.67    0.49 
   5   1   3    2.99    1.30 
  -5   1  -3    3.78    0.53 
   5   1   3    3.47    0.46 
  -5   1  -3    3.42    0.54 
   5   1   3    3.17    0.65 
   5   1   3    3.59    0.48 
  -5   1  -3    3.17    0.57 
  -5   1  -3    3.68    0.46 
   5   1   3    3.00    1.14 
   6  -1   3    2.29    0.33 
   6  -1   3    1.26    0.58 
   6  -1   3    2.93    0.38 
   6  -1   3    0.29    0.72 
   6  -1   3    2.73    0.33 
  -6  -1  -3    2.16    0.34 
  -6  -1  -3    2.58    0.37 
   6   1   3    2.17    0.32 
   6   1   3    2.40    0.34 
  -6   1  -3    2.73    0.51 
   6   1   3    2.40    0.40 
   6   1   3    1.56    0.51 
  -6   1  -3    2.31    0.37 
  -7  -1  -3    0.56    0.23 
   7  -1   3    0.78    0.13 
   7   1   3    1.01    0.15 
  -7  -2   3    1.55    0.30 
   7  -2  -3    1.33    0.22 
  -7  -2   3    1.27    0.37 
   7  -2  -3    1.81    0.19 
   7   2  -3    1.17    0.18 
   7   2  -3    0.92    0.13 
  -7   2   3    0.71    0.18 
   6  -2  -3    1.02    0.29 
   6  -2  -3    1.49    0.24 
   6  -2  -3    1.42    0.45 
  -6  -2   3    1.87    0.51 
   6  -2  -3    1.16    0.19 
  -6  -2   3    1.11    0.39 
  -6  -2   3    1.60    0.37 
  -6   2   3    1.00    0.37 
   6   2  -3    1.12    0.22 
   6   2  -3    1.16    0.36 
   6   2  -3    1.14    0.22 
   6   2  -3    0.83    0.25 
   5  -2  -3    3.66    0.65 
   5  -2  -3    4.07    0.47 
   5  -2  -3    4.38    0.51 
   5  -2  -3    3.93    1.59 
   5  -2  -3    2.94    1.36 
  -5  -2   3    5.31    0.88 
  -5  -2   3    4.36    0.56 
  -5  -2   3    4.53    0.68 
   5  -2  -3    4.23    0.49 
  -5  -2   3    3.22    1.85 
  -5   2   3    4.09    0.61 
   5   2  -3    4.22    0.48 
   5   2  -3    5.19    1.48 
   5   2  -3    3.38    0.45 
   5   2  -3    4.15    0.69 
   5   2  -3    3.38    0.49 
  -5   2   3    3.52    0.55 
   5   2  -3    3.82    1.31 
  -4  -2   3    4.69    1.09 
  -4  -2   3    6.23    0.60 
  -4  -2   3    6.71    0.74 
   4  -2  -3    6.72    0.62 
   4  -2  -3    5.99    0.70 
  -4  -2   3    6.99    0.69 
  -4  -2   3    6.85    0.89 
   4  -2  -3    5.18    1.34 
  -4  -2   3    8.02    0.82 
   4  -2  -3    5.90    0.59 
   4  -2  -3    6.77    1.66 
   4  -2  -3    5.63    0.58 
   4   2  -3    6.54    1.28 
  -4   2   3    7.95    0.87 
   4   2  -3    5.04    0.58 
  -4   2   3    4.68    1.12 
   4   2  -3    5.28    1.27 
  -4   2   3    5.23    0.58 
   4   2  -3    4.51    0.61 
  -4   2   3    6.80    0.74 
   4   2  -3    6.41    0.71 
  -4   2   3    6.89    0.65 
   4   2  -3    5.67    0.59 
  -4   2   3    5.81    0.77 
  -3  -2   3    0.56    0.44 
   3  -2  -3   -1.52    3.64 
   3  -2  -3    0.17    0.10 
   3  -2  -3    0.21    0.42 
   3  -2  -3    0.34    0.20 
  -3  -2   3   -0.91    2.24 
  -3  -2   3    0.49    0.21 
   3  -2  -3    0.59    0.56 
  -3   2   3    0.21    0.18 
  -3   2   3    0.54    0.29 
   3   2  -3    0.08    0.35 
  -3   2   3    1.65    3.14 
   3   2  -3    0.33    0.42 
   3   2  -3    0.28    0.19 
   3   2  -3   -0.97    2.58 
  -2  -2   3   10.56    0.97 
   2  -2  -3   10.07    0.83 
  -2  -2   3   12.96    1.62 
   2  -2  -3    9.48    1.23 
   2  -2  -3    7.99    1.95 
   2   2  -3    6.46    1.62 
   2   2  -3   10.17    1.05 
  -2   2   3   10.35    0.91 
  -2   2   3   10.85    1.87 
   2   2  -3   10.17    1.15 
   1  -2  -3  149.63   10.74 
   1  -2  -3  145.60   10.46 
   1  -2  -3  141.51   10.45 
  -1  -2   3  160.71   10.15 
   1   2  -3  145.10   10.94 
   1   2  -3  165.09   10.86 
  -1   2   3  168.95   11.34 
   0  -2  -3   38.23    2.86 
   0  -2   3   42.04    3.10 
   0  -2  -3   43.80    3.20 
   0   2   3   63.19    4.06 
   0   2  -3   54.11    3.98 
   0   2   3   45.24    4.21 
   0   2   3   64.44    4.08 
  -1  -2  -3   44.19    3.99 
   1  -2   3   51.64    3.50 
   1  -2   3   48.27    4.08 
   1  -2   3   45.29    3.51 
   1   2   3   42.12    3.15 
  -1   2  -3   43.72    3.92 
   1   2   3   50.76    3.73 
   2  -2   3   39.37    3.01 
   2  -2   3   43.76    3.37 
   2  -2   3   47.62    4.52 
  -2  -2  -3   41.20    4.45 
   2  -2   3   43.16    3.93 
   2   2   3   45.44    4.27 
  -2   2  -3   39.07    3.19 
   2   2   3   47.78    3.52 
  -2   2  -3   40.59    4.93 
   2   2   3   49.96    3.53 
  -3  -2  -3   47.29    4.19 
   3  -2   3   55.78    4.40 
   3  -2   3   50.59    3.79 
  -3  -2  -3   56.28    8.03 
   3  -2   3   58.42    4.40 
   3  -2   3   52.97    3.68 
  -3  -2  -3   50.82    3.83 
   3  -2   3   51.88    7.14 
   3   2   3   51.01    3.94 
   3   2   3   59.94    4.41 
   3   2   3   59.69    7.11 
   3   2   3   58.90    4.40 
  -3   2  -3   53.28    3.80 
  -3   2  -3   53.09    3.96 
  -3   2  -3   58.61    8.38 
   3   2   3   49.87    3.81 
   4  -2   3    4.33    0.52 
   4  -2   3    4.68    0.50 
  -4  -2  -3    3.74    1.10 
  -4  -2  -3    4.76    0.70 
   4  -2   3    4.18    0.48 
  -4  -2  -3    4.19    0.56 
   4  -2   3    5.09    0.67 
  -4  -2  -3    4.42    0.53 
  -4  -2  -3    3.90    0.61 
  -4  -2  -3    4.03    0.71 
   4  -2   3    4.86    1.28 
   4  -2   3    3.79    1.16 
  -4  -2  -3    4.74    0.68 
   4   2   3    4.43    1.09 
   4   2   3    5.40    1.27 
  -4   2  -3    3.59    0.65 
   4   2   3    4.82    0.57 
  -4   2  -3    5.02    0.67 
  -4   2  -3    4.50    0.52 
  -4   2  -3    4.20    0.59 
   4   2   3    4.35    0.54 
   4   2   3    3.55    0.63 
  -5  -2  -3    6.82    1.82 
  -5  -2  -3    6.43    0.90 
   5  -2   3    7.00    0.69 
   5  -2   3    7.48    0.67 
   5  -2   3    7.72    0.73 
   5  -2   3    5.47    1.55 
  -5  -2  -3    7.65    0.76 
   5  -2   3    5.78    0.89 
   5  -2   3    6.37    2.09 
  -5  -2  -3    8.94    0.95 
  -5   2  -3    7.66    0.88 
  -5   2  -3    6.99    0.70 
  -5   2  -3    8.18    0.94 
   5   2   3    6.77    0.71 
  -5   2  -3    7.53    0.78 
   5   2   3    7.78    1.60 
   5   2   3    7.10    0.75 
   5   2   3    6.74    0.69 
  -5   2  -3    7.24    0.78 
   5   2   3   10.00    2.01 
   5   2   3    6.93    0.96 
  -5   2  -3    4.77    1.74 
   6  -2   3   12.79    0.96 
   6  -2   3   10.98    1.01 
  -6  -2  -3   12.94    1.07 
   6  -2   3   13.94    1.16 
  -6  -2  -3   12.66    1.20 
   6  -2   3   13.86    1.05 
  -6  -2  -3   13.41    1.08 
   6   2   3   10.92    1.25 
  -6   2  -3   17.00    1.58 
   6   2   3   11.97    1.02 
  -6   2  -3   13.11    1.09 
   6   2   3   13.91    1.16 
   6   2   3   12.56    1.05 
   7  -2   3    1.31    0.16 
  -7  -2  -3    0.83    0.25 
   7   2   3    0.81    0.14 
  -7  -3   3    1.43    0.37 
  -7  -3   3    1.55    0.39 
   7   3  -3    1.14    0.19 
   7   3  -3    0.99    0.13 
  -7   3   3    0.78    0.23 
   7   3  -3    1.33    0.18 
  -6  -3   3    0.99    0.37 
   6  -3  -3    0.67    0.21 
  -6  -3   3    0.41    0.24 
   6  -3  -3    0.66    0.17 
  -6  -3   3    0.78    0.21 
  -6  -3   3    1.26    0.33 
   6  -3  -3    0.69    0.50 
   6  -3  -3    0.79    0.17 
  -6  -3   3    0.83    0.40 
   6   3  -3    0.62    0.21 
   6   3  -3    0.59    0.34 
   6   3  -3    0.70    0.20 
   5  -3  -3   30.17    2.27 
  -5  -3   3   34.70    2.67 
  -5  -3   3   32.85    2.37 
  -5  -3   3   33.41    2.55 
   5  -3  -3   25.80    3.78 
   5  -3  -3   27.47    3.58 
   5  -3  -3   31.88    2.24 
   5  -3  -3   30.92    2.25 
   5  -3  -3   29.61    2.43 
   5  -3  -3   30.14    2.37 
  -5  -3   3   28.01    3.34 
   5   3  -3   25.47    2.23 
   5   3  -3   26.67    2.05 
   5   3  -3   25.91    3.08 
  -5   3   3   30.56    2.28 
   5   3  -3   26.88    2.03 
  -5   3   3   29.65    2.02 
   5   3  -3   28.53    2.11 
   5   3  -3   26.08    3.10 
  -4  -3   3    4.33    0.75 
  -4  -3   3    6.05    0.72 
   4  -3  -3    4.78    1.21 
   4  -3  -3    4.70    0.48 
   4  -3  -3    4.98    0.62 
   4  -3  -3    3.83    0.61 
   4  -3  -3    4.73    0.49 
   4  -3  -3    5.04    0.51 
  -4  -3   3    4.81    0.58 
   4  -3  -3    3.23    1.18 
  -4  -3   3    4.96    0.48 
   4   3  -3    4.83    1.19 
  -4   3   3    3.64    0.68 
   4   3  -3    4.30    0.63 
   4   3  -3    4.44    0.50 
  -4   3   3    4.30    0.49 
  -4   3   3    5.32    0.77 
  -4   3   3    4.27    0.61 
   4   3  -3    4.36    1.12 
   4   3  -3    3.79    0.50 
  -3  -3   3   83.05    5.83 
   3  -3  -3   69.25    9.10 
   3  -3  -3   81.43    5.57 
   3  -3  -3   71.51    6.25 
  -3  -3   3   80.44    6.91 
   3  -3  -3   74.69    6.30 
  -3  -3   3   85.60    5.60 
   3  -3  -3   82.41    5.47 
  -3   3   3   76.81    7.46 
   3   3  -3   68.19    5.04 
   3   3  -3   76.93    7.27 
   3   3  -3   65.43    5.38 
  -3   3   3   74.54    5.04 
   3   3  -3   73.02    5.48 
  -2  -3   3  129.83    8.23 
   2  -3  -3  117.33    9.21 
   2  -3  -3  103.33    8.38 
   2  -3  -3  108.21    8.42 
   2  -3  -3  119.22    7.87 
   2   3  -3  109.41    8.36 
  -2   3   3  117.91    8.79 
   2   3  -3  115.87    8.17 
  -2   3   3  112.26    7.73 
  -2   3   3  112.77    7.78 
   2   3  -3  108.64    7.89 
   1  -3  -3    7.83    1.47 
   1  -3  -3    6.71    0.91 
   1  -3  -3    6.23    0.89 
  -1  -3   3    7.82    0.68 
  -1   3   3    6.27    0.77 
   1   3  -3    7.70    0.64 
  -1   3   3    6.97    0.69 
   1   3  -3    7.52    0.66 
  -1   3   3    7.87    1.37 
   1   3  -3    6.47    0.66 
   0  -3  -3   80.64    5.63 
   0  -3  -3   77.37    5.54 
   0  -3  -3   74.62    5.26 
   0  -3   3   72.96    5.45 
   0   3   3  104.23    6.55 
   0   3   3  100.71    6.56 
   0   3  -3   78.35    6.43 
  -1  -3  -3   43.45    3.35 
  -1  -3  -3   48.32    4.05 
   1  -3   3   48.02    3.41 
   1  -3   3   42.45    3.93 
  -1   3  -3   42.59    3.19 
  -1   3  -3   43.25    4.11 
   1   3   3   45.15    3.23 
   1   3   3   55.98    3.85 
  -2  -3  -3    8.01    2.53 
   2  -3   3    8.67    1.21 
   2  -3   3    9.34    2.38 
   2  -3   3    9.20    1.13 
  -2  -3  -3    8.58    1.05 
   2  -3   3    7.88    0.76 
   2   3   3    9.18    0.90 
   2   3   3   10.69    1.14 
   2   3   3   10.27    2.09 
   2   3   3   10.56    1.12 
  -3  -3  -3   13.62    1.65 
   3  -3   3   17.45    1.54 
   3  -3   3   14.97    1.75 
   3  -3   3    7.70    4.75 
   3  -3   3   15.27    1.78 
  -3  -3  -3   13.43    1.25 
   3  -3   3   13.58    1.11 
   3   3   3   16.44    1.67 
   3   3   3   14.11    1.26 
   3   3   3   14.76    1.17 
   3   3   3   15.71    1.65 
  -3   3  -3   12.95    1.25 
  -3   3  -3   14.01    1.13 
  -3   3  -3   17.91    6.03 
  -3   3  -3   12.59    1.25 
  -4  -3  -3    9.30    0.88 
  -4  -3  -3    9.32    0.98 
   4  -3   3    7.56    1.85 
  -4  -3  -3    9.31    1.04 
  -4  -3  -3    8.24    1.62 
  -4  -3  -3    9.63    0.94 
   4  -3   3   10.78    1.68 
   4  -3   3    8.24    0.74 
   4  -3   3    8.17    0.95 
   4  -3   3    8.60    0.80 
  -4  -3  -3    9.38    0.98 
   4  -3   3    8.48    0.78 
  -4   3  -3    8.28    0.76 
   4   3   3    9.02    0.84 
   4   3   3    8.91    0.99 
  -4   3  -3    8.53    0.86 
   4   3   3    8.24    0.83 
   4   3   3   10.67    1.49 
   4   3   3    9.08    0.84 
  -4   3  -3    8.89    0.91 
  -4   3  -3    8.09    0.80 
  -4   3  -3    9.21    1.00 
   4   3   3    9.73    1.48 
   5  -3   3   19.57    1.48 
   5  -3   3   16.53    1.75 
  -5  -3  -3   18.79    2.77 
  -5  -3  -3   19.68    1.70 
  -5  -3  -3   21.01    1.77 
   5  -3   3   20.56    1.55 
   5  -3   3   20.29    1.52 
   5  -3   3   19.64    2.94 
  -5  -3  -3   20.01    1.61 
  -5  -3  -3   21.54    1.77 
  -5   3  -3   18.64    1.73 
  -5   3  -3   20.25    1.63 
   5   3   3   20.17    2.62 
   5   3   3   20.35    1.59 
   5   3   3   18.29    1.78 
  -5   3  -3   19.22    1.51 
   5   3   3   19.37    1.54 
   5   3   3   17.63    1.50 
   5   3   3   22.83    2.54 
  -6  -3  -3   12.12    1.04 
  -6  -3  -3   10.37    1.17 
  -6  -3  -3   12.42    1.00 
   6  -3   3   13.24    1.12 
  -6  -3  -3   13.31    1.16 
   6  -3   3   11.84    0.98 
  -6   3  -3    9.70    1.17 
   6   3   3   11.10    1.18 
   6   3   3   11.09    0.98 
   6   3   3   11.22    0.96 
   6   3   3   11.67    0.94 
  -6   3  -3   13.19    1.02 
  -7  -3  -3    6.10    0.64 
   7  -3   3    6.80    0.48 
   7   3   3    4.37    0.35 
  -7  -4   3    7.14    0.76 
  -7  -4   3    5.84    0.62 
   7   4  -3    5.45    0.48 
   7   4  -3    5.15    0.47 
  -6  -4   3    0.72    0.37 
   6  -4  -3    0.49    0.16 
  -6  -4   3    0.37    0.20 
  -6  -4   3    0.72    0.37 
  -6  -4   3    0.34    0.17 
   6  -4  -3    0.04    0.26 
  -6  -4   3    0.89    0.42 
   6  -4  -3    0.64    0.15 
   6  -4  -3    0.59    0.15 
   6  -4  -3    0.71    0.58 
  -6  -4   3    1.05    0.32 
   6   4  -3    0.64    0.19 
   6   4  -3    0.60    0.17 
   6   4  -3    0.62    0.31 
   6   4  -3    0.53    0.19 
   5  -4  -3   17.31    1.51 
   5  -4  -3   17.75    1.34 
  -5  -4   3   21.28    2.78 
   5  -4  -3   16.30    1.45 
  -5  -4   3   18.44    1.74 
   5  -4  -3   17.04    1.32 
  -5  -4   3   16.99    1.60 
   5  -4  -3   17.36    1.35 
   5  -4  -3   15.03    2.91 
  -5  -4   3   18.58    1.47 
   5   4  -3   15.57    2.22 
  -5   4   3   15.67    1.39 
   5   4  -3   15.23    2.22 
   5   4  -3   14.38    1.17 
   5   4  -3   14.15    1.38 
   5   4  -3   15.00    1.24 
   5   4  -3   13.52    1.19 
  -5   4   3   16.17    1.18 
  -4  -4   3   11.32    1.17 
  -4  -4   3   10.39    0.96 
   4  -4  -3    7.27    1.69 
   4  -4  -3    9.90    0.83 
  -4  -4   3    9.33    1.46 
   4  -4  -3   10.83    0.85 
   4  -4  -3    9.14    1.99 
   4  -4  -3   10.40    0.83 
   4  -4  -3    9.08    0.91 
  -4  -4   3   11.16    1.11 
  -4   4   3    8.52    1.07 
  -4   4   3   10.45    0.98 
  -4   4   3    9.75    0.82 
   4   4  -3    8.84    1.42 
   4   4  -3    9.07    1.00 
   4   4  -3    9.08    1.43 
   4   4  -3    9.01    0.82 
  -4   4   3    7.68    1.05 
  -3  -4   3   61.83    4.47 
   3  -4  -3   54.49    7.81 
   3  -4  -3   62.38    4.18 
   3  -4  -3   54.57    4.96 
   3  -4  -3   50.17    4.89 
   3  -4  -3   64.02    4.09 
  -3   4   3   55.22    3.75 
  -3   4   3   55.44    3.96 
  -3   4   3   56.36    3.87 
   3   4  -3   49.39    4.19 
  -3   4   3   58.97    7.74 
   3   4  -3   50.42    4.04 
   3   4  -3   47.13    4.12 
  -3   4   3   58.17    4.01 
  -3   4   3   55.86    3.89 
  -2  -4   3   62.01    4.27 
   2  -4  -3   50.80    4.62 
   2  -4  -3   53.84    4.64 
   2  -4  -3   65.67    4.07 
   2  -4  -3   57.00    5.97 
  -2   4   3   58.87    4.31 
  -2   4   3   57.38    4.37 
   2   4  -3   66.81    4.29 
  -2   4   3   60.41    5.72 
   1  -4  -3  159.75   11.82 
   1  -4  -3  167.86   12.30 
   1  -4  -3  158.09   11.80 
  -1  -4   3  185.36   11.51 
  -1   4   3  141.09   10.91 
  -1   4   3  162.07   10.81 
   1   4  -3  169.65   10.61 
   0  -4  -3    1.59    0.54 
   0  -4   3    1.73    0.42 
   0  -4  -3    1.64    0.31 
   0  -4  -3    0.94    0.85 
   0  -4  -3    1.30    0.77 
   0  -4   3    1.56    0.68 
   0  -4  -3    1.58    0.49 
   0   4   3    0.93    0.27 
   0   4   3    1.48    0.35 
   0   4   3    1.32    0.25 
   0   4  -3    1.35    0.30 
   0   4  -3    1.68    0.74 
   0   4   3    1.72    0.37 
  -1  -4  -3   10.61    1.86 
   1  -4   3    8.94    0.96 
  -1  -4  -3    9.52    0.97 
  -1   4  -3   10.27    1.84 
   1   4   3    8.54    0.74 
   1   4   3   10.58    1.54 
  -1   4  -3    8.01    0.70 
   2  -4   3   14.52    1.70 
   2  -4   3   16.42    1.61 
  -2  -4  -3   13.47    3.14 
   2  -4   3   16.91    3.35 
  -2  -4  -3   14.53    1.50 
  -2   4  -3    8.53    3.01 
   2   4   3   15.98    1.22 
  -2   4  -3   14.06    1.18 
   2   4   3   15.18    2.49 
  -2   4  -3   13.53    1.24 
   3  -4   3   35.18    2.57 
  -3  -4  -3   36.96    3.19 
  -3  -4  -3   38.54    2.79 
   3  -4   3   23.78    6.22 
   3  -4   3   36.31    3.30 
   3  -4   3   36.73    2.71 
   3  -4   3   37.36    3.31 
  -3  -4  -3   36.71    2.74 
   3   4   3   34.32    2.72 
  -3   4  -3   36.54    2.76 
  -3   4  -3   33.11    2.59 
  -3   4  -3   43.29    7.95 
  -3   4  -3   36.56    2.60 
  -3   4  -3   34.12    2.72 
   3   4   3   39.56    2.64 
   3   4   3   42.15    3.19 
  -3   4  -3   32.13    2.55 
  -4  -4  -3   17.37    1.52 
   4  -4   3   15.56    2.14 
  -4  -4  -3   18.09    1.57 
  -4  -4  -3   16.05    1.47 
   4  -4   3   16.00    1.29 
  -4  -4  -3   16.09    1.36 
   4  -4   3   16.29    1.23 
   4  -4   3   16.37    1.26 
   4  -4   3   16.25    1.46 
  -4  -4  -3   15.58    2.07 
   4  -4   3   15.16    2.86 
  -4  -4  -3   16.31    1.43 
  -4   4  -3   14.93    1.60 
  -4   4  -3   16.68    1.41 
  -4   4  -3   15.99    1.32 
  -4   4  -3   16.24    1.32 
   4   4   3   17.83    1.36 
  -4   4  -3   15.43    1.49 
   4   4   3   18.60    2.07 
   4   4   3   18.17    2.04 
   4   4   3   14.90    1.48 
   4   4   3   14.70    1.31 
  -4   4  -3   15.87    1.27 
   5  -4   3    8.25    0.68 
   5  -4   3    8.47    0.76 
  -5  -4  -3    9.03    0.97 
  -5  -4  -3    6.22    1.54 
  -5  -4  -3    7.83    0.98 
   5  -4   3    7.83    0.74 
  -5  -4  -3    8.85    0.82 
   5  -4   3    8.74    2.00 
  -5  -4  -3    8.15    0.93 
  -5   4  -3    9.11    0.88 
   5   4   3    8.19    0.82 
  -5   4  -3    9.07    1.00 
  -5   4  -3    7.72    0.77 
   5   4   3    8.26    0.80 
   5   4   3    7.50    0.78 
   5   4   3    9.09    1.77 
   5   4   3    8.03    1.07 
   5   4   3    7.43    1.58 
  -6  -4  -3    0.49    0.15 
   6  -4   3    0.65    0.17 
  -6  -4  -3    0.61    0.21 
   6  -4   3    0.64    0.24 
   6   4   3    0.38    0.17 
   6   4   3    0.38    0.19 
   6   4   3    0.76    0.43 
   6   4   3    0.44    0.16 
  -6   4  -3    0.08    0.17 
  -6   4  -3    0.39    0.24 
  -7  -5   3    8.68    0.84 
  -7  -5   3   11.59    0.98 
   7   5  -3    8.75    0.63 
   7   5  -3    7.95    0.65 
  -6  -5   3    4.27    0.50 
   6  -5  -3    2.79    0.48 
   6  -5  -3    4.19    0.56 
  -6  -5   3    4.14    0.72 
  -6  -5   3    4.40    0.76 
  -6  -5   3    3.86    0.58 
   6  -5  -3    5.41    0.45 
   6  -5  -3    4.99    0.40 
   6   5  -3    3.68    0.46 
   6   5  -3    3.10    0.65 
   6   5  -3    3.77    0.42 
   6   5  -3    3.34    0.43 
  -5  -5   3    7.34    0.73 
   5  -5  -3    7.09    0.73 
   5  -5  -3    4.78    1.89 
  -5  -5   3    6.21    1.79 
  -5  -5   3    5.51    0.73 
   5  -5  -3    6.90    0.61 
   5  -5  -3    7.69    0.60 
  -5  -5   3    5.58    0.95 
  -5  -5   3    6.26    0.95 
   5  -5  -3    6.43    0.80 
   5  -5  -3   10.11    3.03 
  -5  -5   3    7.01    0.87 
  -5   5   3    5.94    0.58 
   5   5  -3    5.95    0.58 
   5   5  -3    4.45    1.28 
   5   5  -3    6.46    1.54 
   5   5  -3    5.58    0.75 
   5   5  -3    5.01    0.58 
   5   5  -3    5.76    0.62 
   4  -5  -3    2.35    0.32 
   4  -5  -3    2.88    0.33 
  -4  -5   3    2.23    0.39 
   4  -5  -3    2.00    0.36 
   4  -5  -3    2.48    0.34 
   4  -5  -3    1.52    1.03 
  -4  -5   3    2.81    0.56 
   4  -5  -3    3.48    0.50 
  -4  -5   3    2.35    0.40 
   4  -5  -3    1.61    1.31 
  -4  -5   3    1.83    0.81 
  -4  -5   3    2.02    0.56 
   4   5  -3    2.10    0.79 
   4   5  -3    2.05    0.33 
  -4   5   3    4.31    0.71 
  -4   5   3    2.60    0.50 
  -4   5   3    2.92    0.40 
  -4   5   3    2.47    0.33 
   4   5  -3    2.25    0.44 
   4   5  -3    1.68    0.81 
  -4   5   3    1.75    0.52 
  -4   5   3    1.76    0.49 
  -3  -5   3    1.16    0.43 
   3  -5  -3    1.57    0.33 
   3  -5  -3    1.36    0.20 
  -3  -5   3    1.53    0.40 
   3  -5  -3    1.61    0.75 
  -3  -5   3    1.25    0.50 
   3  -5  -3    1.60    6.02 
   3  -5  -3    1.22    0.83 
   3  -5  -3    1.31    0.20 
  -3  -5   3    1.38    0.31 
   3  -5  -3    1.58    0.23 
  -3   5   3    0.35    4.82 
  -3   5   3    1.55    0.46 
   3   5  -3    1.45    0.52 
  -3   5   3    2.01    0.30 
  -3   5   3    1.35    0.29 
   3   5  -3    1.58    0.30 
   3   5  -3    1.39    0.53 
  -3   5   3    1.11    0.30 
  -2  -5   3   13.20    1.23 
   2  -5  -3   10.93    2.93 
   2  -5  -3   10.31    1.73 
   2  -5  -3   14.44    1.01 
   2  -5  -3   10.86    1.54 
  -2   5   3   11.02    1.04 
   2   5  -3   10.37    0.98 
  -2   5   3   11.28    0.89 
   2   5  -3   10.51    0.97 
  -2   5   3   12.60    2.97 
   1  -5  -3  136.75   10.76 
   1  -5  -3  148.56   10.25 
   1  -5  -3  151.14   11.23 
  -1  -5   3  166.84   10.27 
   1  -5  -3  138.24   10.55 
  -1   5   3  142.96    9.09 
  -1   5   3  127.53    9.29 
   1   5  -3  127.66    8.91 
   0  -5   3    1.93    0.48 
   0  -5  -3    1.49    0.60 
   0  -5  -3    2.10    1.11 
   0  -5  -3    2.79    0.48 
   0  -5  -3    1.84    0.52 
   0  -5   3    2.68    1.01 
   0  -5  -3    1.78    0.93 
   0   5   3    1.38    0.27 
   0   5   3    2.51    0.47 
   0   5  -3    1.66    0.39 
   0   5   3    2.27    0.45 
   0   5  -3    1.15    0.77 
   1  -5   3   13.67    1.34 
  -1  -5  -3   15.20    1.47 
  -1  -5  -3   15.03    2.33 
  -1  -5  -3   11.93    1.35 
   1  -5   3   12.48    2.21 
   1   5   3   13.34    1.03 
  -1   5  -3   11.57    0.98 
  -1   5  -3   13.88    2.33 
   1   5   3   14.03    1.97 
  -2  -5  -3   14.75    3.48 
   2  -5   3   18.73    1.86 
   2  -5   3   19.10    3.90 
  -2  -5  -3   16.95    1.66 
   2  -5   3   15.84    1.73 
   2   5   3   16.31    1.34 
  -2   5  -3   18.81    4.79 
  -2   5  -3   14.86    1.27 
   2   5   3   17.18    1.21 
  -2   5  -3   14.64    1.18 
  -2   5  -3   14.21    1.27 
   3  -5   3   11.80    1.67 
   3  -5   3   14.02    7.30 
  -3  -5  -3   11.87    1.02 
  -3  -5  -3   11.16    1.10 
  -3  -5  -3   12.87    1.13 
   3  -5   3   11.41    0.95 
   3  -5   3   12.20    1.14 
  -3  -5  -3   13.13    2.17 
  -3  -5  -3   12.03    1.15 
   3  -5   3   13.10    1.99 
  -3   5  -3   11.83    1.12 
  -3   5  -3   11.58    0.99 
  -3   5  -3   11.98    1.03 
  -3   5  -3   11.61    1.00 
  -3   5  -3   10.86    7.63 
  -3   5  -3   11.29    1.12 
   3   5   3   12.38    1.02 
   4  -5   3   12.94    0.99 
   4  -5   3   12.74    2.10 
  -4  -5  -3   14.19    1.38 
  -4  -5  -3   12.76    1.22 
  -4  -5  -3   13.67    1.32 
  -4  -5  -3   13.34    1.94 
  -4  -5  -3   12.33    1.26 
   4   5   3   11.89    1.25 
  -4   5  -3   12.71    1.16 
  -4   5  -3   11.57    1.05 
   4   5   3   15.92    1.86 
  -4   5  -3   11.75    1.29 
  -4   5  -3   11.95    1.06 
  -4   5  -3   12.28    1.24 
   4   5   3   13.07    1.10 
   4   5   3   11.41    1.06 
  -5  -5  -3    4.24    1.42 
  -5  -5  -3    6.28    0.74 
  -5  -5  -3    5.97    0.64 
   5  -5   3    6.95    2.29 
  -5  -5  -3    6.14    0.77 
   5  -5   3    6.65    0.62 
   5  -5   3    6.05    0.71 
  -5  -5  -3    5.17    0.88 
  -5  -5  -3    6.26    0.88 
   5   5   3    6.19    0.64 
  -5   5  -3    6.43    0.80 
  -5   5  -3    6.22    0.69 
  -5   5  -3    5.86    0.62 
   5   5   3    5.00    0.87 
   5   5   3    6.25    1.54 
   5   5   3    5.79    1.32 
   5   5   3    5.12    0.59 
   5   5   3    5.46    0.65 
  -6  -5  -3    9.08    0.90 
  -6  -5  -3   10.64    0.95 
   6  -5   3   10.13    0.91 
   6  -5   3   10.86    0.81 
   6   5   3    9.14    0.83 
  -6   5  -3    9.42    0.74 
  -6   5  -3   10.05    0.95 
   6   5   3    9.49    0.85 
   6   5   3    9.31    0.79 
   6   5   3    8.35    1.01 
  -7  -6   3    6.12    0.65 
   7   6  -3    3.94    0.32 
  -6  -6   3   17.03    1.64 
  -6  -6   3   17.68    1.56 
   6  -6  -3   16.38    1.49 
  -6  -6   3   15.93    1.44 
   6   6  -3   13.12    0.94 
   6   6  -3   12.61    1.17 
  -6   6   3   10.62    1.21 
   6   6  -3   13.54    1.02 
  -5  -6   3    0.65    0.37 
  -5  -6   3    1.21    0.36 
   5  -6  -3    1.37    0.24 
  -5  -6   3    0.97    0.39 
   5  -6  -3    1.59    0.33 
  -5  -6   3    0.93    0.26 
  -5  -6   3    1.14    0.36 
  -5  -6   3   -0.73    1.88 
   5  -6  -3    1.20    0.18 
   5  -6  -3    0.82    0.20 
  -5  -6   3    0.95    0.27 
   5  -6  -3   -0.03    1.73 
   5   6  -3    0.78    0.36 
   5   6  -3    1.08    0.26 
   5   6  -3    1.06    1.12 
   5   6  -3    1.16    0.26 
  -5   6   3    0.59    0.20 
   5   6  -3    0.65    0.94 
   4  -6  -3   10.51    2.31 
  -4  -6   3   10.72    1.00 
   4  -6  -3   13.30    0.94 
  -4  -6   3   12.32    1.67 
  -4  -6   3   11.87    1.53 
   4  -6  -3    8.19    2.30 
   4  -6  -3   13.29    1.11 
  -4  -6   3   11.76    1.72 
  -4  -6   3   11.52    1.05 
   4  -6  -3   13.27    0.93 
   4  -6  -3   11.47    1.07 
  -4  -6   3   10.11    1.22 
  -4   6   3   11.52    1.14 
  -4   6   3   10.86    1.02 
   4   6  -3    9.56    1.44 
  -4   6   3    9.09    0.85 
   4   6  -3    9.92    0.91 
   4   6  -3    9.93    0.99 
   4   6  -3    8.88    1.46 
  -4   6   3   11.68    1.20 
  -4   6   3   11.07    0.95 
   3  -6  -3   16.06    1.15 
  -3  -6   3   14.08    1.50 
  -3  -6   3   16.92    1.85 
   3  -6  -3   15.98    1.24 
  -3  -6   3   13.93    1.58 
   3  -6  -3   13.74    1.25 
   3  -6  -3   14.96    2.15 
  -3  -6   3   18.19    2.06 
   3  -6  -3   17.58    1.28 
   3  -6  -3   11.68    8.43 
   3  -6  -3   11.88    2.18 
   3  -6  -3   17.78    1.17 
   3   6  -3   12.07    1.39 
  -3   6   3   14.33    1.26 
  -3   6   3   13.25    1.15 
   3   6  -3   15.02    1.37 
  -3   6   3   12.97    1.08 
  -3   6   3   11.46    6.60 
  -3   6   3   14.11    1.11 
  -3   6   3   13.98    1.32 
   3   6  -3   12.03    1.09 
   2  -6  -3   26.44    2.82 
   2  -6  -3   24.73    2.75 
  -2  -6   3   30.45    2.41 
   2  -6  -3   34.13    2.13 
   2  -6  -3   23.23    4.60 
  -2   6   3   25.83    2.13 
  -2   6   3   26.98    2.06 
   2   6  -3   23.84    1.98 
   2   6  -3   28.12    1.95 
  -2   6   3   26.89    1.95 
  -2   6   3   34.45    4.60 
   1  -6  -3   55.07    4.76 
   1  -6  -3   57.37    5.34 
   1  -6  -3   54.26    4.10 
  -1  -6   3   61.23    4.12 
   1  -6  -3   52.09    4.39 
   1  -6  -3   53.11    4.41 
   1   6  -3   58.10    3.68 
  -1   6   3   47.54    4.01 
   0  -6  -3   90.68    5.96 
   0  -6  -3   77.44    6.17 
   0  -6  -3   92.12    6.53 
   0  -6   3   81.24    6.17 
   0  -6   3   78.92    5.99 
   0   6   3   91.10    5.67 
   0   6  -3   67.59    5.60 
   0   6   3   74.44    5.53 
   0   6   3   73.50    5.45 
   0   6   3   86.84    5.68 
   0   6  -3   79.82    5.80 
  -1  -6  -3  159.16   12.94 
  -1  -6  -3  195.80   12.24 
   1  -6   3  169.81   13.08 
   1  -6   3  177.60   12.13 
  -1  -6  -3  172.15   12.33 
   1   6   3  158.02   10.40 
  -1   6  -3  151.11   11.45 
  -1   6  -3  147.35   10.36 
  -2  -6  -3    9.57    1.80 
   2  -6   3    9.53    1.32 
   2  -6   3    8.57    3.62 
  -2  -6  -3    9.99    1.19 
  -2  -6  -3    9.56    3.56 
  -2   6  -3    8.54    0.77 
   2   6   3    9.97    0.84 
  -2   6  -3    9.18    0.87 
   2   6   3    9.00    0.87 
  -2   6  -3    6.40    3.89 
   2   6   3    6.42    2.44 
  -3  -6  -3   20.37    1.66 
   3  -6   3   19.78    1.61 
  -3  -6  -3   19.48    1.61 
  -3  -6  -3   18.01    1.94 
  -3  -6  -3   18.82    1.47 
  -3  -6  -3   15.75    1.52 
   3  -6   3   17.68    2.23 
  -3   6  -3   16.64    1.31 
  -3   6  -3   15.63    1.44 
  -3   6  -3   15.18    1.27 
   3   6   3   18.91    1.66 
  -3   6  -3   16.40    1.32 
  -4  -6  -3   73.33    5.39 
  -4  -6  -3   78.99    5.60 
   4  -6   3   74.52    5.23 
  -4  -6  -3   72.51    6.09 
   4  -6   3   74.23    6.38 
  -4  -6  -3   81.09    5.57 
  -4  -6  -3   75.57    5.45 
  -4  -6  -3   74.99    5.32 
  -4   6  -3   69.34    4.95 
   4   6   3   72.21    5.38 
  -4   6  -3   80.74    5.29 
  -4   6  -3   66.69    5.19 
  -4   6  -3   69.91    4.99 
  -4   6  -3   67.88    4.99 
  -4   6  -3   71.46    5.20 
   5  -6   3   26.27    1.98 
  -5  -6  -3   23.60    1.98 
   5  -6   3   24.65    1.81 
  -5  -6  -3   25.49    2.05 
  -5  -6  -3   23.80    2.05 
  -5  -6  -3   23.64    2.07 
  -5  -6  -3   22.49    3.19 
  -5  -6  -3   24.89    1.85 
   5  -6   3   29.17    4.84 
  -5   6  -3   21.94    1.65 
   5   6   3   17.35    1.93 
  -5   6  -3   23.78    1.73 
   5   6   3   20.67    1.63 
   5   6   3   21.23    1.70 
   5   6   3   19.48    1.62 
  -5   6  -3   22.07    1.85 
  -6  -6  -3    0.96    0.38 
   6  -6   3    0.78    0.32 
  -6  -6  -3    0.69    0.27 
   6  -6   3    0.92    0.19 
  -6  -6  -3    0.77    0.21 
   6   6   3    0.93    0.22 
  -6   6  -3    1.24    0.19 
  -6   6  -3    0.86    0.28 
   6   6   3    0.72    0.21 
   6   6   3    0.25    0.38 
   6   6   3    0.88    0.25 
   6  -7  -3    1.17    0.28 
  -6  -7   3    1.70    0.46 
  -6  -7   3    1.18    0.26 
  -6  -7   3    1.19    0.34 
   6   7  -3    0.83    0.34 
   6   7  -3    0.87    0.22 
   6   7  -3    1.16    0.23 
  -5  -7   3    0.64    0.40 
   5  -7  -3    0.63    0.26 
  -5  -7   3    0.75    0.55 
   5  -7  -3    2.88    2.21 
  -5  -7   3    0.59    0.23 
   5  -7  -3    0.87    0.15 
   5   7  -3    0.94    0.25 
   5   7  -3    0.55    0.24 
  -5   7   3    1.09    0.30 
   5   7  -3    0.81    0.63 
   5   7  -3   -0.53    0.97 
   4  -7  -3    4.22    0.38 
  -4  -7   3    3.82    0.80 
  -4  -7   3    4.15    0.56 
   4  -7  -3    4.28    0.43 
   4  -7  -3    4.69    0.43 
  -4  -7   3    3.00    0.61 
  -4  -7   3    4.00    1.11 
  -4  -7   3    4.53    0.83 
  -4  -7   3    4.02    0.58 
  -4  -7   3    4.00    0.74 
   4  -7  -3    3.63    0.54 
   4  -7  -3    3.80    1.62 
  -4   7   3    2.50    0.54 
  -4   7   3    2.62    0.43 
   4   7  -3    2.51    0.39 
  -4   7   3    2.93    0.62 
  -4   7   3    2.92    0.40 
   4   7  -3    3.45    0.93 
   4   7  -3    3.54    0.54 
   4   7  -3    3.46    0.95 
  -4   7   3    3.70    0.46 
  -4   7   3    3.88    0.57 
  -3  -7   3   18.15    1.40 
  -3  -7   3   15.74    1.60 
  -3  -7   3   16.68    1.68 
   3  -7  -3   19.91    1.28 
  -3  -7   3   18.30    1.59 
  -3  -7   3   15.18    1.49 
   3  -7  -3   18.45    1.28 
  -3  -7   3   17.12    1.42 
  -3  -7   3   16.99    1.36 
   3  -7  -3   16.23    1.38 
   3  -7  -3   17.54    1.69 
   3  -7  -3   20.28    1.59 
  -3  -7   3   16.44    1.78 
   3   7  -3   14.45    1.51 
  -3   7   3   15.38    1.24 
  -3   7   3   14.05    1.28 
  -3   7   3   16.08    1.27 
  -3   7   3   15.49    1.24 
   3   7  -3   16.55    1.41 
  -3   7   3   16.29    1.45 
  -3   7   3   17.19    1.56 
   2  -7  -3    7.39    1.45 
  -2  -7   3    9.94    1.12 
   2  -7  -3   10.27    1.83 
   2  -7  -3    7.92    4.42 
  -2   7   3    8.23    0.93 
  -2   7   3    8.45    0.74 
  -2   7   3   13.86    4.35 
   2   7  -3    7.48    0.74 
  -2   7   3    7.91    0.84 
  -1  -7   3   70.88    4.77 
   1  -7  -3   61.85    5.07 
   1  -7  -3   58.99    5.08 
   1  -7  -3   63.75    4.75 
   1  -7  -3   60.40    5.65 
   1  -7  -3   67.90    6.42 
  -1   7   3   65.66    4.32 
  -1   7   3   62.50    4.41 
   1   7  -3   57.82    4.15 
  -1   7   3   56.10    4.56 
   0  -7  -3    6.63    0.79 
   0  -7  -3    6.23    2.13 
   0  -7  -3    4.35    0.94 
   0  -7   3    6.83    1.46 
   0  -7   3    5.22    0.83 
   0  -7  -3    6.11    1.68 
   0   7   3    5.53    0.75 
   0   7  -3    7.42    1.31 
   0   7   3    5.99    0.74 
   0   7  -3    4.90    0.44 
   0   7   3    5.45    0.58 
   0   7   3    5.00    0.66 
   0   7  -3    4.93    1.00 
   1  -7   3  184.05   14.84 
   1  -7   3  214.92   13.69 
  -1  -7  -3  189.13   15.36 
  -1  -7  -3  223.56   13.88 
  -1  -7  -3  178.11   13.84 
  -1   7  -3  176.43   13.23 
  -1   7  -3  164.50   12.12 
   1   7   3  186.65   12.06 
  -2  -7  -3    4.22    0.83 
   2  -7   3    3.81    4.79 
   2  -7   3    3.54    0.89 
  -2   7  -3    2.89    0.39 
  -2   7  -3    4.42    4.50 
  -2   7  -3    2.69    0.45 
   2   7   3    4.37    0.53 
  -2   7  -3    3.47    0.47 
   2   7   3    3.07    0.42 
   3  -7   3    5.46    0.86 
  -3  -7  -3    5.12    0.71 
  -3  -7  -3    5.85    0.78 
  -3  -7  -3    5.40    0.59 
  -3  -7  -3    5.85    0.76 
   3  -7   3    4.60    0.50 
  -3  -7  -3    5.50    0.78 
   3  -7   3    4.65    1.27 
  -3  -7  -3    5.16    1.08 
   3  -7   3    5.40    0.70 
   3   7   3    5.54    0.60 
   3   7   3    5.84    0.66 
  -3   7  -3    4.07    0.53 
  -3   7  -3    4.61    0.52 
  -3   7  -3    3.22    0.59 
  -3   7  -3    4.88    0.67 
   3   7   3    4.16    0.60 
  -3   7  -3    5.07    0.55 
   4  -7   3   23.74    1.70 
  -4  -7  -3   23.59    2.04 
  -4  -7  -3   22.46    1.78 
  -4  -7  -3   23.33    1.93 
  -4  -7  -3   23.76    2.69 
   4  -7   3   20.61    3.21 
  -4  -7  -3   22.84    2.04 
   4   7   3   19.24    1.61 
  -4   7  -3   20.16    1.62 
  -4   7  -3   20.28    1.70 
  -4   7  -3   19.09    1.83 
   4   7   3   21.91    1.65 
   4   7   3   21.03    1.85 
  -4   7  -3   21.06    1.59 
   5  -7   3    0.16    0.12 
  -5  -7  -3    0.30    0.23 
  -5  -7  -3    0.13    0.17 
  -5  -7  -3    0.36    0.24 
  -5  -7  -3    0.26    0.14 
   5  -7   3    0.12    0.16 
  -5  -7  -3    0.11    0.24 
   5   7   3    0.42    0.20 
  -5   7  -3    0.52    0.19 
  -5   7  -3    0.39    0.26 
   5   7   3   -0.15    0.19 
  -5   7  -3    0.01    0.14 
   5   7   3    0.22    0.35 
  -5   7  -3   -0.07    0.18 
  -6  -7  -3    5.25    0.61 
  -6  -7  -3    5.56    0.59 
  -6  -7  -3    6.80    0.74 
   6   7   3    6.15    0.61 
  -6   7  -3    6.36    0.66 
   6   7   3    6.83    0.57 
  -6   7  -3    6.00    0.53 
  -6  -8   3    1.24    0.44 
  -6  -8   3    1.06    0.38 
   6  -8  -3    0.67    0.17 
  -6  -8   3    0.80    0.29 
  -6  -8   3    0.89    0.19 
   6   8  -3    1.07    0.22 
   6   8  -3    1.09    0.18 
   5  -8  -3    3.13    0.46 
  -5  -8   3    2.59    0.39 
  -5  -8   3    3.85    0.49 
  -5  -8   3    3.54    0.57 
  -5  -8   3    3.16    0.66 
  -5  -8   3    3.50    0.73 
   5   8  -3    2.80    0.38 
  -5   8   3    2.95    0.38 
  -5   8   3    1.38    0.63 
   5   8  -3    2.27    0.36 
   5   8  -3    2.58    0.53 
  -4  -8   3    0.74    0.38 
  -4  -8   3    1.19    0.50 
  -4  -8   3    0.66    0.26 
  -4  -8   3   -0.19    1.44 
  -4  -8   3    1.03    0.40 
   4  -8  -3    0.74    0.14 
  -4  -8   3    0.88    0.33 
  -4  -8   3    0.51    0.35 
   4  -8  -3    0.52    0.22 
  -4  -8   3    1.05    0.27 
   4   8  -3    0.12    0.64 
   4   8  -3    0.94    0.33 
   4   8  -3    0.15    0.25 
  -4   8   3    0.43    0.18 
  -4   8   3   -0.19    0.72 
  -4   8   3    0.67    0.22 
  -4   8   3    0.40    0.26 
  -4   8   3    0.88    0.52 
  -3  -8   3   20.92    2.14 
  -3  -8   3   25.29    2.43 
  -3  -8   3   27.72    2.26 
   3  -8  -3   30.42    1.89 
   3  -8  -3   25.51    1.96 
  -3  -8   3   27.18    2.20 
  -3  -8   3   24.80    2.22 
  -3  -8   3   25.06    2.09 
  -3  -8   3   24.25    1.99 
  -3  -8   3   28.27    1.94 
   3  -8  -3   20.47    2.89 
  -3  -8   3   27.24    2.30 
   3  -8  -3   25.08    2.16 
  -3   8   3   23.57    2.07 
  -3   8   3   22.35    1.74 
  -3   8   3   23.41    1.96 
   3   8  -3   22.67    1.98 
  -3   8   3   23.21    1.78 
  -3   8   3   22.46    1.74 
  -2  -8   3   17.88    1.59 
   2  -8  -3   18.02    1.38 
   2  -8  -3   13.99    2.16 
  -2  -8   3   17.88    1.57 
  -2  -8   3   18.67    1.79 
   2  -8  -3   15.15    7.20 
   2  -8  -3   19.84    1.61 
   2   8  -3   18.50    1.37 
  -2   8   3   16.41    1.35 
  -2   8   3   18.07    1.65 
  -2   8   3   17.97    1.39 
  -2   8   3   16.76    1.51 
  -2   8   3   17.95    1.38 
   1  -8  -3   18.50    3.04 
   1  -8  -3   19.30    1.88 
   1  -8  -3   18.53    4.35 
  -1  -8   3   20.72    1.86 
   1  -8  -3   19.56    2.22 
  -1   8   3   15.61    1.68 
  -1   8   3   19.83    1.46 
  -1   8   3   19.17    1.57 
   1   8  -3   14.51    1.26 
   1   8  -3   17.50    1.47 
  -1   8   3   18.48    1.33 
   0  -8  -3    1.46    0.83 
   0  -8   3    0.75    0.45 
   0  -8  -3    3.20    2.26 
   0  -8   3    1.38    1.69 
   0  -8  -3    1.74    0.54 
   0  -8  -3    3.36    2.72 
   0   8   3    1.04    0.45 
   0   8   3    1.01    0.38 
   0   8   3    1.53    0.42 
   0   8   3    1.48    0.33 
   0   8  -3    1.36    0.23 
   0   8  -3    1.50    1.27 
  -1  -8  -3    3.16    2.70 
   1  -8   3   -1.17    3.17 
  -1  -8  -3    1.55    0.57 
   1   8   3    1.28    0.32 
  -1   8  -3    2.20    2.80 
   1   8   3    2.19    0.56 
  -1   8  -3    1.12    0.28 
   1   8   3    1.08    0.30 
   1   8   3    0.60    0.28 
   1   8   3    1.62    0.46 
   1   8   3    0.90    0.37 
  -2  -8  -3   23.66    1.76 
   2  -8   3   24.77    1.95 
  -2  -8  -3   22.93    1.97 
  -2  -8  -3   22.28    1.91 
  -2  -8  -3   23.67    2.30 
  -2   8  -3   20.80    1.66 
  -2   8  -3   19.60    1.68 
  -2   8  -3   18.66    1.61 
  -2   8  -3   20.83    1.72 
   2   8   3   22.06    1.71 
   2   8   3   22.91    1.60 
   3  -8   3   14.95    1.40 
   3  -8   3   10.15    2.17 
  -3  -8  -3   15.66    1.51 
  -3  -8  -3   15.82    1.89 
  -3  -8  -3   15.07    1.24 
   3  -8   3   15.92    1.14 
  -3  -8  -3   14.95    1.39 
  -3  -8  -3   15.22    1.40 
  -3  -8  -3   17.29    1.52 
   3  -8   3   15.60    1.46 
  -3   8  -3   14.06    1.37 
  -3   8  -3   13.10    1.31 
   3   8   3   16.41    1.25 
  -3   8  -3   13.89    1.18 
   3   8   3   12.33    1.21 
   3   8   3   15.71    1.40 
  -3   8  -3   13.72    1.20 
  -3   8  -3   14.48    1.21 
   3   8   3   16.21    1.25 
  -4  -8  -3    1.32    0.27 
  -4  -8  -3    1.52    0.42 
  -4  -8  -3    1.39    0.39 
   4  -8   3    1.14    0.20 
   4  -8   3    1.93    0.38 
  -4  -8  -3    0.98    0.91 
  -4  -8  -3    1.04    0.38 
   4   8   3    1.03    0.30 
   4   8   3    1.51    0.99 
  -4   8  -3    1.42    0.27 
  -4   8  -3    1.52    0.43 
  -4   8  -3    1.76    0.32 
  -4   8  -3    0.98    0.24 
   4   8   3    1.42    0.35 
   4   8   3    2.29    0.99 
  -4   8  -3    1.32    0.50 
   4   8   3    1.33    0.47 
  -4   8  -3    1.21    0.33 
   5  -8   3    0.26    0.20 
  -5  -8  -3    0.02    0.18 
  -5  -8  -3    0.05    0.22 
  -5  -8  -3    0.16    0.15 
  -5  -8  -3    0.07    0.18 
  -5  -8  -3   -0.04    0.29 
   5  -8   3    0.24    0.12 
  -5   8  -3    0.32    0.14 
   5   8   3    0.08    0.19 
  -5   8  -3   -0.16    0.22 
   5   8   3    0.01    0.30 
  -5   8  -3   -0.11    0.16 
   6  -8   3    0.63    0.17 
  -6  -8  -3    0.98    0.22 
  -6  -8  -3    0.48    0.23 
  -6  -8  -3    0.58    0.19 
   6   8   3    0.98    0.23 
   6   8   3    0.53    0.16 
  -6   8  -3    0.54    0.16 
   6   8   3    0.38    0.13 
  -6  -9   3    0.14    0.22 
  -6  -9   3    0.11    0.10 
  -6  -9   3    0.12    0.16 
  -6  -9   3    0.37    0.26 
   6  -9  -3    0.25    0.14 
   6   9  -3   -0.25    0.14 
   6   9  -3    0.25    0.12 
  -5  -9   3    1.82    0.36 
  -5  -9   3    1.73    0.48 
  -5  -9   3    2.16    0.57 
   5  -9  -3    1.48    0.30 
  -5  -9   3    1.39    0.39 
  -5   9   3    1.75    0.29 
  -5   9   3    1.01    1.25 
  -5   9   3    1.19    0.45 
   5   9  -3    1.07    0.36 
  -4  -9   3   21.78    1.94 
  -4  -9   3   16.50    1.64 
  -4  -9   3   18.87    1.57 
  -4  -9   3   15.67    2.58 
  -4  -9   3   18.92    1.77 
  -4  -9   3   19.62    1.48 
  -4  -9   3   18.31    1.84 
   4  -9  -3   19.86    1.56 
  -4   9   3   15.23    1.65 
  -4   9   3   17.67    1.73 
  -4   9   3   15.14    1.31 
   4   9  -3   19.55    1.90 
   4   9  -3   14.28    1.38 
   4   9  -3   13.42    1.29 
  -4   9   3   18.39    1.33 
  -4   9   3   16.69    1.27 
  -4   9   3   15.89    1.55 
  -3  -9   3   20.75    1.77 
   3  -9  -3   12.37    2.43 
  -3  -9   3   17.17    1.68 
   3  -9  -3   17.62    1.40 
  -3  -9   3   16.38    1.40 
  -3  -9   3   18.32    1.46 
  -3  -9   3   19.10    1.66 
  -3  -9   3   15.56    1.95 
  -3  -9   3   18.25    1.38 
  -3  -9   3   17.12    1.56 
  -3  -9   3   14.75    1.50 
   3  -9  -3   17.47    1.62 
  -3   9   3   14.49    1.45 
  -3   9   3   15.25    1.26 
   3   9  -3   14.77    1.30 
  -3   9   3   14.00    1.26 
  -3   9   3   15.37    1.26 
   3   9  -3   17.17    1.46 
  -3   9   3   14.65    1.58 
  -2  -9   3   21.18    1.83 
   2  -9  -3   20.95    1.62 
  -2  -9   3   21.02    1.77 
  -2  -9   3   22.44    1.68 
  -2  -9   3   22.37    2.10 
  -2  -9   3   20.42    1.74 
  -2  -9   3   22.62    1.90 
   2  -9  -3   23.45    1.89 
   2  -9  -3   16.52    2.59 
  -2  -9   3   22.80    1.64 
  -2   9   3   19.35    1.53 
  -2   9   3   21.03    1.88 
  -2   9   3   20.88    1.74 
  -2   9   3   20.84    1.58 
  -2   9   3   18.81    1.54 
  -1  -9   3   35.02    2.84 
   1  -9  -3   26.79    3.16 
   1  -9  -3   34.74    2.56 
   1  -9  -3   34.40    2.33 
  -1  -9   3   31.98    2.53 
  -1  -9   3   30.50    2.43 
   1   9  -3   26.49    2.46 
  -1   9   3   25.18    2.57 
  -1   9   3   32.09    2.44 
  -1   9   3   31.65    2.17 
  -1   9   3   30.96    2.30 
   0  -9  -3    6.46    1.00 
   0  -9   3    6.75    1.20 
   0  -9  -3    6.84    4.22 
   0   9   3    4.85    0.53 
   0   9   3    5.52    0.89 
   0   9   3    5.95    0.76 
   0   9   3    5.93    0.64 
   0   9   3    4.41    0.77 
   1  -9   3    8.56    0.93 
  -1  -9  -3    8.12    0.90 
   1  -9   3    7.53    0.79 
   1  -9   3    8.11    0.81 
   1  -9   3    9.08    0.96 
   1  -9   3   11.50    5.08 
   1  -9   3    8.35    0.84 
  -1  -9  -3   12.50    4.69 
  -1  -9  -3    9.13    0.88 
  -1  -9  -3    9.18    1.13 
   1   9   3    8.22    0.71 
   1   9   3    9.03    1.08 
  -1   9  -3    7.40    0.76 
  -1   9  -3    6.86    0.67 
   1   9   3    8.75    0.82 
   1   9   3    7.20    0.88 
   1   9   3    7.13    0.83 
  -1   9  -3    6.32    5.93 
  -2  -9  -3   21.28    2.03 
  -2  -9  -3   18.22    1.46 
   2  -9   3   17.38    1.44 
   2  -9   3   18.31    1.60 
  -2  -9  -3   18.34    1.62 
  -2  -9  -3   18.85    1.62 
  -2  -9  -3   19.94    1.70 
   2  -9   3   20.85    1.68 
  -2   9  -3   14.67    1.38 
  -2   9  -3   17.59    1.31 
   2   9   3   17.63    1.43 
  -2   9  -3   14.99    1.29 
  -2   9  -3   15.39    1.27 
  -3  -9  -3   31.32    2.36 
  -3  -9  -3   29.76    2.56 
   3  -9   3   32.64    2.57 
   3  -9   3   31.67    2.42 
  -3  -9  -3   36.77    2.72 
  -3  -9  -3   33.05    3.06 
  -3  -9  -3   30.30    2.52 
   3  -9   3   35.73    2.64 
  -3  -9  -3   31.79    2.70 
  -3   9  -3   26.33    2.14 
  -3   9  -3   26.96    2.19 
   3   9   3   32.58    2.21 
   3   9   3   32.82    2.41 
  -3   9  -3   29.17    2.19 
   3   9   3   28.35    2.19 
  -3   9  -3   27.11    2.27 
  -3   9  -3   28.69    2.38 
   3   9   3   27.44    2.16 
  -4  -9  -3   24.45    2.81 
  -4  -9  -3   21.76    2.10 
  -4  -9  -3   24.33    1.95 
  -4  -9  -3   23.52    1.74 
  -4  -9  -3   25.45    2.13 
   4  -9   3   23.97    1.90 
   4  -9   3   25.95    1.71 
  -4  -9  -3   25.20    2.03 
  -4  -9  -3   22.59    2.17 
  -4   9  -3   20.26    1.69 
   4   9   3   19.57    1.66 
   4   9   3   24.59    1.78 
   4   9   3   20.90    1.94 
  -4   9  -3   21.31    2.00 
   4   9   3   21.40    1.71 
  -4   9  -3   20.96    1.80 
  -4   9  -3   22.23    1.67 
  -4   9  -3   22.36    1.71 
   5  -9   3    4.81    0.54 
  -5  -9  -3    4.21    0.59 
  -5  -9  -3    4.66    0.58 
  -5  -9  -3    4.28    0.68 
  -5  -9  -3    4.79    0.68 
  -5   9  -3    3.97    0.47 
  -5   9  -3    4.24    0.60 
   5   9   3    5.51    0.75 
   5   9   3    3.45    0.60 
   5   9   3    4.32    0.76 
  -6  -9  -3    1.00    0.30 
  -6  -9  -3    2.02    0.26 
   6  -9   3    1.84    0.26 
  -6   9  -3    1.16    0.16 
   6   9   3    1.35    0.19 
   6   9   3    1.06    0.22 
   6 -10  -3    4.76    0.54 
  -6 -10   3    5.79    0.64 
  -6 -10   3    5.31    0.48 
  -6 -10   3    5.19    0.56 
  -6 -10   3    5.14    0.69 
  -5 -10   3    1.90    0.41 
   5 -10  -3    2.23    0.38 
  -5 -10   3    2.18    0.54 
  -5 -10   3    2.79    0.63 
  -5 -10   3    2.15    0.37 
  -5  10   3    1.90    0.45 
  -5  10   3    1.27    0.22 
  -5  10   3    0.98    0.96 
   5  10  -3    1.26    0.26 
   5  10  -3    1.36    0.36 
  -4 -10   3    2.44    0.52 
   4 -10  -3    3.18    0.45 
  -4 -10   3    3.49    0.75 
  -4 -10   3    3.87    0.70 
  -4 -10   3    3.26    0.49 
  -4 -10   3    1.59    1.23 
  -4 -10   3    3.67    0.76 
  -4  10   3    2.59    0.39 
  -4  10   3    2.69    0.59 
  -4  10   3    3.03    0.44 
  -4  10   3    3.34    0.47 
   4  10  -3    3.07    0.55 
   4  10  -3    2.96    0.98 
  -4  10   3    2.51    0.69 
  -4  10   3    4.26    1.30 
  -3 -10   3   12.74    1.29 
  -3 -10   3   13.29    1.16 
   3 -10  -3   13.15    1.36 
  -3 -10   3   12.25    1.35 
  -3 -10   3   15.28    1.52 
  -3 -10   3   13.98    1.27 
  -3 -10   3   12.91    1.82 
  -3 -10   3   12.61    1.43 
   3 -10  -3   13.15    1.13 
  -3  10   3   11.39    0.99 
  -3  10   3   11.38    1.03 
  -3  10   3   11.99    1.01 
  -3  10   3   12.04    1.25 
   3  10  -3   10.28    1.08 
  -3  10   3   10.58    1.33 
  -2 -10   3    4.82    0.67 
  -2 -10   3    5.81    0.74 
  -2 -10   3    5.55    0.81 
  -2 -10   3    8.09    1.40 
  -2 -10   3    7.44    1.01 
   2 -10  -3    7.11    0.87 
  -2 -10   3    6.18    0.75 
  -2 -10   3    6.80    0.84 
  -2 -10   3    6.68    0.67 
  -2 -10   3    5.88    0.64 
  -2 -10   3    5.90    0.80 
   2 -10  -3    6.16    0.60 
   2 -10  -3    5.22    0.81 
  -2  10   3    5.53    0.60 
   2  10  -3    4.92    0.58 
  -2  10   3    5.35    0.59 
  -2  10   3    5.70    0.74 
  -2  10   3    5.81    0.58 
  -2  10   3    4.34    0.84 
   1 -10  -3    4.66    0.63 
  -1 -10   3    4.47    0.57 
  -1 -10   3    3.56    0.84 
  -1 -10   3    5.66    1.23 
  -1 -10   3    4.73    0.55 
  -1 -10   3    3.45    0.60 
  -1 -10   3    3.65    0.61 
  -1 -10   3    4.19    0.56 
   1 -10  -3    3.93    0.42 
  -1 -10   3    4.05    0.62 
   1 -10  -3    3.64    0.57 
   1 -10  -3    4.23    0.70 
  -1  10   3    2.87    0.51 
  -1  10   3    3.78    0.70 
  -1  10   3    4.11    0.50 
  -1  10   3    3.72    0.46 
   0 -10  -3   11.39    0.99 
   0 -10   3    9.44    0.91 
   0 -10  -3    8.76    0.98 
   0 -10   3    8.92    0.89 
   0 -10   3    9.16    0.92 
   0 -10   3   10.17    1.00 
   0 -10  -3   16.22    2.92 
   0 -10   3   12.35    1.09 
   0 -10   3    8.96    0.99 
   0 -10  -3    7.54    0.91 
   0 -10   3    7.94    1.27 
   0  10   3    8.81    0.85 
   0  10  -3    6.83    0.72 
   0  10   3    8.24    0.97 
   0  10   3    7.94    0.73 
   0  10   3    7.28    1.10 
   1 -10   3    4.31    0.60 
   1 -10   3    4.83    0.65 
  -1 -10  -3    5.67    0.55 
  -1 -10  -3    5.47    0.71 
  -1 -10  -3    4.94    0.68 
  -1 -10  -3    4.39    0.66 
   1 -10   3    4.08    0.55 
  -1 -10  -3    6.13    1.17 
   1 -10   3    4.60    0.70 
   1 -10   3    5.03    0.63 
  -1 -10  -3    5.52    0.65 
   1  10   3    5.02    0.85 
   1  10   3    4.64    0.57 
  -1  10  -3    3.70    0.52 
   1  10   3    4.46    0.56 
   1  10   3    4.99    0.97 
  -1  10  -3    3.70    0.47 
   1  10   3    4.75    0.67 
   1  10   3    4.54    0.71 
  -2 -10  -3   11.15    0.97 
   2 -10   3   12.80    1.25 
   2 -10   3   11.43    1.09 
  -2 -10  -3   13.43    1.59 
   2 -10   3   11.29    1.13 
  -2 -10  -3   10.98    1.23 
  -2 -10  -3   11.54    1.17 
   2 -10   3   11.45    0.98 
  -2 -10  -3   11.37    1.17 
   2 -10   3   13.24    1.25 
  -2  10  -3    9.78    0.94 
   2  10   3   12.28    1.44 
   2  10   3   10.32    1.07 
  -2  10  -3   10.17    1.09 
   2  10   3   11.82    0.97 
  -2  10  -3   10.55    0.95 
  -2  10  -3   10.74    0.95 
   3 -10   3    5.22    0.66 
  -3 -10  -3    5.74    0.75 
  -3 -10  -3    4.64    0.71 
  -3 -10  -3    6.23    1.40 
   3 -10   3    5.62    0.74 
   3 -10   3    5.93    0.81 
  -3 -10  -3    5.45    0.79 
  -3 -10  -3    4.78    0.82 
   3 -10   3    4.71    0.57 
  -3 -10  -3    4.45    0.52 
   3  10   3    5.11    0.69 
  -3  10  -3    4.30    0.54 
  -3  10  -3    4.70    0.55 
   3  10   3    4.44    0.67 
   3  10   3    4.48    0.75 
  -3  10  -3    3.89    0.70 
   3  10   3    2.98    0.52 
  -3  10  -3    3.81    0.51 
  -3  10  -3    4.32    0.66 
  -4 -10  -3   16.56    1.67 
  -4 -10  -3   13.71    2.29 
   4 -10   3   19.88    1.50 
  -4 -10  -3   13.73    1.43 
  -4 -10  -3   16.92    1.55 
  -4 -10  -3   17.73    1.68 
   4 -10   3   14.81    1.36 
   4  10   3   17.36    2.86 
   4  10   3   15.47    1.30 
  -4  10  -3   15.97    1.48 
  -4  10  -3   14.37    1.33 
  -4  10  -3   13.69    1.22 
   4  10   3   13.93    1.20 
  -4  10  -3   12.96    1.31 
   4  10   3   14.90    1.24 
  -4  10  -3   13.39    1.57 
  -4  10  -3   14.52    1.50 
   4  10   3   18.56    2.12 
   4  10   3   13.59    1.55 
  -5 -10  -3   11.17    1.00 
   5 -10   3   11.21    0.97 
  -5 -10  -3   11.41    1.12 
  -5 -10  -3   12.01    1.14 
  -5  10  -3    9.49    0.90 
   5  10   3    8.97    1.03 
  -5  10  -3    9.77    0.83 
  -5  10  -3    9.27    0.80 
   5  10   3   10.41    0.82 
   5  10   3    9.13    0.87 
  -6 -10  -3    2.23    0.26 
   6 -10   3    1.88    0.23 
   6  10   3    1.84    0.22 
  -6 -11   3    0.26    0.14 
  -6 -11   3    0.14    0.09 
   6 -11  -3    0.15    0.08 
  -6 -11   3    0.37    0.19 
  -5 -11   3    3.69    0.44 
  -5 -11   3    3.30    0.54 
   5 -11  -3    3.49    0.42 
  -5 -11   3    3.57    0.69 
  -5  11   3    2.70    0.51 
   5  11  -3    2.35    0.34 
  -5  11   3    2.88    0.34 
   5  11  -3    1.03    0.67 
  -4 -11   3   37.45    3.12 
  -4 -11   3   38.59    3.05 
   4 -11  -3   39.18    2.80 
  -4 -11   3   38.73    2.82 
  -4 -11   3   36.45    2.94 
  -4  11   3   28.66    2.61 
  -4  11   3   32.35    2.56 
   4  11  -3   24.76    2.33 
  -4  11   3   33.02    2.26 
  -4  11   3   33.64    2.30 
  -4  11   3   29.66    2.65 
  -4  11   3   32.31    2.30 
  -3 -11   3    0.81    0.35 
  -3 -11   3    1.61    0.52 
   3 -11  -3    1.08    0.36 
  -3 -11   3    0.94    0.25 
   3 -11  -3    1.24    0.28 
  -3 -11   3    0.98    0.40 
  -3 -11   3    0.36    0.32 
  -3 -11   3    1.76    1.08 
  -3 -11   3    0.84    0.27 
  -3 -11   3    1.23    0.34 
  -3  11   3    0.90    0.25 
  -3  11   3    0.95    0.26 
  -3  11   3    1.64    0.53 
  -3  11   3    1.09    0.44 
  -3  11   3    0.59    0.47 
   3  11  -3    1.99    0.52 
   3  11  -3    1.31    0.48 
  -3  11   3    1.11    0.26 
   2 -11  -3   26.87    2.24 
   2 -11  -3   26.40    2.14 
  -2 -11   3   25.65    1.90 
  -2 -11   3   27.88    1.93 
  -2 -11   3   23.71    1.92 
   2 -11  -3   22.53    1.98 
  -2 -11   3   25.21    2.13 
  -2 -11   3   24.75    2.57 
   2 -11  -3   25.92    1.90 
  -2 -11   3   21.90    2.01 
  -2  11   3   24.11    2.19 
  -2  11   3   24.63    1.87 
  -2  11   3   22.55    2.03 
   1 -11  -3    0.35    0.34 
  -1 -11   3    0.34    0.29 
   1 -11  -3    0.50    0.15 
   1 -11  -3    0.30    0.30 
  -1 -11   3    0.33    0.24 
  -1 -11   3    0.64    0.28 
  -1 -11   3    0.19    0.24 
  -1 -11   3    0.01    0.26 
  -1 -11   3    0.27    0.19 
  -1 -11   3   -0.84    0.62 
  -1 -11   3    0.52    0.31 
   1 -11  -3    0.46    0.27 
   1 -11  -3    0.07    0.24 
  -1  11   3    0.59    0.20 
  -1  11   3    0.28    0.17 
   1  11  -3    0.50    0.21 
  -1  11   3    0.26    0.19 
  -1  11   3    0.40    0.26 
  -1  11   3    0.15    0.35 
   0 -11   3   12.05    1.13 
   0 -11  -3   13.21    1.70 
   0 -11   3   12.08    1.22 
   0 -11   3   11.18    1.06 
   0 -11   3   12.34    1.20 
   0 -11   3   12.33    1.23 
   0 -11   3   12.51    1.12 
   0 -11  -3   11.38    1.17 
   0 -11  -3   13.73    0.99 
   0 -11  -3   11.29    1.13 
   0 -11  -3   13.74    1.26 
   0  11   3    9.03    1.38 
   0  11  -3    9.39    0.86 
   0  11   3    8.40    0.93 
   0  11  -3    9.67    0.91 
   0  11   3   11.11    1.12 
   0  11   3   11.22    1.24 
   0  11   3   11.01    1.05 
   0  11   3   10.67    0.90 
   1 -11   3    7.62    0.82 
   1 -11   3    7.52    0.64 
  -1 -11  -3    6.07    0.80 
  -1 -11  -3    7.86    0.87 
  -1 -11  -3    7.77    1.30 
   1 -11   3    7.83    0.93 
   1 -11   3    7.14    0.82 
   1 -11   3    7.47    0.90 
  -1 -11  -3    7.74    0.70 
  -1 -11  -3    7.84    0.94 
  -1 -11  -3    7.07    0.89 
  -1  11  -3    6.30    0.71 
   1  11   3    5.28    0.80 
   1  11   3    5.97    0.61 
   1  11   3    6.63    0.92 
   1  11   3    6.72    1.02 
  -1  11  -3    5.69    0.60 
   1  11   3    4.27    0.66 
   1  11   3    7.08    1.17 
   1  11   3    5.74    0.72 
   2 -11   3   23.51    1.89 
  -2 -11  -3   22.41    1.96 
  -2 -11  -3   24.92    2.50 
   2 -11   3   25.80    2.07 
  -2 -11  -3   21.85    1.84 
  -2 -11  -3   21.96    1.71 
  -2 -11  -3   23.40    1.96 
   2 -11   3   22.49    1.74 
   2 -11   3   21.95    1.93 
  -2 -11  -3   25.81    2.12 
   2  11   3   21.17    2.18 
   2  11   3   19.70    1.66 
   2  11   3   21.57    1.63 
  -2  11  -3   20.83    1.93 
   2  11   3   20.49    1.77 
  -2  11  -3   20.63    1.64 
  -2  11  -3   20.07    1.81 
   3 -11   3    5.25    0.65 
   3 -11   3    4.87    0.55 
  -3 -11  -3    4.49    0.64 
   3 -11   3    5.01    0.73 
  -3 -11  -3    4.72    0.86 
  -3 -11  -3    4.87    0.71 
  -3 -11  -3    5.56    1.29 
  -3 -11  -3    4.58    0.71 
  -3 -11  -3    6.08    0.81 
   3 -11   3    6.08    0.78 
   3  11   3    6.01    1.38 
  -3  11  -3    4.06    0.55 
  -3  11  -3    4.38    0.54 
  -3  11  -3    3.39    0.67 
  -3  11  -3    4.00    0.52 
   3  11   3    5.40    0.59 
   3  11   3    5.53    1.20 
   3  11   3    5.24    0.86 
   3  11   3    4.44    0.59 
   4 -11   3    3.56    0.63 
   4 -11   3    4.81    0.53 
  -4 -11  -3    4.34    0.71 
   4 -11   3    4.75    0.62 
  -4 -11  -3    4.16    0.60 
  -4 -11  -3    4.26    0.78 
  -4 -11  -3    4.13    0.55 
   4  11   3    4.37    0.60 
  -4  11  -3    3.57    0.44 
  -4  11  -3    3.69    0.48 
  -4  11  -3    3.08    0.67 
  -4  11  -3    4.17    0.47 
  -4  11  -3    3.64    0.79 
   4  11   3    2.92    0.58 
   4  11   3    3.42    0.47 
   4  11   3    2.91    0.45 
  -5 -11  -3    0.36    0.22 
  -5 -11  -3    0.44    0.33 
  -5 -11  -3    0.76    0.22 
  -5 -11  -3    0.71    0.27 
   5 -11   3    0.89    0.19 
   5  11   3    0.58    0.40 
   5  11   3    0.33    0.16 
  -5  11  -3    0.72    0.16 
   5  11   3    0.17    0.17 
  -5 -12   3    2.12    0.52 
  -5 -12   3    1.17    0.30 
  -5 -12   3    1.55    0.27 
   5 -12  -3    2.48    0.36 
  -5  12   3    0.37    0.40 
  -4 -12   3   16.46    1.52 
  -4 -12   3   13.07    1.36 
  -4 -12   3   13.60    1.18 
  -4 -12   3   14.70    1.48 
  -4 -12   3   13.29    1.33 
   4 -12  -3   14.67    1.19 
  -4  12   3   11.35    1.31 
  -4  12   3   10.92    0.94 
  -4  12   3    8.07    1.58 
  -4  12   3   12.59    1.20 
  -4  12   3   11.81    0.92 
  -4  12   3   10.35    1.05 
   4  12  -3   10.17    1.07 
  -3 -12   3   19.05    1.80 
  -3 -12   3   19.93    1.50 
  -3 -12   3   15.54    1.59 
  -3 -12   3   17.10    2.54 
  -3 -12   3   15.63    1.47 
   3 -12  -3   20.25    1.76 
   3 -12  -3   19.63    1.47 
  -3 -12   3   20.76    1.72 
  -3 -12   3   19.01    1.72 
  -3  12   3   16.48    1.75 
  -3  12   3   16.52    1.60 
  -3  12   3   16.64    1.32 
  -3  12   3   14.66    1.59 
  -3  12   3   16.60    1.36 
  -3  12   3   15.94    1.32 
   2 -12  -3   22.27    1.57 
  -2 -12   3   16.64    2.30 
  -2 -12   3   20.19    2.12 
  -2 -12   3   17.81    1.69 
  -2 -12   3   20.81    1.79 
  -2 -12   3   17.38    1.60 
  -2 -12   3   19.39    1.58 
  -2 -12   3   20.87    1.89 
   2 -12  -3   19.18    1.69 
   2 -12  -3   22.16    1.90 
  -2 -12   3   20.96    1.80 
  -2 -12   3   22.07    1.80 
  -2 -12   3   20.83    1.58 
   2 -12  -3   21.53    1.84 
  -2  12   3   18.57    1.48 
  -2  12   3   18.33    1.73 
  -2  12   3   18.14    1.50 
  -2  12   3   19.78    1.91 
  -2  12   3   17.58    1.51 
   2  12  -3   19.83    1.52 
  -1 -12   3    4.97    0.69 
  -1 -12   3    5.13    0.75 
  -1 -12   3    4.54    0.74 
  -1 -12   3    3.70    1.06 
   1 -12  -3    4.14    0.73 
  -1 -12   3    5.03    0.71 
  -1 -12   3    4.22    0.58 
   1 -12  -3    6.95    1.29 
   1 -12  -3    5.45    0.52 
  -1 -12   3    4.88    0.65 
   1 -12  -3    4.64    0.68 
  -1  12   3    4.29    0.65 
  -1  12   3    3.66    0.73 
   1  12  -3    3.58    0.53 
  -1  12   3    4.94    0.52 
  -1  12   3    4.22    0.52 
   0 -12  -3    0.61    0.81 
   0 -12   3    1.73    0.40 
   0 -12   3    1.89    0.47 
   0 -12   3    1.64    0.64 
   0 -12  -3    1.39    0.43 
   0 -12  -3    1.36    0.44 
   0 -12   3    1.42    0.32 
   0 -12  -3    1.92    0.30 
   0  12   3    0.90    0.29 
   0  12   3    1.21    0.41 
   0  12  -3    1.39    0.33 
   0  12   3    0.94    0.77 
   0  12   3    1.30    0.38 
   0  12   3    1.09    0.27 
   0  12  -3    1.08    0.26 
   0  12   3    1.57    0.49 
   0  12   3    0.92    0.25 
  -1 -12  -3    4.64    0.68 
   1 -12   3    4.16    0.71 
  -1 -12  -3    4.87    0.67 
  -1 -12  -3    2.84    0.73 
   1 -12   3    4.57    0.70 
  -1 -12  -3    4.45    0.73 
   1 -12   3    4.68    0.45 
  -1 -12  -3    4.94    0.82 
   1 -12   3    4.64    0.67 
  -1 -12  -3    6.70    1.45 
   1 -12   3    4.86    0.64 
   1  12   3    3.32    0.47 
  -1  12  -3    3.31    0.58 
   1  12   3    2.72    0.84 
   1  12   3    4.04    0.68 
   1  12   3    4.17    0.55 
   1  12   3    4.79    0.71 
   1  12   3    3.19    0.95 
  -1  12  -3    2.97    0.46 
  -1  12  -3    2.55    0.46 
  -1  12  -3    3.38    0.43 
   1  12   3    4.20    0.78 
   1  12   3    3.77    0.46 
  -2 -12  -3   12.53    1.28 
   2 -12   3   11.87    1.24 
  -2 -12  -3   12.40    1.33 
  -2 -12  -3   13.21    1.31 
  -2 -12  -3   10.82    1.13 
  -2 -12  -3   15.87    2.01 
   2 -12   3   14.75    1.38 
   2 -12   3   12.66    1.21 
  -2 -12  -3   13.26    1.36 
   2 -12   3   13.24    1.05 
   2 -12   3   13.05    1.33 
   2  12   3   12.13    1.19 
   2  12   3   11.65    1.52 
   2  12   3   11.76    1.00 
   2  12   3   11.96    1.88 
  -2  12  -3   10.47    0.99 
  -2  12  -3    9.87    0.97 
  -2  12  -3    9.82    0.97 
   2  12   3   12.37    1.06 
  -2  12  -3   10.85    1.17 
   3 -12   3    6.27    0.64 
  -3 -12  -3    3.72    1.30 
  -3 -12  -3    6.48    0.86 
   3 -12   3    5.67    0.79 
  -3 -12  -3    6.23    0.92 
   3 -12   3    5.27    1.02 
  -3 -12  -3    6.75    0.83 
  -3  12  -3    6.04    0.77 
   3  12   3    6.40    0.69 
  -3  12  -3    5.35    0.60 
  -3  12  -3    5.83    0.64 
   3  12   3    5.86    0.88 
   3  12   3    6.30    1.76 
  -3  12  -3    5.81    0.83 
   3  12   3    3.41    0.68 
  -4 -12  -3    0.49    0.31 
  -4 -12  -3    0.08    0.17 
  -4 -12  -3    0.39    0.18 
   4 -12   3    0.18    0.13 
  -4 -12  -3    0.18    0.22 
  -4  12  -3   -0.23    0.44 
  -4  12  -3    0.27    0.15 
  -4  12  -3    0.22    0.22 
   4  12   3   -0.33    0.42 
  -4  12  -3    0.32    0.16 
  -4  12  -3    0.88    0.60 
   4  12   3    0.25    0.21 
  -5 -12  -3    0.37    0.20 
  -5 -12  -3    0.40    0.15 
  -5 -12  -3    0.28    0.16 
  -5 -12  -3    0.37    0.14 
   5 -12   3    0.28    0.11 
   5  12   3    0.20    0.19 
   5  12   3    0.45    0.18 
  -5  12  -3    0.16    0.11 
  -5 -13   3    4.16    0.58 
  -5 -13   3    5.24    0.57 
   5 -13  -3    4.88    0.45 
  -5 -13   3    4.95    0.45 
  -5  13   3    4.02    0.37 
  -4 -13   3    6.11    0.88 
   4 -13  -3    6.72    0.64 
  -4 -13   3    7.57    0.66 
  -4 -13   3    7.11    0.91 
  -4 -13   3    5.82    0.77 
  -4  13   3    4.40    0.57 
  -4  13   3    5.60    0.52 
  -4  13   3    4.64    0.77 
  -4  13   3    4.88    0.73 
  -4  13   3    6.16    0.55 
   3 -13  -3    6.51    0.85 
  -3 -13   3    4.94    0.74 
  -3 -13   3    5.92    0.62 
   3 -13  -3    6.57    0.62 
  -3 -13   3    5.65    0.78 
  -3 -13   3    6.21    0.90 
  -3 -13   3    6.56    0.80 
  -3  13   3    4.77    0.53 
  -3  13   3    5.04    0.55 
  -3  13   3    5.79    0.79 
  -3  13   3    6.06    1.05 
  -3  13   3    4.19    0.55 
  -3  13   3    3.64    0.71 
  -2 -13   3    8.64    0.79 
   2 -13  -3    9.04    0.74 
  -2 -13   3    6.27    0.83 
  -2 -13   3    8.76    0.93 
   2 -13  -3    8.75    1.02 
   2 -13  -3    7.80    0.96 
  -2 -13   3    7.43    0.90 
  -2 -13   3    8.50    1.03 
   2 -13  -3    8.45    0.90 
  -2 -13   3    8.66    1.81 
  -2 -13   3    6.99    0.88 
  -2 -13   3    5.87    0.77 
  -2 -13   3    8.51    0.95 
  -2  13   3    6.97    0.71 
   2  13  -3    8.40    1.06 
  -2  13   3    7.05    0.94 
  -2  13   3    4.64    1.04 
  -2  13   3    7.06    0.69 
  -2  13   3    7.48    0.93 
  -2  13   3    7.29    0.74 
  -1 -13   3   15.97    1.43 
   1 -13  -3   19.34    1.68 
  -1 -13   3   18.37    1.66 
   1 -13  -3   20.66    1.71 
   1 -13  -3   19.22    1.35 
  -1 -13   3   17.66    1.57 
  -1 -13   3   14.44    2.18 
  -1 -13   3   16.85    1.62 
  -1 -13   3   14.47    1.39 
  -1 -13   3   17.86    1.59 
  -1 -13   3   15.44    1.56 
   1 -13  -3   17.74    1.53 
   1  13  -3   15.11    1.35 
  -1  13   3   15.98    1.55 
  -1  13   3   14.67    1.31 
  -1  13   3   16.31    1.31 
  -1  13   3   16.30    1.27 
  -1  13   3   14.63    1.63 
  -1  13   3   17.01    1.54 
   0 -13   3    0.92    0.32 
   0 -13  -3    1.71    1.28 
   0 -13  -3    1.03    0.41 
   0 -13  -3    1.24    0.23 
   0 -13   3    1.27    0.45 
   0 -13   3    1.20    0.39 
   0 -13  -3    1.53    0.43 
   0 -13  -3    1.81    0.44 
   0 -13   3    1.57    0.47 
   0 -13   3    1.20    0.39 
   0  13   3    1.30    0.33 
   0  13   3    1.03    0.29 
   0  13  -3    1.00    0.34 
   0  13   3    1.09    0.37 
   0  13   3    1.14    0.24 
   0  13  -3    0.94    0.26 
   0  13   3    2.08    0.62 
  -1 -13  -3   14.77    1.40 
   1 -13   3   16.83    1.46 
   1 -13   3   14.21    1.37 
   1 -13   3   14.26    1.38 
  -1 -13  -3   15.50    1.46 
  -1 -13  -3   14.62    1.18 
   1 -13   3   16.25    1.54 
  -1 -13  -3   14.65    1.48 
   1 -13   3   16.21    1.56 
   1 -13   3   16.91    1.14 
  -1 -13  -3   17.20    1.57 
  -1 -13  -3   14.40    2.22 
  -1  13  -3   10.15    1.06 
   1  13   3   13.28    1.47 
  -1  13  -3   13.65    1.26 
   1  13   3   12.50    1.08 
  -1  13  -3   12.09    1.06 
   1  13   3   10.54    1.98 
   1  13   3   14.02    1.10 
   1  13   3   12.61    1.24 
  -1  13  -3   12.51    1.06 
   1  13   3   12.79    1.11 
   2 -13   3    0.74    0.27 
   2 -13   3    1.05    0.32 
  -2 -13  -3    0.38    0.36 
   2 -13   3    0.84    0.41 
  -2 -13  -3    1.23    0.40 
   2 -13   3    0.73    0.33 
  -2 -13  -3    0.84    0.34 
  -2 -13  -3    1.22    0.40 
   2 -13   3    0.83    0.18 
  -2 -13  -3    0.91    0.35 
  -2 -13  -3    0.70    0.99 
   2  13   3    0.29    0.73 
   2  13   3    0.67    0.25 
  -2  13  -3    0.87    0.22 
   2  13   3    0.24    1.36 
  -2  13  -3    0.42    0.20 
   2  13   3    0.61    0.27 
   2  13   3    1.04    0.41 
  -2  13  -3    0.85    0.26 
  -2  13  -3    0.98    0.34 
  -3 -13  -3    4.35    0.65 
   3 -13   3    5.04    0.73 
  -3 -13  -3    3.67    0.61 
   3 -13   3    4.79    0.48 
  -3 -13  -3    5.46    0.82 
  -3 -13  -3    5.13    0.72 
   3 -13   3    4.65    0.60 
  -3 -13  -3    3.98    0.56 
   3 -13   3    4.49    0.65 
  -3  13  -3    4.14    0.49 
  -3  13  -3    3.66    0.51 
   3  13   3    3.96    0.56 
  -3  13  -3    3.60    0.69 
   3  13   3    4.11    0.58 
  -3  13  -3    2.94    0.69 
  -3  13  -3    3.99    0.49 
  -4 -13  -3    4.60    0.64 
  -4 -13  -3    4.27    0.60 
   4 -13   3    4.71    0.47 
   4 -13   3    5.27    0.61 
  -4 -13  -3    4.81    0.52 
  -4 -13  -3    4.64    0.70 
  -4  13  -3    4.64    0.46 
   4  13   3    3.92    0.64 
  -4  13  -3    3.57    0.72 
   4  13   3    3.68    0.50 
  -4  13  -3    4.02    0.44 
  -4  13  -3    4.16    0.84 
  -4  13  -3    3.72    0.46 
  -5 -13  -3    8.68    0.65 
  -5 -13  -3    7.28    0.72 
  -5 -13  -3    7.51    0.76 
   5 -13   3    8.63    0.63 
  -5  13  -3    8.42    0.67 
   5  13   3    6.30    0.56 
  -5 -14   3    0.50    0.15 
   5 -14  -3    0.53    0.11 
  -5 -14   3    0.56    0.19 
  -5  14   3    0.62    0.11 
  -4 -14   3    3.68    0.40 
   4 -14  -3    3.91    0.41 
  -4 -14   3    3.19    0.50 
  -4 -14   3    3.52    0.51 
  -4 -14   3    3.51    0.61 
  -4  14   3    2.24    0.59 
  -4  14   3    2.54    0.51 
  -4  14   3    2.19    0.44 
  -4  14   3    2.83    0.34 
   3 -14  -3   11.46    1.14 
  -3 -14   3    9.54    1.02 
  -3 -14   3    9.92    1.13 
  -3 -14   3    9.85    1.06 
   3 -14  -3   10.44    0.87 
  -3 -14   3    9.74    1.05 
  -3 -14   3   11.09    0.88 
  -3  14   3    8.59    0.79 
  -3  14   3    9.31    1.18 
  -3  14   3    8.45    1.08 
  -3  14   3    9.17    0.79 
  -3  14   3    9.26    0.84 
  -3  14   3    8.28    1.01 
   2 -14  -3    4.99    0.67 
  -2 -14   3    2.76    1.30 
   2 -14  -3    4.15    0.69 
  -2 -14   3    4.15    0.60 
   2 -14  -3    4.62    0.47 
   2 -14  -3    4.70    0.72 
  -2 -14   3    4.34    0.66 
  -2 -14   3    4.87    0.71 
  -2 -14   3    3.22    0.64 
  -2 -14   3    4.44    0.64 
  -2  14   3    3.86    0.54 
  -2  14   3    5.57    1.03 
   2  14  -3    4.94    0.69 
  -2  14   3    3.46    0.69 
  -2  14   3    4.27    0.79 
  -2  14   3    5.09    0.55 
  -2  14   3    3.73    0.47 
  -1 -14   3    9.40    1.08 
  -1 -14   3    9.02    1.07 
  -1 -14   3    7.39    0.91 
  -1 -14   3    9.31    1.04 
  -1 -14   3    9.82    1.04 
   1 -14  -3   11.06    0.83 
   1 -14  -3   10.87    1.14 
   1 -14  -3   10.53    1.03 
   1 -14  -3   10.21    1.10 
  -1 -14   3    9.62    1.07 
  -1  14   3    8.76    0.78 
   1  14  -3    8.91    0.92 
  -1  14   3    9.27    0.86 
  -1  14   3    8.86    1.03 
   1  14  -3    9.12    1.28 
  -1  14   3    8.11    1.02 
  -1  14   3    8.42    0.81 
  -1  14   3    7.91    1.16 
   1  14  -3    7.38    0.85 
   0 -14  -3    1.66    0.48 
   0 -14   3    1.71    0.40 
   0 -14   3    1.87    0.47 
   0 -14   3    2.02    0.40 
   0 -14  -3    1.45    0.43 
   0 -14  -3    1.62    0.48 
   0 -14   3    1.25    0.39 
   0 -14   3    1.40    0.43 
   0 -14  -3    2.09    0.51 
   0 -14  -3    1.10    0.36 
   0 -14  -3    1.70    0.26 
   0  14   3    1.67    0.32 
   0  14  -3    1.46    0.31 
   0  14   3    1.34    0.29 
   0  14   3    1.32    0.37 
   0  14  -3    1.34    0.55 
   0  14   3    1.34    0.26 
  -1 -14  -3    8.61    1.01 
   1 -14   3    7.49    0.88 
   1 -14   3    6.78    0.92 
   1 -14   3    8.79    0.88 
   1 -14   3    6.78    0.82 
  -1 -14  -3    7.55    0.94 
  -1 -14  -3    7.78    0.91 
  -1 -14  -3    4.18    1.31 
  -1 -14  -3    6.30    0.83 
  -1 -14  -3    7.39    0.89 
   1 -14   3    8.52    0.97 
  -1  14  -3    5.84    0.68 
   1  14   3    6.15    0.87 
   1  14   3    6.20    0.80 
   1  14   3    6.50    0.70 
   1  14   3    7.45    0.89 
  -1  14  -3    6.40    0.77 
  -1  14  -3    6.71    0.82 
   1  14   3    6.30    0.68 
  -1  14  -3    6.43    0.69 
   2 -14   3    6.08    0.80 
  -2 -14  -3    4.60    0.70 
  -2 -14  -3    5.07    0.72 
  -2 -14  -3    5.30    0.83 
   2 -14   3    4.24    0.66 
   2 -14   3    5.00    0.68 
   2 -14   3    4.87    0.75 
   2 -14   3    5.75    0.47 
  -2 -14  -3    5.27    0.73 
   2 -14   3    5.73    0.70 
   2  14   3    5.15    0.58 
   2  14   3    4.05    0.71 
  -2  14  -3    4.78    0.55 
  -2  14  -3    5.08    0.81 
  -2  14  -3    4.33    0.53 
  -2  14  -3    3.97    0.50 
   2  14   3    4.52    0.57 
  -3 -14  -3    0.33    0.27 
   3 -14   3    0.37    0.23 
   3 -14   3    0.61    0.14 
  -3 -14  -3    0.50    0.29 
  -3 -14  -3    0.48    0.29 
  -3 -14  -3    0.56    0.25 
   3 -14   3    0.20    0.25 
  -3 -14  -3    0.30    0.26 
  -3  14  -3    0.19    0.42 
  -3  14  -3    0.31    0.15 
  -3  14  -3    0.45    0.18 
   3  14   3    0.85    0.26 
  -3  14  -3    0.51    0.46 
  -3  14  -3    0.30    0.18 
  -4 -14  -3    4.62    0.67 
  -4 -14  -3    3.61    0.54 
  -4 -14  -3    3.50    0.60 
   4 -14   3    3.93    0.36 
  -4  14  -3    3.31    0.39 
   4  14   3    3.10    0.43 
  -4  14  -3    2.17    0.41 
   4  14   3    1.97    0.51 
  -4  14  -3    3.22    0.35 
  -4 -15   3    0.84    0.29 
  -4 -15   3    0.84    0.22 
  -4 -15   3    0.66    0.23 
   4 -15  -3    0.72    0.14 
  -4  15   3    0.95    0.26 
  -4  15   3    0.75    0.18 
  -4  15   3    0.75    0.16 
  -3 -15   3    4.32    0.69 
  -3 -15   3    3.87    0.64 
  -3 -15   3    2.50    0.62 
   3 -15  -3    4.60    0.43 
  -3 -15   3    4.87    0.65 
  -3  15   3    2.84    0.62 
  -3  15   3    3.65    0.45 
  -3  15   3    3.65    0.42 
  -3  15   3    2.46    0.49 
  -3  15   3    4.06    0.41 
  -3  15   3    3.56    0.65 
  -2 -15   3   16.01    1.48 
  -2 -15   3   13.93    1.36 
   2 -15  -3   17.59    1.26 
  -2 -15   3   15.47    1.53 
  -2 -15   3   16.33    1.43 
   2 -15  -3   17.59    1.56 
  -2 -15   3   15.46    1.47 
   2 -15  -3   17.64    1.51 
  -2  15   3   13.19    1.47 
  -2  15   3   14.93    1.18 
   2  15  -3   14.44    1.38 
  -2  15   3   13.74    1.13 
  -2  15   3   12.63    1.50 
  -2  15   3   14.52    1.39 
  -2  15   3   14.41    1.43 
  -1 -15   3    6.08    0.82 
   1 -15  -3    6.27    0.83 
   1 -15  -3    5.98    0.73 
   1 -15  -3    6.76    0.86 
  -1 -15   3    5.65    0.77 
   1 -15  -3    6.25    0.56 
  -1 -15   3    5.87    0.77 
  -1 -15   3    5.42    0.80 
  -1  15   3    5.35    0.58 
  -1  15   3    4.60    0.90 
  -1  15   3    5.02    0.56 
  -1  15   3    5.03    0.52 
  -1  15   3    4.76    0.73 
   1  15  -3    3.59    0.52 
  -1  15   3    4.15    0.77 
   1  15  -3    5.03    0.72 
   0 -15   3   15.64    1.42 
   0 -15   3   14.11    1.41 
   0 -15   3   15.20    1.46 
   0 -15  -3   15.43    1.41 
   0 -15  -3   16.91    1.52 
   0 -15  -3   15.43    1.40 
   0 -15   3   15.73    1.52 
   0 -15  -3   15.29    1.43 
   0 -15  -3   17.39    1.54 
   0 -15   3   13.26    1.29 
   0  15   3   13.35    1.14 
   0  15   3   12.01    1.46 
   0  15  -3   12.48    1.25 
   0  15   3   12.50    1.09 
   0  15  -3   12.28    1.18 
   0  15   3   14.33    1.33 
   0  15   3   12.87    1.29 
   0  15  -3   13.42    1.50 
   0  15   3   13.71    1.07 
  -1 -15  -3   17.88    1.59 
   1 -15   3   20.90    1.77 
  -1 -15  -3   21.09    1.81 
   1 -15   3   18.96    1.63 
  -1 -15  -3   19.80    1.73 
  -1 -15  -3   17.08    1.64 
   1 -15   3   19.67    1.66 
   1 -15   3   19.99    1.74 
  -1 -15  -3   19.81    1.67 
   1 -15   3   16.00    1.55 
   1  15   3   16.06    1.33 
  -1  15  -3   14.96    1.32 
  -1  15  -3   15.25    1.71 
  -1  15  -3   14.67    1.30 
  -1  15  -3   17.74    1.54 
   1  15   3   17.70    1.34 
   1  15   3   16.68    1.54 
   1  15   3   16.41    1.31 
   2 -15   3    5.35    0.71 
   2 -15   3    4.75    0.69 
  -2 -15  -3    5.30    0.70 
  -2 -15  -3    4.77    0.68 
  -2 -15  -3    4.13    0.66 
   2 -15   3    4.08    0.61 
   2 -15   3    3.95    0.61 
  -2 -15  -3    5.36    0.78 
  -2  15  -3    3.36    0.49 
   2  15   3    4.08    0.71 
  -2  15  -3    3.92    0.49 
   2  15   3    3.61    0.59 
   2  15   3    3.92    0.52 
  -2  15  -3    4.59    0.47 
  -2  15  -3    4.60    0.71 
  -2  15  -3    3.04    0.66 
   3 -15   3    3.64    0.56 
  -3 -15  -3    2.37    0.59 
   3 -15   3    2.69    0.44 
  -3 -15  -3    2.69    0.48 
  -3 -15  -3    3.37    0.63 
   3 -15   3    3.50    0.29 
   3  15   3    2.99    0.41 
  -3  15  -3    2.28    0.37 
   3  15   3    3.00    0.43 
  -3  15  -3    2.64    0.62 
  -3  15  -3    2.69    0.35 
  -3  15  -3    2.52    0.33 
  -3  15  -3    2.89    0.55 
  -4 -15  -3    0.00    0.12 
  -4 -15  -3    0.21    0.12 
  -4 -15  -3    0.01    0.14 
   4  15   3   -0.43    0.15 
  -4  15  -3    0.01    0.08 
  -4  15  -3    0.04    0.07 
   4  15   3   -0.01    0.23 
  -4  15  -3    0.20    0.23 
  -4 -16   3    0.18    0.15 
  -4 -16   3    0.22    0.16 
  -4  16   3    0.11    0.07 
  -3 -16   3    6.00    0.65 
  -3 -16   3    6.25    0.74 
  -3 -16   3    6.98    0.76 
   3 -16  -3    6.35    0.53 
  -3 -16   3    7.74    0.74 
  -3  16   3    4.89    1.12 
  -3  16   3    6.01    0.48 
  -3  16   3    4.87    0.69 
  -3  16   3    3.91    0.49 
   2 -16  -3    1.94    0.53 
  -2 -16   3    1.18    0.35 
  -2 -16   3    1.51    0.52 
  -2 -16   3    1.35    0.35 
  -2 -16   3    1.45    0.35 
   2 -16  -3    1.32    0.34 
   2 -16  -3    1.87    0.30 
  -2 -16   3    1.19    0.32 
  -2  16   3    1.54    0.43 
  -2  16   3    1.55    0.27 
  -2  16   3    1.74    0.55 
  -2  16   3    1.00    0.22 
  -2  16   3    1.65    0.32 
  -2  16   3    1.26    0.42 
   1 -16  -3    8.30    0.90 
  -1 -16   3    6.60    0.86 
  -1 -16   3    7.00    0.81 
   1 -16  -3    6.03    0.80 
   1 -16  -3    6.83    0.84 
  -1 -16   3    6.77    0.81 
  -1 -16   3    6.78    0.84 
   1 -16  -3    7.68    0.88 
   1  16  -3    7.13    0.85 
  -1  16   3    4.97    0.78 
  -1  16   3    6.10    0.62 
   1  16  -3    6.33    0.67 
  -1  16   3    6.22    0.65 
  -1  16   3    6.24    0.59 
   0 -16  -3    3.17    0.54 
   0 -16  -3    2.51    0.52 
   0 -16   3    3.96    0.58 
   0 -16   3    3.68    0.60 
   0 -16   3    2.22    0.41 
   0 -16  -3    3.62    0.60 
   0 -16  -3    2.97    0.50 
   0 -16   3    3.73    0.59 
   0 -16  -3    3.46    0.62 
   0 -16   3    3.63    0.60 
   0  16  -3    2.64    0.40 
   0  16   3    3.03    0.71 
   0  16   3    2.55    0.52 
   0  16   3    3.42    0.42 
   0  16   3    2.66    0.40 
   0  16   3    3.38    0.63 
   0  16   3    3.01    0.41 
   0  16  -3    3.02    0.69 
   0  16  -3    2.77    0.56 
   0  16  -3    2.58    0.57 
  -1 -16  -3   14.25    1.38 
  -1 -16  -3   14.51    1.32 
   1 -16   3   14.81    1.38 
  -1 -16  -3   15.84    1.45 
   1 -16   3   13.46    1.23 
  -1 -16  -3   14.68    1.33 
   1 -16   3   15.28    1.33 
  -1 -16  -3   14.32    1.49 
   1 -16   3   12.50    1.35 
   1 -16   3   15.18    1.38 
  -1  16  -3   12.38    1.56 
   1  16   3   12.00    1.02 
  -1  16  -3   11.76    1.04 
   1  16   3   12.11    1.04 
  -1  16  -3   15.53    1.70 
   1  16   3   13.22    1.50 
  -1  16  -3   11.20    1.01 
   2 -16   3    2.00    0.43 
  -2 -16  -3    1.10    0.32 
   2 -16   3    2.11    0.55 
  -2 -16  -3    1.63    0.45 
  -2 -16  -3    1.79    0.36 
   2 -16   3    1.72    0.50 
  -2 -16  -3    2.28    0.43 
  -2  16  -3    1.62    0.25 
   2  16   3    1.87    0.31 
  -2  16  -3    1.59    0.29 
  -2  16  -3    1.57    0.39 
  -2  16  -3    1.71    0.51 
   2  16   3    2.05    0.31 
   2  16   3    1.78    0.46 
  -3 -16  -3    0.82    0.21 
   3 -16   3    1.08    0.28 
  -3 -16  -3    0.86    0.23 
   3 -16   3    1.35    0.26 
  -3 -16  -3    1.06    0.32 
  -3 -16  -3    0.66    0.23 
  -3  16  -3    0.91    0.16 
  -3  16  -3   -0.08    0.53 
  -3  16  -3    0.48    0.26 
   3  16   3    0.91    0.26 
  -3  16  -3    0.75    0.16 
  -3  16  -3    0.90    0.18 
   3  16   3    0.50    0.21 
  -3 -17   3    2.28    0.35 
   3 -17  -3    2.39    0.32 
  -3 -17   3    1.58    0.31 
  -3  17   3    1.88    0.27 
  -3  17   3    2.52    0.28 
  -3  17   3    1.31    0.30 
  -2 -17   3    4.66    0.59 
  -2 -17   3    3.88    0.54 
  -2 -17   3    4.26    0.58 
   2 -17  -3    4.87    0.59 
   2 -17  -3    4.85    0.58 
  -2  17   3    2.99    0.61 
  -2  17   3    4.10    0.60 
  -2  17   3    4.51    0.51 
  -2  17   3    4.19    0.40 
  -2  17   3    4.47    0.52 
  -2  17   3    3.17    0.64 
   1 -17  -3    1.90    0.54 
  -1 -17   3    1.62    0.40 
   1 -17  -3    1.12    0.35 
  -1 -17   3    1.16    0.28 
  -1 -17   3    2.61    0.59 
   1 -17  -3    2.12    0.42 
   1 -17  -3    1.96    0.34 
  -1 -17   3    1.62    0.35 
  -1  17   3    1.21    0.27 
  -1  17   3    1.93    0.27 
  -1  17   3    2.59    0.64 
   1  17  -3    1.54    0.33 
  -1  17   3    1.34    0.42 
  -1  17   3    1.75    0.32 
  -1  17   3    1.83    0.42 
   0 -17  -3    4.35    0.60 
   0 -17   3    3.46    0.55 
   0 -17   3    4.15    0.58 
   0 -17  -3    4.00    0.62 
   0 -17   3    4.56    0.64 
   0 -17  -3    4.56    0.61 
   0 -17   3    3.71    0.60 
   0 -17  -3    4.41    0.59 
   0  17  -3    2.87    0.39 
   0  17  -3    2.38    0.49 
   0  17   3    3.11    0.49 
   0  17   3    3.20    0.40 
   0  17   3    2.88    0.39 
   0  17  -3    2.78    0.86 
   0  17  -3    4.13    0.62 
   0  17  -3    2.74    0.46 
   0  17   3    3.60    0.42 
   0  17   3    3.38    0.56 
  -1 -17  -3    0.91    0.53 
  -1 -17  -3    0.57    0.35 
   1 -17   3    0.70    0.26 
   1 -17   3    0.46    0.24 
  -1 -17  -3    0.44    0.20 
  -1 -17  -3    0.08    0.23 
   1 -17   3    0.67    0.30 
   1  17   3    0.41    0.16 
  -1  17  -3    0.37    0.17 
  -1  17  -3    0.21    0.46 
  -1  17  -3    0.30    0.16 
  -1  17  -3    0.38    0.30 
   1  17   3    0.57    0.17 
   1  17   3    0.16    0.35 
   2 -17   3   23.00    1.71 
   2 -17   3   23.94    1.80 
  -2 -17  -3   23.50    1.87 
  -2 -17  -3   21.91    1.73 
  -2 -17  -3   21.58    1.75 
  -2 -17  -3   19.53    1.69 
   2 -17   3   21.64    1.73 
  -2  17  -3   18.07    1.60 
  -2  17  -3   18.06    1.44 
   2  17   3   21.48    1.59 
  -2  17  -3   18.02    1.61 
  -2  17  -3   19.08    1.37 
  -2  17  -3   19.24    1.90 
  -2  17  -3   19.42    1.42 
   2  17   3   18.75    1.44 
  -3 -17  -3    5.34    0.53 
  -3 -17  -3    5.80    0.59 
  -3 -17  -3    5.29    0.53 
  -3  17  -3    4.29    0.41 
  -3  17  -3    4.62    0.52 
  -3  17  -3    4.42    0.49 
  -3  17  -3    4.90    0.41 
  -2 -18   3    0.04    0.15 
   2 -18  -3   -0.14    0.13 
  -2 -18   3   -0.28    0.17 
  -2 -18   3    0.15    0.14 
  -2  18   3    0.22    0.09 
  -2  18   3    0.11    0.19 
  -2  18   3   -0.06    0.08 
  -2  18   3    0.06    0.18 
   1 -18  -3    1.80    0.33 
  -1 -18   3    2.17    0.41 
  -1 -18   3    2.31    0.35 
  -1 -18   3    2.26    0.40 
  -1 -18   3    1.47    0.31 
   1 -18  -3    1.82    0.34 
  -1  18   3    1.65    0.22 
  -1  18   3    1.83    0.25 
  -1  18   3    1.56    0.26 
  -1  18   3    1.42    0.43 
   0 -18  -3    4.57    0.57 
   0 -18  -3    5.09    0.65 
   0 -18   3    4.62    0.56 
   0 -18  -3    4.18    0.60 
   0 -18   3    4.38    0.57 
   0 -18   3    4.25    0.65 
   0 -18   3    5.42    0.60 
   0  18   3    3.25    0.41 
   0  18  -3    3.13    0.39 
   0  18   3    4.42    0.39 
   0  18  -3    3.25    0.44 
  -1 -18  -3    0.17    0.16 
  -1 -18  -3    0.29    0.19 
  -1 -18  -3    0.10    0.18 
   1 -18   3    0.22    0.15 
   1 -18   3    0.29    0.17 
   1 -18   3    0.05    0.16 
  -1  18  -3    0.08    0.11 
   1  18   3    0.07    0.15 
  -1  18  -3    0.19    0.13 
   1  18   3   -0.02    0.12 
  -1  18  -3    0.12    0.30 
  -2 -18  -3   11.91    0.98 
   2 -18   3   12.70    1.02 
  -2 -18  -3   13.10    1.22 
  -2 -18  -3   10.63    0.95 
  -2  18  -3    7.94    0.89 
  -2  18  -3   10.00    0.73 
  -2  18  -3    8.73    0.75 
   2  18   3    9.72    0.76 
  -1 -19   3    0.12    0.11 
   1 -19  -3    0.34    0.16 
  -1 -19   3    0.15    0.13 
  -1  19   3    0.11    0.08 
   0 -19  -3    2.43    0.36 
   0 -19   3    2.93    0.37 
   0 -19   3    3.05    0.36 
   0 -19  -3    3.19    0.39 
   0 -19   3    2.18    0.34 
   0  19   3    1.82    0.23 
   1 -19   3    0.94    0.23 
  -1 -19  -3    1.18    0.24 
  -1 -19  -3    1.25    0.23 
  -7   0   4    9.61    0.82 
   7   0  -4    9.89    0.80 
   7   0  -4   11.91    0.80 
  -7   0   4   11.41    1.03 
  -6   0   4   11.43    1.38 
   6   0  -4   13.97    1.14 
  -6   0   4   15.83    1.38 
   6   0  -4   13.71    1.03 
  -6   0   4   12.83    1.04 
   6   0  -4   13.74    1.24 
   6   0  -4   13.87    1.04 
  -6   0   4   11.19    1.15 
  -5   0   4    0.60    0.33 
   5   0  -4    0.88    0.36 
   5   0  -4    0.07    1.02 
  -5   0   4    1.17    0.51 
   5   0  -4    0.70    0.22 
  -5   0   4    0.50    0.25 
   5   0  -4    0.49    0.99 
   5   0  -4    0.65    0.20 
   5   0  -4    0.46    0.21 
  -4   0   4    0.13    0.81 
  -4   0   4    0.95    0.42 
   4   0  -4    0.54    0.61 
  -4   0   4    1.25    0.34 
   4   0  -4    0.92    0.22 
   4   0  -4    1.53    0.87 
  -4   0   4    1.18    0.26 
   4   0  -4    0.78    0.36 
   4   0  -4    0.60    0.23 
  -4   0   4    1.02    0.30 
   4   0  -4    1.18    0.35 
   3   0  -4   66.03    4.63 
   3   0  -4   61.53    7.69 
   3   0  -4   66.10    4.71 
  -3   0   4   70.91    6.64 
   3   0  -4   64.00    5.34 
   3   0  -4   66.86    5.38 
  -3   0   4   72.88    4.77 
  -3   0   4   61.89    4.83 
  -3   0   4   72.05    4.75 
  -2   0   4   62.74    4.87 
   2   0  -4   51.77    3.97 
  -2   0   4   64.15    4.11 
   2   0  -4   54.62    5.08 
   2   0  -4   59.71    5.19 
   2   0  -4   54.08    4.40 
   1   0  -4  116.01    7.75 
   1   0  -4  101.42    7.68 
   1   0  -4  108.54    7.95 
   0   0   4   26.48    1.78 
   0   0   4   21.03    2.01 
   0   0  -4   19.20    2.05 
  -1   0  -4    3.92    1.36 
   1   0   4    4.72    0.58 
   1   0   4    2.87    1.02 
  -1   0  -4    2.68    0.36 
   1   0   4    4.30    0.58 
  -2   0  -4  143.90   11.42 
   2   0   4  156.11   11.26 
   2   0   4  131.67    9.88 
   2   0   4  163.95   10.30 
  -2   0  -4  132.34    9.86 
   3   0   4   79.60    5.83 
   3   0   4   91.19    6.50 
  -3   0  -4   68.76    9.61 
   3   0   4   79.86    5.96 
   3   0   4   93.80    6.51 
   3   0   4   85.34    9.46 
  -3   0  -4   83.54    6.00 
   4   0   4   41.00    3.45 
   4   0   4   32.45    2.45 
  -4   0  -4   32.03    2.43 
  -4   0  -4   34.89    2.69 
  -4   0  -4   34.31    2.56 
   4   0   4   32.68    2.63 
   4   0   4   31.77    2.45 
   4   0   4   29.50    2.39 
   4   0   4   36.08    3.30 
   5   0   4   -0.13    0.14 
   5   0   4   -0.06    0.39 
  -5   0  -4   -0.68    0.25 
   5   0   4   -0.11    0.14 
   5   0   4   -0.06    0.15 
   5   0   4   -0.05    0.98 
  -5   0  -4   -0.37    0.15 
  -5   0  -4   -0.22    0.19 
   5   0   4    0.38    1.41 
  -5   0  -4    0.84    1.36 
   6   0   4    0.49    0.16 
   6   0   4    0.72    0.19 
  -6   0  -4    0.71    0.27 
   6   0   4    2.57    0.95 
  -6   0  -4    0.61    0.26 
   6   0   4    0.48    0.20 
  -6   0  -4    0.80    0.24 
  -7   0  -4    1.07    0.30 
   7  -1  -4    9.86    0.64 
  -7  -1   4    9.16    0.90 
   7  -1  -4    6.95    0.65 
  -7  -1   4    7.91    0.66 
  -7   1   4    7.48    0.67 
   7   1  -4    9.08    0.64 
   7   1  -4    7.69    0.65 
  -7   1   4    8.99    0.91 
  -6  -1   4   11.88    1.40 
   6  -1  -4   13.08    1.00 
  -6  -1   4   12.81    1.15 
   6  -1  -4   11.23    1.16 
   6  -1  -4   13.47    1.13 
  -6  -1   4   12.77    1.02 
   6  -1  -4   12.67    1.00 
  -6  -1   4   14.13    1.35 
   6   1  -4   13.26    1.10 
   6   1  -4   13.31    0.99 
  -6   1   4    9.94    1.29 
   6   1  -4   12.04    1.17 
   6   1  -4   12.85    0.96 
   5  -1  -4   17.28    1.43 
  -5  -1   4   22.69    1.86 
   5  -1  -4   17.18    2.68 
  -5  -1   4   19.63    1.67 
   5  -1  -4   18.14    1.63 
   5  -1  -4   14.41    2.63 
   5  -1  -4   18.15    1.43 
  -5  -1   4   19.51    1.50 
   5  -1  -4   18.95    1.47 
  -5   1   4   17.40    1.37 
   5   1  -4   15.60    1.34 
   5   1  -4   18.05    1.40 
  -5   1   4   17.97    1.52 
  -5   1   4   20.88    1.70 
   5   1  -4   14.65    2.46 
   5   1  -4   15.60    2.56 
   5   1  -4   16.35    1.33 
   5   1  -4   17.52    1.55 
   4  -1  -4   13.70    1.09 
  -4  -1   4   15.92    1.41 
   4  -1  -4   12.03    1.97 
  -4  -1   4   15.16    1.30 
  -4  -1   4   10.05    1.59 
   4  -1  -4   13.21    1.05 
   4  -1  -4   12.82    2.01 
   4  -1  -4   12.08    1.41 
  -4  -1   4   15.01    1.14 
   4  -1  -4   11.90    1.04 
  -4   1   4   12.98    1.73 
   4   1  -4   15.50    1.31 
  -4   1   4   13.78    1.14 
  -4   1   4   17.47    1.45 
   4   1  -4   12.43    1.10 
   4   1  -4   11.90    1.88 
   4   1  -4   13.67    1.10 
  -4   1   4   14.36    1.24 
   4   1  -4   12.27    1.24 
   4   1  -4   11.83    1.86 
   3  -1  -4   37.15    5.74 
  -3  -1   4   42.35    3.18 
   3  -1  -4   41.10    2.93 
   3  -1  -4   42.17    3.02 
  -3  -1   4   45.81    5.21 
  -3  -1   4   45.81    3.06 
   3  -1  -4   39.65    3.66 
   3  -1  -4   38.24    3.64 
  -3   1   4   45.39    3.07 
   3   1  -4   39.36    5.95 
  -3   1   4   42.17    3.00 
   3   1  -4   38.55    2.89 
   3   1  -4   39.52    2.96 
   3   1  -4   42.12    3.59 
   3   1  -4   40.66    3.55 
  -2  -1   4    8.25    0.73 
   2  -1  -4    7.14    0.64 
   2  -1  -4    7.34    2.00 
  -2  -1   4    9.70    1.57 
   2  -1  -4    7.31    1.05 
   2  -1  -4    7.15    1.06 
  -2   1   4    9.51    2.93 
   2   1  -4    7.52    0.93 
   2   1  -4    8.91    1.83 
   2   1  -4    6.26    0.57 
  -2   1   4    4.89    0.65 
   2   1  -4    7.54    0.96 
  -2   1   4    8.41    0.73 
   1  -1  -4   59.65    4.72 
   1  -1  -4   70.14    4.74 
  -1  -1   4   61.29    4.30 
   1  -1  -4   59.25    4.29 
   1  -1  -4   65.52    5.02 
   1   1  -4   64.64    4.42 
  -1   1   4   52.92    4.28 
   1   1  -4   65.30    4.62 
   0  -1  -4  317.24   22.62 
   0  -1   4  341.98   22.26 
   0   1   4  341.57   21.92 
   0   1  -4  297.42   21.89 
  -1  -1  -4  213.30   17.99 
   1  -1   4  257.20   17.51 
   1  -1   4  292.48   17.52 
   1   1   4  235.29   15.72 
  -1   1  -4  209.77   15.90 
  -2  -1  -4   65.60    6.51 
   2  -1   4   58.49    4.49 
   2  -1   4   74.17    4.94 
   2  -1   4   67.26    5.94 
  -2  -1  -4   59.51    4.54 
  -2   1  -4   59.68    6.53 
   2   1   4   79.26    5.36 
   2   1   4   78.72    5.37 
  -2   1  -4   60.38    4.97 
   2   1   4   81.29    7.83 
   3  -1   4    6.40    4.18 
   3  -1   4    1.96    0.31 
  -3  -1  -4    5.15    5.01 
   3  -1   4    1.67    0.36 
   3  -1   4    2.21    0.78 
  -3  -1  -4    1.62    0.39 
   3  -1   4    0.90    0.52 
   3   1   4   -1.64    4.03 
  -3   1  -4   -4.72    5.85 
  -4  -1  -4    7.50    0.87 
   4  -1   4    9.18    1.58 
   4  -1   4    7.28    0.68 
   4  -1   4    6.19    0.64 
   4  -1   4    6.25    0.82 
   4  -1   4    7.07    0.70 
   4  -1   4    8.22    1.60 
  -4  -1  -4    7.05    0.75 
  -4  -1  -4    5.68    1.39 
  -4  -1  -4    6.13    0.67 
   4   1   4    6.47    0.67 
   4   1   4    6.08    0.83 
   4   1   4    8.83    1.46 
  -4   1  -4    7.79    0.81 
   4   1   4    6.90    0.71 
  -4   1  -4    6.76    0.70 
   4   1   4    7.43    0.73 
  -4   1  -4    7.77    0.91 
   4   1   4    6.58    1.44 
   5  -1   4    4.62    0.49 
  -5  -1  -4    3.46    1.60 
   5  -1   4    3.40    1.27 
   5  -1   4    4.07    0.46 
  -5  -1  -4    2.73    0.60 
   5  -1   4    4.34    0.50 
  -5  -1  -4    3.95    0.54 
   5  -1   4    3.62    0.85 
   5  -1   4    3.50    1.99 
  -5  -1  -4    3.61    0.68 
  -5   1  -4    4.38    0.58 
  -5   1  -4    4.39    0.76 
   5   1   4    4.30    0.53 
   5   1   4    4.51    1.59 
  -5   1  -4    3.54    0.49 
   5   1   4    3.70    0.48 
   5   1   4    3.31    0.77 
   5   1   4    4.09    1.23 
  -5   1  -4    1.92    1.60 
   5   1   4    4.37    0.53 
   6  -1   4   12.11    1.00 
  -6  -1  -4   12.68    1.05 
   6  -1   4   12.24    1.12 
  -6  -1  -4   11.99    1.16 
   6  -1   4   11.53    1.05 
  -6  -1  -4   12.95    1.04 
   6  -1   4   12.43    0.93 
  -6   1  -4   11.72    1.14 
  -6   1  -4   12.35    1.03 
   6   1   4   10.37    1.23 
   6   1   4   10.77    0.95 
   6   1   4   11.96    0.94 
   6   1   4   13.16    0.99 
  -7  -1  -4    2.93    0.44 
   7  -1   4    3.77    0.28 
   7   1   4    4.11    0.34 
  -7  -2   4    3.74    0.47 
   7  -2  -4    3.72    0.37 
  -7  -2   4    3.92    0.54 
  -7  -2   4    3.25    0.48 
  -7   2   4    2.69    0.35 
  -7   2   4    3.59    0.47 
   7   2  -4    3.37    0.34 
   7   2  -4    3.86    0.32 
  -6  -2   4    2.19    0.33 
   6  -2  -4    1.73    0.29 
  -6  -2   4    1.56    0.37 
   6  -2  -4    2.50    0.29 
  -6  -2   4    2.04    0.59 
  -6  -2   4    3.03    0.60 
   6  -2  -4    2.12    0.50 
   6  -2  -4    2.38    0.31 
   6   2  -4    1.71    0.28 
   6   2  -4    1.85    0.37 
   6   2  -4    1.46    0.42 
  -6   2   4    2.29    0.46 
   6   2  -4    1.61    0.24 
  -6   2   4    1.77    0.53 
  -5  -2   4   16.51    1.48 
  -5  -2   4   15.13    1.31 
   5  -2  -4   16.06    1.27 
   5  -2  -4   15.04    1.22 
   5  -2  -4   14.11    2.70 
  -5  -2   4   18.32    1.65 
   5  -2  -4   15.41    1.42 
   5  -2  -4   14.66    2.55 
   5  -2  -4   15.47    1.23 
   5   2  -4   14.18    2.30 
   5   2  -4   12.84    2.22 
   5   2  -4   15.95    1.35 
   5   2  -4   13.31    1.09 
  -5   2   4   14.65    1.28 
   5   2  -4   12.39    1.11 
   5   2  -4   13.52    1.15 
  -4  -2   4    0.61    0.73 
   4  -2  -4    1.06    0.23 
   4  -2  -4    0.90    0.19 
   4  -2  -4    1.08    0.24 
   4  -2  -4    0.82    0.67 
   4  -2  -4    0.63    0.83 
  -4  -2   4    1.03    0.27 
  -4  -2   4    1.52    0.41 
  -4  -2   4    1.21    0.41 
  -4   2   4    2.24    1.00 
  -4   2   4    1.40    0.25 
   4   2  -4    0.83    0.28 
   4   2  -4    1.07    0.77 
   4   2  -4    0.37    0.70 
  -4   2   4    1.00    0.47 
   4   2  -4    1.43    0.47 
  -4   2   4    1.31    0.44 
   4   2  -4    1.05    0.24 
  -4   2   4    1.33    0.34 
   4   2  -4    0.84    0.23 
   3  -2  -4   26.59    2.77 
   3  -2  -4   28.44    2.01 
   3  -2  -4   27.12    2.78 
  -3  -2   4   28.27    4.20 
   3  -2  -4   27.76    2.10 
  -3  -2   4   29.94    2.31 
   3   2  -4   30.94    6.18 
  -3   2   4   27.17    4.83 
   3   2  -4   26.59    2.03 
   3   2  -4   27.02    2.56 
  -3   2   4   29.33    2.09 
   3   2  -4   27.11    2.56 
   3   2  -4   26.27    1.96 
   2  -2  -4   85.90    6.58 
   2  -2  -4   90.11    7.86 
   2  -2  -4   78.36    6.52 
  -2  -2   4   96.00    6.10 
   2   2  -4   70.89    5.63 
  -2   2   4   87.20    5.80 
   2   2  -4   78.27    6.43 
   2   2  -4   87.36    6.05 
  -2   2   4   95.79    6.90 
   1  -2  -4    6.03    1.43 
   1  -2  -4    4.97    1.08 
  -1  -2   4    4.68    0.49 
   1  -2  -4    5.36    0.44 
   1  -2  -4    5.09    0.80 
   1   2  -4    5.17    0.76 
   1   2  -4    6.02    0.92 
   1   2  -4    3.28    0.41 
  -1   2   4    4.29    0.58 
  -1   2   4    4.75    0.50 
   0  -2  -4   10.59    0.93 
   0  -2  -4   12.56    1.50 
   0  -2   4   13.03    1.32 
   0   2   4   15.50    1.23 
   0   2  -4   11.34    1.61 
   0   2   4   10.36    1.51 
   0   2   4   16.42    1.26 
   1  -2   4  137.14    9.05 
  -1  -2  -4  126.11    9.67 
   1  -2   4  123.83    9.55 
   1   2   4  137.25    8.70 
   1   2   4  109.97    8.02 
  -1   2  -4  103.21    8.75 
   2  -2   4   17.51    1.68 
  -2  -2  -4   19.13    3.60 
   2  -2   4   14.60    1.30 
   2  -2   4   16.21    2.93 
   2  -2   4   18.25    1.67 
   2   2   4   19.96    1.83 
   2   2   4   19.45    3.07 
  -2   2  -4   15.51    3.45 
   2   2   4   20.28    1.83 
   3  -2   4    8.21    1.29 
   3  -2   4    7.85    1.24 
  -3  -2  -4    7.90    1.37 
   3  -2   4    9.47    5.26 
   3  -2   4    6.90    0.79 
  -3  -2  -4    8.87    6.50 
  -3  -2  -4    9.14    0.86 
   3  -2   4    6.75    0.66 
   3   2   4    9.62    1.22 
  -3   2  -4    6.93    0.80 
   3   2   4    6.32    0.67 
  -3   2  -4    7.36    0.68 
   3   2   4    7.51    0.80 
  -3   2  -4    6.67    0.80 
   3   2   4    7.90    1.17 
  -3   2  -4    8.51    5.89 
   4  -2   4    3.31    0.43 
  -4  -2  -4    3.20    0.59 
   4  -2   4    5.14    1.32 
  -4  -2  -4    3.59    0.49 
   4  -2   4    4.96    1.10 
  -4  -2  -4    3.29    1.05 
  -4  -2  -4    3.97    0.56 
  -4  -2  -4    4.78    0.69 
   4  -2   4    3.52    0.45 
   4  -2   4    2.87    1.14 
  -4  -2  -4    3.96    0.62 
   4  -2   4    4.66    0.51 
  -4   2  -4    4.06    0.52 
  -4   2  -4    3.95    0.62 
   4   2   4    4.71    1.18 
  -4   2  -4    4.20    0.63 
   4   2   4    4.13    0.51 
  -4   2  -4    4.21    0.49 
   4   2   4    3.31    1.04 
   4   2   4    4.83    0.56 
   4   2   4    4.36    0.74 
  -5  -2  -4   14.82    1.42 
   5  -2   4   14.93    1.20 
  -5  -2  -4   16.63    2.73 
  -5  -2  -4   13.42    1.31 
   5  -2   4   14.94    1.17 
   5  -2   4   14.60    1.13 
   5  -2   4   15.74    2.54 
  -5  -2  -4   13.86    1.26 
  -5   2  -4   15.31    1.28 
   5   2   4   13.43    1.19 
   5   2   4   13.21    1.91 
   5   2   4   13.43    1.18 
   5   2   4   13.21    2.37 
  -5   2  -4   14.20    1.15 
  -5   2  -4   13.10    1.18 
  -5   2  -4   13.53    1.39 
   5   2   4   18.76    2.39 
   5   2   4   13.89    1.15 
  -6  -2  -4   14.49    1.19 
   6  -2   4   16.06    1.15 
  -6  -2  -4   14.71    1.30 
   6  -2   4   12.39    1.33 
   6   2   4   12.71    1.09 
  -6   2  -4   14.52    1.15 
  -6   2  -4   14.72    1.30 
   6   2   4   13.38    1.10 
   6   2   4   13.29    1.06 
   7  -2   4   -0.08    0.06 
   7   2   4   -0.03    0.07 
  -7  -3   4    6.45    0.73 
  -7  -3   4    6.86    0.74 
  -7   3   4    4.45    0.69 
   7   3  -4    4.93    0.44 
   7   3  -4    5.58    0.42 
  -6  -3   4    1.32    0.35 
   6  -3  -4    0.59    0.48 
   6  -3  -4    1.21    0.22 
   6  -3  -4    0.98    0.19 
  -6  -3   4    0.99    0.43 
  -6  -3   4    0.86    0.36 
   6  -3  -4    0.97    0.18 
  -6  -3   4    0.72    0.25 
  -6  -3   4    1.18    0.25 
   6   3  -4    1.18    0.20 
   6   3  -4    0.79    0.22 
   6   3  -4    1.22    0.23 
  -6   3   4    0.89    0.37 
   6   3  -4    1.36    0.35 
   5  -3  -4    3.27    1.77 
  -5  -3   4    3.19    0.47 
  -5  -3   4    2.42    0.50 
   5  -3  -4    1.53    0.40 
   5  -3  -4    1.73    1.30 
  -5  -3   4    2.26    0.55 
   5  -3  -4    2.70    0.34 
  -5  -3   4    2.10    0.65 
   5  -3  -4    1.70    0.43 
   5  -3  -4    1.80    0.28 
   5  -3  -4    2.17    0.33 
   5   3  -4    1.69    1.16 
   5   3  -4    1.94    0.33 
   5   3  -4    1.96    0.47 
   5   3  -4    1.59    1.08 
  -5   3   4    2.68    0.40 
  -5   3   4    2.97    0.66 
   5   3  -4    1.63    0.30 
   5   3  -4    2.31    0.34 
  -4  -3   4    5.91    0.75 
   4  -3  -4    4.92    0.50 
   4  -3  -4    3.67    0.61 
   4  -3  -4    5.19    0.62 
  -4  -3   4    4.29    1.06 
   4  -3  -4    4.06    1.37 
  -4  -3   4    6.07    0.62 
   4  -3  -4    6.16    1.55 
   4  -3  -4    5.56    0.53 
   4  -3  -4    5.40    0.51 
  -4  -3   4    4.87    0.79 
  -4   3   4    6.95    0.84 
   4   3  -4    5.98    1.33 
  -4   3   4    4.71    0.52 
   4   3  -4    4.52    0.53 
   4   3  -4    5.28    0.71 
   4   3  -4    5.90    1.35 
   4   3  -4    3.82    0.51 
   4   3  -4    4.29    0.56 
  -4   3   4    6.80    1.25 
  -4   3   4    6.66    0.71 
  -4   3   4    5.63    0.87 
  -4   3   4    5.33    0.95 
   3  -3  -4    9.50    1.56 
   3  -3  -4   16.52    8.64 
  -3  -3   4   11.25    1.21 
   3  -3  -4   11.88    0.91 
   3  -3  -4   12.68    1.00 
   3  -3  -4   10.70    1.65 
  -3   3   4   11.60    0.96 
   3   3  -4   10.20    1.29 
   3   3  -4   10.17    1.29 
  -3   3   4   16.18    4.26 
   3   3  -4    9.33    0.89 
  -3   3   4   10.21    1.00 
  -3   3   4   10.92    1.03 
   2  -3  -4    4.44    2.50 
  -2  -3   4    6.20    0.67 
   2  -3  -4    5.25    0.98 
   2   3  -4    4.98    0.71 
   2   3  -4    5.50    1.40 
  -2   3   4    7.44    2.20 
   2   3  -4    5.42    0.92 
  -2   3   4    4.14    0.56 
  -2   3   4    4.96    0.61 
   1  -3  -4  109.54    7.90 
   1  -3  -4   97.42    7.73 
   1  -3  -4  105.85    7.96 
   1  -3  -4  110.81    8.22 
  -1  -3   4  112.98    7.38 
  -1   3   4   94.57    7.45 
   1   3  -4  112.12    7.40 
  -1   3   4  107.39    7.29 
   1   3  -4  111.14    7.43 
   0  -3   4  230.17   15.48 
   0  -3  -4  212.23   15.21 
   0  -3  -4  232.78   15.68 
   0   3   4  202.58   14.44 
   0   3  -4  198.21   14.80 
   0   3  -4  237.47   14.50 
   0   3   4  219.54   14.93 
   0   3   4  205.04   14.40 
   1  -3   4   35.07    2.61 
   1  -3   4   31.22    3.24 
  -1  -3  -4   33.14    3.40 
   1   3   4   31.44    2.22 
   1   3   4   36.20    3.10 
  -1   3  -4   27.29    2.14 
  -1   3  -4   29.56    3.39 
  -2  -3  -4   26.07    4.19 
   2  -3   4   28.50    2.41 
  -2  -3  -4   24.92    2.30 
   2  -3   4   31.78    2.42 
   2  -3   4   24.90    3.82 
   2  -3   4   24.27    1.99 
  -2   3  -4   24.98    1.96 
  -2   3  -4   24.78    1.97 
   2   3   4   31.96    3.78 
   2   3   4   26.76    1.90 
  -2   3  -4   26.85    4.92 
   3  -3   4   20.66    1.55 
   3  -3   4   13.42    6.19 
  -3  -3  -4   21.57    1.66 
  -3  -3  -4   20.55    1.73 
   3  -3   4   23.20    2.26 
   3  -3   4   19.40    1.57 
   3  -3   4   21.91    2.27 
  -3  -3  -4   22.26    1.75 
  -3  -3  -4   19.18    2.13 
   3   3   4   19.27    1.73 
  -3   3  -4   18.45    1.56 
  -3   3  -4   19.76    1.74 
   3   3   4   26.28    2.24 
   3   3   4   25.82    2.24 
   3   3   4   22.51    1.65 
  -3   3  -4   20.33    1.60 
  -3   3  -4   17.18    7.76 
  -3   3  -4   20.25    1.74 
  -4  -3  -4   14.33    1.31 
  -4  -3  -4   14.02    1.20 
  -4  -3  -4   13.34    1.31 
  -4  -3  -4   12.47    1.96 
   4  -3   4   13.23    2.53 
   4  -3   4   13.49    1.29 
   4  -3   4   13.44    1.09 
   4  -3   4   13.70    1.13 
  -4  -3  -4   13.07    1.28 
   4  -3   4   12.49    1.05 
  -4  -3  -4   14.84    1.28 
   4  -3   4   14.58    1.97 
  -4   3  -4   14.24    1.27 
  -4   3  -4   13.07    1.33 
   4   3   4   14.02    1.18 
  -4   3  -4   12.58    1.16 
   4   3   4   14.21    1.18 
   4   3   4   14.15    1.18 
   4   3   4   13.10    1.32 
  -4   3  -4   12.15    1.14 
   4   3   4   16.38    1.93 
   4   3   4   16.15    1.96 
  -4   3  -4   13.70    1.10 
  -5  -3  -4    0.61    1.22 
   5  -3   4    1.60    0.29 
   5  -3   4    1.85    0.33 
   5  -3   4    2.31    1.39 
   5  -3   4    1.38    0.23 
  -5  -3  -4    1.92    0.40 
  -5  -3  -4    1.38    0.45 
  -5  -3  -4    1.95    0.46 
   5   3   4    1.65    0.32 
  -5   3  -4    1.18    0.39 
  -5   3  -4    1.71    0.31 
   5   3   4    1.36    0.29 
   5   3   4    2.42    1.31 
   5   3   4    2.26    1.20 
   5   3   4    1.29    0.45 
  -5   3  -4    1.94    0.41 
   5   3   4    1.70    0.34 
   6  -3   4   19.48    1.32 
  -6  -3  -4   16.54    1.33 
  -6  -3  -4   14.10    1.48 
   6  -3   4   17.26    1.51 
  -6  -3  -4   17.89    1.47 
   6   3   4   16.20    1.25 
  -6   3  -4   16.90    1.30 
  -6   3  -4   17.15    1.43 
   6   3   4   16.18    1.22 
   6   3   4   14.53    1.24 
   6   3   4   13.95    1.44 
  -7  -4   4    1.20    0.35 
  -7  -4   4    1.11    0.26 
   7   4  -4    1.56    0.25 
  -6  -4   4   16.02    1.70 
   6  -4  -4   18.51    1.30 
  -6  -4   4   17.18    1.61 
   6  -4  -4   19.65    1.29 
  -6  -4   4   16.72    1.49 
   6  -4  -4   16.89    1.29 
  -6  -4   4   17.90    1.36 
  -6  -4   4   16.58    1.36 
   6   4  -4   15.84    1.24 
   6   4  -4   14.38    1.17 
   6   4  -4   14.72    1.12 
   6   4  -4   13.84    1.28 
  -6   4   4   13.16    1.39 
   5  -4  -4    6.57    0.59 
   5  -4  -4    3.43    2.06 
   5  -4  -4    6.64    0.60 
  -5  -4   4    6.29    0.70 
   5  -4  -4    6.52    0.77 
  -5  -4   4    6.48    0.79 
   5  -4  -4    4.50    1.63 
   5  -4  -4    5.36    0.71 
   5  -4  -4    7.29    0.59 
  -5  -4   4    5.04    0.93 
  -5  -4   4    6.78    0.71 
  -5  -4   4    7.21    0.98 
   5   4  -4    4.57    0.52 
   5   4  -4    4.78    1.41 
   5   4  -4    3.97    0.54 
   5   4  -4    4.68    0.55 
   5   4  -4    6.52    1.53 
   5   4  -4    4.86    0.70 
  -5   4   4    5.23    0.52 
   4  -4  -4   12.01    2.20 
   4  -4  -4   13.26    1.07 
   4  -4  -4   14.43    1.07 
   4  -4  -4   12.90    1.17 
  -4  -4   4   14.67    1.45 
   4  -4  -4   14.83    1.10 
  -4  -4   4   15.25    1.37 
   4  -4  -4   15.11    1.24 
  -4  -4   4   13.48    1.18 
   4  -4  -4   11.16    2.18 
  -4  -4   4   11.58    1.62 
   4   4  -4   11.61    1.71 
  -4   4   4   14.10    1.20 
  -4   4   4   13.77    1.34 
   4   4  -4   12.31    1.73 
  -4   4   4   12.68    1.04 
   4   4  -4   13.20    1.17 
  -4   4   4   12.85    1.32 
   4   4  -4   10.91    1.03 
  -3  -4   4   51.79    3.65 
   3  -4  -4   51.34    3.40 
   3  -4  -4   48.31    3.29 
   3  -4  -4   39.97    4.14 
   3  -4  -4   42.15    4.19 
   3   4  -4   40.53    3.40 
  -3   4   4   45.77    3.14 
   3   4  -4   43.83    3.80 
   3   4  -4   40.70    3.35 
  -3   4   4   42.81    2.99 
   3   4  -4   35.42    2.91 
  -3   4   4   41.95    3.07 
  -3   4   4   36.04    5.79 
  -3   4   4   37.15    2.89 
  -3   4   4   43.68    3.06 
   2  -4  -4   67.00    5.18 
   2  -4  -4   58.37    4.35 
   2  -4  -4   67.07    5.42 
   2  -4  -4   66.95    6.40 
   2   4  -4   66.47    5.13 
  -2   4   4   85.03    6.54 
  -2   4   4   71.47    5.03 
   1  -4  -4   59.59    4.93 
   1  -4  -4   64.39    4.98 
   1  -4  -4   67.51    5.16 
   1  -4  -4   62.12    5.51 
  -1  -4   4   67.74    4.58 
  -1   4   4   63.64    4.35 
  -1   4   4   60.34    4.27 
  -1   4   4   58.53    4.48 
   0  -4  -4    8.08    1.41 
   0  -4  -4    9.73    1.20 
   0  -4  -4   10.22    0.89 
   0  -4  -4   10.03    1.77 
   0  -4   4    9.68    1.35 
   0   4  -4    8.57    0.91 
   0   4   4   12.16    1.03 
   0   4   4    8.52    0.82 
   0   4  -4    9.38    1.53 
   0   4   4    9.42    0.92 
   0   4   4   11.96    1.02 
   1  -4   4   13.76    1.24 
  -1  -4  -4   12.48    1.22 
   1   4   4   12.96    1.06 
   1   4   4   17.11    2.24 
   1   4   4   12.47    1.18 
  -1   4  -4   16.68    2.57 
  -1   4  -4   11.61    0.98 
  -2  -4  -4    7.12    1.05 
   2  -4   4    8.88    1.16 
   2  -4   4    9.25    1.23 
   2  -4   4    9.67    3.15 
  -2  -4  -4    7.83    3.34 
   2   4   4   12.92    2.64 
  -2   4  -4    6.92    0.72 
   2   4   4    8.10    0.78 
   2   4   4    7.92    0.68 
  -2   4  -4    7.63    0.66 
  -2   4  -4    4.74    3.42 
  -2   4  -4    6.88    0.75 
   3  -4   4    5.33    7.12 
   3  -4   4    2.87    0.40 
  -3  -4  -4    2.97    0.43 
   3  -4   4    3.20    0.41 
  -3  -4  -4    3.58    0.54 
  -3  -4  -4    3.36    0.56 
   3  -4   4    3.20    0.93 
  -3   4  -4    3.06    0.56 
  -3   4  -4    2.99    0.39 
   3   4   4    2.25    0.47 
  -3   4  -4    6.07    7.49 
   3   4   4    4.18    0.97 
  -3   4  -4    3.15    0.41 
  -3   4  -4    3.04    0.52 
   3   4   4    3.54    0.49 
   4  -4   4   25.70    2.79 
  -4  -4  -4   26.43    2.26 
   4  -4   4   20.67    1.60 
  -4  -4  -4   20.27    1.85 
  -4  -4  -4   22.93    1.92 
   4  -4   4   21.37    1.64 
  -4  -4  -4   21.14    2.61 
  -4  -4  -4   23.36    1.93 
   4   4   4   21.65    1.80 
  -4   4  -4   21.62    2.02 
   4   4   4   28.37    2.64 
  -4   4  -4   23.42    1.88 
   4   4   4   21.57    1.97 
  -4   4  -4   21.41    1.71 
   4   4   4   28.88    2.63 
  -4   4  -4   21.55    1.75 
  -4   4  -4   23.41    1.99 
   4   4   4   21.49    1.77 
  -5  -4  -4    2.98    0.56 
  -5  -4  -4    3.19    1.54 
   5  -4   4    4.14    0.48 
   5  -4   4    2.66    1.94 
  -5  -4  -4    4.03    0.52 
  -5   4  -4    3.36    0.44 
   5   4   4    2.84    0.61 
   5   4   4    4.74    1.41 
   5   4   4    2.07    1.40 
   5   4   4    2.61    0.46 
   5   4   4    3.18    0.45 
   5   4   4    3.62    0.49 
  -5   4  -4    2.94    0.48 
  -5   4  -4    4.00    0.68 
   6  -4   4    8.30    0.68 
  -6  -4  -4    7.34    0.93 
   6  -4   4    8.85    0.89 
  -6   4  -4    6.51    0.60 
   6   4   4    6.87    0.67 
   6   4   4    7.46    0.80 
   6   4   4    6.50    0.89 
   6   4   4    7.54    0.64 
  -6   4  -4    7.34    0.79 
  -6   4  -4    7.92    0.71 
  -7  -5   4    0.24    0.17 
  -7  -5   4    0.37    0.17 
   7   5  -4    0.14    0.07 
  -6  -5   4   11.68    0.94 
   6  -5  -4   11.53    0.80 
  -6  -5   4    8.26    0.92 
  -6  -5   4   11.12    1.24 
   6  -5  -4   12.39    1.15 
  -6  -5   4   10.40    1.14 
  -6  -5   4    9.21    0.99 
   6  -5  -4    9.53    0.90 
   6  -5  -4   11.97    0.84 
  -6  -5   4   10.11    0.90 
   6   5  -4    8.33    0.75 
   6   5  -4    7.89    0.85 
  -6   5   4    7.57    1.01 
   6   5  -4    9.42    0.71 
   6   5  -4    8.68    0.72 
   5  -5  -4    2.78    0.32 
  -5  -5   4    2.10    0.40 
   5  -5  -4    2.75    0.34 
  -5  -5   4    2.05    0.50 
   5  -5  -4    2.03    1.51 
  -5  -5   4    1.67    0.52 
   5  -5  -4    2.31    0.32 
  -5  -5   4    2.09    0.52 
  -5  -5   4    2.06    0.37 
   5  -5  -4    2.32    0.42 
   5  -5  -4    1.89    2.63 
  -5  -5   4    3.14    0.48 
  -5   5   4    1.85    0.30 
   5   5  -4    2.62    0.39 
   5   5  -4    1.56    0.29 
   5   5  -4    1.26    0.27 
   5   5  -4    1.10    0.94 
   5   5  -4    1.65    1.11 
   4  -5  -4    3.47    0.37 
  -4  -5   4    2.33    0.67 
   4  -5  -4    2.47    1.10 
   4  -5  -4    2.63    0.46 
   4  -5  -4    2.71    1.47 
   4  -5  -4    3.54    0.37 
  -4  -5   4    3.92    0.53 
  -4  -5   4    3.56    0.51 
  -4  -5   4    3.22    0.69 
   4  -5  -4    3.36    0.37 
  -4  -5   4    3.87    0.62 
  -4  -5   4    2.99    0.90 
   4  -5  -4    2.86    0.47 
  -4   5   4    3.10    1.00 
   4   5  -4    3.34    1.05 
  -4   5   4    3.10    0.52 
  -4   5   4    3.46    0.60 
   4   5  -4    2.62    0.84 
  -4   5   4    4.09    0.71 
  -4   5   4    2.17    0.34 
   4   5  -4    2.56    0.47 
   4   5  -4    2.37    0.38 
  -3  -5   4   37.24    2.76 
  -3  -5   4   39.37    2.94 
   3  -5  -4   32.71    3.59 
   3  -5  -4   29.68    3.54 
  -3  -5   4   37.80    2.96 
  -3  -5   4   32.49    3.00 
   3  -5  -4   42.53    2.66 
  -3  -5   4   41.29    3.06 
   3  -5  -4   40.39    2.63 
   3  -5  -4   43.42    2.76 
   3  -5  -4   35.63    2.63 
   3   5  -4   32.95    2.77 
  -3   5   4   33.78    2.58 
  -3   5   4   34.40    2.61 
  -3   5   4   32.88    2.41 
  -3   5   4   33.71    2.48 
   3   5  -4   32.94    2.84 
  -3   5   4   34.90    2.66 
  -3   5   4   38.20    6.83 
  -3   5   4   33.57    2.41 
   3   5  -4   31.57    2.42 
   2  -5  -4  147.22   11.00 
   2  -5  -4  150.46   12.47 
  -2  -5   4  161.61   10.45 
   2  -5  -4  140.77   10.97 
  -2   5   4  160.75   12.22 
  -2   5   4  148.89   10.45 
  -2   5   4  155.04   10.69 
   1  -5  -4   19.55    1.70 
   1  -5  -4   24.97    3.44 
   1  -5  -4   21.35    2.13 
   1  -5  -4   23.76    2.72 
   1  -5  -4   21.07    2.12 
  -1  -5   4   20.86    1.72 
  -1   5   4   20.19    1.60 
  -1   5   4   19.92    1.84 
   1   5  -4   21.47    1.52 
   0  -5  -4    2.70    0.72 
   0  -5  -4    2.45    1.39 
   0  -5  -4    1.48    0.71 
   0  -5   4    2.07    0.91 
   0  -5  -4    3.09    0.47 
   0  -5  -4    2.95    1.20 
   0   5  -4    2.52    1.08 
   0   5   4    1.97    0.40 
   0   5   4    2.89    0.54 
   0   5  -4    2.25    0.51 
  -1  -5  -4  261.22   19.62 
   1  -5   4  244.85   19.51 
  -1  -5  -4  256.64   18.82 
  -1  -5  -4  294.19   19.17 
   1  -5   4  313.98   19.04 
   1   5   4  226.94   15.59 
  -1   5  -4  230.27   15.48 
   1   5   4  233.58   15.54 
  -1   5  -4  223.36   16.58 
  -2  -5  -4    2.80    3.52 
   2  -5   4    2.68    0.94 
   2  -5   4    4.92    4.07 
  -2  -5  -4    1.84    0.56 
  -2   5  -4    2.33    0.31 
  -2   5  -4    1.83    0.35 
   2   5   4    2.20    0.33 
   2   5   4    2.29    0.38 
  -2   5  -4    1.93    0.39 
   2   5   4    3.97    0.70 
   2   5   4    2.95    2.34 
  -2   5  -4    0.07    3.61 
  -3  -5  -4   33.16    2.69 
  -3  -5  -4   36.67    2.73 
  -3  -5  -4   38.73    2.81 
  -3  -5  -4   36.11    3.20 
  -3  -5  -4   36.34    2.64 
   3  -5   4   36.19    3.30 
  -3  -5  -4   33.01    2.82 
  -3   5  -4   34.08    2.60 
   3   5   4   33.79    2.43 
  -3   5  -4   31.15    2.38 
   3   5   4   34.77    2.46 
  -3   5  -4   32.55    2.43 
   3   5   4   33.31    2.43 
  -3   5  -4   32.59    2.57 
  -3   5  -4   32.37    2.42 
   4  -5   4    1.81    0.25 
  -4  -5  -4    2.13    0.46 
   4  -5   4    3.08    0.39 
  -4  -5  -4    2.93    0.54 
   4  -5   4    2.07    1.06 
  -4  -5  -4    1.99    0.38 
  -4  -5  -4    2.72    0.58 
  -4  -5  -4    2.36    1.01 
   4   5   4    1.86    0.47 
  -4   5  -4    2.56    0.54 
   4   5   4    1.45    0.43 
   4   5   4    2.81    0.95 
  -4   5  -4    2.75    0.40 
   4   5   4    2.61    0.97 
   4   5   4    2.34    0.42 
  -4   5  -4    2.33    0.37 
  -4   5  -4    1.87    0.60 
  -4   5  -4    2.23    0.37 
   4   5   4    1.68    0.34 
   5  -5   4   -0.16    0.20 
   5  -5   4   -0.25    1.69 
  -5  -5  -4   -0.36    0.22 
  -5  -5  -4   -0.15    0.30 
  -5  -5  -4    0.06    0.16 
  -5  -5  -4    2.07    1.55 
   5   5   4   -0.09    0.47 
   5   5   4   -0.10    0.27 
  -5   5  -4    0.06    0.23 
   5   5   4    0.24    0.17 
  -5   5  -4   -0.11    0.21 
   5   5   4    0.06    0.17 
   5   5   4   -0.79    1.17 
   5   5   4    0.79    1.00 
  -5   5  -4    0.03    0.16 
   6  -5   4    2.75    0.28 
   6  -5   4    1.55    0.50 
  -6  -5  -4    2.67    0.38 
  -6  -5  -4    2.30    0.30 
   6   5   4    1.85    0.29 
   6   5   4    1.36    0.48 
   6   5   4    2.13    0.31 
  -6   5  -4    1.87    0.35 
  -6   5  -4    2.09    0.28 
   6  -6  -4   -0.11    0.09 
  -6  -6   4   -0.27    0.17 
  -6  -6   4    0.02    0.24 
  -6  -6   4    0.00    0.21 
  -6  -6   4    0.06    0.11 
  -6  -6   4    0.26    0.19 
   6  -6  -4   -0.20    0.17 
   6   6  -4    0.03    0.13 
   6   6  -4    0.26    0.14 
  -6   6   4    0.02    0.29 
   6   6  -4    0.15    0.26 
  -5  -6   4    5.77    0.64 
  -5  -6   4    5.77    0.94 
   5  -6  -4    5.45    0.66 
  -5  -6   4    4.88    0.83 
   5  -6  -4    5.93    0.53 
   5  -6  -4    4.54    2.05 
   5  -6  -4    5.17    0.52 
  -5  -6   4    5.45    0.77 
  -5  -6   4    5.70    0.68 
   5  -6  -4    6.35    0.51 
   5   6  -4    4.11    1.28 
   5   6  -4    3.77    0.64 
   5   6  -4    5.08    0.54 
  -5   6   4    5.02    0.51 
   4  -6  -4    2.73    1.92 
  -4  -6   4    1.98    0.68 
  -4  -6   4    2.21    0.52 
  -4  -6   4    1.92    0.89 
   4  -6  -4    2.36    0.30 
   4  -6  -4    1.21    1.32 
  -4  -6   4    1.70    0.53 
  -4  -6   4    1.52    0.31 
   4  -6  -4    2.13    0.40 
  -4  -6   4    2.13    0.39 
  -4  -6   4    1.92    0.37 
   4  -6  -4    1.81    0.34 
   4  -6  -4    2.52    0.31 
   4  -6  -4    1.80    0.38 
   4   6  -4    1.33    0.76 
   4   6  -4    1.43    0.80 
   4   6  -4    1.70    0.32 
  -4   6   4    1.02    0.47 
  -4   6   4    1.39    0.43 
   4   6  -4    1.47    0.36 
  -4   6   4    0.97    0.27 
   3  -6  -4    3.31    0.38 
  -3  -6   4    3.46    0.49 
   3  -6  -4    2.12   10.59 
  -3  -6   4    4.16    0.62 
   3  -6  -4    4.89    0.41 
   3  -6  -4    3.98    0.48 
  -3  -6   4    4.00    0.70 
  -3  -6   4    4.79    0.54 
  -3  -6   4    4.05    0.86 
   3  -6  -4    2.52    1.14 
   3  -6  -4    4.33    0.50 
   3  -6  -4    3.21    1.37 
  -3  -6   4    4.19    0.48 
  -3   6   4    4.21    0.73 
  -3   6   4    3.56    0.66 
   3   6  -4    3.58    0.73 
  -3   6   4    3.44    0.46 
  -3   6   4    3.21    0.42 
   3   6  -4    2.97    0.45 
   3   6  -4    3.51    0.80 
  -3   6   4    4.39    0.69 
   2  -6  -4   -0.58    3.56 
   2  -6  -4    0.80    0.14 
   2  -6  -4    0.47    0.62 
   2  -6  -4    0.60    0.19 
   2  -6  -4    0.71    0.84 
  -2  -6   4    0.55    0.39 
   2   6  -4    0.61    0.26 
  -2   6   4    0.94    0.33 
  -2   6   4    0.38    0.18 
   2   6  -4    0.41    0.23 
   2   6  -4    0.41    0.25 
  -2   6   4    0.49    0.27 
   1  -6  -4   32.64    3.01 
   1  -6  -4   30.81    4.24 
   1  -6  -4   32.96    3.73 
   1  -6  -4   35.26    3.28 
  -1  -6   4   35.04    2.62 
   1  -6  -4   30.24    2.56 
   0  -6   4   59.30    5.05 
   0  -6  -4   70.42    5.39 
   0  -6  -4   79.15    5.06 
   0  -6   4   75.69    5.31 
   0  -6  -4   72.13    6.28 
   0  -6  -4   58.39    5.28 
   0  -6  -4   81.28    5.92 
   0   6   4   79.18    5.16 
   0   6  -4   59.19    5.08 
   0   6  -4   63.76    5.35 
   0   6  -4   72.95    4.79 
   0   6   4   66.35    4.99 
   0   6   4   79.95    5.21 
  -1  -6  -4    2.38    0.73 
   1  -6   4    2.73    2.16 
  -1  -6  -4    3.43    0.65 
  -1  -6  -4    0.44    2.33 
   1  -6   4    2.91    0.61 
   1   6   4    2.96    0.49 
   1   6   4    2.80    0.49 
   1   6   4    2.57    0.35 
  -1   6  -4    2.65    0.36 
   2  -6   4   10.80    1.46 
   2  -6   4    9.39    4.02 
  -2  -6  -4   13.26    1.42 
  -2  -6  -4   12.86    1.92 
   2   6   4   11.12    1.02 
   2   6   4   11.80    0.93 
  -2   6  -4   10.64    1.00 
  -2   6  -4   10.98    0.91 
  -2   6  -4    9.25    4.58 
  -2   6  -4   10.00    0.99 
  -3  -6  -4    0.42    0.41 
  -3  -6  -4    1.00    0.36 
   3  -6   4    0.48    0.81 
   3  -6   4    0.68    0.19 
  -3  -6  -4    0.66    0.23 
  -3  -6  -4    0.61    0.28 
  -3  -6  -4    0.66    0.65 
   3  -6   4    0.74    0.29 
  -3  -6  -4   -0.28    0.33 
  -3  -6  -4    0.71    0.42 
  -3   6  -4    0.72    0.24 
   3   6   4    0.74    0.25 
  -3   6  -4    0.39    0.20 
   3   6   4    1.17    0.61 
   3   6   4    0.49    0.56 
  -3   6  -4    0.64    0.29 
  -3   6  -4    0.70    0.22 
  -3   6  -4    0.73    0.37 
  -3   6  -4    0.83    0.31 
   4  -6   4    2.85    0.38 
   4  -6   4    5.09    1.53 
  -4  -6  -4    4.56    0.74 
  -4  -6  -4    3.52    0.51 
  -4  -6  -4    3.54    1.62 
  -4  -6  -4    1.69    0.48 
  -4  -6  -4    2.12    0.56 
  -4  -6  -4    2.53    0.46 
   4   6   4    2.50    0.57 
   4   6   4    3.36    0.49 
  -4   6  -4    2.95    0.44 
  -4   6  -4    2.08    0.35 
  -4   6  -4    2.81    0.43 
   4   6   4    2.62    0.42 
  -4   6  -4    2.57    0.52 
  -4   6  -4    3.06    0.68 
   4   6   4    3.36    0.57 
  -4   6  -4    2.28    0.59 
   5  -6   4    2.63    0.33 
   5  -6   4    2.27    0.42 
  -5  -6  -4    2.13    0.44 
  -5  -6  -4    2.26    0.49 
  -5  -6  -4    1.63    0.31 
   5   6   4    1.81    0.34 
  -5   6  -4    1.85    0.30 
  -5   6  -4    1.59    0.40 
   5   6   4    2.42    0.35 
   5   6   4    1.43    0.30 
  -5   6  -4    2.37    0.38 
   5   6   4    1.67    0.48 
  -6  -6  -4    0.33    0.24 
   6  -6   4    0.27    0.09 
  -6  -6  -4    0.58    0.21 
   6  -6   4    0.24    0.17 
  -6   6  -4    0.20    0.25 
  -6   6  -4    0.17    0.12 
   6   6   4    0.37    0.17 
   6   6   4    0.18    0.12 
   6   6   4   -0.21    0.52 
   6   6   4    0.27    0.13 
  -6  -7   4    1.04    0.30 
  -6  -7   4    0.84    0.53 
   6  -7  -4    0.78    0.22 
  -6  -7   4    1.23    0.40 
   6   7  -4    0.53    0.30 
   6   7  -4    0.73    0.19 
   6   7  -4    0.73    0.18 
  -5  -7   4   16.61    1.58 
  -5  -7   4   17.37    1.32 
   5  -7  -4   15.87    1.37 
  -5  -7   4   18.41    1.84 
  -5  -7   4   16.04    1.39 
  -5  -7   4   15.16    1.31 
   5  -7  -4   17.39    1.19 
  -5  -7   4   15.11    1.62 
   5   7  -4   13.95    1.08 
   5   7  -4   14.93    2.13 
   5   7  -4   10.40    1.03 
  -5   7   4   13.75    1.05 
   5   7  -4   12.05    1.18 
  -4  -7   4    3.45    1.15 
  -4  -7   4    4.01    0.49 
  -4  -7   4    2.72    0.45 
   4  -7  -4    3.29    0.37 
   4  -7  -4    3.91    0.37 
  -4  -7   4    3.31    0.65 
   4  -7  -4    3.42    0.33 
   4  -7  -4    1.85    1.46 
  -4  -7   4    3.06    0.73 
  -4  -7   4    2.31    0.79 
   4  -7  -4    2.39    0.44 
  -4  -7   4    2.27    0.42 
  -4  -7   4    2.53    0.61 
   4   7  -4    2.89    0.94 
  -4   7   4    2.54    0.57 
   4   7  -4    3.62    0.91 
  -4   7   4    3.02    0.64 
   4   7  -4    2.42    0.38 
  -4   7   4    2.18    0.36 
  -4   7   4    2.41    0.35 
   4   7  -4    2.66    0.47 
  -3  -7   4   12.28    1.47 
  -3  -7   4   11.04    1.07 
   3  -7  -4   11.30    1.04 
   3  -7  -4   13.97    1.10 
  -3  -7   4   14.62    1.26 
  -3  -7   4   12.14    1.28 
   3  -7  -4    8.24    1.87 
   3  -7  -4   13.25    0.95 
   3  -7  -4   13.33    0.96 
  -3  -7   4   11.86    1.04 
   3  -7  -4   14.44    0.94 
   3  -7  -4   12.17    1.22 
  -3  -7   4   12.11    1.35 
  -3  -7   4   12.66    1.20 
   3  -7  -4   11.79    2.34 
  -3  -7   4   12.09    1.23 
  -3   7   4   10.80    0.89 
  -3   7   4    9.55    1.14 
  -3   7   4   12.18    1.15 
  -3   7   4   10.35    0.90 
   3   7  -4    9.21    1.17 
   3   7  -4    9.46    0.89 
  -3   7   4    9.28    0.90 
   3   7  -4   11.15    1.04 
  -3   7   4   10.68    1.13 
  -2  -7   4   17.69    1.63 
   2  -7  -4   20.60    6.08 
   2  -7  -4   14.42    2.34 
   2  -7  -4   16.50    2.12 
   2  -7  -4   18.99    5.98 
  -2   7   4   18.21    1.54 
   2   7  -4   14.92    1.23 
  -2   7   4   16.49    1.27 
  -2   7   4   15.55    1.39 
   1  -7  -4   17.03    2.00 
   1  -7  -4   15.41    3.56 
   1  -7  -4   15.19    1.55 
   1  -7  -4   16.12    2.69 
   1  -7  -4   16.22    2.22 
  -1  -7   4   17.63    1.58 
  -1   7   4   14.71    1.63 
  -1   7   4   16.52    1.40 
  -1   7   4   17.35    1.30 
  -1   7   4   16.92    1.49 
   1   7  -4   16.96    1.24 
   1   7  -4   17.58    1.33 
   0  -7   4   50.85    4.29 
   0  -7  -4   49.96    4.52 
   0  -7  -4   63.92    5.46 
   0  -7  -4   60.80    5.91 
   0  -7  -4   66.59    4.32 
   0   7   4   55.99    3.92 
   0   7   4   60.35    4.24 
   0   7  -4   61.74    4.50 
   0   7  -4   54.94    3.85 
   0   7   4   53.63    4.04 
   0   7   4   60.21    4.29 
   0   7   4   52.41    4.07 
   0   7   4   52.07    3.99 
  -1  -7  -4    1.63    2.52 
   1  -7   4    2.08    2.81 
  -1  -7  -4    0.80    0.76 
  -1  -7  -4    1.27    0.46 
  -1  -7  -4   -0.36    2.93 
   1   7   4    1.86    0.55 
   1   7   4    1.08    0.45 
   1   7   4    0.86    0.19 
  -1   7  -4    0.77    0.18 
   1   7   4    0.98    0.25 
  -1   7  -4    0.97    0.22 
   1   7   4    1.36    0.35 
  -1   7  -4    1.54    2.60 
  -2  -7  -4    4.33    0.60 
   2  -7   4    3.44    0.58 
  -2  -7  -4    4.22    0.48 
   2  -7   4    4.14    0.99 
  -2  -7  -4    4.41    0.88 
  -2   7  -4    3.71    0.45 
   2   7   4    4.43    0.57 
  -2   7  -4    4.21    0.54 
  -2   7  -4    3.63    0.55 
  -2   7  -4    2.04    5.55 
   2   7   4    3.75    0.46 
  -3  -7  -4   68.61    4.99 
   3  -7   4   69.90    4.92 
  -3  -7  -4   66.03    4.90 
  -3  -7  -4   71.66    5.45 
  -3  -7  -4   62.74    4.86 
   3  -7   4   61.24    4.64 
   3  -7   4   68.68    5.60 
  -3  -7  -4   65.45    4.77 
   3  -7   4   78.88    5.06 
  -3  -7  -4   66.14    4.97 
  -3   7  -4   56.20    4.17 
   3   7   4   58.23    4.20 
  -3   7  -4   58.10    4.37 
   3   7   4   59.61    4.20 
  -3   7  -4   61.31    4.23 
  -3   7  -4   58.98    4.21 
  -3   7  -4   57.52    4.39 
   3   7   4   66.77    4.25 
  -3   7  -4   57.50    4.34 
  -4  -7  -4    5.82    0.72 
   4  -7   4    5.04    0.52 
  -4  -7  -4    5.26    0.61 
  -4  -7  -4    5.44    0.82 
  -4  -7  -4    3.71    1.18 
   4  -7   4    3.66    2.41 
  -4  -7  -4    6.39    0.83 
   4   7   4    7.92    1.44 
   4   7   4    6.60    1.35 
  -4   7  -4    4.05    0.53 
   4   7   4    5.01    0.62 
   4   7   4    4.67    0.61 
  -4   7  -4    4.33    0.64 
   4   7   4    4.67    0.80 
  -4   7  -4    5.40    0.59 
  -4   7  -4    5.39    0.86 
  -4   7  -4    4.58    0.57 
  -4   7  -4    5.40    0.75 
   5  -7   4    6.16    0.68 
  -5  -7  -4    5.55    0.56 
  -5  -7  -4    5.95    0.68 
  -5  -7  -4    5.69    0.76 
  -5  -7  -4    5.59    0.73 
  -5  -7  -4    6.06    0.69 
   5  -7   4    5.61    0.50 
  -5   7  -4    5.64    0.62 
  -5   7  -4    5.66    0.83 
  -5   7  -4    4.67    0.50 
   5   7   4    5.51    0.62 
   5   7   4    5.45    0.81 
   5   7   4    5.57    0.58 
  -5   7  -4    4.62    0.55 
  -6  -7  -4   12.02    1.09 
   6  -7   4   13.07    1.02 
  -6  -7  -4   12.63    1.02 
  -6   7  -4   10.24    0.83 
  -6   7  -4    9.58    0.92 
   6   7   4   11.30    0.89 
   6   7   4   11.23    0.85 
   6   7   4   10.92    0.84 
  -6  -8   4    6.72    0.76 
   6  -8  -4    6.62    0.61 
  -6  -8   4    7.25    0.65 
  -6  -8   4    6.43    0.83 
   6   8  -4    5.46    0.49 
   6   8  -4    4.74    0.65 
  -5  -8   4   15.79    1.56 
  -5  -8   4   13.89    1.14 
  -5  -8   4   14.36    1.48 
  -5  -8   4   13.92    1.39 
   5  -8  -4   13.96    1.22 
  -5  -8   4   14.36    1.23 
  -5   8   4   11.47    0.95 
  -5   8   4   15.18    1.76 
   5   8  -4   12.51    1.08 
   5   8  -4    9.69    1.07 
  -4  -8   4    9.27    1.14 
   4  -8  -4    9.60    0.92 
  -4  -8   4    9.40    0.93 
  -4  -8   4    9.59    0.88 
  -4  -8   4    8.40    1.06 
   4  -8  -4    9.80    0.73 
  -4  -8   4   10.31    0.91 
  -4  -8   4   10.67    1.27 
   4  -8  -4   10.39    2.63 
  -4  -8   4   10.21    1.12 
  -4  -8   4    7.63    1.65 
   4   8  -4    7.62    0.78 
  -4   8   4    8.06    0.86 
   4   8  -4    7.09    0.86 
   4   8  -4    8.74    1.35 
  -4   8   4    8.48    0.74 
  -4   8   4    8.25    0.78 
  -4   8   4    9.10    1.02 
  -4   8   4    9.52    1.15 
   3  -8  -4    8.58    2.02 
  -3  -8   4    6.90    0.91 
   3  -8  -4    7.30    0.74 
  -3  -8   4    7.55    0.78 
  -3  -8   4    7.57    0.88 
  -3  -8   4    7.72    0.74 
  -3  -8   4    8.92    1.08 
  -3  -8   4    7.74    1.35 
   3  -8  -4    8.48    0.62 
  -3  -8   4    7.51    0.98 
   3  -8  -4    7.59    0.96 
  -3  -8   4    8.78    0.78 
  -3   8   4    6.34    0.89 
  -3   8   4    6.45    0.96 
  -3   8   4    6.50    0.70 
   3   8  -4    6.71    0.90 
  -3   8   4    7.56    1.02 
  -3   8   4    7.05    0.68 
  -3   8   4    7.62    0.69 
  -2  -8   4    5.36    0.69 
   2  -8  -4    6.13    0.76 
  -2  -8   4    6.45    0.88 
  -2  -8   4    5.02    0.76 
   2  -8  -4    5.52    1.38 
  -2  -8   4    5.63    0.58 
  -2  -8   4    5.30    0.60 
   2  -8  -4   -1.62    8.59 
  -2  -8   4    5.99    0.92 
  -2  -8   4    4.41    0.64 
   2  -8  -4    5.60    0.63 
  -2   8   4    4.16    0.61 
  -2   8   4    4.94    0.52 
   2   8  -4    4.85    0.47 
  -2   8   4    5.17    0.85 
   1  -8  -4   10.14    3.09 
   1  -8  -4   12.74    5.31 
  -1  -8   4    9.97    1.21 
   1  -8  -4   10.00    1.65 
   1   8  -4    9.58    0.99 
  -1   8   4   11.10    1.09 
  -1   8   4    8.58    1.21 
  -1   8   4   11.70    0.89 
  -1   8   4   10.53    0.99 
   0  -8   4    7.41    1.75 
   0  -8  -4    6.55    1.34 
   0  -8  -4    3.72    3.31 
   0  -8  -4    7.21    0.95 
   0  -8  -4    6.35    2.88 
   0   8   4    6.14    0.75 
   0   8   4    6.10    0.57 
   0   8   4    5.85    0.84 
   0   8   4    5.50    0.70 
   0   8   4    6.20    0.66 
   0   8   4    6.45    0.95 
   0   8  -4    5.61    0.53 
  -1  -8  -4    8.73    1.11 
   1  -8   4    6.90    3.88 
  -1  -8  -4    8.45    3.77 
   1   8   4    7.50    0.78 
  -1   8  -4    7.70    0.79 
  -1   8  -4    6.32    3.39 
  -1   8  -4    6.68    0.64 
   1   8   4    7.88    0.80 
   1   8   4    8.36    0.70 
   1   8   4    7.58    0.91 
  -1   8  -4    7.44    0.73 
  -2  -8  -4    0.02    0.50 
   2  -8   4    0.20    0.39 
   2  -8   4   -0.31    0.23 
  -2  -8  -4    0.26    0.25 
   2  -8   4   -0.47    0.31 
   2  -8   4   -0.24    0.19 
  -2   8  -4    0.38    0.26 
   2   8   4    0.21    0.21 
   2   8   4    0.24    0.44 
  -2   8  -4    0.19    0.19 
  -2   8  -4    0.19    0.13 
   2   8   4    0.11    0.44 
  -2   8  -4   -0.27    0.16 
   2   8   4    0.07    0.19 
  -2   8  -4    0.12    0.18 
   3  -8   4    0.17    0.18 
  -3  -8  -4    0.22    0.31 
  -3  -8  -4    0.16    0.34 
  -3  -8  -4   -0.13    0.63 
  -3  -8  -4    0.58    0.30 
   3  -8   4    0.34    0.25 
  -3  -8  -4    0.29    0.19 
   3  -8   4   -0.37    0.35 
  -3  -8  -4    0.15    0.30 
   3   8   4    0.71    0.66 
   3   8   4    0.11    0.18 
  -3   8  -4    0.20    0.18 
   3   8   4   -0.31    0.22 
  -3   8  -4   -0.20    0.24 
  -3   8  -4    0.37    0.20 
   3   8   4   -0.30    0.22 
  -3   8  -4    0.29    0.27 
   3   8   4    0.37    0.64 
  -4  -8  -4    1.73    0.43 
  -4  -8  -4    1.57    0.45 
  -4  -8  -4    2.37    1.16 
   4  -8   4    2.28    0.40 
  -4  -8  -4    2.20    0.51 
  -4  -8  -4    1.60    0.30 
   4  -8   4    1.45    0.22 
  -4   8  -4    1.91    0.61 
  -4   8  -4    2.19    0.51 
   4   8   4    1.50    0.46 
  -4   8  -4    1.49    0.30 
  -4   8  -4    1.26    0.32 
   4   8   4    1.02    0.28 
   4   8   4    2.42    1.10 
  -4   8  -4    1.65    0.32 
  -4   8  -4    1.24    0.25 
   4   8   4    1.58    0.33 
   4   8   4    2.54    0.98 
  -5  -8  -4    6.88    0.79 
  -5  -8  -4    6.68    0.59 
  -5  -8  -4    6.36    0.73 
   5  -8   4    7.46    0.73 
  -5  -8  -4    6.96    0.77 
  -5  -8  -4    7.01    0.83 
   5  -8   4    7.00    0.55 
   5   8   4    5.88    0.61 
   5   8   4    5.76    0.88 
   5   8   4    6.11    0.64 
  -5   8  -4    7.64    1.04 
  -5   8  -4    4.85    0.58 
  -5   8  -4    6.05    0.60 
  -6  -8  -4    1.38    0.25 
   6  -8   4    0.85    0.17 
   6   8   4    1.34    0.20 
   6   8   4    0.74    0.15 
   6   8   4    0.91    0.19 
  -6   8  -4    1.05    0.15 
  -6  -9   4    3.78    0.58 
  -6  -9   4    3.75    0.40 
  -6  -9   4    4.82    0.62 
  -6  -9   4    3.15    0.46 
   6  -9  -4    3.55    0.40 
   6   9  -4    1.85    0.30 
   6   9  -4    2.97    0.30 
  -5  -9   4    5.12    0.82 
  -5  -9   4    5.87    0.63 
   5  -9  -4    5.46    0.62 
  -5  -9   4    7.12    0.95 
  -5  -9   4    5.71    0.77 
  -5   9   4    3.17    0.62 
  -5   9   4    4.90    0.46 
   5   9  -4    3.43    0.47 
   5   9  -4    4.23    0.64 
  -5   9   4    3.93    1.13 
  -4  -9   4    0.14    0.16 
  -4  -9   4   -0.01    0.29 
  -4  -9   4   -0.44    0.30 
   4  -9  -4    0.41    0.18 
  -4  -9   4    0.27    0.27 
  -4  -9   4   -0.20    1.12 
  -4  -9   4    0.27    0.19 
   4  -9  -4    1.11    1.97 
  -4  -9   4   -0.23    0.27 
  -4  -9   4    0.23    0.27 
  -4   9   4    0.25    0.31 
   4   9  -4    0.41    0.64 
  -4   9   4    0.06    0.16 
  -4   9   4    0.36    0.46 
   4   9  -4    0.15    0.30 
  -4   9   4    0.05    0.13 
  -4   9   4    0.25    0.26 
  -3  -9   4    2.21    0.78 
  -3  -9   4    3.26    0.44 
  -3  -9   4    2.32    0.87 
  -3  -9   4    2.23    0.46 
  -3  -9   4    2.20    0.50 
  -3  -9   4    2.04    0.52 
  -3  -9   4    2.50    0.37 
   3  -9  -4    2.10    1.62 
  -3   9   4    2.37    0.56 
  -3   9   4    3.15    0.67 
  -3   9   4    2.94    0.44 
   3   9  -4    3.30    0.64 
  -3   9   4    2.39    0.55 
  -3   9   4    2.17    0.62 
   2  -9  -4   10.63    0.86 
  -2  -9   4   10.13    0.90 
  -2  -9   4    9.55    1.02 
   2  -9  -4    9.32    1.92 
  -2  -9   4   10.04    1.05 
  -2  -9   4    8.00    1.10 
   2  -9  -4   10.09    1.09 
  -2  -9   4    9.48    0.98 
  -2  -9   4   10.96    1.37 
  -2  -9   4   11.29    0.89 
   2  -9  -4    9.99    1.08 
  -2  -9   4   10.28    1.04 
  -2  -9   4   10.31    1.11 
  -2   9   4    9.48    0.77 
  -2   9   4    8.26    0.78 
   2   9  -4    8.05    0.65 
  -2   9   4    9.20    0.97 
  -2   9   4    8.64    0.81 
   1  -9  -4    9.69    1.77 
  -1  -9   4    9.97    1.27 
  -1  -9   4   10.24    0.94 
   1  -9  -4   10.24    0.82 
  -1  -9   4    9.68    1.01 
  -1  -9   4    9.59    0.99 
  -1  -9   4   10.79    0.88 
   1  -9  -4    9.31    1.01 
   1  -9  -4   11.15    1.09 
  -1  -9   4    9.09    0.92 
  -1   9   4    7.94    0.97 
  -1   9   4    8.83    0.78 
  -1   9   4    8.79    0.89 
  -1   9   4    8.37    0.77 
  -1   9   4    8.85    0.79 
   0  -9  -4    1.52    0.52 
   0  -9   4    0.44    0.31 
   0  -9   4    0.45    0.20 
   0  -9   4    0.96    0.28 
   0  -9  -4    0.92    0.34 
   0  -9  -4    1.33    1.36 
   0  -9  -4    0.72    0.16 
   0  -9  -4   -0.56    5.02 
   0  -9   4    0.64    0.22 
   0  -9   4    1.34    0.36 
   0   9   4    0.66    0.32 
   0   9   4    0.64    0.45 
   0   9  -4    0.43    0.18 
   0   9   4    0.27    0.25 
   0   9   4    0.93    0.32 
   0   9   4    0.77    0.21 
   0   9   4    0.65    0.40 
  -1  -9  -4    0.38    0.26 
   1  -9   4    4.25    5.21 
   1  -9   4    0.37    0.14 
   1  -9   4    0.21    0.26 
  -1  -9  -4    0.27    0.41 
  -1  -9  -4    0.02    0.13 
  -1  -9  -4    0.04    0.33 
   1   9   4    0.18    0.16 
   1   9   4    0.03    0.23 
  -1   9  -4    0.09    0.15 
   1   9   4    0.05    0.20 
  -1   9  -4   -3.99    5.60 
   1   9   4    0.19    0.40 
  -1   9  -4    0.42    0.30 
   1   9   4    0.44    0.36 
  -1   9  -4    0.20    0.16 
  -2  -9  -4   16.77    1.35 
  -2  -9  -4   15.44    1.48 
   2  -9   4   17.74    1.54 
   2  -9   4   17.25    1.54 
  -2  -9  -4   19.36    1.93 
   2  -9   4   15.71    1.45 
  -2  -9  -4   17.09    1.54 
  -2  -9  -4   16.35    1.48 
   2   9   4   14.90    1.17 
  -2   9  -4   12.33    1.12 
  -2   9  -4   14.17    1.14 
  -2   9  -4   13.10    1.26 
  -2   9  -4   12.79    1.23 
  -2   9  -4   12.90    1.12 
   2   9   4   15.75    1.32 
   3  -9   4   11.52    1.06 
  -3  -9  -4   11.62    1.33 
  -3  -9  -4   11.90    1.30 
  -3  -9  -4   13.31    1.33 
  -3  -9  -4   11.85    1.04 
  -3  -9  -4   13.33    1.79 
   3  -9   4   12.53    1.20 
  -3  -9  -4   12.12    1.22 
  -3   9  -4   11.36    1.13 
  -3   9  -4   10.71    1.17 
  -3   9  -4   10.52    0.97 
   3   9   4   11.27    0.99 
  -3   9  -4    9.90    0.94 
   3   9   4   11.07    1.20 
  -3   9  -4   10.01    0.96 
  -4  -9  -4   40.78    4.13 
  -4  -9  -4   47.44    3.56 
  -4  -9  -4   45.62    3.54 
   4  -9   4   45.58    3.32 
  -4   9  -4   39.65    3.04 
  -4   9  -4   38.49    2.89 
  -4   9  -4   39.49    2.88 
   4   9   4   40.51    2.94 
   4   9   4   37.31    3.11 
  -4   9  -4   38.84    3.14 
  -4   9  -4   39.16    2.85 
   5  -9   4    1.59    0.31 
  -5  -9  -4    0.54    0.25 
  -5  -9  -4    1.04    0.32 
  -5  -9  -4    0.92    0.26 
   5  -9   4    0.76    0.29 
  -5   9  -4    0.94    0.21 
   5   9   4    0.52    0.23 
   5   9   4    1.08    0.25 
   5   9   4    1.35    0.43 
  -5   9  -4    0.68    0.25 
  -6  -9  -4    2.62    0.47 
   6  -9   4    2.43    0.32 
   6   9   4    1.82    0.25 
  -6   9  -4    1.70    0.20 
   6   9   4    2.01    0.30 
  -6 -10   4    2.14    0.28 
  -6 -10   4    3.02    0.46 
  -6 -10   4    2.49    0.38 
   6 -10  -4    2.10    0.28 
  -6 -10   4    2.67    0.43 
  -5 -10   4    0.40    0.31 
  -5 -10   4    0.32    0.28 
  -5 -10   4    0.20    0.17 
   5 -10  -4    0.26    0.15 
  -5 -10   4    0.67    0.32 
  -5  10   4    0.07    0.37 
   5  10  -4    0.07    0.32 
  -5  10   4    0.20    0.13 
   5  10  -4    0.39    0.21 
  -4 -10   4   15.95    1.42 
  -4 -10   4   15.60    1.33 
  -4 -10   4   15.54    1.52 
  -4 -10   4   15.58    1.57 
   4 -10  -4   16.07    1.31 
  -4  10   4   11.90    1.10 
  -4  10   4   12.16    1.49 
  -4  10   4   13.08    1.34 
  -4  10   4   11.89    1.22 
  -4  10   4   14.08    1.09 
  -3 -10   4    4.49    0.74 
  -3 -10   4    4.92    0.59 
  -3 -10   4    3.03    0.66 
  -3 -10   4    3.53    0.71 
  -3 -10   4    4.87    0.87 
  -3 -10   4    4.60    0.56 
  -3 -10   4    3.32    0.58 
  -3 -10   4    4.67    0.54 
  -3 -10   4    4.04    0.71 
   3 -10  -4    4.31    0.75 
  -3 -10   4    5.81    1.40 
   3 -10  -4    4.03    0.51 
   3 -10  -4    1.55    2.34 
  -3  10   4    4.07    0.51 
  -3  10   4    2.75    0.68 
  -3  10   4    4.27    0.80 
  -3  10   4    4.02    0.55 
  -3  10   4    3.90    0.50 
   3  10  -4    4.19    0.62 
  -3  10   4    5.15    1.17 
  -2 -10   4   16.26    1.88 
  -2 -10   4   16.95    1.36 
   2 -10  -4   14.99    2.77 
  -2 -10   4   17.71    1.34 
   2 -10  -4   17.05    1.32 
   2 -10  -4   17.39    1.58 
  -2 -10   4   15.30    1.49 
  -2 -10   4   17.54    1.36 
   2 -10  -4   18.01    1.54 
  -2 -10   4   17.47    1.59 
  -2 -10   4   16.15    1.48 
  -2 -10   4   14.78    1.45 
  -2 -10   4   16.06    1.53 
  -2  10   4   14.61    1.22 
  -2  10   4   15.13    1.25 
  -2  10   4   14.78    1.26 
  -2  10   4   16.06    1.60 
  -2  10   4   14.62    1.42 
  -2  10   4   16.66    1.53 
  -1 -10   4    2.98    0.46 
   1 -10  -4    2.28    0.45 
  -1 -10   4    3.07    0.85 
   1 -10  -4    2.90    0.58 
  -1 -10   4    4.03    0.50 
  -1 -10   4    2.79    0.55 
   1 -10  -4    3.17    0.37 
  -1 -10   4    2.38    0.48 
  -1 -10   4    3.48    0.97 
  -1 -10   4    3.28    0.51 
   1 -10  -4    3.47    0.60 
  -1 -10   4    2.80    0.56 
  -1 -10   4    2.91    0.57 
  -1  10   4    3.24    0.64 
  -1  10   4    2.36    0.36 
  -1  10   4    1.73    0.71 
  -1  10   4    2.71    0.40 
  -1  10   4    2.82    0.38 
  -1  10   4    2.93    0.67 
   0 -10   4    3.58    0.51 
   0 -10   4    3.75    0.61 
   0 -10   4    3.30    0.51 
   0 -10  -4    3.99    0.41 
   0 -10  -4    5.97    1.44 
   0 -10   4    3.81    0.63 
   0 -10   4    3.98    0.65 
   0 -10  -4    4.11    0.64 
   0 -10  -4    3.17    0.56 
   0 -10   4    4.17    0.55 
   0  10   4    2.79    0.59 
   0  10   4    3.01    0.79 
   0  10   4    3.34    0.41 
   0  10   4    3.54    0.52 
   0  10   4    2.51    0.37 
   0  10   4    2.61    0.53 
   0  10  -4    2.85    0.40 
   0  10   4    2.08    0.32 
   0  10   4    2.01    0.64 
   1 -10   4    0.48    0.16 
   1 -10   4    0.98    0.33 
  -1 -10  -4    0.72    0.34 
   1 -10   4    0.62    0.21 
  -1 -10  -4    0.14    0.56 
   1 -10   4    0.76    0.58 
  -1 -10  -4    0.57    0.30 
   1 -10   4    0.71    0.31 
  -1 -10  -4   -0.17    0.42 
   1 -10   4    0.71    0.26 
   1 -10   4    0.59    0.23 
  -1 -10  -4    0.91    0.21 
   1  10   4    0.44    0.45 
   1  10   4   -0.20    0.24 
   1  10   4    0.48    0.22 
  -1  10  -4    0.37    0.17 
   1  10   4    0.67    0.30 
   1  10   4    0.63    0.26 
   1  10   4    0.82    0.48 
   1  10   4    0.73    0.39
[truncated: 771,666 more chars]
