# Supplementary material for: Enantioselective Michael Spirocyclization of Palladium Enolates
Source: ACS Catal. 2025 Jul 6;15(14):12231–7. doi: 10.1021/acscatal.5c02758 (PMC12854706; doi:10.1021/acscatal.5c02758)
Supplement: Supplementary file 4 [file cs5c02758_si_004.cif]

 
data_V25125 
  
_audit_creation_method            'SHELXL-2019/1' 
_shelx_SHELXL_version_number      '2019/1' 
_chemical_name_systematic         ? 
_chemical_name_common             ? 
_chemical_melting_point           ? 
_chemical_formula_moiety          ? 
_chemical_formula_sum 
 'C13 H20 O2' 
_chemical_formula_weight          208.29 
  
loop_ 
 _atom_type_symbol 
 _atom_type_description 
 _atom_type_scat_dispersion_real 
 _atom_type_scat_dispersion_imag 
 _atom_type_scat_source 
 'C'  'C'   0.0181   0.0091 
 'International Tables Vol C Tables 4.2.6.8 and 6.1.1.4' 
 'H'  'H'   0.0000   0.0000 
 'International Tables Vol C Tables 4.2.6.8 and 6.1.1.4' 
 'O'  'O'   0.0492   0.0322 
 'International Tables Vol C Tables 4.2.6.8 and 6.1.1.4' 
  
_space_group_crystal_system       orthorhombic 
_space_group_IT_number            19 
_space_group_name_H-M_alt         'P 21 21 21' 
_space_group_name_Hall            'P 2ac 2ab' 
  
_shelx_space_group_comment 
; 
The symmetry employed for this shelxl refinement is uniquely defined 
by the following loop, which should always be used as a source of 
symmetry information in preference to the above space-group names. 
They are only intended as comments. 
; 
  
loop_ 
 _space_group_symop_operation_xyz 
 'x, y, z' 
 '-x+1/2, -y, z+1/2' 
 '-x, y+1/2, -z+1/2' 
 'x+1/2, -y+1/2, -z' 
  
_cell_length_a                    6.0311(6) 
_cell_length_b                    13.5742(13) 
_cell_length_c                    14.2929(13) 
_cell_angle_alpha                 90 
_cell_angle_beta                  90 
_cell_angle_gamma                 90 
_cell_volume                      1170.12(19) 
_cell_formula_units_Z             4 
_cell_measurement_temperature     100(2) 
_cell_measurement_reflns_used     9848 
_cell_measurement_theta_min       4.49 
_cell_measurement_theta_max       74.48 
  
_exptl_crystal_description        Block 
_exptl_crystal_colour             colourless 
_exptl_crystal_density_meas       ? 
_exptl_crystal_density_method     'not measured' 
_exptl_crystal_density_diffrn     1.182 
_exptl_crystal_F_000              456 
_exptl_transmission_factor_min    ? 
_exptl_transmission_factor_max    ? 
_exptl_crystal_size_max           0.400 
_exptl_crystal_size_mid           0.150 
_exptl_crystal_size_min           0.100 
_exptl_absorpt_coefficient_mu     0.612 
_shelx_estimated_absorpt_T_min    0.792 
_shelx_estimated_absorpt_T_max    0.941 
_exptl_absorpt_correction_type    multi-scan 
_exptl_absorpt_correction_T_min   0.6398 
_exptl_absorpt_correction_T_max   0.7538 
_exptl_absorpt_process_details    'SADABS-2016/2 (Sheldrick, 2014)' 
_exptl_absorpt_special_details    ? 
_diffrn_ambient_temperature       100(2) 
_diffrn_radiation_wavelength      1.54178 
_diffrn_radiation_type            CuK\a 
_diffrn_source                    'I\mS HB micro-focus sealed tube' 
_diffrn_measurement_device_type   'Bruker D8 VENTURE Kappa Duo PHOTON II CPAD' 
_diffrn_measurement_method        '\f and \w scans' 
_diffrn_detector_area_resol_mean  7.69 
_diffrn_reflns_number             17358 
_diffrn_reflns_av_unetI/netI      0.0215 
_diffrn_reflns_av_R_equivalents   0.0414 
_diffrn_reflns_limit_h_min        -7 
_diffrn_reflns_limit_h_max        7 
_diffrn_reflns_limit_k_min        -16 
_diffrn_reflns_limit_k_max        16 
_diffrn_reflns_limit_l_min        -17 
_diffrn_reflns_limit_l_max        17 
_diffrn_reflns_theta_min          4.492 
_diffrn_reflns_theta_max          74.468 
_diffrn_reflns_theta_full         67.679 
_diffrn_measured_fraction_theta_max   1.000 
_diffrn_measured_fraction_theta_full  1.000 
_diffrn_reflns_Laue_measured_fraction_max    1.000 
_diffrn_reflns_Laue_measured_fraction_full   1.000 
_diffrn_reflns_point_group_measured_fraction_max   1.000 
_diffrn_reflns_point_group_measured_fraction_full  1.000 
_reflns_number_total              2402 
_reflns_number_gt                 2369 
_reflns_threshold_expression      'I > 2\s(I)' 
_reflns_Friedel_coverage          0.701 
_reflns_Friedel_fraction_max      1.000 
_reflns_Friedel_fraction_full     1.000 
  
_reflns_special_details 
; 
 Reflections were merged by SHELXL according to the crystal 
 class for the calculation of statistics and refinement. 
  
 _reflns_Friedel_fraction is defined as the number of unique 
 Friedel pairs measured divided by the number that would be 
 possible theoretically, ignoring centric projections and 
 systematic absences. 
; 
  
_computing_data_collection        'APEX3 v2019.11-0 (Bruker Nano, 2020)' 
_computing_cell_refinement        'SAINT v8.40A (Bruker-AXS, 2013)' 
_computing_data_reduction         'SAINT v8.40A (Bruker-AXS, 2013)' 
_computing_structure_solution     'SHELXS-2013/1 (Sheldrick, 2015)' 
_computing_structure_refinement 'SHELXL-2019/1 (Sheldrick, 2019)' 
_computing_molecular_graphics     'Bruker SHELXTL' 
_computing_publication_material   'Bruker SHELXTL' 
_refine_special_details 
; 
 Refinement of F^2^ against ALL reflections.  The weighted R-factor wR and 
 goodness of fit S are based on F^2^, conventional R-factors R are based 
 on F, with F set to zero for negative F^2^. The threshold expression of 
 F^2^ > 2sigma(F^2^) is used only for calculating R-factors(gt) etc. and is 
 not relevant to the choice of reflections for refinement.  R-factors based 
 on F^2^ are statistically about twice as large as those based on F, and R- 
 factors based on ALL data will be even larger. 
; 
_refine_ls_structure_factor_coef  Fsqd 
_refine_ls_matrix_type            full 
_refine_ls_weighting_scheme       calc 
_refine_ls_weighting_details 
'w=1/[\s^2^(Fo^2^)+(0.0436P)^2^+0.1779P] where P=(Fo^2^+2Fc^2^)/3' 
_atom_sites_solution_primary      direct 
_atom_sites_solution_secondary    difmap 
_atom_sites_solution_hydrogens    geom 
_refine_ls_hydrogen_treatment     constr 
_refine_ls_extinction_method      none 
_refine_ls_extinction_coef        . 
_refine_ls_abs_structure_details 
; 
 Flack x determined using 979 quotients [(I+)-(I-)]/[(I+)+(I-)] 
 (Parsons, Flack and Wagner, Acta Cryst. B69 (2013) 249-259). 
; 
_refine_ls_abs_structure_Flack    -0.06(5) 
_chemical_absolute_configuration  ad 
_refine_ls_number_reflns          2402 
_refine_ls_number_parameters      147 
_refine_ls_number_restraints      47 
_refine_ls_R_factor_all           0.0296 
_refine_ls_R_factor_gt            0.0287 
_refine_ls_wR_factor_ref          0.0753 
_refine_ls_wR_factor_gt           0.0751 
_refine_ls_goodness_of_fit_ref    1.051 
_refine_ls_restrained_S_all       1.060 
_refine_ls_shift/su_max           0.000 
_refine_ls_shift/su_mean          0.000 
  
loop_ 
 _atom_site_label 
 _atom_site_type_symbol 
 _atom_site_fract_x 
 _atom_site_fract_y 
 _atom_site_fract_z 
 _atom_site_U_iso_or_equiv 
 _atom_site_adp_type 
 _atom_site_occupancy 
 _atom_site_site_symmetry_order 
 _atom_site_calc_flag 
 _atom_site_refinement_flags_posn 
 _atom_site_refinement_flags_adp 
 _atom_site_refinement_flags_occupancy 
 _atom_site_disorder_assembly 
 _atom_site_disorder_group 
C1 C 0.7886(2) 0.64036(10) 0.21884(10) 0.0192(3) Uani 1 1 d . . . . . 
O1 O 0.84770(19) 0.68913(8) 0.28565(7) 0.0288(3) Uani 1 1 d . . . . . 
C2 C 0.8676(2) 0.66359(11) 0.12084(10) 0.0236(3) Uani 1 1 d . . . . . 
H2A H 0.966040 0.610099 0.098623 0.028 Uiso 1 1 calc R U . . . 
H2B H 0.954353 0.725510 0.121620 0.028 Uiso 1 1 calc R U . . . 
C3 C 0.6709(2) 0.67454(11) 0.05343(10) 0.0221(3) Uani 1 1 d . . . . . 
H3A H 0.581527 0.732711 0.071396 0.027 Uiso 1 1 calc R U . . . 
H3B H 0.726568 0.685019 -0.010968 0.027 Uiso 1 1 calc R U . . . 
C4 C 0.5266(3) 0.58266(11) 0.05616(10) 0.0221(3) Uani 1 1 d . . . . . 
H4A H 0.613297 0.525344 0.033897 0.026 Uiso 1 1 calc R U . . . 
H4B H 0.398250 0.591376 0.013777 0.026 Uiso 1 1 calc R U . . . 
C5 C 0.4436(2) 0.56293(10) 0.15573(9) 0.0189(3) Uani 1 1 d . . . . . 
H5A H 0.354658 0.501632 0.155681 0.023 Uiso 1 1 calc R U . . . 
H5B H 0.344876 0.617579 0.174951 0.023 Uiso 1 1 calc R U . . . 
C6 C 0.6323(2) 0.55268(9) 0.22845(9) 0.0167(3) Uani 1 1 d . . . . . 
C7 C 0.5457(2) 0.54033(10) 0.32939(9) 0.0172(3) Uani 1 1 d . . . . . 
H7 H 0.674707 0.549279 0.372487 0.021 Uiso 1 1 calc R U . . . 
C11 C 0.3665(2) 0.61229(10) 0.35978(9) 0.0194(3) Uani 1 1 d . . . . . 
H11A H 0.409348 0.679323 0.339315 0.023 Uiso 1 1 calc R U . . . 
H11B H 0.226533 0.595003 0.327571 0.023 Uiso 1 1 calc R U . . . 
C12 C 0.3251(2) 0.61394(10) 0.46403(9) 0.0189(3) Uani 1 1 d . . . . . 
O2 O 0.43400(19) 0.56560(8) 0.51852(7) 0.0251(2) Uani 1 1 d . . . . . 
C13 C 0.1393(3) 0.67987(11) 0.49666(10) 0.0262(3) Uani 1 1 d . . . . . 
H13A H -0.002655 0.645635 0.489046 0.039 Uiso 1 1 calc R U . . . 
H13B H 0.138493 0.740454 0.459379 0.039 Uiso 1 1 calc R U . . . 
H13C H 0.161213 0.696350 0.562772 0.039 Uiso 1 1 calc R U . . . 
C8 C 0.4755(3) 0.43157(10) 0.33493(11) 0.0276(3) Uani 1 1 d D U . . . 
H8A H 0.501056 0.405529 0.398729 0.033 Uiso 0.767(14) 1 calc R U P A 1 
H8B H 0.316135 0.424604 0.319773 0.033 Uiso 0.767(14) 1 calc R U P A 1 
H8C H 0.342304 0.417380 0.296779 0.033 Uiso 0.233(14) 1 calc R U P A 2 
H8D H 0.451822 0.409279 0.400119 0.033 Uiso 0.233(14) 1 calc R U P A 2 
C9 C 0.6153(8) 0.3759(2) 0.2645(2) 0.0271(8) Uani 0.767(14) 1 d D U P A 1 
H9A H 0.519649 0.341665 0.218567 0.033 Uiso 0.767(14) 1 calc R U P A 1 
H9B H 0.709194 0.326410 0.296434 0.033 Uiso 0.767(14) 1 calc R U P A 1 
C9A C 0.705(3) 0.3850(8) 0.2883(10) 0.036(3) Uani 0.233(14) 1 d D U P A 2 
H9A1 H 0.824778 0.380592 0.335518 0.043 Uiso 0.233(14) 1 calc R U P A 2 
H9A2 H 0.677431 0.318655 0.262098 0.043 Uiso 0.233(14) 1 calc R U P A 2 
C10 C 0.7624(3) 0.45485(11) 0.21470(11) 0.0260(3) Uani 1 1 d D U . . . 
H10A H 0.910943 0.458727 0.243964 0.031 Uiso 0.767(14) 1 calc R U P A 1 
H10B H 0.779940 0.439381 0.147418 0.031 Uiso 0.767(14) 1 calc R U P A 1 
H10C H 0.725906 0.426198 0.152896 0.031 Uiso 0.233(14) 1 calc R U P A 2 
H10D H 0.923726 0.468247 0.216314 0.031 Uiso 0.233(14) 1 calc R U P A 2 
  
loop_ 
 _atom_site_aniso_label 
 _atom_site_aniso_U_11 
 _atom_site_aniso_U_22 
 _atom_site_aniso_U_33 
 _atom_site_aniso_U_23 
 _atom_site_aniso_U_13 
 _atom_site_aniso_U_12 
C1 0.0130(5) 0.0235(6) 0.0210(7) 0.0020(5) -0.0037(5) 0.0021(5) 
O1 0.0273(5) 0.0346(6) 0.0244(5) -0.0031(4) -0.0049(5) -0.0091(5) 
C2 0.0173(6) 0.0298(7) 0.0236(7) 0.0037(5) -0.0002(5) -0.0031(6) 
C3 0.0218(7) 0.0252(7) 0.0192(6) 0.0041(5) -0.0014(5) 0.0007(5) 
C4 0.0226(7) 0.0280(7) 0.0156(6) -0.0009(5) -0.0029(5) -0.0015(6) 
C5 0.0168(6) 0.0231(6) 0.0167(6) -0.0005(5) -0.0029(5) -0.0014(5) 
C6 0.0154(5) 0.0181(6) 0.0168(6) 0.0002(5) -0.0013(5) 0.0031(5) 
C7 0.0178(6) 0.0179(6) 0.0161(6) 0.0015(5) -0.0021(5) 0.0025(5) 
C11 0.0201(6) 0.0212(6) 0.0168(6) 0.0017(5) 0.0001(5) 0.0045(5) 
C12 0.0198(7) 0.0175(6) 0.0195(6) -0.0007(5) 0.0002(5) -0.0026(5) 
O2 0.0291(5) 0.0275(5) 0.0187(4) 0.0022(4) -0.0022(4) 0.0030(5) 
C13 0.0273(7) 0.0265(7) 0.0249(7) -0.0020(6) 0.0063(6) 0.0043(6) 
C8 0.0412(8) 0.0182(6) 0.0233(7) 0.0019(5) 0.0046(6) 0.0004(6) 
C9 0.0379(18) 0.0196(10) 0.0238(12) -0.0003(9) 0.0014(11) 0.0051(10) 
C9A 0.057(7) 0.020(4) 0.030(5) 0.001(4) 0.016(5) 0.016(4) 
C10 0.0271(7) 0.0237(7) 0.0271(7) -0.0003(6) 0.0019(6) 0.0101(6) 
  
_geom_special_details 
; 
 All esds (except the esd in the dihedral angle between two l.s. planes) 
 are estimated using the full covariance matrix.  The cell esds are taken 
 into account individually in the estimation of esds in distances, angles 
 and torsion angles; correlations between esds in cell parameters are only 
 used when they are defined by crystal symmetry.  An approximate (isotropic) 
 treatment of cell esds is used for estimating esds involving l.s. planes. 
; 
  
loop_ 
 _geom_bond_atom_site_label_1 
 _geom_bond_atom_site_label_2 
 _geom_bond_distance 
 _geom_bond_site_symmetry_2 
 _geom_bond_publ_flag 
C1 O1 1.2155(18) . ? 
C1 C2 1.5130(19) . ? 
C1 C6 1.5243(18) . ? 
C2 C3 1.535(2) . ? 
C2 H2A 0.9900 . ? 
C2 H2B 0.9900 . ? 
C3 C4 1.522(2) . ? 
C3 H3A 0.9900 . ? 
C3 H3B 0.9900 . ? 
C4 C5 1.5322(19) . ? 
C4 H4A 0.9900 . ? 
C4 H4B 0.9900 . ? 
C5 C6 1.5477(17) . ? 
C5 H5A 0.9900 . ? 
C5 H5B 0.9900 . ? 
C6 C7 1.5436(17) . ? 
C6 C10 1.5549(18) . ? 
C7 C11 1.5199(18) . ? 
C7 C8 1.5378(18) . ? 
C7 H7 1.0000 . ? 
C11 C12 1.5110(18) . ? 
C11 H11A 0.9900 . ? 
C11 H11B 0.9900 . ? 
C12 O2 1.2119(18) . ? 
C12 C13 1.5082(19) . ? 
C13 H13A 0.9800 . ? 
C13 H13B 0.9800 . ? 
C13 H13C 0.9800 . ? 
C8 C9 1.515(3) . ? 
C8 C9A 1.661(11) . ? 
C8 H8A 0.9900 . ? 
C8 H8B 0.9900 . ? 
C8 H8C 0.9900 . ? 
C8 H8D 0.9900 . ? 
C9 C10 1.563(3) . ? 
C9 H9A 0.9900 . ? 
C9 H9B 0.9900 . ? 
C9A C10 1.458(9) . ? 
C9A H9A1 0.9900 . ? 
C9A H9A2 0.9900 . ? 
C10 H10A 0.9900 . ? 
C10 H10B 0.9900 . ? 
C10 H10C 0.9900 . ? 
C10 H10D 0.9900 . ? 
  
loop_ 
 _geom_angle_atom_site_label_1 
 _geom_angle_atom_site_label_2 
 _geom_angle_atom_site_label_3 
 _geom_angle 
 _geom_angle_site_symmetry_1 
 _geom_angle_site_symmetry_3 
 _geom_angle_publ_flag 
O1 C1 C2 121.42(12) . . ? 
O1 C1 C6 122.41(13) . . ? 
C2 C1 C6 116.17(11) . . ? 
C1 C2 C3 110.95(12) . . ? 
C1 C2 H2A 109.4 . . ? 
C3 C2 H2A 109.4 . . ? 
C1 C2 H2B 109.4 . . ? 
C3 C2 H2B 109.4 . . ? 
H2A C2 H2B 108.0 . . ? 
C4 C3 C2 110.28(12) . . ? 
C4 C3 H3A 109.6 . . ? 
C2 C3 H3A 109.6 . . ? 
C4 C3 H3B 109.6 . . ? 
C2 C3 H3B 109.6 . . ? 
H3A C3 H3B 108.1 . . ? 
C3 C4 C5 110.73(11) . . ? 
C3 C4 H4A 109.5 . . ? 
C5 C4 H4A 109.5 . . ? 
C3 C4 H4B 109.5 . . ? 
C5 C4 H4B 109.5 . . ? 
H4A C4 H4B 108.1 . . ? 
C4 C5 C6 113.53(11) . . ? 
C4 C5 H5A 108.9 . . ? 
C6 C5 H5A 108.9 . . ? 
C4 C5 H5B 108.9 . . ? 
C6 C5 H5B 108.9 . . ? 
H5A C5 H5B 107.7 . . ? 
C1 C6 C7 112.23(11) . . ? 
C1 C6 C5 108.90(11) . . ? 
C7 C6 C5 112.86(11) . . ? 
C1 C6 C10 110.09(11) . . ? 
C7 C6 C10 101.32(11) . . ? 
C5 C6 C10 111.29(11) . . ? 
C11 C7 C8 114.01(12) . . ? 
C11 C7 C6 115.98(11) . . ? 
C8 C7 C6 104.21(11) . . ? 
C11 C7 H7 107.4 . . ? 
C8 C7 H7 107.4 . . ? 
C6 C7 H7 107.4 . . ? 
C12 C11 C7 114.14(11) . . ? 
C12 C11 H11A 108.7 . . ? 
C7 C11 H11A 108.7 . . ? 
C12 C11 H11B 108.7 . . ? 
C7 C11 H11B 108.7 . . ? 
H11A C11 H11B 107.6 . . ? 
O2 C12 C13 121.69(13) . . ? 
O2 C12 C11 122.42(13) . . ? 
C13 C12 C11 115.90(12) . . ? 
C12 C13 H13A 109.5 . . ? 
C12 C13 H13B 109.5 . . ? 
H13A C13 H13B 109.5 . . ? 
C12 C13 H13C 109.5 . . ? 
H13A C13 H13C 109.5 . . ? 
H13B C13 H13C 109.5 . . ? 
C9 C8 C7 106.95(16) . . ? 
C7 C8 C9A 96.6(5) . . ? 
C9 C8 H8A 110.3 . . ? 
C7 C8 H8A 110.3 . . ? 
C9 C8 H8B 110.3 . . ? 
C7 C8 H8B 110.3 . . ? 
H8A C8 H8B 108.6 . . ? 
C7 C8 H8C 112.4 . . ? 
C9A C8 H8C 112.4 . . ? 
C7 C8 H8D 112.4 . . ? 
C9A C8 H8D 112.4 . . ? 
H8C C8 H8D 110.0 . . ? 
C8 C9 C10 106.06(18) . . ? 
C8 C9 H9A 110.5 . . ? 
C10 C9 H9A 110.5 . . ? 
C8 C9 H9B 110.5 . . ? 
C10 C9 H9B 110.5 . . ? 
H9A C9 H9B 108.7 . . ? 
C10 C9A C8 103.9(6) . . ? 
C10 C9A H9A1 111.0 . . ? 
C8 C9A H9A1 111.0 . . ? 
C10 C9A H9A2 111.0 . . ? 
C8 C9A H9A2 111.0 . . ? 
H9A1 C9A H9A2 109.0 . . ? 
C9A C10 C6 110.1(4) . . ? 
C6 C10 C9 103.98(16) . . ? 
C6 C10 H10A 111.0 . . ? 
C9 C10 H10A 111.0 . . ? 
C6 C10 H10B 111.0 . . ? 
C9 C10 H10B 111.0 . . ? 
H10A C10 H10B 109.0 . . ? 
C9A C10 H10C 109.6 . . ? 
C6 C10 H10C 109.6 . . ? 
C9A C10 H10D 109.6 . . ? 
C6 C10 H10D 109.6 . . ? 
H10C C10 H10D 108.1 . . ? 
  
loop_ 
 _geom_torsion_atom_site_label_1 
 _geom_torsion_atom_site_label_2 
 _geom_torsion_atom_site_label_3 
 _geom_torsion_atom_site_label_4 
 _geom_torsion 
 _geom_torsion_site_symmetry_1 
 _geom_torsion_site_symmetry_2 
 _geom_torsion_site_symmetry_3 
 _geom_torsion_site_symmetry_4 
 _geom_torsion_publ_flag 
O1 C1 C2 C3 -127.07(14) . . . . ? 
C6 C1 C2 C3 53.10(16) . . . . ? 
C1 C2 C3 C4 -55.29(16) . . . . ? 
C2 C3 C4 C5 57.61(16) . . . . ? 
C3 C4 C5 C6 -56.67(15) . . . . ? 
O1 C1 C6 C7 4.99(18) . . . . ? 
C2 C1 C6 C7 -175.18(11) . . . . ? 
O1 C1 C6 C5 130.69(14) . . . . ? 
C2 C1 C6 C5 -49.49(14) . . . . ? 
O1 C1 C6 C10 -107.04(15) . . . . ? 
C2 C1 C6 C10 72.78(14) . . . . ? 
C4 C5 C6 C1 50.52(15) . . . . ? 
C4 C5 C6 C7 175.86(11) . . . . ? 
C4 C5 C6 C10 -71.02(15) . . . . ? 
C1 C6 C7 C11 75.92(14) . . . . ? 
C5 C6 C7 C11 -47.59(16) . . . . ? 
C10 C6 C7 C11 -166.68(12) . . . . ? 
C1 C6 C7 C8 -157.90(11) . . . . ? 
C5 C6 C7 C8 78.59(14) . . . . ? 
C10 C6 C7 C8 -40.50(13) . . . . ? 
C8 C7 C11 C12 72.66(16) . . . . ? 
C6 C7 C11 C12 -166.28(11) . . . . ? 
C7 C11 C12 O2 3.6(2) . . . . ? 
C7 C11 C12 C13 -176.48(12) . . . . ? 
C11 C7 C8 C9 154.3(2) . . . . ? 
C6 C7 C8 C9 26.9(2) . . . . ? 
C11 C7 C8 C9A 175.4(7) . . . . ? 
C6 C7 C8 C9A 48.0(7) . . . . ? 
C7 C8 C9 C10 -2.2(3) . . . . ? 
C7 C8 C9A C10 -38.5(12) . . . . ? 
C8 C9A C10 C6 15.4(14) . . . . ? 
C1 C6 C10 C9A 133.0(10) . . . . ? 
C7 C6 C10 C9A 14.0(10) . . . . ? 
C5 C6 C10 C9A -106.2(10) . . . . ? 
C1 C6 C10 C9 157.9(2) . . . . ? 
C7 C6 C10 C9 39.0(2) . . . . ? 
C5 C6 C10 C9 -81.2(2) . . . . ? 
C8 C9 C10 C6 -23.1(3) . . . . ? 
  
_refine_diff_density_max    0.158 
_refine_diff_density_min   -0.155 
_refine_diff_density_rms    0.039 
  
_shelx_res_file 
; 
TITL V25125 in P2(1)2(1)2(1) 
    V25125.res 
    created by SHELXL-2019/1 at 14:42:07 on 12-Mar-2025 
CELL 1.54178   6.03110  13.57420  14.29290  90.0000  90.0000  90.0000 
ZERR   4.00   0.00060   0.00130   0.00130   0.0000   0.0000   0.0000 
LATT -1 
SYMM 0.5-X, -Y, 0.5+Z 
SYMM -X, 0.5+Y, 0.5-Z 
SYMM 0.5+X, 0.5-Y, -Z 
SFAC C H O 
UNIT 52 80 8 
TEMP -173 
SIZE 0.10 0.15 0.40 
  
ACTA 
WPDB -2 
CONF 
  
simu 0.02 c8 c9 c9a c10 
rigu c8 c9 c9a c10 
  
L.S. 10 
BOND $H 
FMAP 2 
PLAN 20 
  
WGHT    0.043600    0.177900 
FVAR       0.33818   0.76736 
C1    1    0.788572    0.640355    0.218843    11.00000    0.01301    0.02350 = 
         0.02099    0.00197   -0.00368    0.00212 
O1    3    0.847697    0.689132    0.285651    11.00000    0.02733    0.03464 = 
         0.02442   -0.00306   -0.00492   -0.00913 
C2    1    0.867648    0.663587    0.120835    11.00000    0.01731    0.02979 = 
         0.02364    0.00366   -0.00021   -0.00309 
AFIX  23 
H2A   2    0.966040    0.610099    0.098623    11.00000   -1.20000 
H2B   2    0.954353    0.725510    0.121620    11.00000   -1.20000 
AFIX   0 
C3    1    0.670941    0.674545    0.053435    11.00000    0.02183    0.02523 = 
         0.01922    0.00414   -0.00140    0.00067 
AFIX  23 
H3A   2    0.581527    0.732711    0.071396    11.00000   -1.20000 
H3B   2    0.726568    0.685019   -0.010968    11.00000   -1.20000 
AFIX   0 
C4    1    0.526591    0.582663    0.056161    11.00000    0.02259    0.02801 = 
         0.01564   -0.00091   -0.00293   -0.00149 
AFIX  23 
H4A   2    0.613297    0.525344    0.033897    11.00000   -1.20000 
H4B   2    0.398250    0.591376    0.013777    11.00000   -1.20000 
AFIX   0 
C5    1    0.443586    0.562935    0.155728    11.00000    0.01677    0.02312 = 
         0.01671   -0.00048   -0.00289   -0.00139 
AFIX  23 
H5A   2    0.354658    0.501632    0.155681    11.00000   -1.20000 
H5B   2    0.344876    0.617579    0.174951    11.00000   -1.20000 
AFIX   0 
C6    1    0.632323    0.552678    0.228451    11.00000    0.01540    0.01806 = 
         0.01677    0.00023   -0.00131    0.00306 
C7    1    0.545659    0.540325    0.329388    11.00000    0.01778    0.01787 = 
         0.01606    0.00150   -0.00211    0.00253 
AFIX  13 
H7    2    0.674707    0.549279    0.372487    11.00000   -1.20000 
AFIX   0 
C11   1    0.366545    0.612293    0.359782    11.00000    0.02014    0.02122 = 
         0.01685    0.00168    0.00009    0.00447 
AFIX  23 
H11A  2    0.409348    0.679323    0.339315    11.00000   -1.20000 
H11B  2    0.226533    0.595003    0.327571    11.00000   -1.20000 
AFIX   0 
C12   1    0.325093    0.613938    0.464027    11.00000    0.01983    0.01751 = 
         0.01949   -0.00071    0.00021   -0.00258 
O2    3    0.434001    0.565600    0.518521    11.00000    0.02913    0.02752 = 
         0.01867    0.00221   -0.00220    0.00299 
C13   1    0.139267    0.679866    0.496663    11.00000    0.02729    0.02646 = 
         0.02487   -0.00197    0.00634    0.00435 
AFIX 137 
H13A  2   -0.002655    0.645635    0.489046    11.00000   -1.50000 
H13B  2    0.138493    0.740454    0.459379    11.00000   -1.50000 
H13C  2    0.161213    0.696350    0.562772    11.00000   -1.50000 
AFIX   0 
same c8 c9a c9 c10 
C8    1    0.475538    0.431565    0.334930    11.00000    0.04123    0.01822 = 
         0.02333    0.00190    0.00460    0.00036 
PART   1  21 
AFIX  23 
H8A   2    0.501056    0.405529    0.398729    21.00000   -1.20000 
H8B   2    0.316135    0.424604    0.319773    21.00000   -1.20000 
AFIX  23 
PART   2 -21 
H8C   2    0.342304    0.417380    0.296779   -21.00000   -1.20000 
H8D   2    0.451822    0.409279    0.400119   -21.00000   -1.20000 
AFIX   0 
PART   1  21 
C9    1    0.615312    0.375902    0.264512    21.00000    0.03786    0.01961 = 
         0.02379   -0.00029    0.00141    0.00511 
AFIX  23 
H9A   2    0.519649    0.341665    0.218567    21.00000   -1.20000 
H9B   2    0.709194    0.326410    0.296434    21.00000   -1.20000 
AFIX   0 
PART   2 -21 
C9A   1    0.705016    0.385030    0.288337   -21.00000    0.05746    0.02012 = 
         0.02983    0.00143    0.01575    0.01605 
AFIX  23 
H9A1  2    0.824778    0.380592    0.335518   -21.00000   -1.20000 
H9A2  2    0.677431    0.318655    0.262098   -21.00000   -1.20000 
AFIX   0 
PART   0 
C10   1    0.762417    0.454846    0.214703    11.00000    0.02708    0.02375 = 
         0.02712   -0.00029    0.00185    0.01014 
PART   1  21 
AFIX  23 
H10A  2    0.910943    0.458727    0.243964    21.00000   -1.20000 
H10B  2    0.779940    0.439381    0.147418    21.00000   -1.20000 
AFIX  23 
PART   2 -21 
H10C  2    0.725906    0.426198    0.152896   -21.00000   -1.20000 
H10D  2    0.923726    0.468247    0.216314   -21.00000   -1.20000 
PART   0 
  
AFIX   0 
HKLF 4 
  
  
  
  
REM  V25125 in P2(1)2(1)2(1) 
REM wR2 = 0.0753, GooF = S = 1.051, Restrained GooF = 1.060 for all data 
REM R1 = 0.0287 for 2369 Fo > 4sig(Fo) and 0.0296 for all 2402 data 
REM 147 parameters refined using 47 restraints 
  
END 
  
WGHT      0.0436      0.1779 
  
REM Highest difference peak  0.158,  deepest hole -0.155,  1-sigma level  0.039 
Q1    1   0.8608  0.4441  0.1661  11.00000  0.05    0.16 
Q2    1   0.5448  0.5567  0.1895  11.00000  0.05    0.13 
Q3    1   0.7025  0.5981  0.2226  11.00000  0.05    0.13 
Q4    1   0.7717  0.6677  0.0863  11.00000  0.05    0.12 
Q5    1   0.4750  0.5752  0.1035  11.00000  0.05    0.12 
Q6    1   1.0220  0.5183  0.2354  11.00000  0.05    0.12 
Q7    1   0.5579  0.4076  0.3052  11.00000  0.05    0.11 
Q8    1   0.8303  0.6485  0.1655  11.00000  0.05    0.11 
Q9    1   0.7106  0.5056  0.2185  11.00000  0.05    0.11 
Q10   1   0.3437  0.6180  0.4155  11.00000  0.05    0.11 
Q11   1   0.4614  0.5743  0.3457  11.00000  0.05    0.10 
Q12   1   0.5889  0.5547  0.2787  11.00000  0.05    0.10 
Q13   1   0.2271  0.6435  0.4791  11.00000  0.05    0.10 
Q14   1   0.9339  0.3523  0.1755  11.00000  0.05    0.10 
Q15   1   0.5319  0.4759  0.5407  11.00000  0.05    0.09 
Q16   1   1.0200  0.6945  0.1325  11.00000  0.05    0.09 
Q17   1   0.0975  0.3863  0.2958  11.00000  0.05    0.09 
Q18   1   0.0223  0.5186  0.3582  11.00000  0.05    0.09 
Q19   1   0.5815  0.6351  0.0557  11.00000  0.05    0.09 
Q20   1   0.5662  0.5463  0.5189  11.00000  0.05    0.09 
; 
_shelx_res_checksum   91079 
  
_shelx_hkl_file 
; 
   1   0   0    0.02    0.02 
   1   0   0    0.03    0.03 
   1   0   0    0.21    0.43 
  -1   0   0    0.01    0.02 
  -1   0   0   -0.01    0.01 
  -1   0   0    0.01    0.03 
  -1   0   0    0.00    0.43 
   2   0   0    5.94    0.36 
  -2   0   0    5.30    0.33 
  -2   0   0    6.35    0.27 
  -2   0   0    5.41    0.27 
   2   0   0    5.64    1.29 
  -2   0   0    5.32    1.38 
  -3   0   0   -0.26    2.63 
   3   0   0   -0.06    0.20 
   3   0   0    0.27    2.27 
   3   0   0   -0.02    0.18 
  -3   0   0    0.01    0.22 
  -4   0   0   52.57    2.32 
  -4   0   0   52.79    2.63 
  -5   0   0   -0.01    0.08 
  -5   0   0    0.00    0.03 
  -6   0   0   16.10    0.73 
  -6   0   0   15.73    0.74 
   6   0   0   15.43    0.71 
  -6   0   0   15.52    1.01 
  -7   0   0   -0.01    0.02 
   7   0   0    0.02    0.01 
  -7   0   0    0.03    0.05 
  -7   0   0    0.00    0.02 
   0  -1   0   -0.08    0.18 
   0  -1   0    0.00    0.01 
   0   1   0    0.02    0.01 
   0  -1   0    0.01    0.01 
   0   1   0    0.14    0.17 
   0   1   0    0.02    0.01 
   1   1   0  161.29    7.61 
  -1   1   0  165.97    7.69 
   1  -1   0  172.44    7.63 
   1   1   0  144.26    7.05 
  -1  -1   0  165.21    7.08 
   1   1   0  172.28    7.74 
  -1   1   0  162.42    7.05 
   1  -1   0  172.72    7.09 
   2  -1   0  159.86    8.03 
  -2   1   0  154.59    6.96 
  -2  -1   0  157.41    6.97 
   2   1   0  157.38    8.04 
   2  -1   0  166.12    6.99 
   2   1   0  162.95    8.21 
  -2   1   0  156.85    8.20 
  -2   1   0  175.04    6.91 
  -2  -1   0  158.31    6.89 
  -2  -1   0  154.88    6.96 
  -3   1   0   42.14    4.66 
   3  -1   0   47.84    2.23 
  -3  -1   0   49.33    2.17 
   3   1   0   46.50    4.70 
  -3  -1   0   46.39    2.16 
   3  -1   0   48.80    4.51 
   3   1   0   45.95    2.20 
   3  -1   0   44.42    2.17 
  -3   1   0   47.83    2.16 
   3   1   0   46.01    4.99 
  -4   1   0    3.23    0.19 
  -4   1   0    2.65    0.40 
  -4  -1   0    3.27    0.37 
  -5   1   0    0.59    0.08 
   5  -1   0    0.57    0.06 
  -5   1   0    0.65    0.21 
   5   1   0    0.63    0.07 
  -5  -1   0    0.61    0.19 
  -5  -1   0    0.75    0.08 
   6   1   0    1.34    0.09 
  -6   1   0    1.23    0.25 
  -6  -1   0    1.26    0.10 
   6  -1   0    1.06    0.09 
  -6  -1   0    1.32    0.24 
  -6   1   0    1.26    0.10 
  -6   1   0    1.18    0.11 
  -6  -1   0    1.12    0.11 
  -7   1   0    1.88    0.21 
  -7  -1   0    1.92    0.23 
  -7   1   0    1.72    0.11 
  -7   1   0    1.78    0.12 
  -7  -1   0    1.89    0.11 
   7  -1   0    1.84    0.10 
  -7  -1   0    1.86    0.11 
   7   1   0    1.83    0.10 
   0   2   0  416.37   17.91 
   0  -2   0  396.16   17.91 
  -1   2   0   81.41    4.15 
   1  -2   0   78.73    3.97 
  -1   2   0   73.99    3.27 
   1  -2   0   78.04    3.31 
  -1  -2   0   71.24    3.27 
   1   2   0   75.88    3.30 
  -1   2   0   77.65    3.29 
  -1  -2   0   70.97    3.26 
   1   2   0   74.68    3.93 
  -1   2   0   76.78    3.28 
  -2  -2   0  193.68    8.35 
   2  -2   0  198.85    8.38 
  -2   2   0  192.89    9.83 
  -2  -2   0  201.68    8.37 
  -2   2   0  173.97    8.34 
   2   2   0  200.68    9.56 
   2  -2   0  205.06    9.52 
   2  -2   0  181.63    8.34 
   2   2   0  187.86   10.40 
  -2  -2   0  172.70    8.28 
  -2  -2   0  205.09    8.28 
  -2   2   0  201.99    8.30 
   3   2   0   14.12    2.98 
  -3   2   0   12.33    0.70 
  -3  -2   0   12.07    0.71 
  -3   2   0   14.86    3.51 
   3   2   0   11.93    0.76 
   3  -2   0   13.14    0.71 
   3  -2   0   12.46    0.77 
  -3  -2   0   11.42    0.74 
  -4   2   0   41.84    2.31 
  -4  -2   0   47.89    1.98 
   5  -2   0    0.23    0.04 
  -5  -2   0    0.17    0.05 
   5   2   0    0.27    0.04 
  -5   2   0    0.28    0.06 
  -5   2   0    0.21    0.12 
  -5  -2   0    0.19    0.12 
  -6   2   0   14.77    1.00 
   6   2   0   15.36    0.69 
  -6   2   0   15.35    0.71 
   6  -2   0   15.09    0.70 
  -6  -2   0   15.57    0.71 
  -6  -2   0   16.00    0.73 
  -6   2   0   15.04    0.71 
  -6  -2   0   15.84    0.97 
  -7   2   0    1.06    0.07 
  -7  -2   0    1.05    0.08 
   7  -2   0    1.10    0.07 
   7   2   0    1.12    0.07 
  -7   2   0    1.12    0.18 
  -7  -2   0    1.09    0.15 
  -7  -2   0    1.10    0.08 
   0  -3   0    0.94    0.57 
   0   3   0    0.00    0.04 
   0  -3   0    0.03    0.03 
   0   3   0    0.09    0.05 
   0   3   0    0.01    0.55 
   1   3   0   65.93    2.94 
   1   3   0   66.90    3.80 
  -1  -3   0   68.32    2.93 
  -1   3   0   69.75    3.99 
  -1  -3   0   62.67    2.91 
   1  -3   0   69.28    2.96 
   1  -3   0   69.04    3.79 
  -1  -3   0   63.77    2.90 
  -1   3   0   67.20    2.94 
   1  -3   0   66.00    2.92 
   1   3   0   67.99    2.95 
  -1   3   0   69.03    2.92 
  -1  -3   0   64.62    3.92 
   2   3   0   74.50    5.56 
  -2   3   0   79.01    3.60 
  -2  -3   0   83.04    3.51 
  -2   3   0   86.95    5.94 
   2   3   0   87.70    5.02 
  -2  -3   0   79.82    3.56 
  -2   3   0   83.61    3.52 
  -2  -3   0   79.97    3.59 
  -2  -3   0   80.73    3.49 
   2  -3   0   84.85    3.61 
   2  -3   0   77.03    3.55 
   2   3   0   74.75    3.58 
   2  -3   0   80.48    4.87 
  -3   3   0    0.81    0.22 
  -3  -3   0    0.30    0.27 
   3   3   0    4.68    2.78 
   3   3   0    0.07    0.22 
  -3  -3   0    0.38    0.20 
   3  -3   0   -1.85    2.56 
   3  -3   0    0.25    0.14 
   3   3   0    0.77    3.60 
  -3   3   0   -1.96    3.85 
   3  -3   0    0.59    0.28 
  -4   3   0    0.01    0.04 
   4  -3   0    0.00    0.03 
  -4  -3   0    0.05    0.07 
  -4   3   0    0.02    0.11 
  -4  -3   0    0.03    0.03 
   4  -3   0    0.19    0.22 
   5   3   0    2.22    0.13 
   5  -3   0    2.44    0.14 
  -5   3   0    2.37    0.16 
  -5  -3   0    2.50    0.33 
  -5   3   0    2.10    0.35 
  -5  -3   0    2.50    0.16 
  -6   3   0    0.31    0.05 
   6   3   0    0.26    0.04 
   6  -3   0    0.25    0.04 
  -6  -3   0    0.23    0.11 
  -6   3   0    0.18    0.12 
  -6  -3   0    0.24    0.05 
  -6   3   0    0.26    0.05 
  -6  -3   0    0.22    0.05 
  -7  -3   0    1.36    0.16 
  -7  -3   0    1.32    0.08 
  -7   3   0    1.59    0.20 
   7  -3   0    1.33    0.08 
   7   3   0    1.35    0.08 
  -7  -3   0    1.24    0.09 
   0   4   0  630.61   28.30 
   0  -4   0  641.15   28.41 
   1  -4   0  941.56   42.35 
   1   4   0  917.02   42.26 
  -1  -4   0  988.27   42.71 
  -1   4   0 1000.00   42.67 
   2  -4   0   24.05    2.79 
   2  -4   0   19.66    0.95 
   2   4   0   22.84    2.64 
  -2   4   0   20.72    3.14 
  -2  -4   0   19.23    0.97 
   2   4   0   18.43    3.18 
  -2   4   0   20.26    0.93 
  -2  -4   0   19.02    1.02 
  -2  -4   0   20.36    0.91 
  -2   4   0   19.27    0.97 
   2  -4   0   21.74    1.05 
   2   4   0   18.44    1.00 
   3  -4   0   62.76    2.70 
   3  -4   0   58.19    2.83 
   3   4   0   56.63    2.78 
  -3   4   0   59.21    2.72 
  -3  -4   0   60.74    2.80 
  -3   4   0   56.16    9.88 
   3   4   0   48.48    5.32 
  -4  -4   0   14.15    0.89 
  -4  -4   0   14.06    0.65 
  -4   4   0   13.54    0.66 
   4  -4   0   16.42    1.01 
   4  -4   0   12.98    0.64 
  -5  -4   0    9.92    0.47 
  -5  -4   0   10.35    0.73 
   5  -4   0    9.57    0.46 
   5   4   0    9.48    0.45 
  -5   4   0    8.76    0.78 
  -5   4   0    9.68    0.48 
  -6   4   0    6.85    0.62 
   6   4   0    7.33    0.35 
  -6  -4   0    7.57    0.38 
   6  -4   0    7.31    0.35 
  -6   4   0    7.26    0.36 
  -6  -4   0    7.65    0.56 
  -6  -4   0    7.69    0.37 
  -7  -4   0    0.72    0.06 
  -7   4   0    0.62    0.12 
   7   4   0    0.76    0.05 
   7  -4   0    0.69    0.05 
  -7  -4   0    0.68    0.06 
   0  -5   0    0.03    0.03 
   0  -5   0   -0.32    1.24 
   0   5   0    0.00    0.09 
   0  -5   0    0.08    0.09 
   0  -5   0    0.01    0.03 
   0   5   0    0.11    0.07 
   0   5   0    1.29    1.33 
  -1   5   0  197.21    8.37 
   1  -5   0  191.35    8.32 
  -1   5   0  198.10   10.14 
   1   5   0  199.52    8.41 
  -1  -5   0  189.68   10.17 
   1   5   0  193.99    8.37 
   1   5   0  206.92    9.79 
  -1  -5   0  188.11    8.35 
  -1  -5   0  181.34    8.29 
   1  -5   0  187.67    8.38 
  -1  -5   0  183.82    8.32 
   1  -5   0  193.75    9.90 
  -1   5   0  195.99    8.34 
  -2  -5   0  143.71    6.39 
   2  -5   0  144.75    6.47 
  -2  -5   0  138.65    6.32 
  -2   5   0  149.09    6.36 
   2  -5   0  147.51    6.36 
  -2   5   0  146.94    9.54 
  -2   5   0  148.47    6.41 
   2   5   0  157.84    8.42 
   2  -5   0  155.21    8.65 
   2   5   0  139.68    6.44 
  -3  -5   0   15.02    0.69 
  -3  -5   0   15.50    1.43 
   3   5   0   18.37    4.66 
   3  -5   0   14.98    1.18 
   3   5   0   13.86    0.92 
   3  -5   0   15.75    0.80 
   4  -5   0   19.30    0.87 
  -4  -5   0   20.26    1.14 
  -4   5   0   18.51    0.89 
  -4  -5   0   20.47    0.88 
   4  -5   0   18.46    1.05 
   4   5   0   18.74    0.86 
  -5  -5   0    8.53    0.41 
  -5   5   0    7.55    0.71 
  -5  -5   0    8.39    0.42 
  -5   5   0    8.16    0.41 
  -5  -5   0    8.63    0.64 
   5  -5   0    8.17    0.39 
   5   5   0    7.76    0.38 
  -6   5   0    0.86    0.22 
  -6  -5   0    0.78    0.08 
  -6  -5   0    0.86    0.18 
   6  -5   0    0.86    0.07 
  -6  -5   0    0.82    0.09 
   6   5   0    0.80    0.06 
  -7  -5   0    6.32    0.28 
  -7  -5   0    5.45    0.28 
   7   5   0    5.65    0.26 
   0  -6   0   28.37    3.41 
   0  -6   0   27.08    1.31 
   0  -6   0   26.06    1.22 
   0   6   0   27.40    3.26 
   0   6   0   26.70    1.28 
   0   6   0   28.02    1.33 
   1   6   0   77.67    3.57 
  -1  -6   0   80.31    3.51 
  -1  -6   0   77.64    3.55 
  -1   6   0   80.61    3.57 
  -1   6   0   83.33    3.54 
   1  -6   0   78.25    3.50 
  -1   6   0   82.10    6.56 
   1  -6   0   81.40    5.72 
   1  -6   0   79.04    3.60 
   1   6   0   79.57    3.61 
  -1  -6   0   75.22    6.46 
   2   6   0  172.38    9.93 
   2  -6   0  166.56   10.24 
  -2  -6   0  177.59    7.65 
  -2  -6   0  169.83    7.73 
   2   6   0  185.78   10.58 
  -2   6   0  176.49    7.75 
   2  -6   0  185.66    7.86 
  -2   6   0  172.88   11.59 
   2  -6   0  169.01    7.67 
  -2   6   0  185.69    7.71 
  -3   6   0   20.55    0.95 
   3   6   0   18.72    1.17 
   3  -6   0   18.64    1.12 
  -3  -6   0   21.85    1.15 
   3  -6   0   18.92    0.91 
   3  -6   0   19.67    0.89 
  -3  -6   0   19.88    0.90 
  -4   6   0   37.42    1.74 
  -4  -6   0   42.58    2.06 
  -4  -6   0   40.45    1.76 
   4   6   0   39.36    1.70 
   4  -6   0   37.13    1.72 
   4  -6   0   37.12    1.87 
   5  -6   0    1.03    0.09 
  -5  -6   0    0.99    0.10 
   5   6   0    0.99    0.08 
  -5   6   0    0.95    0.27 
  -5  -6   0    1.28    0.23 
  -5  -6   0    1.18    0.11 
  -5   6   0    1.08    0.10 
   6  -6   0    5.85    0.28 
  -6   6   0    5.29    0.51 
  -6  -6   0    6.05    0.30 
  -6   6   0    5.75    0.28 
   6   6   0    5.67    0.27 
  -6  -6   0    5.73    0.29 
   7   6   0   19.75    0.86 
  -7  -6   0   19.81    0.86 
   7  -6   0   20.14    0.86 
  -7  -6   0   19.23    0.87 
   0   7   0    0.17    0.22 
   0  -7   0    0.02    0.05 
   0   7   0    0.56    2.75 
   0  -7   0    0.84    2.98 
   0  -7   0   -0.14    0.20 
   0   7   0    0.00    0.07 
  -1  -7   0    8.14    0.55 
   1   7   0    7.48    0.51 
  -1   7   0    8.81    0.50 
   1   7   0   13.13    3.64 
  -1  -7   0    5.60    4.13 
  -1  -7   0    7.88    0.45 
   1  -7   0    7.68    0.42 
   1  -7   0    8.39    0.46 
   1  -7   0   10.28    3.60 
   1  -7   0    9.41    0.71 
  -1   7   0    7.99    0.62 
  -1  -7   0    8.56    0.61 
   1   7   0    7.89    0.68 
  -1   7   0   11.27    4.16 
  -2   7   0   91.39    3.96 
   2   7   0  100.86    9.05 
  -2  -7   0   87.12    3.90 
  -2   7   0   76.46    9.78 
   2  -7   0   87.35    3.96 
  -2   7   0   85.87    4.04 
   2  -7   0   84.75    8.49 
   2   7   0   90.30    4.06 
   2  -7   0   90.91    4.21 
  -3  -7   0   18.00    0.85 
  -3   7   0   17.02    0.85 
   3  -7   0   17.52    0.95 
  -3   7   0   19.06    0.91 
   3   7   0   18.50    0.82 
   3   7   0   17.78    1.21 
  -3  -7   0   19.94    1.10 
   3  -7   0   18.06    0.86 
  -3  -7   0   18.05    0.84 
  -3   7   0   21.25    0.95 
   3  -7   0   18.33    0.83 
  -4  -7   0   13.63    0.63 
   4   7   0   13.51    0.60 
  -4  -7   0   14.58    0.89 
   4  -7   0   13.57    0.62 
  -4  -7   0   13.62    0.64 
   4  -7   0   11.79    0.77 
  -4   7   0   12.42    0.63 
  -5  -7   0   12.74    0.62 
   5   7   0   12.98    0.58 
  -5   7   0   12.43    0.60 
  -5   7   0   11.45    0.95 
  -5  -7   0   14.44    0.87 
  -5  -7   0   13.02    0.61 
  -5  -7   0   13.18    0.60 
   5  -7   0   12.95    0.60 
  -6  -7   0    0.02    0.06 
   6   7   0    0.02    0.02 
  -6  -7   0    0.01    0.03 
  -6  -7   0    0.08    0.04 
  -6   7   0    0.04    0.09 
   6  -7   0    0.04    0.03 
   0  -8   0  355.73   15.67 
   0  -8   0  348.22   19.99 
   0   8   0  323.82   15.60 
   0   8   0  403.30   20.69 
   0   8   0  350.41   15.69 
   0  -8   0  394.23   15.57 
   1  -8   0    5.14    5.70 
  -1   8   0    2.64    0.49 
   1   8   0   -5.48    5.05 
  -1  -8   0    1.80    0.43 
  -1   8   0    2.67    6.24 
  -1  -8   0    2.25    0.21 
   1   8   0    1.91    0.51 
   1   8   0    1.64    0.31 
   1  -8   0    2.15    0.18 
  -1  -8   0    2.67    0.29 
  -1  -8   0   -6.84    6.25 
   1  -8   0    2.17    0.20 
   1  -8   0    1.98    0.14 
  -1   8   0    2.41    0.24 
   1  -8   0    1.95    0.54 
   2  -8   0   44.06    2.08 
   2  -8   0   45.37    1.97 
  -2   8   0   45.50    2.02 
  -2   8   0   43.34    2.02 
  -2  -8   0   44.41    1.98 
  -2   8   0   48.64    2.13 
  -2  -8   0   43.75    2.03 
   2   8   0   44.87    2.22 
   2  -8   0   45.05    2.04 
  -2  -8   0   47.96    2.27 
   2  -8   0   44.13    1.99 
  -3   8   0    4.54    0.28 
  -3   8   0    4.94    0.33 
   3   8   0    4.93    0.24 
  -3   8   0    4.15    0.27 
   3  -8   0    4.74    0.27 
   3  -8   0    4.80    0.25 
  -3  -8   0    4.88    0.25 
  -3  -8   0    5.29    0.46 
   3  -8   0    4.83    0.37 
  -3  -8   0    4.91    0.26 
   3   8   0    4.88    0.63 
  -4  -8   0    0.06    0.09 
  -4  -8   0    0.09    0.04 
   4  -8   0    0.01    0.03 
  -4  -8   0    0.04    0.03 
   4  -8   0    0.14    0.17 
  -4   8   0    0.02    0.05 
   4   8   0    0.02    0.02 
  -5  -8   0    0.17    0.04 
   5  -8   0   -0.24    0.37 
   5   8   0    0.19    0.03 
   5  -8   0    0.10    0.03 
  -5  -8   0    0.15    0.04 
  -5  -8   0    0.23    0.11 
  -5   8   0    0.09    0.13 
  -5  -8   0    0.18    0.04 
  -5   8   0    0.16    0.05 
   6   8   0    0.12    0.02 
  -6  -8   0    0.15    0.07 
  -6   8   0    0.10    0.09 
  -6  -8   0    0.08    0.04 
  -6  -8   0    0.09    0.03 
   0   9   0    0.03    0.59 
   0  -9   0    0.14    0.66 
   0  -9   0    0.00    0.07 
   0  -9   0   -0.04    0.04 
   0   9   0   -0.01    0.02 
   0   9   0    0.37    8.27 
   0  -9   0    2.80    8.36 
   0  -9   0    0.07    0.08 
   0   9   0    0.05    0.11 
   0  -9   0    0.04    0.11 
   1   9   0   84.88    3.77 
  -1  -9   0   93.20    3.91 
  -1  -9   0   85.92    4.11 
  -1  -9   0   85.73    3.81 
  -1   9   0   87.19    3.80 
   1   9   0   86.88    4.02 
   1  -9   0   85.79    3.77 
   1  -9   0   91.31    3.85 
   1  -9   0   83.62    3.85 
  -1   9   0   93.32    3.98 
  -1   9   0   84.31    3.82 
   1  -9   0   86.51    3.80 
  -2  -9   0    0.56    0.11 
  -2  -9   0    0.57    0.16 
  -2  -9   0    0.53    0.08 
  -2  -9   0    0.51    0.07 
  -2  -9   0    0.51    0.06 
  -2   9   0    0.51    0.14 
   2   9   0    0.44    0.24 
   2  -9   0    0.36    0.11 
   2  -9   0    0.57    0.06 
   2   9   0    0.45    0.05 
  -2   9   0    0.48    0.08 
   2  -9   0    0.45    0.10 
   2  -9   0    0.60    0.08 
   2  -9   0    0.60    0.11 
   3   9   0    9.19    0.43 
   3   9   0    7.52    1.08 
   3  -9   0    8.99    0.63 
  -3  -9   0   10.14    0.71 
   3  -9   0    8.97    0.53 
   3  -9   0    9.10    0.44 
   3  -9   0    9.39    0.47 
  -3  -9   0    9.15    0.46 
  -3  -9   0    9.02    0.45 
  -3   9   0    9.58    0.52 
  -3   9   0    7.67    0.52 
   3  -9   0    9.30    0.58 
  -3  -9   0    9.89    0.45 
  -3   9   0    9.86    0.54 
  -4  -9   0    7.49    0.37 
  -4   9   0    7.10    0.39 
   4  -9   0    7.43    0.35 
   4  -9   0    6.93    0.53 
  -4  -9   0    7.19    0.36 
   4   9   0    7.50    0.34 
  -4  -9   0    6.94    0.36 
   4  -9   0    6.10    0.46 
  -4  -9   0    7.60    0.60 
  -5   9   0   33.59    2.00 
   5   9   0   37.61    1.61 
   5  -9   0   38.06    1.62 
  -5  -9   0   36.35    1.64 
  -5  -9   0   37.24    1.63 
  -5  -9   0   37.48    1.62 
  -5  -9   0   38.68    1.88 
  -6  -9   0   -0.02    0.07 
  -6   9   0   -0.02    0.04 
  -6  -9   0    0.00    0.02 
   6  -9   0    0.00    0.02 
   6   9   0    0.00    0.01 
   0 -10   0   35.85    1.61 
   0  10   0   35.98    1.59 
   0 -10   0   33.91    1.58 
   0  10   0   35.94    1.83 
   0  10   0   37.33    1.61 
   0 -10   0   38.87    1.75 
   0 -10   0   36.66    1.64 
   0  10   0   35.68    1.64 
   1 -10   0    0.09    0.21 
  -1 -10   0    0.11    0.04 
   1 -10   0    0.12    0.05 
  -1 -10   0    0.09    0.09 
   1 -10   0    0.05    0.05 
   1 -10   0    0.09    0.11 
   1 -10   0    0.06    0.03 
  -1  10   0    0.15    0.04 
   1  10   0    0.08    0.02 
  -1  10   0   -0.07    0.11 
   1  10   0    0.27    0.18 
  -1  10   0    0.08    0.05 
  -1 -10   0    0.03    0.04 
   1  10   0    0.00    0.06 
  -1 -10   0    0.01    0.08 
  -2 -10   0    5.18    0.28 
  -2 -10   0    5.57    0.52 
   2 -10   0    5.16    0.37 
   2 -10   0    5.06    0.33 
   2 -10   0    5.58    0.30 
  -2  10   0    5.09    0.43 
   2 -10   0    5.22    0.27 
  -2 -10   0    5.70    0.30 
  -2  10   0    5.17    0.32 
   2  10   0    5.37    0.26 
  -2 -10   0    5.49    0.28 
   2 -10   0    5.23    0.40 
   2  10   0    5.43    0.59 
   3 -10   0   15.64    0.66 
  -3  10   0   13.57    0.68 
  -3  10   0   12.85    0.67 
   3  10   0   12.86    1.06 
   3 -10   0   14.10    0.77 
   3 -10   0   13.78    0.74 
   3 -10   0   14.86    0.69 
  -3 -10   0   14.35    0.67 
   3 -10   0   13.62    0.81 
   3  10   0   14.88    0.65 
  -3 -10   0   14.54    0.67 
  -3 -10   0   14.90    0.69 
  -3 -10   0   15.35    0.97 
  -4 -10   0    6.69    0.33 
   4 -10   0    6.75    0.32 
  -4 -10   0    6.42    0.33 
   4  10   0    6.56    0.31 
  -4 -10   0    6.03    0.32 
   4 -10   0    5.95    0.50 
  -4 -10   0    6.32    0.54 
   5  10   0    0.31    0.04 
  -5  10   0    0.33    0.16 
  -5 -10   0    0.25    0.10 
  -5 -10   0    0.24    0.04 
   5 -10   0    0.35    0.04 
  -5 -10   0    0.21    0.04 
   6  10   0   16.61    0.68 
   6 -10   0   16.51    0.68 
  -6  10   0   13.86    0.80 
  -6 -10   0   15.40    0.69 
   0 -11   0    0.01    0.03 
   0 -11   0    0.03    0.10 
   0 -11   0    0.03    0.04 
   0  11   0   -0.04    0.03 
   0  11   0    0.16    0.17 
   0 -11   0    0.01    0.04 
   1  11   0   13.21    0.94 
  -1 -11   0   15.16    0.72 
  -1 -11   0   14.52    0.80 
  -1 -11   0   13.58    0.98 
   1 -11   0   15.51    0.85 
   1 -11   0   15.30    0.71 
  -1 -11   0   14.36    0.69 
  -1  11   0   15.64    0.71 
   1 -11   0   14.94    0.67 
   1 -11   0   14.63    0.74 
   1  11   0   15.51    0.70 
   1  11   0   15.18    0.67 
  -1  11   0   15.10    0.74 
  -1  11   0   15.26    0.92 
   2 -11   0   10.06    0.51 
   2 -11   0   10.37    0.66 
   2  11   0    9.55    0.81 
  -2  11   0   10.09    0.51 
   2 -11   0   10.18    0.48 
  -2  11   0   10.50    0.67 
   2  11   0   10.35    0.47 
  -2  11   0   10.30    0.54 
  -2 -11   0   10.61    0.52 
   2 -11   0   10.13    0.55 
  -2 -11   0   10.16    0.78 
  -3  11   0    0.02    0.10 
   3 -11   0    0.09    0.03 
   3 -11   0    0.06    0.04 
  -3 -11   0    0.15    0.05 
   3  11   0   -0.08    0.38 
   3 -11   0    0.10    0.12 
   3  11   0    0.06    0.02 
  -3 -11   0    0.09    0.11 
  -3 -11   0    0.06    0.05 
  -4 -11   0   20.36    1.21 
   4  11   0   23.16    0.95 
  -4 -11   0   21.91    0.97 
   4 -11   0   22.24    0.96 
  -4 -11   0   21.85    0.97 
   4 -11   0   19.28    1.13 
   5 -11   0    1.54    0.09 
   5  11   0    1.76    0.09 
  -5  11   0    1.39    0.24 
  -5 -11   0    1.32    0.18 
  -5 -11   0    1.54    0.10 
   0  12   0    6.28    0.37 
   0  12   0    7.20    0.58 
   0 -12   0    5.92    0.33 
   0 -12   0    6.09    0.45 
   0 -12   0    6.33    0.37 
   0  12   0    6.61    0.34 
  -1  12   0    5.15    0.28 
   1 -12   0    4.90    0.27 
  -1 -12   0    4.91    0.29 
   1  12   0    4.69    0.53 
   1  12   0    4.60    0.29 
  -1  12   0    5.41    0.48 
  -1  12   0    4.71    0.30 
   1 -12   0    4.66    0.23 
   1 -12   0    4.53    0.39 
   1  12   0    4.85    0.27 
   1  12   0    4.66    0.24 
   1 -12   0    4.65    0.30 
  -1 -12   0    4.69    0.26 
  -1 -12   0    4.89    0.36 
  -2  12   0   10.49    0.55 
   2  12   0   11.21    0.51 
   2  12   0    9.78    0.96 
  -2 -12   0   10.65    0.53 
   2  12   0   10.53    0.48 
   2 -12   0   11.01    0.52 
   2 -12   0   10.86    0.67 
   2 -12   0   10.04    0.56 
  -2 -12   0    9.15    0.76 
  -2  12   0    9.92    0.65 
   2 -12   0   10.19    0.48 
  -2  12   0   10.76    0.52 
   3 -12   0    0.51    0.05 
   3  12   0   -0.28    0.44 
  -3 -12   0    0.29    0.06 
   3  12   0    0.44    0.05 
   3 -12   0    0.39    0.07 
   3 -12   0    0.38    0.10 
   3 -12   0    0.56    0.19 
  -3 -12   0    0.48    0.17 
   4  12   0    0.09    0.02 
   4 -12   0    0.10    0.02 
  -4 -12   0    0.13    0.11 
  -5  12   0   12.65    0.83 
   5  12   0   12.87    0.56 
   5  12   0   12.51    0.57 
   5 -12   0   12.69    0.55 
   0  13   0   -0.04    0.27 
   0 -13   0    0.02    0.06 
   0  13   0   -0.01    0.05 
   0 -13   0    0.01    0.22 
  -1  13   0    1.19    0.14 
  -1  13   0    1.24    0.26 
   1  13   0    0.72    0.26 
   1  13   0    1.10    0.13 
   1  13   0    1.34    0.14 
  -1 -13   0    1.10    0.10 
   1 -13   0    1.28    0.11 
  -1 -13   0    1.24    0.13 
  -1  13   0    1.17    0.12 
   1 -13   0    0.94    0.18 
   1 -13   0    1.20    0.14 
   2  13   0    3.50    0.55 
   2 -13   0    3.08    0.23 
   2 -13   0    3.22    0.34 
   2 -13   0    3.13    0.16 
   2  13   0    3.28    0.25 
  -2 -13   0    3.58    0.22 
   2  13   0    3.35    0.18 
   2  13   0    3.57    0.20 
  -2  13   0    3.18    0.37 
   2 -13   0    3.39    0.21 
  -2  13   0    3.34    0.24 
  -2  13   0    3.40    0.20 
   3  13   0    2.88    0.17 
  -3 -13   0    2.68    0.17 
   3 -13   0    2.76    0.39 
   3 -13   0    2.54    0.14 
   3 -13   0    2.99    0.23 
   3  13   0    2.67    0.14 
  -4 -13   0    0.24    0.04 
   4 -13   0    0.24    0.03 
   4  13   0    0.19    0.03 
   4  13   0    0.34    0.05 
   0 -14   0   10.85    0.51 
   0  14   0   10.97    0.55 
   0  14   0   10.76    0.52 
   0  14   0    9.93    0.75 
   0 -14   0   10.22    0.60 
   0 -14   0   10.81    0.55 
   1 -14   0    3.16    0.33 
   1  14   0    3.40    0.51 
  -1  14   0    3.04    0.41 
  -1  14   0    2.98    0.22 
  -1 -14   0    3.38    0.21 
   1  14   0    2.97    0.22 
  -1  14   0    3.41    0.20 
   1 -14   0    3.27    0.22 
   1 -14   0    3.09    0.19 
   1  14   0    3.14    0.20 
  -2 -14   0   19.77    0.88 
   2 -14   0   16.58    0.94 
   2  14   0   20.93    0.87 
   2 -14   0   18.30    1.03 
   2 -14   0   18.83    0.87 
   3  14   0    1.03    0.08 
   3  14   0    0.87    0.07 
   3 -14   0    1.00    0.12 
  -3 -14   0    0.95    0.11 
   4  14   0   19.03    0.78 
  -4  14   0   15.96    0.95 
   0  15   0    0.03    0.03 
   0  15   0    0.02    0.04 
   0 -15   0    0.02    0.04 
   1 -15   0    0.09    0.05 
  -1 -15   0    0.20    0.06 
  -1  15   0    0.17    0.05 
   1  15   0    0.11    0.04 
   1  15   0    0.14    0.06 
  -2 -15   0    0.37    0.08 
   2 -15   0    0.20    0.05 
   2  15   0    0.38    0.06 
  -3 -15   0    7.63    0.36 
  -3 -15   0    7.00    0.35 
   3  15   0    7.91    0.36 
   0  16   0   39.61    1.73 
  -1 -16   0    6.16    0.30 
   1  16   0    4.68    0.33 
   1 -16   0    5.74    0.30 
   1  16   0    5.84    0.28 
   2 -16   0    0.18    0.06 
   2  16   0    0.23    0.04 
  -2 -16   0    0.28    0.05 
   0   0   1    0.24    0.18 
   0   0   1    0.01    0.01 
   0   0  -1    0.04    0.02 
   1   0  -1  476.40   21.13 
  -1   0  -1  486.55   20.67 
  -1   0   1  461.15   21.17 
   1   0   1  474.53   20.63 
  -2   0   1   45.93    2.01 
   2   0   1   47.63    2.04 
   2   0  -1   44.26    3.56 
   2   0  -1   46.73    2.09 
  -2   0  -1   42.40    3.02 
  -2   0  -1   47.34    2.06 
   2   0   1   49.58    2.96 
  -2   0   1   46.82    2.05 
  -2   0   1   45.95    3.63 
   2   0  -1   40.73    2.06 
  -3   0   1   46.78    5.60 
   3   0  -1   49.63    5.09 
  -3   0   1   55.11    2.20 
  -3   0   1   48.24    2.20 
   3   0  -1   49.81    2.37 
   3   0   1   50.82    4.34 
  -3   0   1   50.06    2.34 
   3   0  -1   48.39    2.34 
  -3   0  -1   51.23    2.28 
   4   0  -1    0.48    0.25 
   4   0   1    1.99    5.92 
  -5   0  -1    5.91    0.31 
  -5   0   1    6.42    0.31 
   5   0  -1    5.51    0.29 
   5   0   1    6.14    0.31 
  -5   0  -1    5.54    0.56 
  -5   0   1    5.53    0.53 
   6   0   1    5.05    0.26 
  -6   0  -1    5.19    0.50 
   6   0  -1    5.03    0.26 
  -6   0   1    5.32    0.28 
  -6   0   1    5.33    0.48 
  -6   0  -1    5.27    0.28 
  -6   0  -1    5.61    0.29 
  -7   0   1    2.61    0.23 
  -7   0  -1    2.89    0.27 
  -7   0   1    2.59    0.15 
   7   0   1    2.63    0.13 
  -7   0  -1    2.72    0.15 
  -7   0  -1    2.48    0.14 
   7   0  -1    2.76    0.14 
   0   1   1    1.37    0.33 
   0  -1   1    2.06    0.39 
   0   1   1    1.78    0.10 
   0  -1   1    2.08    0.11 
   0   1  -1    1.78    0.36 
   0   1  -1    1.98    0.11 
   0  -1   1    1.75    0.09 
   0  -1  -1    1.88    0.11 
  -1   1   1  116.71    4.96 
   1  -1   1  110.12    4.91 
  -1   1   1  109.06    4.94 
   1  -1   1  114.20    4.93 
   1   1  -1  117.33    5.84 
   1  -1   1  118.54    5.30 
  -1   1   1  118.87    5.80 
  -1  -1  -1  114.54    4.92 
  -1   1   1  115.89    4.93 
  -1  -1  -1  110.88    4.93 
   1  -1  -1  105.15    4.94 
  -1  -1   1  108.69    4.93 
   1  -1  -1  118.81    4.96 
  -1   1  -1  110.04    4.92 
  -1   1  -1  117.98    5.38 
   1   1   1  111.89    4.90 
   1   1   1  118.89    5.26 
  -1  -1   1  117.08    4.96 
   1  -1  -1  118.62    5.70 
   1   1   1  122.43    5.38 
  -1  -1   1  110.99    4.92 
   2   1  -1   24.21    2.78 
   2  -1   1   22.07    1.00 
  -2   1   1   23.21    1.01 
  -2   1   1   23.59    1.00 
  -2  -1  -1   22.43    1.02 
  -2   1   1   21.39    1.06 
   2   1  -1   20.48    1.06 
  -2   1   1   18.74    2.41 
   2  -1   1   23.43    2.00 
  -2  -1  -1   22.07    1.03 
   2  -1  -1   22.21    1.09 
  -2  -1   1   23.12    1.02 
   2   1   1   26.04    2.23 
   2  -1  -1   19.92    1.05 
   2   1   1   23.71    2.06 
  -2   1  -1   23.70    2.26 
   2  -1  -1   23.70    2.39 
  -2   1  -1   22.90    1.03 
  -3   1   1   -0.90    3.05 
   3   1  -1    1.36    0.24 
  -3   1   1    1.31    0.17 
  -3   1   1    1.54    0.11 
   3  -1   1    2.46    1.91 
  -3  -1  -1    1.35    0.21 
  -3  -1  -1    1.57    0.20 
  -3   1   1    1.29    0.24 
   3   1  -1    4.70    2.86 
   3   1  -1    5.48    2.81 
   3  -1   1    1.07    0.23 
  -3  -1   1    1.43    0.27 
  -3  -1   1    1.38    0.25 
   3  -1  -1    1.58    0.30 
  -3  -1   1    1.49    0.11 
  -3  -1   1    1.68    0.10 
  -3   1  -1    1.43    0.20 
   3  -1  -1    2.86    2.56 
   3  -1  -1    1.54    0.22 
   3   1   1    2.17    2.05 
  -3   1  -1    4.47    2.56 
   3   1   1    1.03    2.17 
  -4   1   1   15.66    1.05 
  -4   1   1   18.08    0.79 
  -4  -1  -1   17.73    1.07 
   4   1  -1   15.07    1.03 
  -4  -1  -1   18.81    0.80 
  -4  -1  -1   17.55    1.10 
  -4  -1   1   17.05    1.04 
   4   1   1   23.64    6.40 
  -4   1  -1   15.65    1.07 
   4  -1  -1   18.14    1.02 
   5   1  -1    5.80    0.29 
  -5   1   1    5.31    0.54 
  -5  -1  -1    6.28    0.32 
  -5   1   1    5.99    0.31 
  -5  -1  -1    6.14    0.56 
   5   1   1    6.78    0.34 
  -5   1  -1    5.98    0.32 
  -5  -1   1    5.91    0.54 
   5  -1  -1    5.84    0.30 
  -5   1  -1    5.74    0.58 
  -5  -1   1    5.99    0.31 
  -6  -1  -1    2.87    0.18 
  -6  -1  -1    2.85    0.18 
  -6  -1  -1    2.93    0.36 
  -6   1   1    2.75    0.17 
   6  -1   1    2.92    0.16 
   6   1  -1    2.72    0.15 
  -6   1   1    2.65    0.34 
   6  -1  -1    2.82    0.16 
  -6   1  -1    2.88    0.18 
   6   1   1    2.73    0.15 
  -6   1  -1    2.81    0.37 
  -6   1  -1    2.87    0.18 
  -6  -1   1    2.89    0.17 
  -6  -1   1    2.95    0.34 
  -7  -1  -1    3.95    0.20 
   7  -1   1    4.01    0.19 
  -7   1   1    3.76    0.19 
  -7  -1  -1    4.22    0.33 
  -7   1   1    3.48    0.19 
  -7   1   1    4.13    0.30 
   7   1  -1    4.24    0.19 
  -7  -1  -1    4.13    0.20 
  -7  -1   1    3.85    0.28 
  -7   1  -1    3.98    0.19 
  -7  -1   1    3.72    0.20 
  -7   1  -1    3.98    0.33 
   7   1   1    3.84    0.18 
   7  -1  -1    3.92    0.19 
  -7  -1   1    3.73    0.19 
   0  -2   1  505.45   22.89 
   0  -2  -1  525.21   22.79 
   0   2   1  529.00   22.83 
  -1  -2  -1  778.61   34.06 
   1   2  -1  753.47   34.31 
  -1   2   1  793.61   34.46 
   1  -2   1  793.92   34.03 
   1   2   1  839.42   35.97 
  -1   2  -1  845.36   36.17 
   1  -2  -1  796.92   36.27 
   2  -2   1   38.58    1.75 
   2  -2   1   39.08    2.75 
  -2   2   1   38.29    1.76 
  -2   2   1   41.32    1.72 
   2   2  -1   35.64    3.16 
   2   2  -1   42.74    3.81 
  -2  -2  -1   36.93    1.84 
  -2  -2  -1   39.10    1.72 
  -2   2   1   38.71    1.70 
   2   2  -1   34.46    1.76 
  -2   2   1   43.05    3.79 
   2  -2  -1   39.46    1.77 
   2   2   1   44.87    3.24 
  -2   2  -1   39.43    3.14 
  -2  -2   1   39.40    1.87 
   2   2   1   38.49    2.79 
  -2  -2   1   42.71    1.74 
   2  -2  -1   29.89    3.20 
   2  -2  -1   39.45    1.82 
  -2   2  -1   40.20    1.75 
   2   2   1   35.36    1.71 
  -2  -2   1   36.78    1.78 
  -3   2   1   37.92    1.72 
   3   2  -1   32.35    1.72 
   3  -2   1   31.21    1.68 
  -3   2   1   37.49    4.93 
  -3   2   1   39.66    1.60 
   3  -2   1   35.83    1.72 
   3  -2   1   43.76    4.02 
   3   2  -1   34.70    4.46 
  -3  -2  -1   36.05    1.68 
  -3  -2   1   34.39    1.80 
   3  -2  -1   40.56    1.80 
  -3  -2   1   35.62    1.83 
   3  -2  -1   36.64    4.38 
   3  -2  -1   34.62    1.86 
   3   2   1   34.56    4.12 
  -3  -2   1   42.02    1.64 
   3   2   1   46.82    5.04 
  -4  -2  -1   37.72    1.96 
  -4  -2  -1   38.46    1.66 
   4   2  -1   36.21    1.93 
   4   2  -1   35.45    1.64 
  -4   2   1   39.00    1.66 
   4  -2  -1   38.07    1.60 
   4  -2  -1   32.26    1.97 
  -4   2  -1   37.31    1.63 
  -4   2  -1   33.12    1.94 
  -4  -2   1   39.65    1.61 
  -4  -2   1   36.95    1.89 
  -5  -2  -1   17.53    1.09 
  -5  -2  -1   17.87    0.79 
   5  -2   1   16.42    0.76 
  -5   2   1   15.63    1.10 
  -5   2   1   16.97    0.78 
   5   2  -1   16.76    0.76 
  -5  -2   1   17.17    1.06 
   5  -2  -1   17.00    0.77 
  -5   2  -1   17.83    0.80 
  -5  -2   1   17.94    0.79 
  -5   2  -1   16.33    1.14 
   5   2   1   16.24    0.77 
  -6   2   1    9.13    0.70 
  -6  -2  -1    9.62    0.46 
  -6  -2  -1    9.39    0.45 
  -6  -2  -1    9.43    0.69 
   6   2  -1    9.06    0.43 
  -6   2   1    9.50    0.45 
  -6   2   1    8.72    0.45 
   6  -2   1    9.06    0.43 
  -6   2  -1    9.27    0.45 
  -6   2  -1    9.20    0.74 
  -6   2  -1    9.56    0.46 
   6  -2  -1    9.54    0.44 
  -6  -2   1    9.30    0.45 
  -6  -2   1    9.70    0.67 
   6   2   1    8.96    0.43 
  -7   2   1    5.61    0.37 
  -7  -2  -1    5.76    0.39 
  -7  -2  -1    6.12    0.28 
   7   2  -1    5.63    0.26 
   7  -2   1    5.86    0.27 
  -7  -2  -1    5.12    0.27 
  -7   2  -1    5.80    0.41 
  -7  -2   1    5.35    0.27 
   7   2   1    5.72    0.26 
  -7  -2   1    5.55    0.27 
  -7   2  -1    5.53    0.28 
   7  -2  -1    5.75    0.26 
   0  -3   1    9.76    0.43 
   0  -3   1    9.11    0.46 
   0  -3  -1    9.52    0.44 
   0  -3   1    8.90    0.44 
   0  -3  -1    9.08    0.42 
   0   3  -1    9.58    0.47 
   0   3  -1    8.77    0.46 
   0   3   1    9.08    1.18 
   0  -3  -1   10.06    0.47 
   0   3  -1    8.63    1.11 
   0  -3  -1    9.70    1.13 
   0   3   1    9.52    0.46 
   0  -3   1    8.91    1.21 
   0   3   1    8.78    0.45 
   0   3   1    9.25    0.44 
  -1  -3  -1   94.90    5.06 
  -1   3   1   95.03    4.13 
   1  -3   1   91.36    4.14 
  -1  -3  -1   97.83    4.15 
   1   3  -1   95.63    4.19 
   1   3  -1   90.83    5.12 
  -1   3   1   99.56    5.84 
   1   3  -1   90.54    4.17 
   1  -3   1   94.96    4.17 
  -1   3   1   99.36    4.21 
   1  -3   1  101.47    5.04 
  -1   3   1   96.29    4.15 
  -1  -3  -1   95.25    4.12 
   1  -3  -1   97.07    4.19 
   1  -3  -1   98.95    5.17 
  -1   3  -1  101.72    5.11 
  -1   3  -1   98.40    4.15 
   1   3   1   97.42    4.88 
   1  -3  -1   90.57    4.14 
   1   3   1   97.02    4.17 
  -1  -3   1   89.05    5.39 
  -1  -3   1   92.24    4.13 
  -1  -3   1   95.32    4.17 
  -1   3  -1   97.51    4.16 
  -1  -3   1   91.56    4.15 
   2   3  -1  174.06    8.88 
  -2   3   1  162.48    7.13 
   2  -3   1  177.17    7.20 
  -2  -3  -1  162.67    7.18 
   2  -3   1  173.84    8.36 
   2   3  -1  164.80    9.23 
  -2   3   1  164.76    7.14 
   2  -3   1  165.39    7.16 
  -2  -3  -1  151.38    7.14 
   2   3  -1  158.92    7.20 
  -2   3   1  164.18    7.19 
  -2   3   1  168.11    9.15 
  -2   3  -1  138.12    6.94 
  -2   3  -1  166.34    6.94 
   2  -3  -1  168.17    7.07 
   2   3   1  180.38    9.27 
  -2  -3   1  166.66    6.97 
   2   3   1  168.89    8.73 
  -2  -3   1  159.56    6.95 
  -2  -3   1  158.32    7.03 
  -2  -3   1  161.14    7.06 
  -2   3  -1  163.33    6.99 
   2  -3  -1  151.21    6.99 
  -2   3  -1  166.06    8.69 
  -3   3   1    3.96    0.23 
  -3   3   1    3.79    0.42 
  -3  -3  -1    3.52    0.44 
   3  -3   1    6.19    2.53 
  -3   3   1    7.21    4.97 
   3   3  -1    0.65    3.93 
   3   3  -1    1.94    3.40 
   3  -3   1    3.41    0.35 
   3   3  -1    3.70    0.40 
   3  -3   1    3.68    0.42 
  -3  -3  -1    3.77    0.36 
  -3  -3   1    2.96    0.40 
   3  -3  -1    2.45    0.45 
  -3  -3   1    3.78    0.16 
  -3   3  -1    4.59    3.67 
  -3  -3   1    2.95    0.16 
   3  -3  -1    3.84    0.31 
   3   3   1    4.99    2.43 
  -3  -3   1    3.67    0.45 
   3  -3  -1    2.07    2.97 
  -3   3  -1    3.64    0.37 
   3   3   1    0.66    3.34 
  -4  -3  -1   17.26    0.76 
  -4   3   1   14.41    1.05 
   4   3  -1   17.48    1.22 
  -4  -3  -1   17.67    1.04 
   4   3  -1   16.08    0.74 
  -4  -3   1   17.25    1.03 
  -4   3  -1   17.92    0.80 
  -4   3  -1   14.73    1.07 
   4  -3  -1   16.55    0.98 
   4  -3  -1   18.19    0.78 
  -4  -3   1   17.98    0.79 
  -5  -3  -1    3.27    0.19 
  -5   3   1    2.83    0.40 
  -5   3   1    3.00    0.19 
  -5  -3  -1    3.50    0.39 
   5  -3   1    3.04    0.17 
   5   3  -1    3.18    0.17 
   5  -3  -1    3.04    0.17 
  -5   3  -1    2.96    0.41 
  -5   3  -1    3.09    0.19 
  -5  -3   1    3.25    0.19 
  -5   3  -1    3.04    0.20 
   5   3   1    2.83    0.17 
  -5  -3   1    3.60    0.38 
   6  -3   1    3.42    0.18 
   6   3  -1    3.22    0.17 
  -6   3   1    3.08    0.38 
  -6   3   1    3.00    0.19 
  -6  -3  -1    3.45    0.37 
  -6   3   1    3.34    0.19 
  -6  -3  -1    3.50    0.20 
  -6  -3  -1    3.32    0.20 
  -6  -3   1    3.26    0.19 
  -6  -3   1    3.09    0.20 
  -6   3  -1    3.44    0.20 
   6  -3  -1    3.37    0.18 
  -6  -3   1    3.47    0.35 
  -6   3  -1    3.14    0.40 
   6   3   1    3.23    0.17 
  -7   3   1    1.78    0.20 
   7   3  -1    1.71    0.09 
  -7  -3  -1    1.85    0.20 
  -7  -3  -1    1.73    0.10 
   7  -3   1    1.75    0.10 
  -7  -3  -1    1.82    0.11 
  -7  -3   1    1.71    0.10 
   7   3   1    1.68    0.09 
  -7   3  -1    1.67    0.10 
   7  -3  -1    1.79    0.09 
  -7   3  -1    1.62    0.20 
  -7  -3   1    1.78    0.11 
   0  -4   1   83.65    3.73 
   0  -4   1   90.01    3.78 
   0   4   1   89.04    4.88 
   0   4  -1   87.72    3.79 
   0   4   1   92.04    3.78 
   0   4  -1   84.22    4.74 
   0  -4   1   86.65    4.95 
   0   4  -1   82.05    3.77 
   0   4   1   83.21    3.76 
   0  -4   1   76.05    3.74 
   0  -4  -1   83.47    3.74 
   0   4   1   86.61    3.74 
   0  -4  -1   90.09    3.73 
   0  -4  -1   94.41    4.91 
   0  -4  -1   88.27    3.78 
   1  -4   1   95.47    5.31 
   1   4  -1   87.13    4.10 
  -1   4   1   95.55    4.09 
  -1   4   1   94.18    4.08 
   1   4  -1   92.40    5.36 
  -1  -4  -1   92.86    4.07 
  -1  -4  -1   95.42    4.05 
   1  -4   1   91.90    4.10 
  -1   4   1   87.73    4.05 
  -1   4   1  102.00    5.82 
   1   4  -1   94.94    4.13 
   1  -4   1   94.31    4.06 
   1  -4  -1   92.60    4.20 
  -1  -4   1   89.94    4.14 
   1   4   1   93.66    5.18 
  -1   4  -1  101.02    5.45 
  -1   4  -1   96.14    4.17 
   1   4   1   96.19    4.18 
   1  -4  -1   98.84    4.14 
   1   4   1   86.82    4.15 
   1  -4  -1   94.31    5.39 
  -1  -4   1   95.27    5.90 
  -1   4  -1  101.68    4.15 
  -1  -4   1   95.86    4.17 
  -2   4   1  107.72    7.22 
  -2   4   1  110.42    4.77 
   2  -4   1  113.24    4.86 
  -2   4   1  108.44    4.78 
   2  -4   1  108.23    4.78 
   2  -4   1  117.31    6.41 
   2   4  -1   99.80    4.84 
   2   4  -1  116.19    7.87 
  -2  -4  -1  113.46    4.85 
   2   4  -1  106.32    6.55 
   2   4   1  112.23    6.15 
  -2  -4   1  103.29    4.73 
  -2  -4   1  106.85    4.75 
  -2  -4   1  105.22    4.80 
  -2   4  -1  112.46    4.74 
  -2   4  -1  112.21    7.04 
   2  -4  -1  113.46    4.78 
  -2  -4   1  110.27    4.86 
   2  -4  -1  109.63    4.86 
   2   4   1  105.56    4.81 
   2   4   1  116.65    7.12 
   2  -4  -1  106.30    6.59 
  -3   4   1   -0.95    5.62 
  -3  -4  -1    6.53    0.64 
   3   4  -1    3.65    3.87 
   3   4  -1    6.33    0.54 
   3  -4   1    5.96    0.64 
   3  -4   1    5.85    0.43 
  -3   4   1    7.03    0.58 
  -3   4   1    7.04    0.37 
   3  -4  -1    5.84    0.40 
   3  -4  -1    9.81    4.01 
   3   4   1    2.96    2.95 
   3  -4  -1    7.16    0.79 
  -3  -4   1    6.18    0.71 
  -4   4   1    1.59    0.13 
   4   4  -1    1.95    0.48 
   4   4  -1    1.88    0.11 
  -4  -4  -1    1.99    0.28 
   4  -4   1    1.74    0.13 
  -4  -4  -1    1.82    0.13 
  -4   4  -1    1.93    0.15 
  -4  -4   1    1.95    0.26 
   4  -4  -1    1.74    0.12 
  -4  -4   1    1.89    0.13 
   4  -4  -1    2.71    0.34 
  -5  -4  -1   10.05    0.47 
  -5  -4  -1   11.01    0.75 
   5   4  -1    9.07    0.44 
  -5  -4  -1    9.51    0.48 
  -5   4   1    8.77    0.77 
   5  -4   1    9.14    0.45 
  -5   4   1    9.00    0.46 
  -5   4  -1    8.41    0.77 
  -5  -4   1   10.17    0.46 
   5  -4  -1    9.47    0.44 
  -5  -4   1    9.92    0.69 
   5  -4  -1    8.21    0.74 
   5   4   1    8.90    0.43 
  -5   4  -1    9.44    0.47 
  -6  -4  -1    3.48    0.20 
   6   4  -1    3.32    0.18 
  -6  -4  -1    3.57    0.36 
  -6   4   1    3.37    0.39 
  -6  -4  -1    3.52    0.21 
  -6   4   1    3.39    0.19 
   6  -4   1    3.39    0.18 
  -6  -4   1    3.43    0.21 
  -6   4  -1    3.17    0.41 
   6   4   1    3.42    0.18 
  -6  -4   1    3.66    0.20 
  -6  -4   1    3.50    0.34 
  -6   4  -1    3.58    0.20 
   6  -4  -1    3.46    0.19 
   7   4  -1    2.65    0.12 
   7  -4   1    2.43    0.13 
  -7  -4  -1    2.40    0.21 
  -7  -4  -1    2.42    0.14 
  -7  -4  -1    2.52    0.13 
  -7  -4   1    2.51    0.14 
   7  -4  -1    2.48    0.13 
  -7   4  -1    2.56    0.25 
  -7  -4   1    2.40    0.15 
   7   4   1    2.52    0.12 
   0  -5   1    6.63    0.34 
   0  -5  -1    7.76    0.42 
   0   5   1    6.88    0.41 
   0   5   1    6.84    1.59 
   0   5   1    6.89    0.39 
   0  -5  -1    6.39    0.34 
   0  -5  -1    7.04    0.36 
   0   5  -1    4.33    1.43 
   0  -5   1    6.34    1.82 
   0   5  -1    6.88    0.40 
   0  -5  -1    5.76    1.52 
   0   5  -1    6.84    0.43 
   0  -5   1    6.49    0.40 
  -1   5   1   77.99    3.46 
  -1  -5  -1   78.08    5.41 
   1  -5   1   80.52    3.53 
   1   5  -1   76.46    3.55 
  -1  -5  -1   80.17    3.50 
  -1  -5  -1   74.43    3.43 
  -1   5   1   79.93    3.52 
  -1   5   1   77.56    3.49 
  -1  -5  -1   79.83    3.46 
   1  -5   1   82.75    3.47 
   1  -5   1   80.76    5.21 
   1   5  -1   80.85    5.00 
  -1   5   1   80.73    5.72 
   1   5   1   78.92    3.49 
   1   5   1   79.92    3.52 
  -1  -5   1   75.71    3.46 
  -1  -5   1   83.57    5.60 
  -1  -5   1   75.96    3.49 
   1  -5  -1   79.81    3.45 
   1   5   1   79.12    4.81 
  -1  -5   1   76.36    3.43 
  -1   5  -1   86.72    5.41 
  -1   5  -1   77.03    3.47 
   1  -5  -1   80.02    5.17 
   1  -5  -1   80.57    3.54 
   2  -5   1   17.48    2.83 
  -2  -5  -1   19.50    0.99 
  -2   5   1   19.88    1.04 
   2  -5   1   21.83    1.12 
  -2   5   1   18.32    3.84 
   2   5  -1   17.41    4.10 
   2   5  -1   18.98    1.04 
   2   5  -1   18.22    3.15 
   2  -5   1   19.71    1.03 
  -2   5   1   21.63    0.98 
  -2  -5   1   20.05    1.13 
  -2   5  -1   23.95    3.98 
  -2   5  -1   19.59    1.01 
  -2   5  -1   20.26    0.96 
  -2  -5   1   18.18    1.01 
   2  -5  -1   22.48    3.34 
   2   5   1   21.13    2.72 
  -2  -5   1   19.65    0.94 
   2   5   1   19.81    1.04 
   2  -5  -1   20.55    0.97 
  -2  -5   1   20.60    0.97 
   2  -5  -1   20.51    1.13 
   3   5  -1  141.61    6.50 
   3  -5   1  142.76    6.37 
   3  -5   1  140.60    6.55 
  -3  -5  -1  153.36    6.61 
  -3   5   1  147.63    6.33 
  -3  -5  -1  144.19    6.50 
  -3  -5  -1  145.68    6.26 
   3   5  -1  144.76   11.02 
   3   5   1  146.17    9.81 
  -3  -5   1  146.22    6.17 
   3  -5  -1  133.74    6.27 
   3  -5  -1  149.28    6.55 
  -3   5  -1  142.52    6.33 
   4   5  -1    4.28    0.67 
   4   5  -1    3.95    0.20 
  -4  -5  -1    4.18    0.41 
  -4   5   1    3.83    0.23 
  -4  -5  -1    4.35    0.22 
   4  -5   1    3.72    0.21 
  -4   5  -1    3.78    0.22 
   4  -5  -1    3.94    0.39 
  -4  -5   1    3.93    0.21 
   4  -5  -1    3.64    0.20 
  -4  -5   1    4.10    0.39 
   4   5   1    3.43    0.19 
  -5   5   1    1.74    0.13 
   5  -5   1    1.53    0.11 
  -5  -5  -1    1.69    0.27 
  -5   5   1    1.38    0.31 
  -5  -5  -1    1.82    0.14 
   5   5  -1    1.59    0.10 
  -5  -5  -1    1.62    0.12 
   5  -5  -1    1.19    0.33 
  -5   5  -1    1.47    0.13 
  -5  -5   1    1.67    0.26 
   5  -5  -1    1.62    0.11 
   5   5   1    1.41    0.09 
  -5  -5   1    1.62    0.12 
  -5   5  -1    1.38    0.31 
  -6  -5  -1    6.03    0.29 
  -6   5   1    5.23    0.51 
  -6  -5  -1    5.82    0.47 
   6  -5   1    5.77    0.28 
   6   5  -1    5.71    0.27 
  -6  -5  -1    5.92    0.30 
  -6   5  -1    5.49    0.54 
  -6   5  -1    5.86    0.29 
  -6  -5   1    6.10    0.45 
   6   5   1    5.85    0.27 
   6  -5  -1    5.71    0.28 
  -6  -5   1    5.67    0.29 
  -6  -5   1    5.73    0.31 
   7  -5   1    1.97    0.09 
  -7  -5  -1    1.57    0.12 
  -7  -5  -1    1.55    0.21 
  -7  -5  -1    1.40    0.10 
  -7  -5   1    1.79    0.11 
   7  -5  -1    1.71    0.10 
  -7   5  -1    1.92    0.19 
   7   5   1    1.90    0.09 
  -7  -5   1    1.81    0.10 
   0   6   1   21.25    1.27 
   0  -6  -1   24.44    3.15 
   0  -6   1   21.09    3.16 
   0   6  -1   21.58    2.84 
   0  -6  -1   21.83    1.00 
   0   6   1   19.45    3.15 
   0  -6   1   23.75    1.05 
   0  -6   1   21.15    1.09 
   0  -6  -1   20.99    1.09 
   0  -6   1   22.49    1.01 
   0   6  -1   21.98    1.08 
   0   6  -1   22.19    1.12 
   0   6   1   21.23    1.06 
   1  -6   1  142.33    8.21 
   1   6  -1  145.32    6.13 
  -1  -6  -1  136.90    5.99 
  -1  -6  -1  133.60    5.96 
  -1   6   1  132.28    6.02 
   1   6  -1  125.52    6.05 
  -1  -6  -1  142.54    8.67 
   1  -6   1  138.30    5.96 
   1  -6   1  138.84    6.00 
  -1   6   1  138.68    6.06 
   1  -6   1  139.76    6.08 
  -1   6   1  152.00    8.74 
  -1  -6  -1  138.83    6.04 
  -1  -6   1  136.07    6.05 
  -1   6  -1  142.75    6.15 
   1   6   1  136.15    6.25 
   1  -6  -1  133.55    8.10 
  -1  -6   1  148.69    6.10 
   1   6   1  150.85    8.13 
  -1   6  -1  136.33    8.29 
  -1  -6   1  135.08    6.13 
   1  -6  -1  135.84    6.07 
  -1   6  -1  134.53    6.11 
   1   6   1  148.27    6.18 
  -1  -6   1  131.72    9.13 
   1  -6  -1  140.41    6.18 
   2   6  -1   93.95    4.43 
  -2   6   1  108.15    4.37 
  -2   6   1   94.64    9.05 
   2   6  -1   94.90    7.87 
   2  -6   1   97.48    4.33 
  -2  -6  -1   92.71    8.46 
  -2   6   1   99.08    4.42 
  -2  -6  -1   93.38    4.37 
   2  -6   1   99.66    4.50 
   2  -6   1  104.26    7.74 
   2  -6  -1  100.38    7.74 
  -2  -6   1  103.76    4.49 
   2  -6  -1  103.39    4.46 
   2   6   1   95.44    4.39 
   2   6   1  100.57    4.37 
   2   6   1   92.05    6.98 
  -2  -6   1   89.86    4.56 
  -2   6  -1   87.43    4.39 
   3  -6   1   13.84    0.73 
   3  -6   1   12.43    0.62 
   3   6  -1   12.33    0.87 
  -3  -6  -1   14.88    0.95 
  -3   6   1   13.13    0.68 
   3  -6   1   12.08    0.59 
   3   6  -1   13.00    0.58 
  -3  -6  -1   12.54    0.60 
   3   6   1   12.90    0.96 
   3  -6  -1   12.91    0.70 
  -3  -6   1   13.04    0.59 
  -3  -6   1   13.57    0.81 
  -3   6  -1   12.00    0.61 
  -3   6  -1   12.37    0.62 
   4  -6   1   35.71    1.55 
   4   6  -1   35.94    1.51 
  -4  -6  -1   36.97    1.54 
  -4  -6  -1   35.86    1.55 
   4  -6   1   32.19    1.68 
   4  -6   1   33.87    1.52 
   4   6  -1   31.72    1.90 
  -4   6   1   32.91    1.54 
  -4   6  -1   35.56    1.61 
   4  -6  -1   34.89    1.75 
  -4  -6   1   38.02    1.87 
  -4  -6   1   36.42    1.60 
   4   6   1   34.85    1.57 
   5   6  -1    0.33    0.04 
  -5  -6  -1    0.29    0.05 
  -5  -6  -1    0.32    0.13 
  -5  -6  -1    0.32    0.07 
   5  -6   1    0.20    0.04 
  -5   6   1    0.25    0.16 
  -5  -6   1    0.38    0.14 
   5  -6  -1    0.54    0.38 
  -5  -6   1    0.26    0.06 
   5   6   1    0.26    0.04 
   5  -6  -1    0.50    0.06 
  -5  -6   1    0.34    0.06 
  -5   6  -1    0.28    0.17 
  -5   6  -1    0.47    0.08 
   6  -6   1    1.47    0.10 
  -6  -6  -1    1.52    0.11 
  -6  -6  -1    1.57    0.22 
  -6   6   1    1.32    0.27 
   6   6  -1    1.54    0.09 
  -6  -6  -1    1.39    0.11 
   6   6   1    1.42    0.10 
  -6   6  -1    1.32    0.26 
  -6  -6   1    1.56    0.23 
  -6  -6   1    1.41    0.10 
  -6  -6   1    1.42    0.11 
   6  -6  -1    1.39    0.09 
   7  -6   1    3.03    0.14 
   7   6  -1    3.08    0.14 
  -7  -6  -1    3.03    0.15 
   7  -6  -1    3.06    0.14 
  -7   6  -1    2.83    0.23 
   7   6   1    3.01    0.14 
   0  -7  -1    2.16    2.84 
   0  -7  -1    0.57    0.25 
   0  -7   1    0.16    0.20 
   0  -7   1    0.93    3.39 
   0   7  -1    0.29    0.11 
   0   7  -1   -1.31    2.52 
   0   7   1   -2.48    3.06 
   0   7   1    0.45    0.12 
   0   7  -1    0.07    0.22 
   0  -7   1    0.27    0.08 
   0  -7  -1    0.30    0.08 
   0   7   1    0.47    0.22 
   0  -7  -1    0.43    0.09 
  -1  -7  -1   81.40    3.77 
  -1   7   1   90.53    3.85 
   1  -7   1   86.05    7.79 
   1  -7   1   89.91    3.95 
   1   7  -1   85.59    3.97 
  -1   7   1   85.08    3.95 
  -1  -7  -1   87.48    3.80 
   1  -7   1   88.19    3.77 
  -1   7   1   84.49    8.46 
   1   7  -1   77.92    6.77 
  -1  -7  -1   82.63    3.87 
   1  -7  -1   82.73    3.80 
  -1  -7   1   91.06    8.13 
   1   7   1   86.48    3.95 
  -1   7  -1   83.90    7.26 
   1  -7  -1   87.32    3.98 
  -1  -7   1   84.01    3.89 
  -1  -7   1   89.01    3.80 
   1   7   1   90.82    6.85 
   1  -7  -1   87.41    3.77 
  -1   7  -1   83.84    3.92 
   1   7   1   87.41    3.89 
   1  -7  -1   89.16    7.09 
  -2   7   1   33.08    1.52 
  -2   7   1   23.19    7.53 
  -2  -7  -1   13.48    6.50 
  -2   7   1   32.95    1.53 
   2   7  -1   16.67    5.51 
  -2   7   1   31.17    1.63 
  -2  -7  -1   32.10    1.69 
   2   7  -1   30.50    1.60 
   2  -7   1   31.47    1.48 
   2  -7   1   30.77    1.76 
   2  -7  -1   29.54    5.55 
   2   7   1   24.52    4.80 
  -2   7  -1   28.43    1.43 
   2  -7  -1   30.28    1.33 
  -2  -7   1   27.72    1.35 
   2  -7  -1   30.35    1.42 
   2   7   1   31.46    1.56 
   2  -7  -1   31.77    1.82 
  -2  -7   1   29.98    1.42 
  -2   7  -1   33.02    1.39 
  -3   7   1   51.87    2.38 
  -3  -7  -1   53.54    2.37 
   3  -7   1   51.86    2.48 
   3   7  -1   53.48    2.34 
  -3   7   1   56.52    2.47 
   3  -7   1   57.05    2.35 
  -3  -7  -1   58.19    2.65 
  -3  -7  -1   52.76    2.36 
   3   7  -1   51.30    2.66 
   3  -7   1   52.58    2.38 
  -3   7  -1   51.28    2.34 
   3  -7  -1   53.70    2.34 
   3   7   1   52.27    2.30 
  -3  -7   1   53.36    2.32 
  -3   7  -1   51.52    2.36 
   3   7   1   50.69    2.64 
   3  -7  -1   53.06    2.31 
   3  -7  -1   54.03    2.44 
  -3  -7   1   57.31    2.60 
  -4  -7  -1   15.12    0.92 
  -4  -7  -1   13.57    0.64 
   4   7  -1   13.67    0.62 
   4  -7   1   13.21    0.63 
  -4  -7  -1   13.57    0.65 
   4   7  -1   11.19    1.42 
   4  -7   1   13.18    0.66 
   4  -7   1   14.13    0.99 
  -4   7  -1   13.43    0.66 
  -4  -7   1   14.20    0.89 
  -4  -7   1   13.89    0.65 
   4  -7  -1   13.99    0.64 
   4  -7  -1   13.64    0.80 
   4   7   1   13.86    0.62 
  -5  -7  -1   38.31    1.90 
   5   7  -1   38.24    1.59 
  -5   7   1   32.17    2.00 
  -5  -7  -1   35.30    1.58 
  -5  -7  -1   35.54    1.62 
  -5  -7  -1   37.29    1.61 
   5  -7   1   37.34    1.60 
   5  -7  -1   37.00    1.61 
  -5  -7   1   37.43    1.63 
   5  -7  -1   34.23    1.80 
  -5   7  -1   32.71    2.03 
  -5  -7   1   39.40    1.89 
   5   7   1   37.38    1.59 
  -5   7  -1   35.68    1.62 
  -5  -7   1   37.49    1.62 
   6   7  -1    6.17    0.29 
  -6  -7  -1    6.42    0.34 
  -6  -7  -1    5.26    0.32 
  -6   7   1    6.22    0.58 
   6  -7   1    6.22    0.30 
  -6  -7  -1    5.98    0.50 
   6  -7  -1    6.81    0.31 
  -6   7  -1    5.65    0.53 
   6   7   1    6.45    0.28 
  -6   7  -1    4.99    0.30 
  -6  -7   1    6.16    0.43 
   0   8   1   13.82    0.94 
   0  -8  -1   13.04    0.99 
   0  -8  -1   18.65    5.21 
   0  -8  -1   15.65    0.75 
   0  -8   1   13.29    0.93 
   0   8  -1    4.64    4.81 
   0   8  -1   14.64    0.81 
   0   8  -1   14.00    0.98 
   0  -8   1   14.29    0.72 
   0  -8   1   14.31    0.76 
   0   8   1   13.75    5.25 
   0  -8   1   11.22    5.30 
   1   8  -1    5.67    0.45 
  -1  -8  -1    6.23    0.37 
  -1  -8  -1   -0.17    6.31 
   1  -8   1    5.14    0.30 
   1   8  -1    6.04    0.28 
  -1  -8  -1    6.10    0.32 
   1  -8   1    5.84    0.28 
  -1   8   1    5.88    0.42 
  -1   8   1    1.42    6.37 
  -1  -8  -1    6.32    0.51 
  -1   8   1    5.77    0.67 
   1   8  -1    4.23    0.68 
   1  -8   1    6.98    0.76 
   1  -8   1    6.28    0.35 
  -1   8   1    5.84    0.32 
   1   8  -1   11.68    5.57 
   1  -8   1    5.70    0.37 
   1  -8   1    9.76    5.92 
   1  -8  -1    5.72    0.31 
   1  -8  -1    7.74    0.84 
   1  -8  -1    5.74    0.37 
  -1  -8   1    3.39    7.07 
  -1  -8   1    6.35    0.41 
  -1  -8   1    6.87    0.41 
  -1   8  -1    6.25    0.43 
   1   8   1    6.07    0.46 
  -1   8  -1    5.82    6.24 
  -1  -8   1    5.78    0.65 
   1   8   1    3.44    5.32 
   1  -8  -1    5.65    0.35 
  -1   8  -1    6.27    0.77 
   1  -8  -1   15.44    5.15 
   2  -8   1    2.39    0.14 
   2  -8   1    2.37    0.28 
  -2  -8  -1    2.64    0.16 
  -2  -8  -1    2.32    0.15 
   2  -8   1    2.49    0.16 
  -2  -8  -1    3.08    0.33 
  -2   8   1    2.21    0.17 
  -2   8   1    2.47    0.19 
  -2   8   1    2.44    0.25 
   2  -8   1    2.67    0.24 
   2   8  -1    2.53    0.36 
   2   8  -1    2.47    0.13 
   2  -8  -1    2.23    0.16 
  -2  -8   1    2.56    0.14 
  -2   8  -1    2.27    0.24 
  -2   8  -1    2.20    0.16 
   2  -8  -1    2.33    0.21 
   2  -8  -1    2.42    0.23 
   2   8   1    1.98    0.14 
   2  -8  -1    2.38    0.20 
  -2   8  -1    2.26    0.17 
  -2  -8   1    2.37    0.15 
   2   8   1    2.73    0.39 
   2  -8  -1    2.34    0.13 
  -2  -8   1    2.37    0.22 
   3  -8   1   38.92    1.84 
  -3  -8  -1   42.90    2.02 
   3  -8   1   38.51    1.72 
  -3  -8  -1   39.14    1.70 
  -3   8   1   36.52    1.72 
  -3  -8  -1   39.95    1.71 
  -3  -8  -1   37.94    1.71 
  -3   8   1   40.35    1.82 
   3  -8   1   39.47    1.69 
   3   8  -1   38.65    1.68 
  -3   8   1   33.39    1.71 
   3   8  -1   36.44    2.02 
  -3  -8   1   36.65    1.68 
   3   8   1   38.85    1.66 
  -3  -8   1   41.21    1.98 
  -3   8  -1   37.04    1.70 
   3  -8  -1   39.01    1.70 
  -3   8  -1   38.29    1.72 
  -3  -8   1   39.40    1.68 
   3  -8  -1   34.80    1.74 
   3  -8  -1   36.66    1.80 
   3   8   1   36.79    2.05 
   3  -8  -1   38.42    1.67 
  -4  -8  -1    7.83    0.39 
  -4  -8  -1    7.70    0.38 
  -4  -8  -1    8.33    0.63 
   4  -8   1    6.96    0.56 
   4  -8   1    7.44    0.37 
   4   8  -1    6.60    0.88 
   4   8  -1    8.04    0.36 
   4  -8   1    7.32    0.40 
  -4  -8  -1    7.65    0.38 
  -4  -8   1    8.27    0.62 
   4  -8  -1    8.00    0.38 
  -4  -8   1    8.00    0.39 
  -4   8  -1    7.53    0.40 
   4   8   1    7.93    0.37 
   4  -8  -1    7.62    0.54 
  -4  -8   1    7.81    0.40 
  -5  -8  -1   11.12    0.51 
  -5  -8  -1   11.65    0.54 
  -5  -8  -1   12.16    0.79 
  -5  -8  -1   11.94    0.55 
   5   8  -1   11.75    0.52 
  -5   8   1    9.89    0.85 
   5  -8   1   11.99    0.54 
  -5   8  -1   11.70    0.55 
   5  -8  -1   11.83    0.54 
  -5  -8   1   11.86    0.76 
  -5   8  -1   10.29    0.87 
  -5  -8   1   11.46    0.55 
  -5  -8   1   11.13    0.54 
   5  -8  -1   12.06    0.86 
   5   8   1   12.42    0.53 
  -5  -8   1   11.79    0.54 
  -6   8   1    4.44    0.39 
   6   8  -1    4.77    0.22 
   6  -8   1    4.73    0.23 
  -6  -8  -1    4.97    0.25 
  -6  -8  -1    4.75    0.36 
  -6  -8   1    5.03    0.24 
  -6   8  -1    4.45    0.42 
  -6  -8   1    4.26    0.32 
   6  -8  -1    4.40    0.23 
   6   8   1    4.85    0.22 
   0  -9   1    2.41    0.24 
   0   9  -1    2.09    0.14 
   0  -9   1    2.03    0.14 
   0   9  -1    2.12    0.16 
   0  -9   1  -16.33   15.68 
   0   9  -1    2.60    0.80 
   0  -9  -1    2.08    0.30 
   0  -9   1    2.42    0.17 
   0  -9   1    2.21    0.14 
   0   9   1    2.02    0.27 
   0   9  -1    3.38    8.37 
   0   9  -1    2.50    0.15 
   0  -9   1    1.82    0.23 
   0   9   1    2.09    0.14 
   0   9  -1    2.76    0.30 
   0   9   1    2.08    0.12 
   0  -9  -1    2.26    0.22 
   0  -9   1    1.21    1.17 
  -1  -9  -1    4.70    0.32 
  -1   9   1    4.42    0.25 
   1  -9   1    4.60    0.22 
   1   9  -1    4.18    0.41 
  -1   9   1   22.18   18.61 
   1  -9   1    4.00    0.26 
  -1   9   1    4.91    0.39 
  -1   9   1    4.09    0.28 
  -1  -9  -1    4.46    0.24 
   1   9  -1    4.33    0.21 
  -1  -9  -1    4.50    0.44 
   1  -9   1    4.77    0.31 
   1  -9   1    4.69    0.25 
  -1   9   1    3.77    0.88 
  -1  -9  -1    4.36    0.25 
   1   9  -1    4.10    0.26 
   1  -9  -1    4.81    0.33 
   1  -9  -1    4.98    0.23 
   1  -9  -1    4.47    0.25 
   1  -9  -1    4.73    0.32 
   1  -9  -1   -0.97    9.41 
   1  -9  -1    5.19    0.36 
  -1  -9   1    4.38    0.44 
  -1   9  -1    4.55    0.27 
   1   9   1    4.73    0.44 
  -1  -9   1    4.88    0.36 
  -1  -9   1    4.77    0.27 
  -1   9  -1    4.97    0.40 
   1   9   1    4.49    0.23 
  -1   9  -1    4.60    0.26 
  -1  -9   1    4.33    0.25 
   2   9  -1    6.84    0.60 
   2  -9   1    7.12    0.41 
  -2  -9  -1    6.65    0.36 
   2  -9   1    6.74    0.46 
  -2   9   1    6.77    0.37 
   2   9  -1    6.95    0.32 
   2  -9   1    7.03    0.36 
  -2  -9  -1    7.04    0.57 
  -2   9   1    7.39    0.50 
  -2   9   1    6.63    0.39 
  -2  -9  -1    6.48    0.34 
   2  -9   1    7.17    0.33 
  -2  -9  -1    6.77    0.34 
  -2  -9   1    6.39    0.34 
   2  -9  -1    6.54    0.33 
  -2  -9   1    7.09    0.44 
  -2   9  -1    7.07    0.47 
   2  -9  -1    6.82    0.36 
  -2  -9   1    7.55    0.58 
   2   9   1    6.99    0.32 
   2  -9  -1    6.37    0.41 
   2  -9  -1    6.40    0.44 
  -2   9  -1    6.64    0.36 
  -2   9  -1    6.92    0.38 
   2  -9  -1    6.77    0.40 
  -2  -9   1    6.82    0.34 
  -2  -9   1    6.97    0.39 
   2   9   1    7.14    0.62 
   3  -9   1   29.78    1.33 
  -3   9   1   27.60    1.33 
  -3   9   1   30.71    1.44 
   3  -9   1   29.82    1.30 
   3  -9   1   29.13    1.46 
  -3  -9  -1   28.24    1.31 
  -3  -9  -1   29.65    1.32 
  -3  -9  -1   28.27    1.31 
   3   9  -1   28.13    1.66 
  -3  -9  -1   31.87    1.64 
   3  -9   1   28.79    1.39 
   3   9  -1   30.06    1.29 
  -3  -9   1   28.89    1.27 
   3   9   1   27.75    1.24 
  -3   9  -1   28.22    1.28 
  -3   9  -1   29.19    1.31 
   3   9   1   28.02    1.66 
   3  -9  -1   27.46    1.34 
   3  -9  -1   29.21    1.29 
   3  -9  -1   24.08    1.38 
   3  -9  -1   28.87    1.25 
  -3  -9   1   29.41    1.56 
  -3  -9   1   29.47    1.26 
   3  -9  -1   27.52    1.40 
  -4  -9  -1   13.12    0.86 
  -4  -9  -1   12.47    0.59 
   4  -9   1   12.63    0.90 
   4  -9   1   11.55    0.68 
  -4  -9  -1   12.50    0.59 
   4   9  -1   12.90    0.57 
  -4  -9  -1   12.38    0.59 
   4  -9   1   12.21    0.58 
   4  -9   1   12.49    0.61 
  -4   9  -1   12.16    0.59 
   4  -9  -1   12.52    0.57 
   4  -9  -1   12.07    0.69 
   4   9   1   12.70    0.56 
  -4  -9   1   12.44    0.83 
  -4  -9   1   12.66    0.58 
  -4  -9   1   12.01    0.58 
   4  -9  -1   11.71    0.75 
  -5   9   1    6.12    0.61 
   5  -9   1    7.44    0.35 
  -5  -9  -1    7.21    0.36 
  -5  -9  -1    7.36    0.35 
  -5  -9  -1    7.84    0.57 
   5   9  -1    7.55    0.34 
  -5  -9   1    7.39    0.53 
   5  -9  -1    7.39    0.34 
  -5  -9   1    7.20    0.34 
  -5  -9   1    7.02    0.35 
  -5   9  -1    7.20    0.36 
   5   9   1    7.23    0.33 
  -5  -9   1    7.04    0.35 
  -5   9  -1    6.50    0.63 
   6   9  -1    2.44    0.12 
  -6  -9  -1    2.38    0.13 
  -6  -9  -1    2.20    0.21 
   6  -9   1    2.58    0.12 
  -6   9   1    2.32    0.24 
  -6  -9  -1    2.32    0.13 
  -6  -9   1    2.45    0.13 
   6   9   1    2.51    0.12 
  -6   9  -1    2.14    0.25 
   6  -9  -1    2.46    0.12 
   0  10   1    3.61    0.21 
   0  10  -1    3.36    0.22 
   0  10   1    3.44    0.18 
   0 -10  -1    3.24    0.20 
   0  10  -1    3.72    0.38 
   0 -10   1    3.60    0.21 
   0 -10   1    3.74    0.32 
   0  10  -1    3.58    0.18 
   0 -10   1    3.49    0.18 
   0  10   1    3.35    0.23 
   0  10   1    3.73    0.38 
   0 -10  -1    3.65    0.30 
   0 -10   1    3.29    0.22 
   0  10  -1    3.48    0.21 
   0 -10  -1    3.84    0.23 
   1  10  -1   14.71    0.65 
  -1  10   1   14.23    0.71 
   1 -10   1   14.41    0.81 
  -1 -10  -1   14.07    0.96 
  -1 -10  -1   13.44    0.66 
   1 -10   1   15.01    0.68 
  -1 -10  -1   14.88    0.69 
   1  10  -1   13.89    0.70 
  -1  10   1   15.20    0.87 
   1 -10   1   14.03    0.71 
   1 -10   1   14.16    0.76 
   1  10  -1   14.94    0.92 
  -1  10   1   13.98    0.68 
   1 -10   1   14.91    0.65 
  -1 -10  -1   14.02    0.75 
  -1 -10   1   13.59    0.96 
   1 -10  -1   15.45    0.82 
   1 -10  -1   14.67    0.72 
   1  10   1   13.84    0.91 
   1  10   1   12.96    0.71 
   1 -10  -1   14.99    0.69 
   1 -10  -1   14.43    0.66 
  -1  10  -1   15.70    0.88 
  -1 -10   1   15.64    0.82 
  -1 -10   1   14.49    0.68 
  -1 -10   1   15.01    0.71 
  -1  10  -1   14.94    0.69 
  -1  10  -1   15.15    0.72 
   1  10   1   14.95    0.66 
   2 -10   1    7.02    0.45 
   2  10  -1    7.58    0.34 
  -2  10   1    6.93    0.52 
  -2 -10  -1    6.99    0.36 
   2 -10   1    7.56    0.38 
   2 -10   1    6.70    0.41 
  -2  10   1    6.72    0.38 
  -2 -10  -1    7.52    0.38 
   2  10  -1    7.03    0.40 
  -2  10   1    7.40    0.41 
   2 -10   1    7.16    0.49 
   2 -10   1    7.42    0.35 
  -2 -10  -1    7.50    0.62 
   2  10  -1    8.25    0.77 
  -2 -10   1    7.62    0.45 
   2  10   1    6.95    0.34 
  -2 -10   1    6.89    0.59 
  -2 -10   1    6.84    0.36 
   2 -10  -1    7.42    0.38 
  -2  10  -1    8.33    0.48 
   2 -10  -1    7.61    0.35 
  -2  10  -1    7.50    0.41 
   2 -10  -1    7.03    0.42 
   2 -10  -1    7.17    0.48 
  -2  10  -1    7.01    0.50 
  -2 -10   1    7.34    0.38 
   2 -10  -1    6.76    0.46 
   2  10   1    7.03    0.66 
   3  10  -1    9.17    0.44 
  -3  10   1    9.70    0.57 
  -3 -10  -1    9.45    0.45 
   3 -10   1    9.10    0.61 
   3 -10   1    9.73    0.48 
   3 -10   1    9.87    0.45 
   3  10  -1    9.04    0.84 
   3 -10   1    8.91    0.56 
  -3 -10  -1   10.12    0.48 
  -3  10   1    8.87    0.47 
  -3 -10  -1    9.14    0.46 
  -3 -10  -1    9.79    0.73 
  -3  10  -1    9.14    0.46 
   3 -10  -1    8.95    0.58 
   3 -10  -1    8.52    0.56 
   3  10   1    8.99    0.92 
  -3 -10   1    9.38    0.47 
  -3 -10   1    9.39    0.45 
  -3 -10   1    9.35    0.70 
   3 -10  -1    9.59    0.47 
   3 -10  -1    8.08    0.51 
  -3 -10   1    8.87    0.44 
   3  10   1    9.50    0.43 
  -3  10  -1    9.70    0.50 
   3 -10  -1    9.51    0.44 
  -4 -10  -1   11.60    0.54 
   4  10  -1   11.97    0.52 
  -4 -10  -1   11.86    0.80 
   4  10  -1    9.83    1.09 
  -4 -10  -1   11.68    0.54 
   4 -10   1   11.45    0.53 
  -4 -10  -1   11.11    0.54 
   4 -10   1   10.95    0.73 
  -4 -10   1   11.01    0.53 
  -4 -10   1   11.82    0.54 
  -4 -10   1   11.27    0.77 
   4 -10  -1   11.25    0.70 
  -4 -10   1   11.66    0.55 
  -4  10  -1   10.57    0.54 
   4 -10  -1   11.27    0.52 
   4  10   1   11.81    0.52 
  -5 -10  -1    2.03    0.13 
   5  10  -1    2.22    0.12 
   5 -10   1    2.35    0.13 
  -5 -10  -1    2.18    0.27 
  -5 -10  -1    2.06    0.13 
  -5 -10   1    2.04    0.24 
  -5  10  -1    2.08    0.33 
  -5 -10   1    2.20    0.14 
   5 -10  -1    2.45    0.12 
   5  10   1    2.50    0.13 
   6 -10   1    0.36    0.03 
   6  10  -1    0.32    0.03 
  -6 -10  -1    0.38    0.04 
   6  10   1    0.34    0.03 
   6 -10  -1    0.36    0.03 
  -6  10  -1    0.36    0.09 
   0 -11   1   29.62    1.39 
   0 -11  -1   30.88    1.42 
   0  11   1   28.56    1.62 
   0 -11   1   32.41    1.55 
   0  11  -1   31.08    1.40 
   0 -11  -1   31.59    1.52 
   0 -11  -1   31.11    1.39 
   0  11  -1   29.07    1.62 
   0  11   1   30.37    1.49 
   0  11  -1   34.16    1.50 
   0 -11   1   33.02    1.37 
   0 -11   1   30.91    1.43 
   0  11   1   30.77    1.40 
   1 -11   1   31.43    1.41 
  -1 -11  -1   30.85    1.47 
   1 -11   1   31.80    1.37 
   1 -11   1   30.83    1.52 
  -1 -11  -1   34.45    1.41 
   1  11  -1   33.56    1.46 
  -1  11   1   31.09    1.62 
   1  11  -1   31.14    1.69 
  -1 -11  -1   31.75    1.43 
   1 -11   1   30.57    1.44 
   1 -11   1   30.35    1.55 
  -1  11   1   30.88    1.42 
  -1  11   1   30.25    1.44 
  -1 -11  -1   29.25    1.73 
   1  11  -1   30.52    1.37 
  -1 -11   1   32.92    1.40 
  -1  11  -1   31.57    1.44 
   1  11   1   31.61    1.40 
  -1  11  -1   32.28    1.41 
   1 -11  -1   31.45    1.41 
  -1 -11   1   27.98    1.71 
   1 -11  -1   29.68    1.37 
  -1 -11   1   33.58    1.55 
   1 -11  -1   30.51    1.44 
  -1  11  -1   32.12    1.62 
   1  11   1   32.20    1.38 
   1 -11  -1   31.83    1.54 
   1  11   1   30.94    1.69 
   1  11   1   29.49    1.44 
  -1 -11   1   31.26    1.43 
   2 -11   1   16.24    0.91 
  -2  11   1   17.40    0.84 
   2 -11   1   18.04    0.81 
  -2 -11  -1   16.40    1.09 
  -2  11   1   17.23    0.81 
   2 -11   1   16.81    0.77 
   2 -11   1   16.10    0.84 
   2  11  -1   15.96    0.81 
   2 -11   1   17.80    0.97 
   2  11  -1   17.19    1.12 
   2  11  -1   17.06    0.76 
  -2  11   1   16.97    0.97 
  -2 -11  -1   17.61    0.81 
  -2 -11   1   16.36    0.76 
  -2 -11   1   16.24    0.80 
   2 -11  -1   16.39    0.83 
   2 -11  -1   17.80    0.80 
  -2  11  -1   16.65    0.79 
  -2 -11   1   17.60    0.80 
  -2  11  -1   17.21    0.92 
  -2  11  -1   17.74    0.83 
   2  11   1   15.41    1.10 
   2  11   1   16.92    0.75 
   2 -11  -1   16.81    0.75 
  -2 -11   1   16.01    1.07 
   3  11  -1    4.56    0.23 
   3 -11   1    4.49    0.27 
   3 -11   1    4.94    0.51 
  -3  11   1    4.80    0.43 
   3  11  -1    4.85    0.68 
  -3 -11  -1    4.07    0.25 
  -3 -11  -1    4.47    0.46 
  -3 -11  -1    4.63    0.26 
   3 -11  -1    4.78    0.62 
  -3 -11   1    4.54    0.26 
   3 -11  -1    4.66    0.27 
   3  11   1    4.62    0.22 
   3 -11  -1    4.40    0.23 
   3 -11  -1    3.37    0.46 
   3  11   1    5.12    0.70 
  -3 -11   1    4.18    0.23 
  -3 -11   1    4.18    0.52 
   4  11  -1    4.02    0.19 
  -4 -11  -1    3.67    0.39 
   4 -11   1    3.89    0.20 
  -4 -11  -1    3.60    0.20 
  -4 -11  -1    3.94    0.21 
   4 -11  -1    3.97    0.19 
   4  11   1    3.86    0.19 
  -4 -11   1    3.89    0.21 
   4 -11  -1    3.18    0.39 
  -4 -11   1    3.94    0.20 
  -4 -11   1    3.50    0.36 
  -4  11  -1    3.11    0.25 
   5 -11   1    7.92    0.35 
  -5 -11  -1    7.56    0.36 
   5  11  -1    8.46    0.35 
  -5 -11  -1    7.18    0.50 
  -5  11   1    7.11    0.56 
  -5 -11   1    7.63    0.35 
   5  11   1    8.25    0.36 
   5 -11  -1    7.95    0.35 
   5  11   1    8.19    0.35 
  -5 -11   1    6.48    0.46 
  -5  11  -1    7.44    0.59 
   0  12   1    1.45    0.15 
   0 -12   1    1.61    0.25 
   0  12  -1    1.69    0.13 
   0  12  -1    1.87    0.33 
   0  12   1    1.59    0.31 
   0  12   1    1.41    0.13 
   0 -12   1    1.45    0.13 
   0  12  -1    1.53    0.15 
   0 -12   1    1.25    0.10 
   0 -12  -1    1.60    0.23 
   0 -12  -1    1.66    0.15 
   0 -12  -1    1.31    0.12 
   0 -12   1    1.59    0.15 
  -1  12   1   14.32    0.89 
  -1 -12  -1   13.35    0.67 
   1  12  -1   13.68    0.93 
   1 -12   1   13.86    0.70 
   1 -12   1   14.48    0.82 
  -1 -12  -1   14.52    0.69 
   1 -12   1   14.26    0.67 
  -1  12   1   14.63    0.68 
   1  12  -1   13.40    0.63 
  -1  12   1   13.77    0.70 
   1  12  -1   14.35    0.66 
  -1 -12  -1   13.25    0.64 
   1  12  -1   13.81    0.69 
   1 -12   1   14.10    0.63 
  -1  12  -1   13.48    0.85 
   1  12   1   13.77    0.63 
   1  12   1   13.28    0.69 
  -1 -12   1   14.52    0.69 
   1 -12  -1   13.88    0.70 
  -1 -12   1   14.05    0.78 
   1 -12  -1   14.86    0.67 
   1  12   1   13.20    0.93 
  -1  12  -1   13.56    0.67 
   1  12   1   14.57    0.67 
  -1  12  -1   14.54    0.70 
   1 -12  -1   13.88    0.79 
  -1 -12   1   13.50    0.65 
   1 -12  -1   13.32    0.61 
   2 -12   1    1.14    0.08 
   2 -12   1    1.73    0.27 
  -2 -12  -1    1.03    0.24 
   2  12  -1    1.24    0.42 
   2 -12   1    1.02    0.11 
  -2 -12  -1    1.23    0.12 
  -2  12   1    1.28    0.23 
  -2  12   1    1.06    0.13 
  -2  12   1    1.13    0.12 
   2  12  -1    1.08    0.08 
  -2 -12   1    1.02    0.23 
   2  12   1    1.10    0.08 
  -2  12  -1    1.25    0.14 
   2 -12  -1    1.20    0.12 
   2  12   1    1.32    0.11 
   2 -12  -1    0.92    0.19 
   2 -12  -1    1.27    0.08 
  -2 -12   1    1.18    0.12 
   2 -12  -1    1.17    0.15 
   3 -12   1    3.44    0.40 
  -3 -12  -1    2.94    0.19 
  -3 -12  -1    2.94    0.36 
   3  12  -1    2.86    0.51 
  -3  12   1    3.19    0.19 
   3  12  -1    3.26    0.17 
   3 -12   1    3.35    0.21 
   3 -12   1    3.06    0.26 
   3 -12   1    3.17    0.17 
   3  12   1    3.25    0.16 
   3 -12  -1    3.04    0.24 
  -3 -12   1    2.89    0.35 
  -3  12  -1    2.83    0.19 
  -3 -12   1    3.08    0.20 
   3 -12  -1    3.14    0.16 
   3 -12  -1    3.56    0.36 
   3  12   1    2.63    0.76 
   4  12  -1    3.80    0.18 
   4 -12   1    3.76    0.18 
  -4 -12  -1    3.34    0.18 
  -4 -12  -1    3.56    0.41 
  -4 -12  -1    3.67    0.22 
  -4 -12  -1    3.63    0.20 
   4 -12  -1    4.14    0.20 
   4  12   1    3.84    0.20 
  -4 -12   1    3.97    0.23 
   5 -12   1   14.39    0.65 
  -5  12   1   13.71    0.82 
   5  12  -1   16.16    0.66 
   5  12  -1   15.62    0.67 
  -5  12  -1   14.56    0.88 
   5  12   1   15.03    0.67 
   5  12   1   15.93    0.67 
   0  13   1    2.00    0.38 
   0 -13  -1    1.40    0.16 
   0 -13  -1    1.65    0.26 
   0  13   1    1.74    0.19 
   0  13  -1    1.52    0.38 
   0 -13   1    0.97    0.25 
   0  13   1    1.71    0.18 
   1 -13   1    1.00    0.13 
  -1  13   1    1.21    0.26 
  -1 -13  -1    0.81    0.09 
   1  13  -1    0.99    0.10 
   1 -13   1    0.82    0.06 
   1 -13   1    0.75    0.18 
   1  13  -1    0.64    0.25 
   1  13  -1    0.89    0.12 
   1 -13   1    1.01    0.10 
  -1 -13  -1    1.00    0.11 
  -1  13   1    0.93    0.11 
  -1  13   1    0.95    0.13 
   1  13   1    0.60    0.26 
   1 -13  -1    0.96    0.10 
   1  13   1    0.66    0.10 
  -1  13  -1    1.01    0.24 
  -1 -13   1    0.94    0.09 
   1 -13  -1    1.01    0.13 
  -1 -13   1    0.78    0.17 
   1  13   1    0.95    0.10 
  -1 -13   1    0.80    0.11 
   1 -13  -1    0.86    0.18 
  -1  13  -1    0.89    0.12 
  -1  13  -1    0.84    0.09 
   2  13  -1    0.48    0.32 
  -2  13   1    0.57    0.08 
   2 -13   1    0.55    0.11 
   2 -13   1    0.52    0.05 
   2  13  -1    0.71    0.08 
  -2 -13  -1    0.74    0.09 
   2  13  -1    0.58    0.10 
  -2  13   1    0.56    0.20 
   2 -13   1    0.61    0.09 
   2 -13   1    0.54    0.18 
   2  13  -1    0.58    0.06 
  -2  13  -1    0.51    0.07 
   2 -13  -1    0.60    0.06 
   2 -13  -1    0.38    0.08 
  -2  13  -1    0.59    0.10 
   2 -13  -1    0.37    0.15 
   2  13   1    0.53    0.06 
  -2  13  -1    0.72    0.09 
  -2 -13   1    0.62    0.09 
   2 -13  -1    0.58    0.08 
   2  13   1    0.57    0.08 
   2  13   1    0.62    0.36 
   3 -13   1    0.65    0.08 
   3  13  -1    0.60    0.07 
  -3 -13  -1    0.38    0.14 
  -3 -13  -1    0.52    0.07 
   3 -13   1    0.61    0.05 
   3  13  -1    0.51    0.05 
   3 -13   1    0.57    0.11 
   3 -13  -1    0.80    0.13 
   3 -13  -1    0.49    0.05 
   3  13   1    0.58    0.07 
   3 -13  -1    0.61    0.20 
   3  13   1    0.60    0.05 
  -3 -13   1    0.55    0.07 
   4 -13   1    6.35    0.29 
   4  13  -1    6.53    0.31 
   4  13  -1    6.25    0.29 
  -4 -13   1    6.28    0.31 
   4  13   1    6.52    0.30 
   4  13   1    6.58    0.31 
   0  14   1    1.13    0.29 
   0 -14   1    1.15    0.10 
   0  14  -1    1.07    0.12 
   0 -14  -1    1.13    0.09 
   0  14   1    0.99    0.12 
   0  14  -1    1.08    0.10 
   0  14  -1    1.22    0.28 
   0 -14   1    0.88    0.20 
   0 -14  -1    1.07    0.12 
   0  14   1    1.08    0.11 
   0 -14   1    1.16    0.13 
   1 -14   1    0.13    0.17 
  -1 -14  -1    0.16    0.06 
   1  14  -1    0.06    0.03 
   1 -14   1    0.07    0.04 
  -1  14   1   -0.04    0.19 
   1  14  -1    0.15    0.05 
  -1  14   1    0.11    0.04 
  -1  14   1    0.07    0.05 
   1 -14   1    0.13    0.06 
   1  14  -1   -0.03    0.25 
  -1 -14   1    0.05    0.04 
   1  14   1    0.09    0.39 
   1 -14  -1    0.09    0.04 
   1 -14  -1    0.07    0.05 
   1  14   1    0.13    0.07 
   1  14   1    0.06    0.04 
  -1  14  -1    0.10    0.05 
  -1  14  -1    0.27    0.05 
  -1 -14   1    0.12    0.05 
   1 -14  -1    0.22    0.21 
  -2  14   1    0.34    0.06 
   2 -14   1    0.43    0.24 
   2  14  -1    0.30    0.05 
   2 -14   1    0.35    0.06 
   2  14  -1    0.34    0.07 
  -2 -14  -1    0.55    0.07 
   2  14   1    0.37    0.06 
  -2  14  -1    0.31    0.07 
  -2 -14   1    0.30    0.06 
   2 -14  -1    0.31    0.08 
  -3 -14  -1    4.27    0.23 
   3  14  -1    4.09    0.22 
   3  14   1    4.15    0.20 
  -3 -14   1    3.83    0.23 
  -4  14   1   11.32    0.69 
   4  14  -1   13.14    0.55 
  -4  14  -1   12.54    0.76 
   4  14   1   12.78    0.57 
   0 -15   1   23.12    1.06 
   0  15   1   23.04    1.11 
   0  15   1   21.91    1.02 
   0  15  -1   21.58    1.04 
   1  15  -1    3.22    0.21 
   1 -15   1    3.38    0.19 
   1 -15   1    2.95    0.26 
  -1 -15  -1    4.07    0.24 
  -1  15   1    3.32    0.20 
   1  15   1    3.92    0.22 
   1  15   1    3.61    0.25 
  -1  15  -1    2.89    0.22 
   1 -15  -1    3.34    0.22 
  -1  15  -1    3.19    0.18 
   2  15  -1    0.24    0.08 
   2 -15   1    0.11    0.07 
   2 -15  -1    0.14    0.05 
  -3 -15  -1    2.95    0.16 
  -3 -15  -1    2.60    0.14 
   3  15  -1    3.01    0.16 
   3  15   1    3.33    0.19 
   0 -16  -1    2.83    0.17 
   0  16   1    2.67    0.16 
   0 -16   1    2.82    0.17 
   0  16  -1    2.72    0.17 
   1  16  -1   11.98    0.55 
  -1  16   1   11.78    0.54 
   1 -16   1   13.35    0.62 
   1  16  -1   11.48    0.57 
  -1 -16  -1   11.89    0.57 
   1  16   1   12.02    0.55 
  -1 -16   1   12.15    0.56 
   1 -16  -1   11.73    0.57 
   2  16  -1    9.86    0.46 
  -2 -16  -1   10.23    0.46 
  -2 -16   1   12.89    0.57 
   2  16   1   12.60    0.57 
   2 -16  -1   10.47    0.55 
   0   0   2  137.86    5.77 
   0   0  -2  128.84    5.77 
   0   0   2  144.64    6.25 
   0   0  -2  126.41    5.75 
   1   0  -2  221.48   10.30 
  -1   0   2  206.78   10.62 
  -1   0   2  221.75    9.32 
   1   0  -2  220.26    9.33 
   1   0  -2  206.79    9.30 
   2   0  -2  101.51    4.57 
  -2   0   2  100.00    4.50 
  -2   0  -2  103.34    4.46 
   2   0  -2  103.76    6.20 
  -2   0   2  106.90    6.26 
  -2   0   2  107.83    4.57 
  -2   0   2  104.84    4.48 
   2   0   2  109.55    4.94 
   2   0   2  104.01    4.45 
   2   0  -2   94.82    4.53 
   3   0   2    5.39    1.58 
   3   0   2    2.77    0.24 
  -3   0  -2    2.98    0.27 
   3   0  -2    2.78    0.30 
  -3   0   2    3.03    0.20 
   3   0  -2    2.86    0.39 
   3   0  -2    7.85    3.22 
  -3   0   2    7.51    3.55 
  -3   0   2    2.69    0.34 
  -3   0  -2    3.36    0.25 
  -4   0   2    0.57    0.19 
  -4   0   2    0.52    0.07 
   4   0  -2    0.59    0.06 
  -4   0  -2    0.68    0.20 
  -4   0  -2    0.70    0.08 
   4   0  -2    0.57    0.24 
  -5   0  -2   22.24    0.97 
   5   0  -2   21.24    0.94 
  -5   0  -2   21.84    0.97 
  -5   0   2   20.09    1.24 
   5   0  -2   18.68    1.33 
  -5   0   2   21.60    0.96 
  -5   0  -2   20.72    1.31 
  -6   0  -2    4.68    0.25 
   6   0   2    4.64    0.23 
   6   0  -2    4.77    0.24 
  -6   0   2    4.63    0.25 
  -6   0   2    4.38    0.42 
  -6   0  -2    4.72    0.26 
  -6   0  -2    4.69    0.48 
  -7   0  -2    1.08    0.08 
  -7   0  -2    1.33    0.18 
   7   0   2    1.19    0.07 
   7   0  -2    1.39    0.07 
  -7   0   2    1.14    0.08 
  -7   0  -2    1.26    0.08 
  -7   0   2    1.00    0.09 
   0  -1  -2    8.00    0.36 
   0   1  -2    7.88    0.38 
   0   1   2    7.45    0.38 
   0  -1  -2    7.76    0.38 
   0   1  -2    7.51    0.99 
   0  -1   2    8.89    0.39 
   0   1   2    6.31    0.81 
   0  -1   2    8.65    0.36 
   0   1   2    7.17    0.36 
   1  -1   2  530.50   22.66 
   1   1  -2  510.84   23.46 
  -1  -1   2  549.33   24.10 
   1  -1  -2  522.85   23.92 
   1   1   2  523.92   23.07 
  -1   1  -2  513.38   23.26 
   1   1   2  566.14   23.14 
   2   1  -2  171.35    8.19 
   2  -1   2  184.24    8.11 
  -2   1   2  188.52    8.14 
  -2   1   2  184.53    8.21 
  -2  -1  -2  198.84    8.11 
  -2   1   2  195.54    8.16 
  -2   1   2  178.94    9.88 
   2  -1   2  197.91    8.14 
   2   1  -2  185.07   10.02 
  -2  -1  -2  191.05    8.12 
   2   1  -2  192.59    8.23 
   2  -1  -2  184.86    8.22 
  -2  -1   2  189.57    8.25 
  -2  -1   2  186.69    8.18 
  -2  -1   2  185.89    8.16 
   2   1   2  193.30    8.70 
   2  -1  -2  197.53    9.85 
  -2  -1   2  200.01   10.03 
   2   1   2  181.18    8.13 
  -2   1  -2  184.36    8.92 
   2   1   2  203.61    8.64 
   2  -1  -2  183.93    8.26 
   3  -1   2   19.05    0.91 
   3   1  -2   20.18    4.28 
  -3   1   2   15.72    4.22 
  -3  -1  -2   17.69    0.84 
   3   1  -2   20.78    4.19 
  -3   1   2   17.57    0.99 
   3   1  -2   16.25    0.94 
  -3   1   2   18.58    0.85 
   3  -1  -2   17.66    1.02 
  -3   1  -2   18.09    0.82 
  -3  -1   2   17.35    0.99 
  -3  -1   2   18.79    0.82 
   3  -1  -2   16.54    3.74 
  -3   1  -2   20.79    2.79 
  -3  -1   2   16.18    0.97 
   3  -1  -2   15.37    0.88 
   3   1   2   17.22    2.20 
   3   1   2   15.66    0.80 
  -4   1   2   29.56    1.25 
   4   1  -2   28.47    1.23 
   4   1  -2   27.19    1.50 
  -4  -1  -2   29.74    1.26 
  -4  -1  -2   28.13    1.57 
  -4   1   2   24.72    1.51 
  -4  -1   2   27.38    1.57 
   4  -1  -2   28.28    1.31 
  -4   1  -2   27.55    1.64 
  -4  -1   2   34.52    1.39 
   4  -1  -2   32.11    1.56 
  -4   1  -2   29.58    1.33 
  -5   1   2    2.85    0.18 
  -5  -1  -2    3.09    0.19 
  -5  -1  -2    3.04    0.39 
   5  -1   2    3.82    0.23 
  -5   1   2    2.63    0.36 
   5   1  -2    2.95    0.17 
  -5  -1  -2    3.04    0.19 
   5   1  -2    2.82    0.76 
   5  -1  -2    2.64    0.16 
  -5   1  -2    2.84    0.18 
  -5  -1   2    2.87    0.17 
  -5   1  -2    3.02    0.19 
  -5   1  -2    2.72    0.39 
  -5  -1   2    2.72    0.34 
   6   1  -2    4.22    0.22 
  -6   1   2    4.03    0.40 
   6  -1   2    4.17    0.22 
  -6  -1  -2    4.12    0.24 
  -6  -1  -2    4.51    0.24 
  -6   1   2    4.17    0.23 
  -6  -1  -2    4.23    0.44 
  -6  -1   2    4.43    0.41 
  -6   1  -2    4.26    0.47 
  -6   1  -2    4.14    0.24 
   6   1   2    4.27    0.22 
  -6   1  -2    4.14    0.23 
  -6  -1   2    4.33    0.23 
   6  -1  -2    4.12    0.22 
   7   1  -2    2.73    0.13 
  -7  -1  -2    2.74    0.15 
  -7  -1  -2    2.51    0.14 
  -7  -1  -2    2.90    0.27 
   7  -1   2    2.67    0.13 
  -7   1   2    2.42    0.14 
   7  -1  -2    2.67    0.13 
  -7   1  -2    2.81    0.27 
  -7   1  -2    2.61    0.14 
  -7  -1   2    2.37    0.13 
   7   1   2    2.67    0.14 
  -7  -1   2    2.51    0.14 
   0  -2  -2  111.49    4.80 
   0   2   2  108.15    4.77 
   0   2  -2  116.79    5.48 
   0  -2   2  113.26    4.80 
   0   2   2  114.65    4.79 
   0   2  -2  108.87    4.80 
   0   2   2  109.65    5.46 
   0   2  -2   98.63    4.79 
   0  -2  -2  115.49    4.77 
   0  -2   2  111.14    5.56 
  -1   2   2  191.31    9.62 
  -1  -2  -2  200.80    8.43 
   1  -2   2  200.29    9.03 
   1   2  -2  189.47    8.48 
  -1  -2  -2  198.73    8.93 
   1  -2   2  200.35    8.44 
   1   2  -2  200.33    9.78 
   1   2  -2  188.10    9.53 
  -1   2   2  188.97    8.46 
  -1   2   2  199.98    8.48 
  -1   2  -2  181.01    8.29 
   1   2   2  186.75    8.26 
   1  -2  -2  190.76    8.34 
   1  -2  -2  199.79    9.33 
   1  -2  -2  182.55    8.30 
   1   2   2  207.71    8.29 
  -1   2  -2  200.02    8.91 
  -1  -2   2  190.83    8.31 
  -1  -2   2  195.57    8.33 
  -2  -2  -2   25.92    1.14 
   2  -2   2   24.30    1.12 
   2   2  -2   25.10    3.18 
  -2   2   2   25.36    1.15 
   2   2  -2   20.38    2.81 
   2   2  -2   23.58    1.20 
   2  -2   2   24.50    1.16 
  -2  -2  -2   25.13    1.12 
   2  -2   2   26.54    2.08 
  -2   2   2   26.11    1.27 
  -2   2   2   24.51    3.09 
  -2   2  -2   25.84    1.14 
   2   2   2   26.08    1.90 
   2  -2  -2   24.37    1.24 
   2   2   2   23.31    1.10 
   2  -2  -2   25.93    1.18 
   2  -2  -2   21.56    2.64 
  -2  -2   2   24.85    1.13 
  -2   2  -2   20.57    2.39 
  -2  -2   2   25.97    1.16 
  -2  -2   2   25.22    1.22 
  -2  -2   2   25.54    1.24 
   2   2   2   24.09    2.33 
   3  -2   2   57.81    4.36 
  -3   2   2   55.66    2.41 
  -3   2   2   56.50    6.48 
   3  -2   2   53.64    2.46 
   3   2  -2   59.19    6.16 
   3   2  -2   52.19    2.52 
  -3   2   2   52.53    2.52 
  -3  -2   2   50.64    2.50 
  -3  -2   2   53.41    2.54 
   3  -2  -2   47.40    5.36 
   3   2   2   53.00    4.64 
  -3  -2   2   57.31    2.37 
  -3   2  -2   54.07    2.38 
   3   2   2   60.50    4.46 
  -3   2  -2   55.76    5.29 
   3  -2  -2   48.33    2.43 
   3  -2  -2   54.23    2.58 
   4   2  -2   24.94    1.41 
  -4  -2  -2   26.17    1.45 
  -4   2   2   25.92    1.15 
  -4  -2  -2   27.13    1.15 
  -4   2   2   23.59    1.49 
  -4  -2   2   25.34    1.41 
   4  -2  -2   26.51    1.15 
  -4   2  -2   26.73    1.18 
  -4  -2   2   27.62    1.17 
   4  -2  -2   27.40    1.46 
  -4   2  -2   22.99    1.48 
  -5   2   2   18.77    1.25 
   5   2  -2   21.17    0.92 
  -5  -2  -2   21.63    0.95 
  -5   2   2   20.65    0.94 
  -5  -2  -2   21.45    1.28 
   5  -2   2   19.31    0.92 
  -5  -2  -2   21.86    0.96 
   5  -2  -2   20.38    0.94 
   5  -2  -2   19.88    1.22 
  -5  -2   2   21.27    1.22 
  -5   2  -2   19.67    1.32 
  -5   2  -2   21.18    0.95 
  -5  -2   2   22.08    0.95 
  -5   2  -2   21.50    0.97 
  -6   2   2    6.44    0.54 
   6  -2   2    6.46    0.32 
  -6  -2  -2    6.97    0.57 
  -6  -2  -2    6.77    0.35 
   6   2  -2    6.52    0.32 
  -6  -2  -2    6.99    0.34 
  -6   2   2    6.74    0.33 
  -6   2  -2    6.39    0.60 
  -6   2  -2    6.82    0.34 
  -6  -2   2    7.14    0.34 
  -6  -2   2    7.39    0.54 
   6   2   2    6.44    0.32 
  -6   2  -2    7.01    0.35 
   6  -2  -2    6.87    0.33 
  -7  -2  -2    4.22    0.32 
  -7  -2  -2    3.71    0.20 
  -7  -2  -2    4.15    0.20 
   7   2  -2    4.18    0.19 
   7  -2   2    3.90    0.19 
  -7   2  -2    3.87    0.19 
  -7   2  -2    4.20    0.34 
   7  -2  -2    4.14    0.19 
   7   2   2    3.72    0.19 
  -7  -2   2    3.75    0.19 
  -7  -2   2    3.74    0.20 
   0  -3  -2    2.38    0.13 
   0  -3  -2    1.36    0.71 
   0  -3   2    0.65    0.91 
   0  -3  -2    2.28    0.12 
   0  -3  -2    2.27    0.17 
   0   3   2    2.46    0.17 
   0   3   2    1.89    0.15 
   0   3  -2    2.02    0.16 
   0  -3   2    2.42    0.17 
   0   3  -2    2.86    0.94 
   0   3  -2    2.11    0.18 
   0  -3   2    2.32    0.13 
   0   3   2    1.95    0.80 
   1   3  -2  127.45    6.78 
   1   3  -2  112.54    5.58 
   1  -3   2  134.09    5.56 
  -1  -3  -2  128.66    6.36 
  -1   3   2  127.28    5.56 
  -1   3   2  128.95    5.54 
  -1  -3  -2  130.74    5.54 
  -1   3   2  128.00    5.58 
  -1   3   2  127.95    6.97 
   1  -3   2  137.32    6.50 
  -1   3  -2  134.82    6.53 
   1   3   2  117.65    5.57 
  -1  -3   2  128.35    5.60 
  -1   3  -2  125.34    5.60 
  -1   3  -2  130.44    5.62 
  -1  -3   2  124.93    5.62 
  -1  -3   2  128.73    5.65 
   1  -3  -2  130.72    5.61 
   1  -3  -2  136.47    6.79 
   1   3   2  136.41    5.62 
   1  -3  -2  127.00    5.67 
   1   3   2  135.40    5.59 
   1   3   2  133.07    6.31 
  -2   3   2  162.45    7.30 
  -2  -3  -2  178.91    7.37 
  -2   3   2  161.51    7.23 
   2   3  -2  161.99    9.63 
  -2  -3  -2  172.08    7.22 
   2  -3   2  172.30    8.38 
   2  -3   2  170.60    7.28 
  -2   3   2  169.43    7.25 
   2   3  -2  159.68    7.31 
  -2   3   2  157.54    9.50 
   2   3  -2  165.42    9.13 
  -2  -3   2  160.51    7.04 
   2   3   2  168.64    8.50 
  -2  -3   2  164.90    7.01 
   2   3   2  151.01    6.98 
   2  -3  -2  162.80    7.13 
  -2  -3   2  162.16    7.13 
   2  -3  -2  153.11    7.05 
  -2   3  -2  165.54    7.03 
   2   3   2  172.95    7.90 
   2  -3  -2  166.49    8.80 
   3  -3   2   68.25    3.17 
   3   3  -2   71.93    7.45 
   3   3  -2   70.55    7.10 
  -3   3   2   71.58    3.21 
  -3  -3  -2   69.40    3.06 
   3   3  -2   63.54    3.19 
  -3   3   2   74.25    3.09 
  -3   3  -2   71.59    3.05 
  -3  -3   2   68.62    3.21 
   3  -3  -2   69.69    3.25 
  -3  -3   2   71.19    3.01 
   3  -3  -2   63.34    3.08 
   3   3   2   67.22    4.94 
   3   3   2   73.05    6.04 
  -3   3  -2   75.30    6.69 
  -3  -3   2   62.88    3.13 
  -4   3   2    1.00    0.10 
   4   3  -2    1.16    0.08 
  -4  -3  -2    1.24    0.23 
   4   3  -2    1.45    0.36 
  -4   3   2    0.91    0.26 
  -4  -3  -2    1.18    0.10 
   4  -3  -2    1.26    0.24 
   4  -3  -2    1.19    0.09 
  -4   3  -2    0.87    0.26 
  -4   3  -2    1.20    0.11 
  -4  -3   2    1.36    0.10 
  -5  -3  -2   16.07    0.72 
  -5  -3  -2   16.36    0.73 
   5   3  -2   15.21    0.69 
  -5   3   2   15.19    0.71 
  -5   3   2   13.58    1.01 
   5  -3   2   14.56    0.70 
  -5  -3  -2   16.01    1.02 
   5  -3  -2   15.45    0.68 
  -5  -3   2   15.83    0.95 
   5   3   2   13.57    0.67 
  -5   3  -2   15.43    0.71 
  -5   3  -2   14.95    0.69 
  -5   3  -2   14.17    1.06 
  -5  -3   2   15.65    0.70 
   5  -3  -2   14.51    0.95 
  -6  -3  -2    1.25    0.11 
  -6  -3  -2    1.45    0.11 
  -6   3   2    1.21    0.23 
   6   3  -2    1.21    0.08 
  -6  -3  -2    1.40    0.24 
  -6   3   2    1.12    0.10 
   6  -3   2    1.23    0.09 
  -6   3  -2    1.18    0.26 
  -6  -3   2    1.21    0.21 
  -6   3  -2    1.40    0.11 
   6   3   2    1.25    0.08 
  -6  -3   2    1.29    0.10 
   6  -3  -2    1.33    0.09 
  -7  -3  -2    1.52    0.10 
  -7  -3  -2    1.66    0.19 
   7   3  -2    1.52    0.08 
   7  -3   2    1.73    0.10 
  -7  -3  -2    1.52    0.10 
  -7   3  -2    1.58    0.20 
   7   3   2    1.48    0.08 
  -7  -3   2    1.39    0.09 
  -7  -3   2    1.55    0.10 
   7  -3  -2    1.56    0.09 
  -7   3  -2    1.50    0.09 
   0   4  -2    7.44    1.30 
   0  -4   2    7.63    0.40 
   0  -4  -2    6.85    1.21 
   0   4   2    7.68    0.40 
   0  -4   2    7.15    0.36 
   0   4  -2    7.69    0.44 
   0  -4  -2    7.39    0.36 
   0   4   2    8.56    1.43 
   0   4   2    7.25    0.41 
   0  -4  -2    7.54    0.43 
   0   4   2    7.26    0.37 
   0  -4  -2    8.15    0.43 
   0  -4   2    5.60    1.44 
   0   4  -2    7.19    0.44 
   0  -4   2    7.58    0.42 
  -1   4   2   88.89    3.85 
   1  -4   2   89.06    3.85 
  -1  -4  -2   90.56    3.78 
  -1  -4  -2   82.28    3.78 
  -1   4   2   89.67    5.81 
  -1  -4  -2   87.23    5.06 
   1   4  -2   86.94    3.87 
   1   4  -2   87.59    3.90 
  -1   4   2   85.92    3.81 
   1  -4   2   93.00    5.18 
  -1   4   2   85.88    3.86 
   1  -4   2   82.33    3.81 
  -1  -4  -2   91.55    3.83 
   1   4  -2   89.09    5.27 
   1  -4  -2   95.25    5.27 
  -1  -4   2   88.32    5.69 
   1   4   2   91.49    4.95 
  -1   4  -2   96.16    5.26 
  -1   4  -2   90.15    3.92 
   1   4   2   89.52    3.89 
  -1   4  -2   87.23    3.94 
   1  -4  -2   92.92    3.99 
   1  -4  -2   89.93    3.91 
  -1  -4   2   88.73    3.95 
  -1  -4   2   85.71    3.93 
  -1  -4   2   86.36    3.90 
   2  -4   2   29.79    1.36 
   2  -4   2   27.14    1.29 
   2   4  -2   25.84    1.36 
   2  -4   2   32.01    3.23 
  -2   4   2   27.64    1.35 
  -2   4   2   28.63    1.28 
  -2   4   2   28.74    1.30 
   2   4  -2   25.73    4.16 
  -2   4   2   26.29    3.86 
   2   4  -2   24.71    3.42 
   2  -4  -2   28.20    1.33 
  -2   4  -2   25.88    3.26 
  -2   4  -2   30.80    1.35 
  -2  -4   2   27.24    1.30 
   2  -4  -2   33.04    3.60 
   2   4   2   30.73    2.89 
  -2  -4   2   26.15    1.37 
  -2  -4   2   28.32    1.33 
   2  -4  -2   28.97    1.45 
  -2  -4   2   29.46    1.48 
  -3   4   2   86.35    3.72 
  -3   4   2   88.64    3.59 
   3   4  -2   77.47    3.71 
   3   4  -2   89.58    9.06 
  -3   4   2   85.67    9.51 
   3  -4   2   82.33    3.71 
   3  -4   2   68.65    3.66 
   3   4   2   93.92    6.49 
  -3   4  -2   87.41    3.96 
   3  -4  -2   89.39    4.20 
  -3  -4   2   93.53    3.90 
  -3  -4   2   85.17    4.14 
   3  -4  -2   74.84    8.12 
  -4  -4  -2   13.45    0.64 
   4   4  -2   13.16    0.95 
   4  -4   2   13.39    0.65 
  -4  -4  -2   13.80    0.89 
   4   4  -2   12.98    0.60 
  -4  -4  -2   13.15    0.62 
  -4  -4   2   13.54    0.84 
   4  -4  -2   12.81    0.61 
  -4   4  -2   13.28    0.64 
   4  -4  -2   13.44    0.80 
  -4  -4   2   13.83    0.62 
  -5   4   2    4.32    0.24 
   5  -4   2    4.45    0.24 
  -5  -4  -2    4.95    0.48 
  -5  -4  -2    4.61    0.26 
  -5   4   2    3.81    0.47 
  -5  -4  -2    4.73    0.25 
   5   4  -2    4.52    0.23 
   5   4   2    4.24    0.22 
   5  -4  -2    4.72    0.51 
  -5   4  -2    4.38    0.26 
  -5  -4   2    4.83    0.43 
   5  -4  -2    4.42    0.23 
  -5  -4   2    4.85    0.25 
  -5   4  -2    4.08    0.52 
   6   4  -2   19.41    0.85 
  -6  -4  -2   19.19    0.87 
   6  -4   2   18.75    0.86 
  -6  -4  -2   19.21    0.88 
  -6  -4  -2   20.25    1.13 
  -6   4   2   17.90    1.12 
  -6  -4   2   20.35    1.09 
  -6  -4   2   19.85    0.87 
   6   4   2   18.82    0.86 
  -6   4  -2   19.35    0.88 
  -6  -4   2   19.42    0.89 
  -6   4  -2   17.86    1.19 
   6  -4  -2   19.63    0.87 
   7  -4   2    1.78    0.10 
  -7  -4  -2    1.80    0.18 
  -7  -4  -2    1.80    0.11 
  -7  -4  -2    1.84    0.10 
   7   4  -2    1.86    0.09 
  -7   4  -2    1.90    0.11 
  -7  -4   2    1.79    0.10 
   7  -4  -2    1.94    0.10 
  -7  -4   2    1.82    0.11 
   7   4   2    1.86    0.09 
  -7   4  -2    2.02    0.24 
   0   5  -2   24.21    2.59 
   0   5   2   25.25    1.16 
   0   5   2   26.45    2.86 
   0   5  -2   24.13    1.20 
   0  -5  -2   24.29    2.82 
   0  -5   2   24.84    1.21 
   0  -5   2   27.63    1.19 
   0  -5  -2   24.85    1.22 
   0  -5  -2   26.04    1.15 
   0  -5   2   24.31    1.14 
   0   5  -2   24.81    1.24 
   0   5   2   25.07    1.21 
   0  -5  -2   25.78    1.14 
   0   5   2   26.70    1.20 
   0  -5   2   27.06    3.12 
   1  -5   2  104.36    4.57 
  -1  -5  -2   86.60    6.14 
   1   5  -2   93.90    4.57 
   1  -5   2  103.20    6.38 
   1  -5   2  100.41    4.52 
  -1   5   2  113.16    4.53 
   1   5  -2  104.21    4.63 
  -1   5   2  106.08    4.57 
  -1  -5  -2  107.22    4.49 
  -1  -5  -2  104.29    4.55 
   1  -5   2  102.88    4.49 
   1   5  -2  101.00    6.39 
  -1   5   2  110.08    7.11 
  -1   5   2  105.72    4.55 
  -1  -5   2  109.43    4.78 
   1   5   2  111.12    6.24 
   1  -5  -2  108.73    4.72 
   1   5   2  112.09    4.76 
  -1   5  -2  111.62    4.75 
  -1  -5   2  101.17    7.01 
  -1  -5   2  103.58    4.71 
  -1   5  -2  107.03    4.78 
   1  -5  -2  104.86    6.33 
   1   5   2  111.32    4.78 
  -1  -5   2  105.64    4.75 
  -1   5  -2  113.19    6.43 
   1  -5  -2  106.17    4.82 
  -2   5   2  262.83   11.56 
  -2   5   2  274.81   11.52 
  -2   5   2  262.10   14.84 
  -2   5   2  262.54   11.49 
  -2  -5  -2  257.37   13.73 
   2   5  -2  257.68   11.59 
   2   5  -2  255.45   15.54 
   2  -5   2  275.06   11.59 
  -2  -5  -2  267.88   11.51 
   2   5  -2  265.86   14.14 
   2  -5   2  267.99   11.50 
   2  -5   2  273.53   13.56 
  -2   5  -2  238.93   11.53 
  -2  -5   2  276.36   11.74 
  -2   5  -2  284.27   11.53 
  -2   5  -2  272.74   11.61 
   2  -5  -2  259.95   13.91 
  -2  -5   2  270.19   11.59 
   2   5   2  284.96   13.23 
   2   5   2  271.04   11.65 
   2  -5  -2  265.97   11.58 
   2  -5  -2  261.16   11.71 
  -2   5  -2  274.06   14.15 
  -2  -5   2  256.19   11.63 
   3  -5   2    2.98    0.56 
  -3  -5  -2    3.65    0.72 
   3  -5   2    2.71    0.31 
   3   5  -2    2.93    0.38 
  -3  -5  -2    2.94    0.17 
  -3  -5  -2    3.07    0.33 
  -3  -5  -2    2.98    0.18 
   3   5  -2    5.66    5.90 
  -3   5   2    3.21    0.25 
   3  -5  -2    2.91    0.16 
   3  -5  -2    2.92    0.29 
  -3  -5   2    2.89    0.17 
  -3   5  -2    3.05    0.45 
   3  -5  -2    2.69    0.18 
   3  -5  -2    3.70    0.78 
   3   5   2    3.24    3.71 
  -3  -5   2    3.61    0.23 
   4   5  -2    9.96    0.45 
  -4  -5  -2   10.30    0.49 
   4  -5   2    9.66    0.46 
  -4  -5  -2   10.12    0.47 
   4   5  -2    9.71    0.84 
   4  -5   2    9.48    0.48 
  -4   5   2    8.24    0.48 
  -4  -5  -2   10.34    0.72 
   4  -5  -2    9.69    0.46 
  -4  -5   2   10.59    0.69 
   4  -5  -2    9.47    0.63 
  -4  -5   2    9.89    0.47 
  -4   5  -2    9.85    0.50 
   5  -5   2    0.60    0.07 
  -5   5   2    0.41    0.07 
   5   5  -2    0.58    0.06 
  -5  -5  -2    0.48    0.07 
  -5  -5  -2    0.61    0.17 
  -5  -5  -2    0.55    0.08 
  -5   5   2    0.39    0.18 
  -5  -5   2    0.50    0.07 
  -5   5  -2    0.42    0.21 
  -5   5  -2    0.57    0.09 
   5  -5  -2    0.23    0.22 
   5  -5  -2    0.35    0.05 
   5   5   2    0.40    0.05 
  -5  -5   2    0.50    0.15 
  -6  -5  -2    2.18    0.27 
  -6  -5  -2    2.15    0.14 
  -6  -5  -2    2.18    0.14 
   6   5  -2    2.19    0.12 
  -6   5   2    1.93    0.29 
   6  -5   2    2.26    0.13 
  -6   5  -2    2.22    0.34 
   6   5   2    2.26    0.13 
  -6   5  -2    2.28    0.15 
  -6  -5   2    2.37    0.14 
  -6  -5   2    2.18    0.30 
  -6  -5   2    2.25    0.15 
   6  -5  -2    2.26    0.13 
   7   5  -2    0.12    0.02 
  -7  -5  -2    0.07    0.04 
  -7  -5  -2    0.11    0.03 
  -7  -5  -2    0.09    0.02 
   7  -5   2    0.08    0.02 
   7   5   2    0.08    0.01 
   7  -5  -2    0.12    0.02 
  -7  -5   2    0.05    0.02 
  -7   5  -2    0.09    0.06 
   0  -6   2   13.35    0.66 
   0   6  -2   14.87    2.57 
   0   6   2   13.72    2.85 
   0  -6   2   13.82    2.93 
   0   6  -2   12.54    0.74 
   0   6   2   12.16    0.66 
   0   6  -2   12.34    0.68 
   0  -6  -2   10.43    2.54 
   0  -6  -2   12.61    0.73 
   0   6   2   13.55    0.72 
   0  -6   2   12.58    0.71 
   0  -6  -2   12.09    0.60 
  -1   6   2   14.32    0.72 
  -1   6   2   14.09    3.41 
  -1  -6  -2   13.41    0.66 
  -1  -6  -2   14.17    0.76 
   1  -6   2   13.72    0.65 
   1  -6   2   16.20    3.32 
   1  -6   2   13.34    0.68 
   1   6  -2   13.06    0.83 
   1   6  -2   12.83    2.79 
   1   6  -2   14.27    0.76 
  -1   6   2   13.32    0.77 
   1  -6   2   13.41    0.77 
   1  -6  -2   13.39    0.66 
   1  -6  -2   12.16    0.80 
   1  -6  -2   11.34    2.94 
  -1   6  -2   14.26    2.76 
  -1  -6   2   13.78    0.66 
   1   6   2   12.90    0.71 
  -1  -6   2    9.03    3.47 
  -1   6  -2   12.90    0.69 
   1   6   2   12.40    2.67 
   1   6   2   13.73    0.77 
  -1   6  -2   14.02    0.77 
   2  -6   2   27.05    1.27 
   2  -6   2   25.75    4.58 
  -2  -6  -2   26.11    4.75 
  -2   6   2   26.92    6.54 
  -2   6   2   26.62    1.37 
   2   6  -2   28.99    9.06 
  -2  -6  -2   28.01    1.45 
   2  -6   2   26.90    1.43 
   2   6  -2   22.67    1.49 
  -2   6   2   28.37    1.29 
   2  -6  -2   17.02    4.07 
   2   6   2   23.68    1.34 
  -2  -6   2   27.24    1.57 
   2  -6  -2   29.25    1.27 
  -2  -6   2   29.55    1.30 
  -2  -6   2   26.83    1.27 
  -2   6  -2   18.08    5.03 
   2   6   2   22.93    3.78 
  -2  -6   2   26.06    1.37 
  -2   6  -2   25.85    1.24 
   3   6  -2   22.29    1.29 
  -3  -6  -2   25.04    1.30 
  -3   6   2   24.43    1.15 
   3  -6   2   22.54    1.05 
  -3  -6  -2   22.37    1.05 
  -3  -6  -2   22.77    1.04 
  -3   6   2   21.84    1.06 
   3   6  -2   23.81    1.02 
   3  -6   2   22.43    1.03 
   3  -6   2   24.19    1.17 
  -3  -6   2   24.09    1.06 
   3  -6  -2   22.79    1.07 
  -3  -6   2   24.51    1.28 
   3  -6  -2   23.89    1.17 
   3  -6  -2   22.93    1.05 
  -3   6  -2   22.55    1.08 
  -3  -6   2   24.28    1.11 
  -4  -6  -2   22.26    0.99 
  -4  -6  -2   21.42    0.98 
   4   6  -2   19.77    1.32 
   4  -6   2   21.29    1.00 
  -4  -6  -2   23.60    1.28 
   4  -6   2   20.48    0.97 
   4   6  -2   21.92    0.96 
  -4  -6   2   22.73    1.23 
  -4  -6   2   22.25    0.99 
   4  -6  -2   22.16    1.23 
   4   6   2   20.60    0.96 
   4  -6  -2   21.57    0.98 
   5  -6   2    1.42    0.11 
   5   6  -2    1.51    0.10 
  -5  -6  -2    1.57    0.12 
  -5  -6  -2    1.57    0.12 
  -5  -6  -2    1.53    0.26 
  -5   6   2    1.07    0.28 
   5  -6  -2    1.34    0.28 
   5  -6  -2    1.46    0.10 
  -5  -6   2    1.53    0.11 
  -5   6  -2    1.27    0.31 
  -5  -6   2    1.43    0.33 
  -5   6  -2    1.44    0.13 
   6   6  -2    2.34    0.12 
  -6  -6  -2    2.22    0.13 
   6  -6   2    1.98    0.13 
  -6  -6  -2    2.25    0.27 
  -6  -6  -2    2.19    0.14 
  -6   6   2    1.85    0.27 
  -6  -6   2    2.16    0.14 
  -6  -6   2    2.26    0.13 
  -6  -6   2    2.21    0.23 
  -6   6  -2    2.22    0.13 
   6  -6  -2    2.21    0.13 
   6   6   2    2.06    0.11 
  -6   6  -2    2.03    0.31 
  -7  -6  -2    0.63    0.05 
   7   6  -2    0.60    0.04 
   7  -6   2    0.60    0.04 
   7  -6  -2    0.58    0.04 
   7   6   2    0.65    0.04 
   0  -7  -2    0.03    0.05 
   0   7   2   -0.02    0.08 
   0  -7   2   -0.11    0.23 
   0  -7  -2    0.17    3.21 
   0  -7   2    0.04    0.06 
   0   7   2    4.03    3.69 
   0   7   2    0.20    0.23 
   0  -7  -2    0.11    0.07 
   0   7  -2   -0.01    0.08 
   0   7  -2    0.19    3.03 
   0  -7   2   -1.10    3.90 
   0  -7  -2    0.31    0.24 
   0   7  -2   -0.16    0.25 
   0  -7   2    0.02    0.05 
   1  -7   2    2.83    0.20 
  -1   7   2    3.28    0.27 
  -1   7   2    7.29    5.01 
  -1  -7  -2   -2.03    3.72 
   1  -7   2    3.24    0.25 
  -1   7   2    3.69    0.43 
   1   7  -2    2.93    0.30 
   1   7  -2    3.34    3.87 
   1   7  -2    2.47    0.45 
  -1  -7  -2    3.42    0.22 
  -1  -7  -2    5.20    0.49 
   1  -7   2    5.89    3.68 
   1  -7  -2    3.64    0.26 
   1   7   2    2.14    3.51 
  -1  -7   2    3.27    0.27 
  -1  -7   2    3.59    0.42 
   1   7   2    2.96    0.40 
  -1   7  -2    6.87    3.33 
  -1  -7   2    1.92    4.53 
   1  -7  -2   -2.47    3.69 
   1  -7  -2    3.33    0.46 
  -1   7  -2    2.25    0.37 
  -1   7  -2    3.37    0.28 
   1  -7  -2    3.82    0.31 
  -1  -7   2    3.42    0.26 
   1   7   2    3.31    0.31 
   2   7  -2   18.07    6.53 
   2  -7   2   16.02    1.14 
   2   7  -2   15.15    0.93 
   2  -7   2   16.01    0.83 
   2   7  -2   15.39    0.71 
  -2   7   2   32.32   14.01 
   2  -7   2   16.58    0.78 
  -2   7   2   15.81    0.76 
  -2   7   2   18.00    0.87 
  -2  -7  -2   17.19    0.97 
  -2   7   2   15.57    1.03 
  -2  -7  -2   15.55    0.74 
   2  -7  -2   15.72    0.79 
  -2  -7   2   15.62    0.82 
   2  -7  -2   16.74    1.38 
   2  -7  -2   14.50    0.72 
  -2   7  -2   15.79    0.79 
   2   7   2   15.08    0.92 
   2  -7  -2   15.24    0.70 
   2   7   2   22.06    5.00 
  -2   7  -2   15.83    0.74 
  -2  -7   2   15.99    0.71 
   2  -7  -2   15.34    5.27 
  -3  -7  -2   38.65    1.87 
   3   7  -2   32.47    1.85 
  -3  -7  -2   35.38    1.57 
   3  -7   2   35.42    1.57 
  -3  -7  -2   35.46    1.58 
  -3  -7  -2   35.61    1.59 
   3  -7   2   35.11    1.71 
  -3   7   2   39.75    1.71 
   3   7  -2   35.79    1.56 
   3  -7   2   33.05    1.59 
  -3   7   2   35.39    1.60 
   3  -7  -2   35.53    1.59 
  -3  -7   2   37.08    1.65 
  -3   7  -2   33.49    1.62 
  -3  -7   2   36.89    1.61 
   3  -7  -2   35.56    1.72 
  -3  -7   2   36.58    1.60 
  -3  -7   2   37.07    1.86 
  -3   7  -2   36.60    1.64 
   3  -7  -2   35.98    1.63 
   3  -7  -2   38.51    1.77 
  -4  -7  -2   35.66    1.76 
   4  -7   2   31.67    1.42 
  -4  -7  -2   31.72    1.42 
   4   7  -2   28.71    1.80 
  -4  -7  -2   30.30    1.46 
   4   7  -2   33.19    1.41 
  -4  -7  -2   32.16    1.43 
  -4  -7  -2   32.12    1.44 
   4  -7   2   32.00    1.45 
   4   7   2   31.79    1.41 
  -4   7  -2   31.26    1.46 
   4  -7  -2   32.79    1.43 
  -4  -7   2   33.11    1.44 
   4  -7  -2   30.67    1.58 
  -4  -7   2   34.04    1.71 
   5  -7   2    3.28    0.18 
   5   7  -2    3.48    0.17 
  -5  -7  -2    3.37    0.37 
  -5  -7  -2    3.19    0.19 
  -5  -7  -2    3.45    0.20 
  -5   7   2    2.75    0.41 
   5  -7  -2    3.22    0.18 
   5  -7  -2    3.58    0.40 
  -5   7  -2    2.97    0.44 
  -5  -7   2    3.18    0.19 
   5   7   2    3.24    0.16 
  -5  -7   2    3.47    0.20 
  -5  -7   2    3.03    0.32 
  -5   7  -2    3.02    0.19 
  -6  -7  -2    4.24    0.23 
   6  -7   2    3.71    0.19 
  -6   7   2    3.30    0.34 
  -6  -7  -2    3.87    0.34 
   6   7  -2    3.91    0.19 
   6  -7  -2    4.04    0.20 
  -6   7  -2    3.30    0.39 
  -6  -7   2    3.93    0.20 
   6   7   2    3.57    0.18 
  -6  -7   2    3.80    0.21 
  -6   7  -2    3.64    0.19 
   0  -8   2    0.58    0.11 
   0   8  -2    0.27    4.99 
   0  -8  -2    0.46    0.42 
   0   8   2    0.61    0.19 
   0  -8  -2    0.50    0.10 
   0  -8   2    0.56    0.40 
   0  -8  -2    0.62    0.12 
   0   8   2    0.46    0.40 
   0   8   2   -4.69    5.80 
   0  -8   2    0.58    0.14 
   0  -8   2    1.55    6.43 
   0   8  -2    0.92    0.49 
   0   8  -2    0.67    0.16 
   0  -8  -2   -1.17    5.26 
   1  -8   2   35.59    1.75 
  -1  -8  -2   39.16    1.94 
   1   8  -2   35.97    1.63 
   1   8  -2   42.56    2.28 
  -1  -8  -2   39.09    1.71 
   1  -8   2   39.48    1.72 
  -1  -8  -2   35.75    1.67 
   1  -8   2   34.80    1.64 
   1  -8   2   39.31    2.00 
  -1   8   2   38.30    1.67 
  -1   8   2   36.67    1.92 
  -1   8   2   39.61    1.81 
   1  -8   2   36.38    1.66 
   1   8  -2   36.98    1.86 
   1   8  -2   43.97    7.25 
  -1   8   2   40.10    8.09 
   1  -8  -2   35.66    2.06 
   1   8   2   39.14    1.85 
   1  -8  -2   26.17    6.20 
  -1   8  -2   36.32    7.86 
  -1   8  -2   38.04    2.02 
  -1  -8   2   36.56    1.67 
   1  -8  -2   35.95    1.71 
  -1  -8   2   40.89    1.81 
  -1   8  -2   39.66    1.82 
  -1  -8   2   29.67    2.25 
  -1   8  -2   40.17    1.71 
   1   8   2   39.65    6.82 
  -1  -8   2   38.15    8.90 
   1  -8  -2   37.23    1.68 
   1  -8  -2   39.60    1.76 
  -1   8  -2   37.64    1.69 
  -1  -8   2   39.34    1.77 
   2   8  -2   19.07    0.85 
   2  -8   2   19.09    0.88 
  -2  -8  -2   20.80    1.15 
   2  -8   2   19.50    0.93 
   2  -8   2   19.27    0.86 
  -2   8   2   18.90    0.92 
   2   8  -2   19.33    1.12 
  -2  -8  -2   18.56    0.88 
   2  -8   2   18.46    0.98 
  -2   8   2   20.38    1.02 
  -2  -8  -2   18.88    0.87 
  -2   8   2   19.08    0.90 
   2  -8  -2   18.82    0.84 
  -2  -8   2   18.53    0.85 
   2   8   2   18.27    0.83 
  -2   8  -2   19.84    0.95 
  -2   8  -2   18.99    0.87 
  -2  -8   2   20.15    1.45 
  -2  -8   2   19.01    0.97 
  -2   8  -2   18.91    0.88 
   2   8   2   18.49    1.10 
   2  -8  -2   19.42    0.95 
   2  -8  -2   16.09    0.91 
   2  -8  -2   18.83    0.87 
   3  -8   2    7.96    0.45 
   3  -8   2    7.87    0.38 
  -3  -8  -2    8.61    0.63 
   3  -8   2    7.84    0.40 
   3   8  -2    7.75    0.36 
   3  -8   2    7.06    0.51 
  -3   8   2    7.90    0.42 
  -3  -8  -2    8.18    0.38 
   3   8  -2    6.99    0.68 
  -3  -8  -2    7.62    0.39 
  -3  -8  -2    7.60    0.39 
   3  -8  -2    6.98    0.45 
  -3  -8   2    8.40    0.61 
   3  -8  -2    7.17    0.44 
  -3  -8   2    8.32    0.40 
   3  -8  -2    7.99    0.50 
   3   8   2    7.70    0.36 
  -3  -8   2    7.96    0.39 
  -3   8  -2    7.67    0.41 
   3  -8  -2    8.50    0.38 
  -3   8  -2    7.62    0.43 
  -3  -8   2    7.47    0.38 
   4  -8   2    0.24    0.23 
   4   8  -2    0.21    0.03 
  -4  -8  -2    0.26    0.05 
   4  -8   2    0.23    0.04 
   4   8  -2    0.35    0.38 
   4  -8   2    0.15    0.06 
  -4  -8  -2    0.26    0.05 
  -4  -8  -2    0.29    0.05 
  -4  -8   2    0.16    0.04 
   4   8   2    0.17    0.03 
  -4  -8   2    0.26    0.12 
   4  -8  -2    0.19    0.15 
   4  -8  -2    0.23    0.04 
  -4  -8   2    0.26    0.06 
  -4   8  -2    0.23    0.06 
  -5  -8  -2    0.23    0.05 
  -5  -8  -2    0.20    0.11 
  -5   8   2    0.07    0.11 
  -5  -8  -2    0.13    0.04 
   5  -8   2    0.22    0.04 
   5   8  -2    0.20    0.03 
   5   8   2    0.16    0.03 
  -5  -8   2    0.14    0.03 
  -5   8  -2    0.17    0.15 
  -5  -8   2    0.18    0.10 
   5  -8  -2    0.16    0.24 
  -5  -8   2    0.12    0.04 
  -5   8  -2    0.22    0.05 
   5  -8  -2    0.15    0.03 
   6   8  -2    1.47    0.08 
  -6  -8  -2    1.48    0.09 
  -6   8   2    1.36    0.22 
  -6  -8  -2    1.43    0.19 
  -6  -8  -2    1.43    0.10 
   6  -8   2    1.40    0.09 
  -6  -8   2    1.44    0.09 
  -6   8  -2    1.31    0.10 
  -6   8  -2    1.37    0.23 
  -6  -8   2    1.44    0.09 
   6  -8  -2    1.53    0.08 
   6   8   2    1.40    0.08 
   0   9  -2   53.98    9.41 
   0   9   2   59.18    2.58 
   0  -9   2   61.27    2.74 
   0  -9  -2   59.99    2.63 
   0  -9  -2   63.21    2.70 
   0  -9   2   58.99    2.68 
   0  -9  -2   54.35    2.90 
   0   9   2   65.68    2.81 
   0  -9   2   58.97    2.60 
   0   9   2   60.61    2.61 
   0  -9   2   46.71   12.21 
   0  -9   2   56.94    2.63 
   0   9  -2   58.84    2.80 
   0  -9   2   57.61    2.58 
   0   9  -2   59.48    3.13 
  -1  -9  -2   52.47    2.46 
   1  -9   2   54.37    2.51 
  -1  -9  -2   57.21    2.53 
   1  -9   2   57.02    2.48 
  -1  -9  -2   57.57    2.49 
  -1   9   2   55.13    2.49 
  -1  -9  -2   58.41    2.80 
   1  -9   2   61.29    2.63 
  -1   9   2   57.44    2.65 
   1  -9   2   58.98    2.70 
  -1   9   2   49.55    2.52 
   1  -9   2   58.97    2.46 
   1   9  -2   57.05    2.45 
   1   9  -2   56.08    2.71 
  -1   9  -2   60.36    2.62 
  -1  -9   2   56.46    2.46 
   1   9   2   56.22    2.65 
  -1  -9   2   59.85    2.60 
   1  -9  -2   54.79    2.44 
   1  -9  -2   46.78    2.48 
   1  -9  -2   55.11    2.53 
  -1  -9   2   56.67    2.42 
  -1  -9   2   56.99    2.44 
  -1  -9   2   50.57    2.72 
  -1   9  -2   58.24    2.47 
   1  -9  -2   57.00    2.48 
   1  -9  -2   55.60    2.41 
   1   9   2   54.57    2.41 
  -1   9  -2   56.67    2.44 
   2   9  -2   17.01    0.87 
  -2   9   2   17.82    0.89 
  -2   9   2   18.67    1.01 
  -2   9   2   17.74    0.87 
   2   9  -2   18.42    0.82 
   2  -9   2   20.02    0.92 
  -2  -9  -2   17.80    0.84 
   2  -9   2   19.75    0.98 
  -2  -9  -2   18.36    0.84 
   2   9  -2   19.60    1.13 
  -2  -9  -2   18.61    0.86 
   2  -9   2   18.58    0.83 
  -2  -9  -2   19.63    1.14 
   2  -9   2   18.22    0.86 
   2  -9  -2   18.92    0.85 
   2   9   2   18.31    1.14 
   2   9   2   18.69    0.81 
  -2   9  -2   18.60    0.87 
   2  -9  -2   17.62    0.90 
   2  -9  -2   18.83    0.82 
   2  -9  -2   18.88    0.95 
  -2  -9   2   18.20    0.83 
  -2  -9   2   17.89    0.95 
  -2   9  -2   17.26    0.84 
  -2  -9   2   17.36    1.09 
  -2   9  -2   19.25    0.95 
   2  -9  -2   18.32    0.89 
  -3  -9  -2    8.90    0.46 
  -3   9   2    9.39    0.49 
  -3   9   2    9.99    0.60 
  -3  -9  -2   10.26    0.73 
   3   9  -2    9.57    0.44 
  -3  -9  -2    9.14    0.45 
   3  -9   2    9.40    0.61 
   3  -9   2    9.26    0.45 
   3  -9   2    9.31    0.48 
   3   9  -2    9.04    0.80 
  -3  -9  -2    9.43    0.46 
   3  -9   2    9.89    0.61 
  -3   9  -2    9.34    0.49 
  -3   9  -2    9.49    0.47 
   3  -9  -2    9.25    0.47 
   3   9   2    9.13    0.43 
  -3  -9   2    8.79    0.45 
  -3  -9   2    9.31    0.69 
   3  -9  -2    9.52    0.57 
  -3  -9   2    9.79    0.45 
   3  -9  -2    9.31    0.44 
   3  -9  -2    9.00    0.54 
   3  -9  -2    8.98    0.52 
   4  -9   2   16.27    0.88 
  -4  -9  -2   16.47    0.78 
   4   9  -2   16.43    1.37 
  -4  -9  -2   17.76    0.80 
   4  -9   2   17.66    0.81 
   4   9  -2   17.91    0.77 
   4  -9   2   17.47    0.78 
  -4  -9  -2   18.10    1.08 
   4  -9   2   14.79    0.98 
   4  -9  -2   14.87    0.95 
  -4  -9   2   17.18    1.09 
  -4  -9   2   17.22    0.79 
  -4  -9   2   17.73    0.78 
  -4   9  -2   16.22    0.80 
   4   9   2   17.03    0.75 
   4  -9  -2   16.96    0.76 
  -5  -9  -2    4.01    0.20 
   5   9  -2    3.82    0.19 
   5  -9   2    3.91    0.20 
  -5   9   2    3.26    0.41 
  -5  -9  -2    3.76    0.37 
  -5  -9  -2    3.82    0.21 
   5   9   2    3.81    0.18 
  -5  -9   2    3.89    0.20 
   5  -9  -2    3.74    0.19 
  -5   9  -2    3.34    0.44 
  -5  -9   2    3.46    0.34 
  -5  -9   2    3.78    0.20 
  -5  -9   2    3.73    0.20 
   6  -9   2    0.84    0.05 
  -6  -9  -2    0.83    0.06 
  -6  -9  -2    0.80    0.06 
  -6  -9  -2    0.78    0.13 
   6   9  -2    0.87    0.05 
  -6   9   2    0.57    0.15 
   6   9   2    0.72    0.05 
  -6   9  -2    0.77    0.15 
   6  -9  -2    0.87    0.05 
  -6  -9   2    0.78    0.06 
   0 -10   2   31.70    1.42 
   0 -10   2   30.73    1.39 
   0  10  -2   32.85    1.65 
   0  10   2   31.00    1.40 
   0  10   2   29.99    1.45 
   0 -10   2   35.81    1.60 
   0 -10  -2   32.30    1.42 
   0 -10   2   30.44    1.44 
   0  10   2   31.53    1.63 
   0 -10  -2   28.80    1.73 
   0 -10  -2   32.20    1.45 
   0  10  -2   31.30    1.44 
   0 -10  -2   33.68    1.52 
   0  10  -2   33.13    1.42 
   0 -10   2   30.03    1.51 
   0  10   2   32.91    1.43 
   1 -10   2   11.04    0.59 
  -1  10   2   11.21    0.59 
   1  10  -2   11.36    0.58 
   1 -10   2   12.19    0.65 
  -1 -10  -2   12.02    0.58 
   1  10  -2   10.98    0.79 
   1  10  -2   11.06    0.53 
  -1 -10  -2   10.74    0.54 
  -1  10   2   12.81    0.76 
   1 -10   2   12.47    0.72 
  -1 -10  -2   11.70    0.84 
   1 -10   2   11.90    0.56 
  -1  10   2   11.95    0.57 
  -1 -10  -2   12.35    0.60 
   1 -10   2   11.96    0.54 
   1 -10  -2   11.62    0.60 
   1  10   2   11.55    0.54 
  -1 -10   2   11.38    0.56 
  -1 -10   2   11.76    0.70 
  -1 -10   2   12.33    0.58 
  -1 -10   2   11.21    0.53 
   1 -10  -2   12.07    0.53 
   1 -10  -2   13.28    0.69 
   1 -10  -2   11.89    0.57 
  -1  10  -2   11.59    0.73 
   1  10   2   11.76    0.80 
  -1  10  -2   11.66    0.56 
   1  10   2   12.53    0.57 
  -1  10  -2   11.93    0.59 
  -1 -10   2    9.99    0.79 
  -2 -10  -2    8.93    0.70 
  -2  10   2    8.77    0.61 
   2 -10   2    9.20    0.45 
   2  10  -2    9.04    0.41 
  -2  10   2    8.89    0.48 
   2  10  -2    8.82    0.73 
  -2  10   2    8.94    0.46 
   2 -10   2    7.78    0.48 
   2 -10   2    8.97    0.52 
  -2 -10  -2    8.60    0.42 
   2  10  -2    8.19    0.46 
   2 -10   2    8.82    0.42 
  -2 -10  -2    8.91    0.44 
  -2 -10   2    8.87    0.54 
  -2 -10   2    7.14    0.44 
   2 -10  -2    8.94    0.49 
  -2 -10   2    9.24    0.45 
   2 -10  -2    8.92    0.44 
   2 -10  -2    8.56    0.40 
   2  10   2    8.11    0.74 
  -2 -10   2    7.73    0.65 
  -2  10  -2    9.07    0.47 
   2  10   2    8.84    0.40 
   2 -10  -2    9.21    0.54 
  -2  10  -2    8.94    0.54 
  -2  10  -2    9.08    0.45 
  -3 -10  -2   20.35    0.96 
  -3  10   2   21.85    1.00 
   3 -10   2   20.21    1.13 
   3 -10   2   21.72    1.00 
   3 -10   2   20.77    1.07 
  -3 -10  -2   21.59    0.98 
   3  10  -2   21.92    0.95 
  -3 -10  -2   21.88    1.29 
   3  10  -2   21.38    1.34 
  -3  10   2   22.43    1.12 
  -3 -10  -2   21.32    0.97 
   3  10   2   21.55    0.93 
   3 -10  -2   21.76    0.94 
  -3 -10   2   19.98    0.95 
   3 -10  -2   21.49    1.10 
  -3 -10   2   20.19    1.23 
  -3  10  -2   21.48    0.98 
  -3  10  -2   22.21    1.01 
   3 -10  -2   20.73    1.03 
   3 -10  -2   19.47    1.07 
   4 -10   2    3.66    0.48 
   4 -10   2    4.34    0.22 
  -4 -10  -2    4.52    0.44 
   4  10  -2    4.30    0.21 
  -4 -10  -2    4.04    0.23 
  -4 -10  -2    3.95    0.22 
   4 -10   2    4.15    0.25 
   4  10  -2    3.98    0.62 
  -4 -10  -2    4.00    0.26 
  -4 -10  -2    4.11    0.22 
  -4  10  -2    4.09    0.23 
   4 -10  -2    3.86    0.30 
  -4 -10   2    3.87    0.39 
   4 -10  -2    3.87    0.37 
   4  10   2    4.18    0.20 
  -4 -10   2    4.30    0.24 
   4 -10  -2    4.01    0.21 
  -4 -10   2    3.92    0.22 
  -5  10   2    3.26    0.37 
  -5 -10  -2    4.24    0.41 
   5  10  -2    3.78    0.18 
  -5 -10  -2    3.66    0.20 
   5 -10   2    3.88    0.19 
  -5 -10  -2    3.49    0.22 
   5  10   2    3.72    0.18 
  -5 -10   2    3.67    0.20 
  -5 -10   2    3.83    0.19 
  -5  10  -2    3.53    0.42 
  -5 -10   2    3.23    0.31 
  -5  10  -2    3.88    0.20 
   5 -10  -2    3.69    0.20 
   6 -10   2    1.65    0.08 
  -6 -10  -2    1.65    0.09 
   6  10  -2    1.58    0.08 
  -6  10  -2    1.39    0.17 
   6  10   2    1.54    0.08 
   0 -11  -2    0.01    0.09 
   0  11  -2    0.03    0.04 
   0 -11  -2    0.07    0.05 
   0  11   2    0.04    0.17 
   0  11  -2    0.09    0.16 
   0  11   2    0.01    0.08 
   0 -11   2    0.06    0.03 
   0  11  -2    0.05    0.03 
   0 -11  -2   -0.02    0.03 
   0  11   2   -0.03    0.03 
   0 -11   2   -0.08    0.11 
   0 -11   2    0.05    0.04 
   0 -11   2    0.02    0.05 
   1 -11   2   46.91    2.06 
   1 -11   2   48.56    2.27 
   1  11  -2   46.56    2.06 
  -1  11   2   47.58    2.11 
   1 -11   2   46.74    2.13 
  -1  11   2   45.40    2.13 
   1  11  -2   46.73    2.12 
  -1 -11  -2   45.89    2.45 
   1 -11   2   50.03    2.10 
   1  11  -2   48.10    2.38 
  -1  11   2   47.08    2.32 
   1 -11   2   46.78    2.20 
  -1 -11  -2   48.37    2.11 
   1  11   2   47.53    2.40 
   1 -11  -2   48.81    2.25 
   1  11   2   49.72    2.09 
  -1 -11   2   47.97    2.14 
  -1 -11   2   47.24    2.11 
  -1 -11   2   47.32    2.27 
  -1  11  -2   48.49    2.15 
   1 -11  -2   48.59    2.12 
   1 -11  -2   45.97    2.08 
   1  11   2   49.17    2.12 
  -1  11  -2   47.90    2.31 
   1 -11  -2   47.25    2.16 
  -1  11  -2   47.93    2.12 
   1  11   2   46.64    2.19 
   2 -11   2   10.18    0.65 
   2  11  -2    9.32    0.44 
  -2  11   2    9.81    0.52 
  -2 -11  -2    9.82    0.48 
   2 -11   2    8.17    0.51 
  -2  11   2    9.41    0.64 
   2 -11   2   10.06    0.60 
  -2 -11  -2    8.94    0.73 
   2  11  -2   10.08    0.79 
  -2  11   2    9.38    0.49 
   2 -11   2   10.03    0.48 
   2 -11   2    9.89    0.45 
   2  11  -2    9.15    0.49 
  -2 -11  -2    8.78    0.45 
  -2  11  -2    8.57    0.45 
  -2  11  -2    9.30    0.49 
  -2 -11   2    9.63    0.44 
   2 -11  -2    9.01    0.42 
   2  11   2    8.05    0.79 
   2  11   2    9.50    0.43 
   2 -11  -2    8.72    0.50 
  -2  11  -2    8.84    0.54 
  -2 -11   2    9.83    0.48 
   2 -11  -2    9.76    0.47 
  -2 -11   2    9.18    0.54 
  -2 -11   2    8.04    0.68 
  -3 -11  -2    5.34    0.29 
   3  11  -2    5.66    0.68 
   3  11  -2    5.29    0.29 
   3 -11   2    4.78    0.45 
   3 -11   2    6.43    0.33 
  -3  11   2    6.04    0.35 
  -3 -11  -2    5.51    0.65 
  -3  11   2    6.06    0.46 
   3  11   2    6.00    0.31 
   3 -11  -2    5.38    0.30 
   3 -11  -2    5.07    0.42 
  -3  11  -2    5.87    0.34 
   3 -11  -2    5.36    0.37 
  -3 -11   2    5.21    0.55 
  -4 -11  -2    4.10    0.22 
  -4 -11  -2    4.27    0.42 
   4 -11   2    4.37    0.22 
   4  11  -2    4.38    0.21 
  -4 -11  -2    4.24    0.22 
  -4 -11   2    4.20    0.22 
   4  11   2    4.29    0.21 
   4 -11  -2    3.96    0.38 
  -4 -11   2    4.17    0.23 
  -4 -11   2    3.56    0.36 
   4 -11  -2    5.25    0.39 
  -4  11  -2    4.73    0.28 
   4 -11  -2    4.18    0.21 
   5  11  -2    7.79    0.33 
  -5 -11  -2    7.12    0.34 
   5 -11   2    7.64    0.34 
  -5 -11  -2    7.30    0.50 
  -5  11   2    6.77    0.52 
   5 -11  -2    7.49    0.33 
  -5 -11   2    7.38    0.34 
   5  11   2    8.06    0.34 
   5  11   2    7.54    0.35 
  -5 -11   2    7.18    0.34 
  -5  11  -2    6.94    0.56 
   0  12   2   70.63    3.19 
   0 -12  -2   69.71    3.14 
   0 -12   2   68.64    3.11 
   0 -12   2   74.50    3.18 
   0 -12   2   71.67    3.32 
   0  12   2   70.75    3.42 
   0 -12  -2   71.53    3.23 
   0  12   2   73.58    3.16 
   0  12  -2   70.85    3.40 
   0  12  -2   74.41    3.18 
   0 -12  -2   73.15    3.19 
   0 -12   2   74.12    3.15 
   0  12  -2   71.72    3.15 
   1  12  -2    0.89    0.07 
   1  12  -2    1.01    0.09 
   1 -12   2    0.59    0.15 
   1 -12   2    0.90    0.07 
  -1  12   2    0.64    0.11 
  -1  12   2    0.87    0.22 
  -1  12   2    0.96    0.11 
   1 -12   2    0.99    0.14 
  -1 -12  -2    0.93    0.11 
   1  12  -2    0.76    0.11 
  -1 -12  -2    0.78    0.23 
   1 -12   2    0.81    0.10 
   1  12  -2    0.66    0.23 
  -1 -12   2    0.93    0.09 
  -1  12  -2    0.95    0.10 
  -1 -12   2    1.02    0.12 
  -1  12  -2    0.84    0.21 
   1 -12  -2    0.99    0.13 
   1  12   2    0.98    0.15 
   1  12   2    0.93    0.10 
  -1  12  -2    0.94    0.12 
  -1 -12   2    0.65    0.17 
   1  12   2    1.25    0.29 
   1  12   2    0.76    0.07 
   1 -12  -2    0.85    0.17 
   1 -12  -2    0.93    0.10 
   2 -12   2   26.09    1.20 
   2 -12   2   22.58    1.41 
  -2  12   2   24.98    1.56 
   2  12  -2   24.92    1.09 
   2  12  -2   24.18    1.23 
   2 -12   2   25.87    1.13 
  -2 -12  -2   25.72    1.14 
  -2 -12  -2   22.84    1.43 
   2 -12   2   22.18    1.33 
   2 -12   2   25.05    1.09 
   2  12  -2   23.60    1.62 
   2  12   2   25.67    1.13 
  -2 -12   2   23.24    1.13 
   2 -12  -2   27.19    1.47 
   2 -12  -2   24.21    1.09 
  -2 -12   2   24.60    1.14 
   2  12   2   23.26    1.47 
   2  12   2   25.61    1.09 
   2 -12  -2   23.17    1.13 
  -2  12  -2   24.80    1.16 
  -2  12  -2   24.02    1.11 
   3 -12   2   13.88    0.62 
  -3 -12  -2   13.21    0.62 
   3  12  -2   13.98    0.61 
  -3 -12  -2   13.06    0.90 
   3 -12   2   14.28    0.66 
  -3 -12  -2   13.57    0.64 
   3 -12   2   13.70    0.84 
   3  12  -2   13.05    1.00 
  -3  12   2   13.64    0.64 
   3 -12  -2   12.83    0.69 
   3  12   2   13.46    0.62 
  -3  12  -2   13.79    0.65 
   3 -12  -2   13.67    0.79 
  -3 -12   2   13.62    0.66 
   3 -12  -2   13.54    0.61 
   3  12   2   14.87    0.65 
  -4 -12  -2    0.23    0.04 
  -4 -12  -2    0.22    0.06 
   4  12  -2    0.29    0.03 
   4 -12   2    0.22    0.03 
  -4 -12  -2    0.28    0.14 
   4 -12  -2    0.23    0.11 
  -4 -12   2    0.30    0.06 
   4  12   2    0.26    0.03 
   4 -12  -2    0.23    0.03 
   4  12   2    0.19    0.04 
  -5  12   2    0.52    0.11 
  -5 -12  -2    0.40    0.09 
   5  12  -2    0.62    0.05 
   5 -12   2    0.57    0.04 
   5  12  -2    0.59    0.04 
  -5  12  -2    0.73    0.18 
   5  12   2    0.73    0.05 
   0 -13  -2   31.87    1.53 
   0  13  -2   34.69    1.55 
   0  13  -2   33.02    1.74 
   0 -13  -2   32.98    1.49 
   0  13   2   34.40    1.79 
   0 -13   2   34.05    1.55 
   0 -13   2   34.84    1.52 
   0  13  -2   35.41    1.55 
   0 -13   2   33.81    1.67 
   0  13   2   32.37    1.55 
   1  13  -2   29.71    1.33 
  -1 -13  -2   30.03    1.33 
  -1  13   2   29.42    1.54 
   1 -13   2   28.54    1.34 
   1  13  -2   27.32    1.57 
  -1  13   2   29.80    1.32 
   1 -13   2   28.62    1.31 
   1 -13   2   27.37    1.26 
   1  13  -2   29.75    1.31 
   1 -13   2   28.73    1.48 
  -1  13   2   28.80    1.35 
   1  13   2   29.45    1.61 
  -1  13  -2   26.78    1.43 
  -1  13  -2   29.19    1.32 
  -1  13  -2   28.30    1.29 
   1 -13  -2   29.72    1.33 
   1 -13  -2   28.65    1.28 
  -1 -13   2   28.26    1.27 
   1  13   2   26.11    1.32 
   1 -13  -2   27.69    1.39 
   1  13   2   30.43    1.30 
  -1 -13   2   28.05    1.39 
  -1 -13   2   29.64    1.31 
   2  13  -2   12.94    0.94 
  -2 -13  -2   12.04    0.88 
   2 -13   2   12.10    0.79 
  -2 -13  -2   13.54    0.64 
   2  13  -2   13.01    0.65 
   2  13  -2   13.70    0.63 
   2 -13   2   13.79    0.60 
  -2  13   2   12.72    0.80 
  -2  13   2   13.45    0.64 
   2 -13   2   13.81    0.63 
   2 -13   2   13.20    0.67 
   2  13  -2   13.55    0.59 
  -2 -13   2   14.08    0.65 
   2 -13  -2   13.39    0.77 
  -2  13  -2   13.57    0.68 
  -2 -13   2   14.13    0.67 
   2  13   2   13.58    0.62 
   2  13   2   13.76    0.65 
   2 -13  -2   13.76    0.70 
   2  13   2   12.81    1.06 
   3  13  -2    1.95    0.11 
   3 -13   2    2.11    0.14 
   3  13  -2    2.20    0.13 
  -3  13   2    1.50    0.15 
  -3 -13  -2    1.66    0.26 
   3 -13   2    1.98    0.11 
  -3 -13  -2    1.96    0.13 
   3  13   2    2.02    0.13 
   3 -13  -2    2.03    0.17 
  -3  13  -2    1.80    0.13 
  -3 -13   2    2.00    0.14 
   3  13   2    1.95    0.11 
   4  13  -2    5.19    0.24 
   4 -13   2    5.03    0.24 
   4  13  -2    5.33    0.26 
   4  13   2    5.33    0.26 
  -4 -13   2    5.21    0.26 
   4  13   2    5.35    0.25 
   0 -14   2    0.32    0.17 
   0  14   2    0.41    0.07 
   0 -14   2    0.55    0.07 
   0  14   2    0.29    0.24 
   0  14  -2    0.46    0.23 
   0  14   2    0.29    0.07 
   0  14  -2    0.33    0.07 
   0  14  -2    0.36    0.06 
   0 -14   2    0.29    0.07 
   0 -14  -2    0.33    0.07 
  -1  14   2    3.47    0.52 
  -1 -14  -2    2.87    0.20 
   1  14  -2    3.25    0.49 
   1 -14   2    2.91    0.21 
   1 -14   2    2.79    0.18 
   1  14  -2    2.78    0.20 
  -1  14   2    2.99    0.19 
   1  14  -2    2.89    0.18 
   1 -14   2    3.09    0.42 
  -1  14  -2    2.81    0.20 
   1 -14  -2    2.96    0.21 
   1  14   2    3.08    0.31 
  -1 -14   2    2.94    0.17 
  -1  14  -2    2.91    0.18 
   1 -14  -2    2.38    0.30 
   1  14   2    3.10    0.19 
   1  14   2    2.68    0.43 
  -1 -14   2    3.00    0.20 
   2  14  -2    8.70    0.39 
   2 -14   2    8.03    0.39 
  -2  14   2    7.00    0.42 
   2 -14   2    8.39    0.43 
  -2 -14  -2    8.06    0.40 
   2 -14   2    6.60    0.36 
   2  14  -2    8.13    0.41 
  -2  14  -2    7.95    0.41 
  -2  14  -2    8.41    0.45 
   2  14   2    8.41    0.42 
  -2 -14   2    8.65    0.44 
   2 -14  -2    9.91    0.50 
   3 -14   2    2.00    0.10 
  -3 -14  -2    2.07    0.12 
   3 -14  -2    2.07    0.16 
   3  14   2    1.95    0.13 
   3  14   2    1.92    0.12 
  -3 -14   2    2.29    0.18 
  -4  14   2    4.30    0.33 
   4  14  -2    4.98    0.23 
   4  14   2    5.01    0.23 
  -4  14  -2    4.36    0.36 
   0 -15  -2    0.11    0.05 
   0  15   2    0.13    0.04 
   0 -15   2    0.10    0.05 
   0 -15   2    0.10    0.04 
   0  15  -2    0.10    0.03 
   0  15  -2    0.12    0.05 
   1 -15   2    4.62    0.27 
   1  15  -2    4.38    0.26 
   1 -15   2    4.69    0.24 
   1  15  -2    4.70    0.25 
  -1  15   2    4.77    0.25 
   1 -15  -2    4.52    0.27 
  -1  15  -2    4.46    0.27 
  -1 -15   2    4.49    0.26 
   2  15  -2    0.72    0.07 
  -2 -15  -2    0.74    0.07 
   2  15  -2    0.75    0.09 
   2 -15   2    0.65    0.07 
  -2  15   2    0.64    0.07 
   2 -15   2    0.55    0.08 
  -2 -15   2    0.74    0.08 
   2 -15  -2    0.61    0.09 
   2  15   2    0.74    0.08 
   3  15  -2    1.88    0.13 
  -3 -15  -2    1.61    0.11 
   3 -15  -2    1.87    0.14 
   3  15   2    1.64    0.10 
  -3 -15   2    1.22    0.12 
   0 -16  -2    0.92    0.09 
   0 -16   2    0.74    0.08 
   0  16   2    0.81    0.07 
   0  16  -2    0.60    0.08 
   0  16  -2    0.81    0.08 
  -1  16   2    7.17    0.34 
   1  16  -2    7.28    0.36 
   1 -16   2    7.61    0.37 
   1  16  -2    6.32    0.36 
  -1 -16  -2    7.55    0.36 
  -1 -16   2    7.67    0.38 
   1 -16  -2    7.87    0.39 
   1  16   2    7.70    0.37 
   2  16  -2    2.39    0.13 
  -2 -16  -2    2.41    0.14 
  -2 -16  -2    2.22    0.12 
   2 -16  -2    2.24    0.15 
  -2 -16   2    2.66    0.14 
   2  16   2    2.52    0.14 
   0   0  -3    0.28    0.58 
   0   0   3    0.03    0.02 
   0   0   3   -0.01    0.04 
   0   0  -3    0.15    0.06 
   0   0  -3    0.04    0.02 
   0   0   3   -0.69    0.59 
  -1   0   3   27.29    1.21 
   1   0  -3   25.05    1.18 
   1   0  -3   26.64    2.93 
  -1   0   3   23.85    1.17 
   1   0  -3   27.05    1.22 
  -1   0   3   24.60    2.55 
  -1   0   3   25.58    1.15 
  -2   0   3   51.14    2.36 
   2   0  -3   48.85    2.32 
  -2   0   3   56.65    4.49 
  -2   0   3   53.11    2.27 
   2   0  -3   50.71    2.37 
   2   0  -3   49.07    4.67 
  -2   0   3   52.16    2.30 
  -3   0   3   19.33    0.98 
  -3   0   3   20.54    1.14 
  -3   0   3   21.78    0.99 
   3   0  -3   19.73    1.06 
   3   0  -3   18.47    1.64 
   3   0   3   21.43    0.94 
   3   0  -3   21.23    4.07 
  -3   0   3   18.63    4.98 
  -4   0   3   23.38    1.09 
  -4   0   3   27.47    1.11 
  -4   0  -3   23.20    1.10 
  -4   0  -3   27.89    1.13 
  -4   0  -3   21.08    1.38 
   4   0  -3   22.78    1.07 
   4   0  -3   24.81    1.33 
   5   0  -3   48.07    2.55 
  -5   0   3   49.25    2.56 
   5   0  -3   53.14    2.26 
  -5   0  -3   53.69    2.29 
  -5   0  -3   52.16    2.69 
  -5   0   3   53.20    2.27 
  -5   0  -3   53.16    2.29 
  -6   0  -3   66.99    2.92 
  -6   0  -3   70.23    2.93 
  -6   0   3   67.18    2.91 
  -6   0  -3   66.88    3.28 
   6   0   3   64.04    2.90 
  -6   0   3   65.81    3.13 
   6   0  -3   67.34    2.90 
  -7   0  -3    1.41    0.09 
  -7   0  -3    1.51    0.20 
  -7   0   3    1.32    0.09 
   7   0  -3    1.43    0.08 
   7   0   3    1.33    0.08 
   0  -1   3  122.85    4.93 
   0   1   3  102.92    4.87 
   0   1  -3  115.75    5.65 
   0  -1  -3  108.48    4.91 
   0  -1   3  122.20    4.92 
   0  -1  -3  101.93    5.48 
   0   1  -3  117.46    4.89 
   0   1   3  108.96    4.90 
   0  -1  -3  114.39    4.87 
   0  -1   3  123.39    4.88 
   0   1   3  101.71    5.56 
  -1   1   3   50.35    3.71 
   1   1  -3   53.87    2.38 
  -1   1   3   49.98    2.33 
  -1   1   3   53.06    2.36 
   1  -1   3   51.06    2.71 
   1   1  -3   58.45    3.87 
  -1   1   3   53.78    2.31 
   1   1  -3   48.47    2.34 
   1  -1   3   57.62    2.29 
  -1  -1   3   51.62    2.24 
   1  -1  -3   46.62    2.26 
   1  -1  -3   53.84    4.03 
  -1   1  -3   50.77    2.23 
   1  -1  -3   54.75    2.32 
  -1  -1   3   53.33    2.32 
  -1  -1   3   49.01    2.27 
  -1   1  -3   53.26    2.57 
   2  -1   3   25.74    1.60 
  -2   1   3   24.78    1.24 
  -2   1   3   25.53    1.16 
  -2   1   3   26.34    1.18 
   2   1  -3   23.58    1.25 
   2  -1   3   26.00    1.12 
   2   1  -3   25.68    1.27 
  -2   1   3   22.06    3.12 
   2  -1   3   25.50    1.11 
   2   1  -3   23.05    3.12 
  -2  -1   3   26.93    1.20 
  -2  -1   3   29.95    3.52 
  -2   1  -3   29.78    2.25 
   2  -1  -3   26.40    3.30 
   2  -1  -3   24.32    1.30 
   2   1   3   26.82    1.14 
  -2  -1   3   25.42    1.22 
  -2  -1   3   26.61    1.30 
   2  -1  -3   24.72    1.26 
  -2   1  -3   27.30    1.15 
  -3   1   3    9.71    0.59 
   3  -1   3    8.15    1.92 
  -3   1   3    7.99    0.48 
  -3   1   3    8.85    0.65 
   3  -1   3    8.08    0.45 
  -3   1   3    6.82    4.45 
   3   1  -3    8.43    4.12 
   3   1  -3    9.17    3.89 
   3  -1   3    8.63    1.49 
   3   1  -3    8.41    0.55 
  -3  -1   3    8.27    0.47 
   3  -1  -3    8.12    0.72 
   3  -1  -3    3.73    3.94 
  -3   1  -3    8.31    0.41 
  -3  -1   3    8.64    0.47 
   3   1   3    7.97    0.42 
  -3  -1   3    8.43    0.66 
  -3  -1   3    8.86    0.68 
   3  -1  -3    7.81    0.52 
   4   1  -3    0.44    0.21 
  -4   1   3    0.23    0.05 
  -4  -1  -3    0.45    0.07 
  -4  -1  -3    0.28    0.14 
  -4  -1  -3    0.32    0.06 
  -4   1   3    0.35    0.08 
   4   1  -3    0.28    0.04 
  -4   1   3    0.28    0.14 
  -4   1  -3    0.33    0.14 
   4  -1  -3    0.28    0.17 
  -4   1  -3    0.29    0.06 
  -4   1  -3    0.32    0.06 
  -4  -1   3    0.32    0.07 
   5   1  -3   10.55    0.48 
  -5  -1  -3   10.33    0.80 
  -5  -1  -3   10.33    0.51 
  -5  -1  -3   11.05    0.51 
  -5   1   3    9.50    0.73 
   5   1  -3   10.24    0.82 
  -5   1   3    9.79    0.49 
  -5   1  -3   10.14    0.82 
   5  -1  -3   11.08    0.49 
  -5  -1   3   10.30    0.73 
  -5   1  -3   10.97    0.52 
  -5  -1   3   10.72    0.50 
  -5   1  -3   10.90    0.51 
   5  -1  -3    8.58    0.76 
  -6  -1  -3   20.88    0.94 
   6  -1   3   19.38    0.91 
  -6  -1  -3   21.00    0.94 
  -6  -1  -3   21.51    1.25 
  -6   1   3   20.46    1.15 
  -6   1   3   19.89    0.92 
   6   1  -3   20.97    0.92 
  -6   1  -3   19.88    1.25 
  -6   1  -3   21.34    0.94 
  -6   1  -3   20.44    0.93 
  -6  -1   3   21.14    1.12 
   6   1   3   19.39    0.91 
  -6  -1   3   20.25    0.92 
   6  -1  -3   21.50    0.92 
  -7   1   3    3.21    0.17 
  -7  -1  -3    3.68    0.18 
   7  -1   3    3.35    0.17 
   7   1  -3    3.69    0.17 
  -7  -1  -3    3.73    0.31 
  -7  -1  -3    3.19    0.17 
   7   1   3    3.47    0.17 
  -7  -1   3    3.37    0.19 
  -7   1  -3    3.89    0.33 
  -7   1  -3    3.71    0.19 
   7  -1  -3    3.81    0.18 
   0  -2   3  238.74    9.82 
   0  -2   3  232.35   10.79 
   0  -2  -3  225.61    9.81 
   0   2  -3  217.25    9.83 
   0   2  -3  222.26    9.80 
   0   2   3  224.48    9.80 
   0   2   3  225.57   10.69 
   0   2  -3  235.32   10.66 
   1   2  -3   76.04    4.85 
  -1   2   3   78.97    3.61 
   1  -2   3   87.02    4.35 
  -1  -2  -3   85.89    4.04 
  -1   2   3   84.74    3.64 
  -1  -2  -3   85.56    3.57 
   1   2  -3   75.38    5.21 
   1   2  -3   80.03    3.63 
  -1   2   3   83.41    3.59 
   1   2   3   81.24    3.58 
   1   2   3   84.81    3.59 
  -1   2  -3   88.98    4.27 
   1  -2  -3   79.54    3.63 
  -1  -2   3   85.38    3.70 
  -1   2  -3   83.02    3.62 
   1   2   3   88.32    3.61 
   1   2   3   84.33    4.12 
   1  -2  -3   85.14    4.94 
   1  -2  -3   83.75    3.69 
  -1  -2   3   85.75    3.62 
  -1  -2   3   75.58    3.64 
  -1  -2   3   80.21    3.68 
  -2  -2  -3  110.35    4.55 
  -2   2   3   99.61    6.89 
   2  -2   3  104.21    4.57 
  -2   2   3  108.92    4.60 
   2   2  -3  104.15    7.12 
   2  -2   3  107.02    4.60 
   2   2  -3  102.18    4.67 
   2   2  -3   98.33    6.67 
  -2   2   3  105.70    4.68 
  -2  -2  -3  105.00    4.56 
  -2   2   3  101.84    4.62 
   2  -2   3  113.90    5.39 
  -2  -2   3  104.46    4.70 
  -2  -2   3   99.80    4.58 
   2   2   3  112.03    4.77 
   2   2   3  109.54    4.84 
   2  -2  -3  103.23    4.63 
   2   2   3  102.15    4.54 
   2  -2  -3  103.24    4.72 
  -2   2  -3  112.24    4.57 
  -2  -2   3  100.21    4.67 
   2  -2  -3  104.35    6.59 
  -2   2  -3  104.82    5.56 
  -2  -2   3  108.16    4.62 
   3   2  -3   62.55    3.02 
  -3   2   3   68.20    2.93 
  -3   2   3   67.24    7.84 
   3   2  -3   46.29    7.12 
   3  -2   3   64.81    4.40 
   3  -2   3   65.02    2.91 
  -3   2   3   68.98    2.92 
  -3   2   3   65.08    3.06 
   3   2   3   60.49    2.75 
  -3  -2   3   58.12    2.79 
  -3  -2   3   59.28    3.03 
  -3   2  -3   54.02    5.02 
   3  -2  -3   61.07    2.87 
  -3  -2   3   62.80    2.99 
   3  -2  -3   51.43    6.12 
   3  -2  -3   65.44    3.03 
  -3  -2   3   70.70    2.82 
  -3   2  -3   68.51    2.77 
  -4  -2  -3   20.15    0.89 
  -4   2   3   22.01    0.93 
  -4   2   3   18.20    0.88 
  -4  -2  -3   19.43    1.18 
   4   2  -3   19.59    1.15 
  -4   2   3   16.26    1.13 
   4   2  -3   19.38    0.86 
  -4  -2  -3   20.24    0.89 
  -4   2   3   19.50    0.90 
  -4   2  -3   17.30    1.17 
  -4  -2   3   19.87    0.85 
  -4  -2   3   18.42    1.08 
  -4   2  -3   18.58    0.85 
   4  -2  -3   18.68    1.04 
  -4   2  -3   19.53    0.87 
   4  -2  -3   18.84    0.84 
  -5  -2  -3   14.47    0.68 
   5   2  -3   14.63    0.65 
  -5   2   3   14.13    0.66 
  -5  -2  -3   14.99    1.00 
  -5   2   3   13.12    0.94 
   5   2  -3   14.21    1.03 
  -5  -2  -3   15.29    0.69 
   5  -2  -3   15.13    0.67 
  -5  -2   3   14.42    0.90 
  -5   2  -3   14.28    1.05 
  -5   2  -3   14.63    0.68 
  -5  -2   3   14.69    0.68 
  -5   2  -3   14.90    0.70 
   5  -2  -3   14.04    0.94 
   6  -2   3    9.96    0.47 
  -6  -2  -3   10.20    0.49 
  -6   2   3    9.29    0.47 
  -6  -2  -3   10.70    0.49 
  -6   2   3    9.54    0.68 
  -6  -2  -3   11.07    0.76 
   6   2  -3   10.31    0.47 
  -6   2  -3   10.37    0.80 
   6  -2  -3   10.09    0.48 
  -6  -2   3   10.36    0.49 
  -6  -2   3   10.88    0.72 
   6   2   3    9.73    0.47 
  -6   2  -3   10.67    0.50 
   7   2  -3   20.76    0.91 
  -7  -2  -3   22.41    1.08 
  -7  -2  -3   20.81    0.92 
   7  -2   3   21.09    0.91 
  -7  -2  -3   18.65    0.91 
  -7   2  -3   22.28    1.10 
  -7  -2   3   19.92    0.92 
  -7   2  -3   20.09    0.91 
   7  -2  -3   20.45    0.90 
   7   2   3   20.35    0.90 
   0  -3   3  156.70    6.85 
   0   3   3  139.52    6.84 
   0   3   3  163.70    8.02 
   0  -3  -3  168.01    6.82 
   0  -3   3  158.76    6.82 
   0   3  -3  152.89    6.88 
   0   3   3  166.98    6.86 
   0  -3   3  148.82    6.86 
   0  -3   3  163.87    8.17 
   0  -3  -3  159.16    6.87 
   0   3  -3  163.92    7.90 
   0   3   3  154.57    6.82 
   0  -3  -3  167.36    6.81 
   0   3  -3  157.39    6.86 
   1  -3   3   47.94    2.05 
  -1   3   3   46.80    3.80 
  -1   3   3   45.19    2.03 
  -1   3   3   43.70    2.05 
   1   3  -3   48.34    3.63 
   1   3  -3   44.29    3.97 
  -1   3   3   44.36    2.08 
   1   3  -3   46.44    2.12 
  -1  -3  -3   50.61    3.17 
   1  -3   3   43.60    3.09 
  -1  -3  -3   46.68    2.03 
   1  -3  -3   42.32    3.25 
  -1   3  -3   47.62    3.02 
  -1  -3   3   48.01    2.10 
  -1   3  -3   44.26    1.99 
   1   3   3   48.36    2.01 
  -1   3  -3   44.73    2.02 
  -1  -3   3   44.01    1.99 
  -1  -3   3   45.06    2.07 
   1  -3  -3   45.03    2.01 
   1   3   3   42.76    1.97 
   1   3   3   48.81    2.95 
  -1  -3   3   44.81    2.03 
   1  -3  -3   46.28    2.08 
  -1   3  -3   43.66    1.96 
  -2   3   3   30.11    1.43 
   2   3  -3   28.16    3.61 
  -2   3   3   31.14    1.41 
   2   3  -3   28.98    4.18 
   2   3  -3   28.24    1.48 
   2  -3   3   31.10    2.94 
   2  -3   3   32.24    1.44 
  -2  -3  -3   30.54    1.40 
  -2   3   3   31.95    1.50 
  -2   3   3   38.45    4.56 
  -2  -3  -3   31.91    1.39 
  -2  -3   3   30.36    1.50 
   2   3   3   28.39    1.31 
   2  -3  -3   30.60    1.50 
   2   3   3   28.34    3.05 
   2   3   3   29.27    2.28 
   2  -3  -3   30.13    1.39 
  -2  -3   3   30.29    1.39 
   2  -3  -3   30.43    3.56 
  -2  -3   3   29.95    1.36 
  -2  -3   3   29.17    1.49 
  -3   3   3   33.19    1.71 
   3   3  -3   29.36    6.56 
  -3  -3  -3   32.90    1.50 
   3   3  -3   32.00    1.68 
  -3   3   3   31.08   11.24 
  -3   3   3   36.55    1.59 
   3   3  -3   33.84    6.69 
  -3  -3  -3   33.05    1.49 
  -3   3   3   37.91    1.63 
   3  -3   3   32.08    1.62 
   3   3   3   30.38    3.08 
   3  -3  -3   26.61    4.75 
   3  -3  -3   35.35    1.90 
  -3  -3   3   36.41    1.55 
  -3  -3   3   32.29    1.79 
   3   3   3   36.53    3.09 
   3  -3  -3   32.14    1.58 
  -3   3  -3   30.42    1.62 
  -3  -3   3   31.23    1.72 
  -4  -3  -3   12.03    0.83 
  -4  -3  -3   11.91    0.57 
  -4   3   3   12.57    0.61 
  -4   3   3   12.68    0.66 
   4   3  -3   11.32    0.83 
   4   3  -3   11.71    0.55 
  -4  -3  -3   11.97    0.58 
  -4  -3   3   11.85    0.76 
  -4   3  -3   10.84    0.86 
  -4  -3   3   11.73    0.55 
  -4   3  -3   11.73    0.57 
   4  -3  -3   11.94    0.54 
   4  -3  -3   12.28    0.74 
  -5   3   3   16.80    0.80 
   5  -3   3   16.61    0.79 
  -5  -3  -3   18.99    0.83 
   5   3  -3   16.53    1.18 
  -5  -3  -3   18.62    0.82 
  -5   3   3   15.91    1.10 
   5   3  -3   18.27    0.79 
  -5  -3  -3   18.62    1.14 
  -5  -3   3   17.62    0.81 
   5  -3  -3   16.05    1.03 
   5  -3  -3   18.40    0.80 
  -5   3  -3   18.57    0.83 
  -5  -3   3   18.10    1.03 
  -5   3  -3   16.49    1.18 
  -6  -3  -3    1.46    0.11 
  -6  -3  -3    1.61    0.26 
   6   3  -3    1.48    0.09 
  -6   3   3    1.26    0.23 
   6  -3   3    1.37    0.09 
  -6  -3  -3    1.42    0.11 
   6   3   3    1.36    0.09 
  -6   3  -3    1.27    0.27 
   6  -3  -3    1.38    0.09 
  -6   3  -3    1.38    0.11 
  -6  -3   3    1.41    0.10 
  -7  -3  -3    1.02    0.07 
   7  -3   3    1.00    0.06 
   7   3  -3    1.04    0.06 
  -7  -3  -3    1.04    0.07 
  -7  -3  -3    1.07    0.15 
  -7   3  -3    1.01    0.16 
  -7  -3   3    0.92    0.07 
  -7   3  -3    1.06    0.08 
   7  -3  -3    1.01    0.06 
   7   3   3    0.94    0.06 
   0  -4   3    7.47    1.75 
   0  -4  -3    7.71    0.37 
   0   4  -3    6.98    0.41 
   0  -4  -3    6.96    0.35 
   0  -4  -3    6.89    1.32 
   0  -4   3    7.37    0.37 
   0   4   3    6.78    0.40 
   0   4  -3    6.79    0.44 
   0  -4   3    7.17    0.43 
   0   4  -3    7.57    1.58 
   0   4   3    8.81    0.38 
   0   4   3    7.65    0.41 
   0  -4   3    7.60    0.40 
   0   4   3   13.70    2.06 
   1  -4   3    5.91    0.37 
  -1  -4  -3    6.10    0.35 
  -1  -4  -3    6.08    1.45 
  -1   4   3    5.71    0.34 
   1  -4   3    5.54    0.34 
   1  -4   3    6.12    0.30 
   1   4  -3    6.06    0.38 
  -1   4   3    5.67    0.37 
   1   4  -3    4.60    1.74 
  -1   4   3    6.02    0.32 
   1  -4   3    4.32    1.46 
  -1   4   3    4.96    2.08 
   1   4   3    6.31    0.36 
  -1  -4   3    5.90    0.39 
  -1   4  -3    4.35    1.25 
   1  -4  -3    5.89    0.42 
   1  -4  -3    5.04    1.46 
  -1  -4   3    6.45    0.36 
   1  -4  -3    5.78    0.32 
  -1   4  -3    5.87    0.32 
  -1   4  -3    5.08    0.36 
   1   4   3    5.55    1.46 
  -1  -4   3    5.90    0.32 
   2  -4   3    8.33    0.53 
   2   4  -3    7.49    0.51 
   2   4  -3    8.41    3.99 
   2   4  -3    5.28    3.03 
  -2   4   3    8.60    0.45 
   2  -4   3    8.11    0.46 
   2  -4   3    8.77    2.12 
  -2  -4  -3    7.96    0.44 
  -2   4   3    8.23    0.54 
  -2  -4   3    8.17    0.47 
   2  -4  -3    3.00    2.43 
   2   4   3    5.09    1.64 
  -2   4  -3    3.39    2.38 
  -2   4  -3    8.72    0.49 
   2  -4  -3    8.10    0.45 
  -2  -4   3    7.49    0.55 
  -2  -4   3    7.52    0.65 
   2   4   3    7.61    0.40 
   2  -4  -3    7.69    0.62 
  -2  -4   3    8.12    0.44 
  -3  -4  -3   39.79    1.74 
  -3  -4  -3   39.05    1.98 
  -3   4   3   44.45    1.83 
  -3  -4  -3   39.25    1.81 
   3  -4   3   33.47    2.09 
  -3   4   3   42.90    8.91 
   3   4  -3   37.16    1.93 
  -3   4   3   39.53    2.01 
   3   4  -3   30.72    7.04 
  -3   4  -3   44.69    2.10 
   3   4   3   48.28    4.21 
   3  -4  -3   41.20    2.31 
   3  -4  -3   32.49    5.95 
  -3  -4   3   39.78    1.91 
   4   4  -3   33.33    1.51 
  -4   4   3   32.55    1.55 
   4   4  -3   36.75    1.87 
  -4  -4  -3   33.75    1.54 
  -4   4   3   35.99    1.59 
  -4  -4  -3   34.89    1.55 
  -4  -4  -3   35.78    1.85 
   4  -4  -3   35.44    1.66 
  -4   4  -3   32.88    1.49 
  -4  -4   3   33.73    1.70 
  -4   4  -3   28.82    1.83 
   4  -4  -3   33.54    1.45 
  -4  -4   3   33.93    1.46 
   5   4  -3  112.36    5.65 
  -5   4   3  113.50    5.68 
  -5  -4  -3  128.78    5.32 
   5  -4   3  120.05    5.28 
  -5  -4  -3  124.41    5.30 
  -5  -4  -3  133.12    5.69 
   5   4  -3  123.33    5.28 
  -5   4  -3  115.74    5.80 
  -5   4  -3  128.05    5.34 
  -5  -4   3  125.69    5.32 
  -5  -4   3  123.31    5.56 
   5  -4  -3  125.67    5.31 
   5  -4  -3  118.33    5.52 
   6   4  -3    1.50    0.09 
  -6  -4  -3    1.42    0.11 
  -6  -4  -3    1.47    0.23 
   6  -4   3    1.39    0.09 
  -6  -4  -3    1.57    0.12 
  -6   4   3    1.29    0.32 
   6  -4  -3    1.36    0.10 
  -6  -4   3    1.73    0.11 
  -6   4  -3    1.47    0.12 
   6   4   3    1.51    0.11 
  -6   4  -3    1.48    0.28 
  -7  -4  -3    4.53    0.23 
   7  -4   3    4.35    0.21 
   7   4  -3    5.07    0.21 
  -7  -4  -3    4.88    0.23 
  -7  -4  -3    4.46    0.32 
  -7   4  -3    4.26    0.21 
  -7   4  -3    4.20    0.38 
   7   4   3    4.16    0.20 
   7  -4  -3    4.78    0.21 
  -7  -4   3    4.55    0.22 
   0   5   3    2.19    1.95 
   0  -5   3    0.62    0.10 
   0  -5  -3    0.71    0.17 
   0   5  -3    0.25    0.16 
   0   5   3    0.71    0.09 
   0  -5   3    0.56    1.90 
   0   5  -3    0.54    0.11 
   0   5   3    0.66    0.11 
   0   5   3    0.50    0.13 
   0  -5  -3    3.96    1.45 
   0  -5  -3    0.49    0.07 
   0   5  -3    1.47    1.69 
   0  -5  -3    0.66    0.08 
   0  -5   3    0.46    0.15 
  -1   5   3    6.49    2.58 
  -1  -5  -3    5.09    1.95 
  -1   5   3    5.09    0.38 
   1  -5   3    5.17    0.27 
   1   5  -3    5.52    0.49 
   1   5  -3    6.70    2.11 
   1  -5   3    3.98    2.20 
   1   5  -3    4.90    0.36 
   1  -5   3    4.89    0.30 
  -1   5   3    5.35    0.33 
  -1  -5  -3    5.26    0.37 
   1  -5   3    5.01    0.39 
   1   5   3    4.32    0.48 
   1  -5  -3    5.37    0.45 
   1   5   3    5.35    0.30 
  -1  -5   3    4.98    0.30 
  -1   5  -3    5.49    0.32 
  -1  -5   3    5.02    0.39 
  -1   5  -3    4.98    1.97 
   1  -5  -3    3.42    1.90 
   1  -5  -3    5.51    0.30 
   1   5   3    6.32    1.92 
  -1  -5   3    5.35    0.34 
  -1  -5   3    9.71    3.22 
  -1   5  -3    5.41    0.40 
   1   5   3    5.37    0.38 
  -2  -5  -3  126.49    8.43 
  -2   5   3  140.37    6.14 
  -2  -5  -3  141.74    6.14 
   2  -5   3  140.97    8.63 
  -2   5   3  149.29   10.62 
   2   5  -3  140.76   10.74 
  -2   5   3  146.70    6.17 
   2   5  -3  137.00    6.24 
   2  -5   3  139.99    6.14 
   2   5  -3  145.95    9.32 
  -2  -5   3  146.48    6.42 
   2   5   3  150.54    8.13 
  -2   5  -3  134.53    9.12 
  -2  -5   3  145.41    6.28 
  -2  -5   3  137.37    6.31 
  -2   5  -3  147.55    6.27 
   2   5   3  134.37    6.26 
  -2  -5   3  135.67    6.21 
   2  -5  -3  141.45    6.23 
   2  -5  -3  147.51    8.95 
   2  -5  -3  150.18    6.43 
  -3  -5  -3   22.42    1.30 
  -3   5   3   22.38    1.08 
  -3   5   3   25.30    1.17 
  -3  -5  -3   23.02    1.06 
  -3  -5  -3   26.44    1.11 
   3   5  -3   23.19    1.04 
   3   5  -3   23.15    1.30 
   3  -5  -3   23.02    1.16 
   3  -5  -3   21.87    1.07 
   3   5   3   19.05    7.26 
  -3   5  -3   23.16    1.31 
  -3  -5   3   24.06    1.05 
  -3   5  -3   23.09    1.06 
  -3   5  -3   24.11    1.07 
  -3  -5   3   24.60    1.15 
  -4  -5  -3   25.95    1.06 
   4   5  -3   19.57    1.30 
   4  -5   3   20.62    0.99 
   4   5  -3   22.19    0.98 
  -4  -5  -3   23.93    1.38 
  -4   5   3   21.10    1.02 
  -4  -5  -3   21.66    1.02 
  -4   5   3   23.89    1.07 
   4  -5   3   20.42    1.01 
   4  -5  -3   21.22    0.98 
   4  -5  -3   21.66    1.14 
  -4  -5   3   21.61    0.98 
  -4  -5   3   22.11    1.20 
  -4   5  -3   21.33    1.00 
  -5  -5  -3   21.35    0.94 
   5  -5   3   19.98    0.91 
  -5  -5  -3   21.03    0.93 
  -5   5   3   18.00    1.23 
   5   5  -3   20.47    0.90 
  -5  -5  -3   22.33    1.24 
   5   5  -3   17.32    1.32 
  -5   5  -3   20.40    0.94 
   5  -5  -3   20.46    0.90 
   5   5   3   19.31    0.89 
  -5  -5   3   20.06    1.12 
   5  -5  -3   20.36    1.11 
  -5  -5   3   20.99    0.91 
  -5   5  -3   18.80    1.31 
   6  -5   3    4.29    0.24 
  -6   5   3    5.02    0.55 
  -6  -5  -3    4.60    0.24 
  -6  -5  -3    4.83    0.42 
   6   5  -3    4.61    0.23 
  -6  -5  -3    4.65    0.25 
   6   5   3    4.37    0.22 
  -6  -5   3    4.40    0.24 
  -6  -5   3    4.37    0.23 
   6  -5  -3    4.50    0.22 
  -6   5  -3    4.16    0.46 
  -6   5  -3    4.18    0.24 
  -7  -5  -3    1.79    0.10 
  -7  -5  -3    1.72    0.10 
   7  -5   3    1.79    0.09 
  -7  -5  -3    1.76    0.17 
   7   5  -3    1.80    0.09 
  -7  -5   3    1.79    0.10 
  -7   5  -3    1.86    0.19 
   7  -5  -3    1.82    0.09 
   0   6   3   57.29    2.56 
   0  -6   3   58.37    2.60 
   0  -6   3   56.31    2.54 
   0  -6  -3   57.42    2.66 
   0   6   3   59.18    5.24 
   0  -6  -3   56.28    5.00 
   0   6   3   60.29    2.63 
   0   6  -3   62.00    5.14 
   0   6  -3   56.58    2.68 
   0  -6  -3   55.25    2.53 
   0  -6   3   53.81    2.63 
   0   6   3   54.79    2.59 
   0   6  -3   65.24    2.74 
   0  -6   3   56.26    5.69 
   1  -6   3  142.30    6.45 
  -1   6   3  150.81    6.48 
  -1   6   3  146.43    6.44 
  -1   6   3  144.44    9.94 
  -1  -6  -3  150.69    6.37 
   1  -6   3  155.83    6.41 
  -1  -6  -3  130.81    6.37 
   1  -6   3  160.15    6.54 
   1  -6   3  146.40    9.15 
  -1  -6  -3  149.14    6.50 
  -1   6   3  153.86    6.52 
   1   6  -3  147.64    9.23 
   1   6  -3  145.82    6.54 
  -1  -6  -3  140.13    8.91 
  -1   6  -3  138.39    9.10 
  -1   6  -3  151.02    6.76 
  -1  -6   3  154.32   10.73 
  -1  -6   3  144.53    6.74 
   1  -6  -3  158.97    6.67 
   1   6   3  160.36    6.75 
   1   6   3  157.04    9.08 
   1   6   3  154.44    6.72 
  -1  -6   3  157.14    6.72 
   1  -6  -3  143.71    9.22 
  -1   6  -3  151.50    6.70 
  -1  -6   3  160.28    6.67 
   1  -6  -3  150.58    6.81 
  -2   6   3   13.85    0.70 
  -2  -6  -3   14.76    4.42 
  -2   6   3   13.94    7.26 
   2   6  -3   16.86    4.85 
   2  -6   3   11.82    0.89 
   2   6  -3    6.61    7.02 
  -2   6   3   12.03    0.83 
   2  -6   3   13.27    0.68 
  -2   6   3   12.54    0.67 
   2   6  -3   11.98    0.77 
  -2   6  -3   14.43    0.86 
  -2  -6   3   11.68    1.10 
   2  -6  -3   19.98    4.38 
  -2  -6   3   12.27    0.69 
   2  -6  -3   12.89    1.12 
  -2  -6   3   11.18    0.84 
  -2  -6   3   13.24    0.72 
   2   6   3    7.89    3.53 
   2  -6  -3   14.45    0.69 
  -3  -6  -3   51.17    2.25 
   3   6  -3   50.79    2.51 
   3   6  -3   51.31    2.22 
  -3   6   3   54.10    2.37 
   3  -6   3   48.05    2.23 
  -3  -6  -3   52.15    2.24 
  -3   6   3   52.92    2.27 
  -3  -6  -3   55.44    2.54 
   3  -6   3   48.02    2.25 
   3  -6   3   48.54    2.39 
   3  -6  -3   50.55    2.24 
   3  -6  -3   51.41    2.37 
  -3  -6   3   52.81    2.26 
  -3  -6   3   50.22    2.51 
  -3  -6   3   53.98    2.36 
  -3  -6   3   52.29    2.25 
  -3   6  -3   51.51    2.27 
  -3   6  -3   51.16    2.28 
   3  -6  -3   49.03    2.31 
   4   6  -3   66.91    2.84 
  -4  -6  -3   69.10    2.88 
   4  -6   3   59.01    2.88 
  -4  -6  -3   63.33    2.84 
  -4   6   3   60.10    2.95 
  -4  -6  -3   63.69    2.90 
  -4  -6  -3   72.25    3.22 
  -4  -6  -3   66.58    2.87 
  -4   6   3   69.82    2.93 
  -4  -6   3   67.76    2.84 
  -4   6  -3   65.80    2.87 
   4  -6  -3   63.06    2.83 
   4  -6  -3   60.35    2.92 
   4  -6  -3   66.56    3.01 
  -4  -6   3   67.28    3.10 
   5   6  -3   13.14    1.13 
  -5   6   3   12.59    0.96 
   5   6  -3   13.89    0.66 
   5  -6   3   14.61    0.64 
  -5  -6  -3   14.37    0.73 
  -5  -6   3   13.24    0.81 
  -5   6  -3   13.01    1.31 
   5   6   3   13.72    0.60 
   5  -6  -3   13.36    0.81 
   5  -6  -3   13.66    0.64 
   6   6  -3    6.51    0.30 
  -6  -6  -3    6.42    0.32 
  -6   6   3    5.84    0.47 
  -6  -6  -3    6.71    0.33 
  -6  -6  -3    6.81    0.50 
   6  -6   3    6.37    0.31 
   6   6   3    6.22    0.29 
   6  -6  -3    6.26    0.30 
  -6  -6   3    6.60    0.32 
  -6   6  -3    6.16    0.56 
  -6   6  -3    6.03    0.31 
   0  -7   3    8.41    0.45 
   0   7  -3    8.40    0.53 
   0  -7  -3   10.80    3.49 
   0   7   3    6.02    4.56 
   0  -7   3    8.51    0.50 
   0  -7  -3    7.50    0.44 
   0  -7  -3    7.95    0.70 
   0   7  -3    6.17    3.41 
   0  -7  -3    9.09    0.46 
   0   7  -3    8.32    0.69 
   0   7   3    8.23    0.60 
   0   7   3    7.99    0.50 
   0  -7   3    1.65    4.17 
   0  -7   3    8.19    0.62 
   1   7  -3   26.36    1.53 
   1   7  -3   27.45    1.38 
  -1   7   3   25.46    1.44 
  -1   7   3   27.83    1.41 
   1  -7   3   17.80    5.40 
   1  -7   3   24.55    1.28 
   1   7  -3   32.10    4.96 
  -1   7   3   27.25    1.29 
  -1  -7  -3   31.56    1.71 
  -1  -7  -3    9.22    4.30 
   1  -7   3   28.06    1.25 
  -1   7   3   40.02    6.49 
   1  -7   3   28.82    1.48 
  -1  -7  -3   25.31    1.25 
  -1  -7  -3   29.15    1.22 
  -1   7  -3   25.76    1.43 
   1   7   3   25.92    1.31 
   1   7   3   26.32    4.82 
  -1  -7   3   28.23    1.30 
  -1   7  -3   25.59    1.27 
  -1  -7   3   29.69    6.21 
   1  -7  -3   29.40    1.24 
  -1   7  -3   30.16    5.28 
   1  -7  -3   22.60    1.45 
  -1  -7   3   26.68    1.24 
  -1  -7   3   26.67    1.38 
   1  -7  -3   27.89    4.80 
   1  -7  -3   24.01    1.20 
   2   7  -3   20.85    1.17 
  -2   7   3   22.62    1.08 
  -2  -7  -3   22.84    1.21 
   2  -7   3   22.00    1.05 
  -2   7   3   21.21    1.30 
  -2   7   3   28.93   18.02 
  -2  -7  -3   25.66    7.15 
   2   7  -3   19.22    0.92 
  -2   7   3   21.05    0.97 
  -2   7   3   19.36    0.99 
   2   7  -3   17.94    8.26 
  -2  -7  -3   20.82    0.95 
  -2  -7  -3   20.91    0.95 
  -2  -7   3   20.72    0.93 
  -2  -7   3   20.52    0.94 
  -2  -7   3   20.63    1.05 
   2  -7  -3   22.10    1.02 
   2  -7  -3   21.03    0.91 
   2  -7  -3   18.91    0.94 
   2   7   3   20.39    1.15 
  -2   7  -3   20.30    0.94 
   2  -7  -3   20.29    1.57 
  -2   7  -3   19.57    0.94 
   3  -7   3   24.36    1.23 
  -3  -7  -3   26.16    1.37 
   3  -7   3   23.39    1.09 
  -3  -7  -3   23.71    1.07 
   3   7  -3   24.38    1.05 
  -3   7   3   24.08    1.11 
  -3  -7  -3   23.41    1.07 
   3  -7   3   23.29    1.07 
  -3   7   3   26.16    1.22 
  -3  -7  -3   24.45    1.08 
   3   7  -3   21.43    1.35 
   3   7  -3   22.04    1.20 
   3  -7  -3   24.46    1.06 
   3  -7  -3   23.68    1.15 
   3  -7  -3   24.48    1.20 
   3   7   3   21.78    1.08 
  -3  -7   3   23.41    1.17 
  -3   7  -3   23.22    1.10 
  -3  -7   3   24.12    1.07 
  -3  -7   3   24.46    1.31 
  -3   7  -3   23.76    1.11 
  -3   7  -3   24.38    1.10 
  -3  -7   3   25.30    1.08 
   4   7  -3   17.02    0.74 
  -4  -7  -3   15.75    0.80 
   4  -7   3   16.82    0.76 
  -4  -7  -3   15.99    0.74 
   4  -7   3   16.19    0.78 
   4   7  -3   14.86    1.11 
  -4  -7  -3   18.03    1.06 
  -4  -7  -3   16.86    0.78 
  -4   7   3   15.75    0.78 
  -4   7   3   17.36    0.82 
  -4  -7  -3   16.59    0.76 
  -4   7  -3   16.45    0.77 
   4  -7  -3   16.83    0.73 
  -4  -7   3   16.94    0.75 
   4   7   3   15.65    0.72 
  -4  -7   3   15.92    0.96 
   4  -7  -3   15.29    0.83 
   4  -7  -3   15.82    0.89 
   5  -7   3    5.94    0.30 
  -5  -7  -3    5.83    0.31 
   5   7  -3    6.24    0.28 
  -5   7   3    4.78    0.53 
  -5  -7  -3    6.10    0.30 
  -5  -7  -3    6.37    0.53 
   5   7  -3    6.02    0.89 
   5  -7  -3    5.72    0.28 
   5   7   3    5.85    0.27 
  -5  -7   3    5.21    0.30 
   5  -7  -3    5.25    0.46 
  -5   7  -3    5.17    0.58 
  -5  -7   3    6.07    0.29 
  -5   7  -3    5.89    0.31 
  -5  -7   3    5.28    0.44 
  -6  -7  -3    0.78    0.16 
   6  -7   3    0.84    0.07 
   6   7  -3    0.86    0.06 
  -6  -7  -3    0.80    0.07 
  -6   7   3    0.71    0.20 
  -6  -7  -3    0.86    0.07 
  -6  -7   3    0.86    0.08 
  -6  -7   3    0.84    0.06 
  -6   7  -3    0.94    0.20 
  -6  -7   3    0.85    0.08 
  -6   7  -3    0.81    0.07 
   6   7   3    0.75    0.05 
   6  -7  -3    0.82    0.06 
   0  -8   3   -3.63    6.62 
   0  -8   3    1.78    0.11 
   0   8   3    1.68    0.10 
   0   8  -3    1.68    0.24 
   0  -8   3    2.12    0.50 
   0  -8  -3    1.51    0.25 
   0   8  -3   -1.84    5.53 
   0  -8  -3    1.70    0.13 
   0   8  -3    1.93    0.16 
   0   8  -3    1.76    0.14 
   0  -8   3    1.79    0.22 
   0  -8  -3    2.15    0.18 
   0  -8   3    1.73    0.12 
   0   8   3   10.13    6.39 
   0  -8   3    1.51    0.18 
   0   8  -3    1.77    0.54 
   0  -8  -3   -9.52    5.82 
  -1   8   3    2.44    0.51 
   1   8  -3    2.34    0.18 
   1   8  -3    2.21    0.12 
  -1  -8  -3    2.40    0.30 
   1  -8   3    2.29    0.13 
   1   8  -3    2.94    1.09 
  -1   8   3    2.21    0.25 
  -1   8   3    8.40    9.74 
  -1  -8  -3    2.31    0.21 
  -1  -8  -3    2.25    0.16 
  -1   8   3    2.24    0.16 
  -1  -8  -3    2.23    0.16 
   1   8  -3    2.07    0.29 
   1   8  -3    0.09    7.05 
   1  -8   3    2.35    0.20 
   1  -8   3    2.26    0.15 
   1  -8  -3    2.23    0.17 
  -1  -8   3    2.22    0.25 
   1   8   3    1.80    0.42 
  -1   8  -3    2.35    0.16 
  -1   8  -3    2.14    0.24 
  -1  -8   3    2.30    0.15 
  -1  -8   3    2.18    0.25 
  -1  -8   3    2.19    0.12 
  -1  -8   3   -1.35    9.76 
  -1   8  -3    2.08    0.16 
   1  -8  -3    2.21    0.15 
   1  -8  -3   -1.50    6.07 
  -1  -8   3    2.12    0.57 
   1  -8  -3    2.20    0.76 
   1  -8  -3    2.64    0.21 
   2   8  -3    4.85    0.47 
  -2   8   3    4.99    0.29 
   2  -8   3    4.71    0.25 
  -2  -8  -3    5.36    0.46 
  -2   8   3    4.68    0.30 
   2   8  -3    4.78    0.23 
   2  -8   3    4.56    0.37 
   2  -8   3    4.81    0.27 
   2  -8   3    5.21    0.31 
  -2   8   3    5.20    0.39 
   2   8  -3    5.14    0.30 
  -2  -8  -3    4.63    0.26 
  -2  -8  -3    4.72    0.26 
   2  -8  -3    5.07    0.27 
   2  -8  -3    5.33    0.35 
  -2  -8   3    4.60    0.26 
  -2  -8   3    5.61    0.52 
   2  -8  -3    4.58    0.30 
  -2  -8   3    4.93    0.38 
  -2   8  -3    4.97    0.30 
   2  -8  -3    4.60    0.24 
  -2   8  -3    4.79    0.28 
  -2   8  -3    4.75    0.27 
  -2  -8   3    5.03    0.26 
  -3  -8  -3    0.66    0.10 
  -3  -8  -3    0.68    0.19 
   3  -8   3    0.69    0.07 
   3  -8   3    0.62    0.09 
   3   8  -3    0.57    0.09 
   3   8  -3    0.94    0.29 
  -3  -8  -3    0.76    0.08 
  -3   8   3    0.76    0.16 
  -3   8   3    0.57    0.15 
  -3  -8  -3    0.77    0.08 
   3   8  -3    0.75    0.06 
   3  -8   3    0.61    0.18 
   3  -8   3    1.00    0.14 
   3  -8  -3    1.08    0.16 
  -3   8  -3    0.94    0.15 
  -3  -8   3    0.83    0.09 
   3  -8  -3    0.80    0.07 
   3   8   3    0.74    0.06 
   3  -8  -3    0.85    0.18 
  -3  -8   3    0.74    0.08 
  -3   8  -3    0.84    0.16 
  -3  -8   3    0.77    0.19 
  -4  -8  -3   37.62    1.61 
  -4  -8  -3   35.40    1.59 
  -4  -8  -3   41.05    1.96 
  -4  -8  -3   35.49    1.65 
   4   8  -3   35.83    1.59 
  -4  -8  -3   37.49    1.62 
   4  -8   3   35.20    1.68 
   4  -8   3   36.09    1.60 
   4   8  -3   35.05    2.00 
   4  -8   3   35.13    1.63 
  -4   8   3   35.01    1.62 
   4  -8  -3   34.83    1.69 
   4  -8  -3   37.06    1.60 
   4   8   3   36.54    1.59 
  -4  -8   3   35.40    1.86 
  -4  -8   3   39.07    1.62 
  -4   8  -3   35.41    1.64 
   4  -8  -3   36.22    1.76 
  -5  -8  -3    1.56    0.11 
  -5  -8  -3    1.76    0.26 
  -5   8   3    1.40    0.27 
  -5  -8  -3    1.73    0.12 
   5   8  -3    1.75    0.10 
   5   8  -3    2.39    0.61 
   5  -8   3    1.60    0.11 
  -5  -8   3    1.58    0.12 
  -5  -8   3    1.21    0.28 
   5   8   3    1.68    0.09 
  -5   8  -3    1.47    0.31 
   5  -8  -3    1.74    0.10 
  -5  -8   3    1.67    0.12 
  -5   8  -3    1.70    0.13 
   6   8  -3    4.62    0.21 
   6  -8   3    4.64    0.22 
  -6  -8  -3    4.57    0.22 
  -6  -8  -3    4.45    0.23 
  -6  -8  -3    4.51    0.35 
  -6   8   3    4.00    0.36 
   6  -8  -3    4.59    0.21 
  -6   8  -3    4.36    0.41 
   6   8   3    4.63    0.21 
  -6  -8   3    4.49    0.23 
  -6   8  -3    4.58    0.22 
   0   9   3    4.84    0.40 
   0  -9   3    4.29    0.33 
   0  -9  -3    4.69    0.32 
   0   9   3    4.78    0.26 
   0  -9   3    4.44    0.23 
   0  -9  -3    4.39    0.45 
   0  -9   3    4.77    0.25 
   0   9   3    4.83    0.23 
   0  -9   3    4.72    0.38 
   0   9  -3    4.45    0.22 
   0  -9  -3    4.77    0.27 
   0   9  -3    4.42    0.40 
   0   9  -3    4.70    0.27 
   1  -9   3    0.62    0.08 
  -1   9   3    0.45    0.09 
  -1   9   3    0.41    0.07 
   1   9  -3    0.28    0.07 
  -1  -9  -3    0.46    0.06 
  -1   9   3    0.53    0.16 
   1  -9   3    0.44    0.05 
  -1  -9  -3    0.41    0.15 
   1  -9   3    0.54    0.12 
   1  -9   3    0.44    0.09 
   1   9  -3    0.43    0.04 
   1   9  -3    0.45    0.17 
   1  -9   3    0.54    0.16 
   1  -9  -3    0.48    0.09 
  -1   9  -3    0.35    0.07 
   1   9   3    0.38    0.06 
  -1  -9   3    0.30    0.12 
  -1  -9   3    0.12    0.17 
  -1   9  -3    0.58    0.09 
  -1  -9   3    0.42    0.05 
  -1   9  -3    0.32    0.06 
  -1  -9   3    0.37    0.06 
  -1   9  -3    0.32    0.14 
   1  -9  -3    0.41    0.06 
   1   9   3    0.43    0.19 
  -1  -9   3    0.40    0.15 
   1  -9  -3    0.10    0.20 
   1   9   3    0.41    0.05 
   1  -9  -3    0.45    0.11 
   2  -9   3   32.72    1.46 
   2   9  -3   32.49    1.44 
  -2  -9  -3   36.05    1.80 
  -2  -9  -3   31.87    1.45 
  -2   9   3   32.00    1.52 
  -2  -9  -3   33.09    1.47 
   2  -9   3   33.43    1.54 
   2   9  -3   34.31    1.77 
  -2   9   3   32.19    1.49 
   2  -9   3   33.62    1.48 
  -2   9   3   34.61    1.65 
   2   9  -3   32.11    1.49 
  -2  -9  -3   32.79    1.48 
   2  -9   3   30.53    1.59 
  -2   9  -3   28.06    1.48 
   2  -9  -3   32.88    1.50 
   2  -9  -3   32.00    1.41 
  -2   9  -3   33.41    1.47 
   2   9   3   33.73    1.76 
   2   9   3   31.58    1.41 
  -2   9  -3   32.80    1.46 
  -2  -9   3   33.82    1.44 
  -2  -9   3   29.56    1.70 
   2  -9  -3   33.09    1.55 
   2  -9  -3   32.99    1.45 
  -2  -9   3   33.75    1.60 
  -3  -9  -3    5.45    0.28 
   3  -9   3    4.74    0.46 
  -3  -9  -3    5.45    0.29 
  -3  -9  -3    5.37    0.29 
   3   9  -3    4.85    0.58 
   3  -9   3    5.21    0.30 
   3  -9   3    5.53    0.37 
  -3   9   3    5.77    0.43 
   3   9  -3    5.34    0.26 
  -3  -9  -3    5.88    0.52 
   3   9  -3    4.71    0.31 
   3  -9   3    5.42    0.27 
  -3   9   3    5.63    0.32 
   3  -9  -3    5.26    0.40 
  -3  -9   3    5.72    0.34 
   3  -9  -3    5.83    0.40 
   3   9   3    5.16    0.26 
  -3  -9   3    5.14    0.28 
  -3  -9   3    5.57    0.28 
  -3   9  -3    5.11    0.30 
  -3  -9   3    4.91    0.46 
   3  -9  -3    5.35    0.26 
   3  -9  -3    5.12    0.34 
  -3   9  -3    5.32    0.31 
  -3  -9   3    5.23    0.28 
   4   9  -3    5.65    0.70 
  -4   9   3    4.84    0.27 
  -4  -9  -3    4.20    0.65 
  -4  -9  -3    5.06    0.30 
   4  -9   3    4.76    0.33 
  -4  -9  -3    5.20    0.25 
   4  -9   3    5.11    0.50 
   4  -9  -3    4.71    0.34 
   4  -9  -3    5.91    0.30 
   4  -9  -3    4.53    0.47 
   4  -9  -3    5.03    0.41 
  -4  -9   3    5.38    0.29 
   4   9   3    5.68    0.27 
  -4  -9   3    4.93    0.45 
  -5  -9  -3   15.20    0.89 
  -5  -9  -3   14.31    0.65 
  -5  -9  -3   13.54    0.63 
  -5   9   3   12.03    0.97 
   5  -9   3   13.88    0.63 
   5   9  -3   14.30    0.62 
  -5  -9   3   13.62    0.64 
  -5   9  -3   12.95    0.96 
   5  -9  -3   14.02    0.62 
   5   9   3   14.41    0.62 
  -5  -9   3   14.59    0.65 
   6   9  -3    4.27    0.20 
  -6  -9  -3    4.03    0.32 
  -6  -9  -3    4.85    0.22 
  -6  -9  -3    4.39    0.22 
   6  -9   3    4.61    0.21 
  -6   9  -3    4.12    0.35 
  -6  -9   3    4.00    0.20 
   6  -9  -3    4.27    0.19 
   6   9   3    4.35    0.19 
   0  10   3    2.78    0.18 
   0 -10   3    2.64    0.17 
   0 -10  -3    2.48    0.34 
   0 -10   3    2.48    0.30 
   0  10   3    2.39    0.33 
   0  10  -3    2.91    0.35 
   0 -10  -3    2.59    0.24 
   0  10  -3    2.51    0.18 
   0 -10  -3    2.74    0.19 
   0 -10   3    2.41    0.29 
   0 -10  -3    2.30    0.16 
   0 -10   3    2.51    0.14 
   0  10  -3    2.54    0.16 
   0 -10   3    2.48    0.18 
   0  10   3    2.02    0.20 
   0  10   3    2.59    0.15 
  -1 -10  -3   32.73    1.69 
   1 -10   3   36.86    1.62 
  -1  10   3   36.45    1.85 
   1  10  -3   37.60    1.60 
  -1 -10  -3   36.88    1.98 
  -1  10   3   33.14    1.68 
   1  10  -3   38.64    1.66 
  -1  10   3   34.67    1.67 
   1 -10   3   39.34    1.74 
   1 -10   3   40.71    1.82 
   1 -10   3   35.52    1.66 
   1 -10   3   37.83    1.64 
   1 -10  -3   40.42    1.97 
   1  10   3   37.50    1.67 
   1 -10  -3   34.24    1.67 
  -1  10  -3   37.16    1.72 
   1 -10  -3   38.02    1.70 
  -1 -10   3   43.15    2.10 
  -1 -10   3   39.82    1.66 
  -1 -10   3   39.00    1.69 
   1  10   3   35.88    1.93 
  -1  10  -3   37.56    1.69 
  -1 -10   3   38.21    1.72 
   1 -10  -3   38.26    1.74 
   1  10   3   38.05    1.70 
  -2 -10  -3   26.18    1.21 
  -2  10   3   28.21    1.40 
  -2 -10  -3   24.57    1.19 
   2 -10   3   26.97    1.18 
   2 -10   3   27.88    1.39 
  -2  10   3   25.55    1.22 
   2  10  -3   26.79    1.17 
   2 -10   3   27.42    1.21 
  -2 -10  -3   26.51    1.52 
   2  10  -3   27.40    1.52 
   2  10  -3   25.79    1.22 
   2 -10   3   25.88    1.28 
   2 -10  -3   25.49    1.17 
   2 -10  -3   25.27    1.27 
  -2  10  -3   27.34    1.19 
   2 -10  -3   25.96    1.12 
   2  10   3   23.28    1.49 
   2  10   3   25.28    1.13 
  -2 -10   3   23.47    1.43 
  -2 -10   3   26.69    1.15 
   2 -10  -3   25.90    1.22 
  -2 -10   3   26.50    1.31 
  -3 -10  -3   20.58    0.95 
   3  10  -3   21.83    0.94 
  -3 -10  -3   22.65    1.30 
   3 -10   3   22.07    0.96 
  -3  10   3   20.12    0.99 
   3  10  -3   19.95    1.30 
   3  10  -3   20.68    1.00 
  -3 -10  -3   21.29    0.97 
   3 -10   3   21.21    1.07 
  -3  10   3   20.40    1.12 
   3 -10   3   21.41    0.99 
  -3 -10  -3   22.02    0.97 
  -3 -10   3   18.26    1.17 
  -3 -10   3   18.81    0.92 
   3 -10  -3   20.69    0.91 
  -3  10  -3   21.71    0.98 
  -3  10  -3   21.17    0.96 
   3 -10  -3   20.92    1.06 
   3 -10  -3   20.91    1.01 
   3  10   3   21.35    0.91 
  -3 -10   3   20.48    0.92 
   4  10  -3    9.60    0.43 
  -4 -10  -3    9.56    0.70 
  -4 -10  -3    9.16    0.43 
   4 -10   3    9.37    0.47 
  -4 -10  -3    9.48    0.46 
   4  10  -3    8.38    0.86 
  -4 -10  -3    9.31    0.44 
   4 -10   3    9.54    0.44 
  -4 -10  -3    9.42    0.49 
   4 -10  -3    9.06    0.58 
  -4  10  -3    8.87    0.45 
  -4 -10   3    8.29    0.62 
   4  10   3    9.36    0.42 
   4 -10  -3    8.96    0.41 
   4 -10  -3    8.99    0.51 
  -4 -10   3    9.37    0.43 
  -5  10   3    3.19    0.35 
   5 -10   3    3.93    0.19 
  -5 -10  -3    3.36    0.19 
  -5 -10  -3    3.50    0.19 
  -5 -10  -3    3.43    0.34 
   5  10  -3    3.72    0.18 
   5  10   3    3.46    0.18 
  -5 -10   3    3.57    0.19 
  -5  10  -3    3.01    0.45 
   5 -10  -3    3.73    0.18 
  -5 -10   3    3.15    0.18 
  -5  10  -3    3.39    0.18 
   0  11  -3   64.60    2.87 
   0  11   3   62.58    3.12 
   0 -11  -3   63.20    2.86 
   0 -11  -3   66.15    2.95 
   0 -11   3   63.64    2.90 
   0 -11   3   66.43    2.85 
   0 -11  -3   66.66    2.91 
   0  11   3   65.80    2.89 
   0  11  -3   66.27    2.90 
   0 -11   3   66.66    2.88 
   0  11  -3   69.48    3.13 
   0 -11   3   66.09    3.06 
   1 -11   3    6.35    0.30 
   1  11  -3    5.82    0.34 
  -1 -11  -3    6.55    0.35 
   1  11  -3    6.15    0.29 
   1 -11   3    6.67    0.50 
  -1  11   3    6.21    0.34 
   1 -11   3    5.65    0.35 
   1 -11   3    6.46    0.33 
  -1 -11  -3    5.92    0.57 
  -1  11   3    6.66    0.54 
   1 -11   3    5.78    0.46 
   1  11  -3    6.07    0.57 
  -1  11   3    5.87    0.37 
  -1 -11   3    6.07    0.29 
   1 -11  -3    5.96    0.33 
   1  11   3    6.55    0.33 
  -1 -11   3    6.10    0.32 
   1  11   3    6.16    0.30 
  -1  11  -3    6.24    0.35 
   1 -11  -3    6.14    0.43 
  -1  11  -3    6.08    0.33 
   1  11   3    6.20    0.61 
  -1 -11   3    6.19    0.48 
  -1  11  -3    6.16    0.49 
  -1 -11   3    6.35    0.35 
   1 -11  -3    6.19    0.37 
  -2 -11  -3   34.16    1.61 
   2  11  -3   36.85    1.59 
   2 -11   3   36.60    1.60 
  -2 -11  -3   36.31    1.98 
   2 -11   3   35.73    1.81 
  -2 -11  -3   38.17    1.64 
   2 -11   3   35.63    1.73 
  -2  11   3   37.85    1.84 
  -2  11   3   37.70    1.65 
   2 -11   3   31.87    1.74 
   2  11  -3   36.75    1.95 
   2  11  -3   36.64    1.65 
   2 -11   3   38.71    1.64 
   2  11   3   36.99    1.59 
   2 -11  -3   35.76    1.57 
  -2 -11   3   35.78    1.61 
   2  11   3   37.04    1.62 
   2 -11  -3   36.40    1.68 
   2  11   3   33.67    1.96 
  -2 -11   3   37.69    1.64 
  -2  11  -3   37.27    1.65 
  -2 -11   3   35.10    1.73 
  -3 -11  -3    1.50    0.27 
  -3  11   3    1.58    0.25 
   3 -11   3    1.19    0.22 
   3 -11   3    1.25    0.27 
  -3 -11  -3    1.54    0.11 
   3  11  -3    1.31    0.14 
  -3  11   3    1.61    0.14 
   3  11  -3    1.86    0.38 
   3 -11   3    1.46    0.10 
   3 -11   3    1.47    0.13 
   3  11  -3    1.45    0.09 
  -3 -11  -3    1.39    0.11 
  -3  11  -3    1.46    0.14 
   3  11   3    1.63    0.10 
   3  11   3    1.55    0.12 
  -3  11  -3    1.37    0.13 
  -3 -11   3    1.53    0.13 
   3 -11  -3    1.52    0.18 
   3 -11  -3    1.66    0.24 
  -3 -11   3    1.28    0.23 
   3 -11  -3    1.51    0.09 
  -4 -11  -3    1.24    0.23 
   4  11  -3    1.35    0.08 
   4 -11   3    1.42    0.09 
  -4 -11  -3    1.30    0.10 
   4 -11   3    1.30    0.12 
   4  11   3    1.27    0.10 
   4 -11  -3    1.24    0.07 
  -4 -11   3    1.24    0.10 
   4 -11  -3    0.96    0.20 
  -4 -11   3    0.94    0.11 
   4 -11  -3    1.52    0.17 
   4  11   3    1.19    0.08 
  -4  11  -3    1.22    0.10 
   5  11  -3    2.74    0.13 
  -5  11   3    2.15    0.27 
  -5 -11  -3    2.58    0.14 
  -5 -11  -3    2.67    0.27 
   5 -11   3    2.70    0.13 
  -5  11  -3    2.39    0.29 
   5  11   3    2.77    0.13 
  -5 -11   3    2.67    0.14 
   0  12  -3   10.77    0.74 
   0 -12   3    9.95    0.48 
   0 -12  -3   10.43    0.55 
   0  12  -3   10.72    0.51 
   0 -12   3   10.71    0.69 
   0  12  -3   10.64    0.54 
   0 -12  -3   10.99    0.55 
   0  12   3   10.09    0.56 
   0  12   3   10.99    0.78 
   0  12   3   10.41    0.53 
   0 -12   3   10.76    0.52 
   0 -12   3   10.19    0.54 
  -1  12   3    5.21    0.50 
   1 -12   3    5.83    0.31 
  -1 -12  -3    5.01    0.53 
  -1  12   3    5.98    0.33 
   1  12  -3    5.08    0.54 
  -1 -12  -3    5.99    0.33 
   1  12  -3    5.73    0.32 
   1 -12   3    4.56    0.56 
   1 -12   3    5.01    0.45 
   1 -12   3    5.73    0.28 
   1 -12   3    5.52    0.33 
  -1  12   3    5.64    0.35 
   1  12  -3    5.50    0.30 
   1 -12  -3    5.56    0.39 
  -1  12  -3    5.65    0.33 
   1 -12  -3    5.47    0.34 
   1  12   3    5.55    0.31 
  -1  12  -3    5.52    0.45 
  -1 -12   3    5.53    0.29 
  -1 -12   3    5.56    0.32 
   1  12   3    4.73    0.57 
  -1  12  -3    5.38    0.30 
   1  12   3    5.37    0.28 
   1 -12  -3    5.48    0.30 
  -1 -12   3    5.77    0.45 
   2  12  -3    1.98    0.36 
  -2  12   3    2.69    0.23 
   2  12  -3    2.58    0.13 
  -2 -12  -3    2.56    0.22 
  -2  12   3    2.31    0.34 
   2 -12   3    2.51    0.16 
   2  12  -3    2.26    0.18 
   2 -12   3    2.01    0.33 
   2 -12   3    2.41    0.36 
   2 -12   3    2.26    0.21 
  -2 -12   3    2.47    0.15 
   2  12   3    2.61    0.20 
  -2 -12   3    2.64    0.28 
   2 -12  -3    2.30    0.23 
  -2 -12   3    2.13    0.21 
   2  12   3    2.18    0.46 
   2  12   3    2.50    0.17 
   2 -12  -3    2.71    0.28 
   3 -12   3   10.39    0.48 
  -3 -12  -3   10.61    0.50 
   3 -12   3   10.65    0.51 
  -3  12   3   11.27    0.52 
  -3 -12  -3   10.20    0.49 
   3  12  -3   10.11    0.84 
  -3  12   3   11.18    0.87 
   3 -12   3   10.43    0.95 
  -3 -12  -3   10.21    0.75 
   3  12  -3   10.04    0.53 
   3  12  -3    9.90    0.47 
  -3  12  -3   10.57    0.51 
   3 -12  -3   10.49    0.65 
   3  12   3   10.79    0.51 
   3 -12  -3   10.60    0.57 
  -3 -12   3   10.31    0.52 
   3  12   3   10.83    0.49 
  -4 -12  -3    0.74    0.10 
   4  12  -3    0.83    0.06 
  -4 -12  -3    0.79    0.21 
   4 -12   3    0.81    0.07 
  -4 -12  -3    0.78    0.07 
   4 -12  -3    0.61    0.10 
  -4  12  -3    0.64    0.07 
   4  12   3    0.66    0.07 
   5 -12   3   20.18    0.82 
   5  12  -3   20.14    0.83 
  -5 -12  -3   15.99    0.94 
  -5  12  -3   17.74    0.99 
   5  12   3   19.47    0.81 
   0 -13   3   20.10    0.90 
   0  13   3   18.76    0.94 
   0 -13   3   20.11    0.93 
   0  13  -3   19.46    0.90 
   0 -13  -3   20.60    0.94 
   0  13  -3   19.45    1.10 
   0  13  -3   19.91    0.93 
   0 -13   3   19.54    1.07 
   0  13   3   18.33    1.16 
   0  13   3   20.64    0.92 
   0 -13   3   18.12    0.85 
  -1  13   3    5.05    0.51 
   1 -13   3    5.81    0.34 
   1 -13   3    5.50    0.27 
   1  13  -3    5.81    0.30 
  -1  13   3    5.63    0.32 
  -1 -13  -3    5.53    0.32 
   1 -13   3    5.68    0.30 
   1  13  -3    5.34    0.54 
   1  13  -3    5.41    0.32 
   1 -13   3    4.95    0.46 
  -1 -13   3    5.46    0.43 
   1  13   3    5.53    0.30 
   1 -13  -3    4.93    0.38 
  -1  13  -3    5.37    0.32 
  -1 -13   3    5.62    0.29 
  -1  13  -3    4.86    0.42 
   1 -13  -3    5.73    0.34 
   1  13   3    6.01    0.63 
  -1 -13   3    5.66    0.32 
  -1  13  -3    5.22    0.29 
  -2 -13  -3    9.31    0.46 
  -2  13   3    8.99    0.63 
   2 -13   3    9.96    0.46 
   2  13  -3    9.83    0.45 
  -2 -13  -3    8.10    0.67 
   2  13  -3    8.72    0.73 
   2 -13   3    9.01    0.42 
  -2  13   3    9.34    0.46 
   2 -13   3    8.10    0.51 
   2 -13   3    8.72    0.63 
   2  13  -3    9.42    0.47 
   2  13   3    9.65    0.44 
   2 -13  -3    9.85    0.51 
  -2  13  -3    9.35    0.49 
  -2 -13   3    9.36    0.44 
   2 -13  -3    8.83    0.56 
   2  13   3    9.44    0.47 
  -2 -13   3    9.97    0.48 
   2  13   3    8.61    0.94 
   3 -13   3    0.68    0.08 
  -3 -13  -3    0.56    0.17 
  -3 -13  -3    0.64    0.10 
   3  13  -3    0.57    0.06 
   3 -13   3    0.63    0.05 
   3  13  -3    0.72    0.07 
  -3  13   3    0.50    0.07 
   3  13  -3    0.49    0.07 
  -3 -13   3    0.70    0.08 
   3  13   3    0.61    0.10 
   3 -13  -3    0.58    0.09 
   3  13   3    0.74    0.06 
   4  13  -3    0.98    0.07 
   4  13  -3    0.74    0.05 
  -4 -13  -3    0.67    0.14 
   4 -13   3    0.97    0.06 
   4 -13  -3    0.71    0.11 
   4  13   3    0.76    0.08 
   4  13   3    0.83    0.06 
  -4 -13   3    0.87    0.07 
  -4  13  -3    0.76    0.18 
   0  14  -3    4.04    0.25 
   0 -14   3    3.97    0.44 
   0 -14   3    4.19    0.23 
   0  14  -3    4.10    0.23 
   0  14  -3    4.39    0.69 
   0 -14   3    4.01    0.26 
   0 -14  -3    3.97    0.25 
   0  14   3    3.98    0.24 
   1 -14   3    3.31    0.19 
   1  14  -3    3.99    0.22 
  -1 -14  -3    4.52    0.25 
   1  14  -3    4.26    0.25 
  -1  14   3    4.40    0.49 
  -1  14   3    4.09    0.24 
   1 -14   3    4.05    0.23 
   1 -14   3    3.48    0.40 
   1  14  -3    3.98    0.49 
   1 -14   3    4.02    0.26 
  -1 -14   3    4.36    0.26 
  -1 -14   3    4.12    0.22 
   1  14   3    4.34    0.25 
   1 -14  -3    4.33    0.27 
   1  14   3    4.09    0.62 
  -1  14  -3    4.22    0.26 
   2  14  -3    4.60    0.25 
   2 -14   3    4.68    0.23 
   2 -14   3    4.71    0.26 
  -2 -14  -3    4.66    0.26 
   2 -14   3    4.62    0.29 
  -2  14   3    5.47    0.33 
   2  14  -3    5.36    0.35 
  -2  14  -3    4.50    0.28 
  -2 -14   3    4.88    0.27 
   2 -14  -3    5.19    0.39 
   2  14   3    4.97    0.26 
   3 -14   3    5.27    0.25 
   3  14  -3    5.54    0.27 
  -3 -14  -3    5.61    0.29 
   3 -14   3    5.46    0.28 
  -3 -14   3    5.35    0.28 
   3  14   3    5.41    0.27 
   3 -14  -3    5.00    0.29 
   4  14  -3    1.99    0.11 
  -4  14  -3    1.55    0.19 
  -4 -14   3    2.20    0.11 
   0  15  -3    0.22    0.04 
   0 -15   3    0.18    0.04 
   0  15  -3    0.23    0.06 
   1  15  -3    9.26    0.48 
  -1  15   3    9.51    0.47 
  -1 -15  -3    9.83    0.47 
   1 -15   3    9.84    0.46 
   1 -15   3    9.50    0.48 
  -1 -15   3   10.51    0.49 
  -1 -15   3    8.50    0.47 
   1 -15  -3   10.37    0.50 
   1  15   3    9.44    0.47 
  -1  15  -3   10.05    0.49 
  -2  15   3    0.54    0.09 
  -2 -15  -3    0.47    0.05 
   2 -15   3    0.44    0.06 
   2  15  -3    0.51    0.07 
   2  15  -3    0.38    0.05 
   2  15   3    0.46    0.06 
   2 -15  -3    0.53    0.07 
  -2 -15   3    0.46    0.07 
   3  15  -3    8.43    0.38 
  -3 -15  -3    8.22    0.39 
   3 -15  -3    6.75    0.42 
  -3 -15   3    8.29    0.37 
   3  15   3    8.13    0.37 
   0 -16  -3   10.12    0.49 
   0  16  -3    9.57    0.49 
   0  16   3    9.84    0.48 
   0 -16   3   11.14    0.50 
   1  16  -3    2.03    0.12 
   1 -16   3    1.96    0.11 
   1  16  -3    2.08    0.13 
  -1 -16  -3    1.95    0.12 
  -1  16   3    2.07    0.12 
   1 -16   3    2.20    0.16 
   1 -16  -3    2.34    0.14 
  -1  16  -3    2.04    0.13 
   1 -16  -3    1.86    0.12 
   1  16   3    2.13    0.13 
  -1 -16   3    2.23    0.16 
   2  16  -3    8.60    0.41 
   2  16   3   12.33    0.55 
  -2 -16   3   11.95    0.55 
   2 -16  -3   11.86    0.56 
   0   0  -4  406.10   19.07 
   0   0   4  441.66   19.21 
  -1   0  -4   40.90    1.79 
   1   0  -4   37.90    1.82 
  -1   0   4   38.26    1.74 
  -1   0  -4   41.30    1.80 
   1   0  -4   38.20    1.87 
  -1   0   4   36.35    3.26 
  -1   0   4   35.79    1.77 
   1   0   4   42.74    1.69 
   1   0  -4   38.94    3.29 
   1   0   4   40.03    1.69 
  -1   0   4   39.77    1.82 
   2   0  -4  108.65    4.82 
  -2   0   4  111.88    4.76 
   2   0  -4  114.53    7.37 
  -2   0   4  102.43    7.20 
   2   0  -4  108.33    4.89 
  -2   0   4  110.14    4.80 
  -2   0   4  107.72    4.87 
  -3   0   4   44.63    2.13 
   3   0  -4   44.71    2.22 
   3   0   4   49.53    2.07 
   3   0  -4   51.36    2.44 
   3   0  -4   34.17    5.69 
  -3   0   4   53.33    7.48 
  -3   0   4   46.00    2.31 
  -3   0   4   48.79    2.16 
   4   0  -4    7.89    0.59 
  -4   0  -4    7.89    0.40 
  -4   0  -4    7.28    0.64 
  -4   0   4    7.76    0.38 
   4   0  -4    7.98    0.37 
  -4   0  -4    7.91    0.39 
  -4   0   4    8.47    0.46 
  -5   0  -4    6.91    0.35 
  -5   0  -4    6.69    0.63 
   5   0  -4    5.58    0.60 
   5   0  -4    6.77    0.33 
  -5   0  -4    7.05    0.36 
  -5   0   4    6.53    0.33 
  -6   0  -4    0.15    0.04 
  -6   0   4    0.04    0.03 
   6   0  -4   -0.29    0.34 
   6   0  -4    0.03    0.03 
  -6   0  -4    0.04    0.03 
  -6   0  -4    0.02    0.09 
  -7   0  -4   27.58    1.33 
   7   0  -4   25.91    1.14 
   7   0   4   25.82    1.14 
  -7   0  -4   25.30    1.15 
  -7   0   4   26.86    1.16 
   0  -1   4  144.01    5.78 
   0  -1  -4  136.02    5.71 
   0   1   4  124.52    5.73 
   0  -1   4  147.59    5.80 
   0   1  -4  135.51    5.73 
   0  -1   4  141.10    5.73 
   0   1   4  125.08    5.76 
   0   1   4  120.90    6.69 
   0   1  -4  140.22    6.88 
   0  -1  -4  124.32    5.77 
   0  -1  -4  112.67    6.48 
   0   1  -4  138.89    6.72 
  -1   1   4   76.50    3.42 
   1   1  -4   68.86    4.90 
   1  -1   4   79.10    3.34 
  -1  -1  -4   80.70    3.43 
  -1   1   4   73.72    3.38 
   1   1  -4   77.75    3.43 
  -1   1   4   75.70    3.35 
  -1   1   4   71.65    5.09 
  -1  -1  -4   75.91    3.45 
   1  -1   4   80.24    3.32 
   1  -1  -4   76.21    3.40 
  -1  -1   4   73.92    3.41 
   1  -1  -4   79.16    3.46 
   1   1   4   70.34    3.32 
   1   1   4   84.03    3.33 
  -1  -1   4   77.65    3.38 
  -1  -1   4   77.91    3.46 
   1  -1  -4   73.18    4.89 
  -1   1  -4   79.41    3.76 
   1   1   4   81.14    3.33 
   2   1  -4  171.99    7.43 
  -2   1   4  171.10   10.03 
   2   1  -4  165.14    9.93 
  -2   1   4  174.26    7.46 
  -2   1   4  159.74    7.38 
  -2   1   4  175.00    7.36 
  -2  -1   4  171.64    7.60 
  -2  -1   4  177.72    7.49 
  -2  -1   4  171.13    7.52 
   2  -1  -4  167.30    9.81 
   2  -1  -4  171.78    7.61 
   2  -1  -4  174.01    7.53 
   3   1  -4   13.85    0.82 
   3   1  -4   10.24    5.89 
  -3   1   4   14.94    0.76 
  -3   1   4   11.10    5.57 
   3   1  -4   11.63    6.01 
  -3   1   4   15.18    1.00 
  -3   1   4   14.65    0.75 
  -3  -1   4   14.51    1.03 
   3  -1  -4   13.02    0.78 
  -3  -1   4   15.25    0.75 
  -3  -1   4   14.95    0.74 
  -3  -1   4   14.56    1.02 
   3  -1  -4   13.78    1.05 
   3  -1  -4   15.66    5.24 
   3   1   4   14.20    0.66 
  -4  -1  -4    0.36    0.06 
   4   1  -4    0.43    0.19 
   4   1  -4    0.41    0.05 
  -4  -1  -4    0.38    0.06 
  -4  -1  -4    0.34    0.15 
  -4   1   4    0.38    0.07 
  -4   1   4    0.39    0.10 
  -4   1   4    0.38    0.06 
   4  -1  -4    0.56    0.05 
  -4   1  -4    0.43    0.07 
  -4   1  -4    0.36    0.06 
  -4  -1   4    0.72    0.12 
   4  -1  -4    0.21    0.15 
  -4  -1   4    0.39    0.06 
  -4   1  -4    0.49    0.19 
  -5  -1  -4    1.38    0.12 
  -5   1   4    1.21    0.25 
   5   1  -4    0.79    0.28 
   5   1  -4    1.29    0.09 
  -5  -1  -4    1.40    0.28 
  -5  -1  -4    1.33    0.11 
  -5   1   4    1.30    0.10 
  -5   1  -4    1.16    0.10 
  -5  -1   4    1.43    0.10 
   5  -1  -4    0.62    0.25 
  -5   1  -4    1.28    0.12 
   5  -1  -4    1.26    0.09 
  -5   1  -4    1.34    0.29 
  -6  -1  -4   17.45    0.80 
  -6  -1  -4   17.06    0.79 
   6   1  -4   16.99    0.77 
  -6  -1  -4   17.53    1.09 
   6  -1  -4   15.65    1.07 
   6  -1  -4   16.67    0.74 
  -6   1  -4   16.68    1.07 
  -6  -1   4   16.37    0.74 
  -6   1  -4   15.87    0.74 
  -6   1  -4   16.78    0.76 
  -7   1   4    2.88    0.16 
  -7  -1  -4    3.45    0.29 
   7   1  -4    3.34    0.16 
  -7  -1  -4    3.39    0.17 
   7  -1   4    3.19    0.16 
  -7   1  -4    3.26    0.17 
   7  -1  -4    3.32    0.16 
  -7   1  -4    3.28    0.29 
  -7  -1   4    3.03    0.17 
   0  -2   4    4.08    0.26 
   0  -2   4    3.83    0.20 
   0  -2  -4    3.71    0.18 
   0  -2   4    4.10    0.24 
   0   2  -4    3.54    0.22 
   0   2   4    4.30    0.25 
   0   2  -4    4.40    1.14 
   0   2   4    3.47    1.23 
   0  -2   4    3.90    0.28 
   0   2   4    3.37    0.20 
   0  -2  -4    4.31    1.01 
   0  -2  -4    3.47    0.25 
   1   2  -4   94.23    4.08 
  -1  -2  -4   95.51    4.46 
   1   2  -4   85.97    5.59 
  -1   2   4   86.49    4.06 
   1  -2   4  100.18    4.03 
   1   2  -4   99.54    6.00 
  -1  -2  -4   92.43    4.01 
  -1   2   4   91.30    4.09 
  -1   2   4   87.10    5.90 
   1  -2   4   89.73    4.93 
  -1  -2   4   85.75    4.09 
  -1   2  -4   86.85    4.03 
  -1  -2   4   96.54    4.13 
   1  -2  -4   97.39    4.12 
  -1  -2   4   93.59    4.03 
   1   2   4   94.02    4.66 
   1   2   4   98.76    4.00 
   1  -2  -4   94.25    4.04 
  -1   2  -4   93.66    4.72 
   1   2   4   91.04    3.99 
  -1  -2   4   87.15    4.06 
  -2   2   4    3.20    0.24 
  -2   2   4    3.54    0.35 
   2   2  -4   -0.22    2.81 
   2  -2   4    3.20    0.21 
  -2   2   4    5.25    3.21 
   2   2  -4    2.91    0.26 
   2  -2   4    2.37    1.06 
   2   2  -4    5.90    2.74 
  -2   2  -4    2.95    0.21 
   2   2   4    3.04    0.15 
   2   2   4    3.19    0.15 
  -2   2  -4    3.95    1.33 
  -2  -2   4    3.22    0.39 
  -2  -2   4    3.12    0.22 
  -2  -2   4    3.06    0.24 
  -2  -2   4    2.93    0.35 
   2  -2  -4    2.88    0.23 
   2  -2  -4    2.68    0.36 
   2  -2  -4    2.43    2.26 
  -3   2   4   22.56    1.10 
   3   2  -4   15.31    6.55 
   3   2  -4   21.94    1.20 
  -3   2   4   26.56    7.27 
  -3   2   4   22.62    1.32 
   3   2  -4   18.73    5.73 
  -3   2   4   24.40    1.12 
   3  -2  -4   23.16    1.48 
   3  -2  -4   21.10    1.14 
  -3  -2   4   21.00    1.75 
   3   2   4   22.46    1.03 
  -3  -2   4   23.22    1.11 
  -3  -2   4   23.80    1.37 
  -3  -2   4   24.26    1.12 
  -4  -2  -4    0.86    0.21 
  -4   2   4    1.10    0.15 
  -4   2   4    0.71    0.25 
   4   2  -4    0.70    0.23 
  -4  -2  -4    0.86    0.09 
  -4  -2  -4    0.82    0.08 
   4   2  -4    0.92    0.07 
  -4   2   4    0.77    0.11 
  -4   2  -4    0.71    0.09 
   4  -2  -4    0.91    0.07 
   4  -2  -4    0.67    0.18 
  -4   2  -4    0.90    0.24 
  -4  -2   4    0.79    0.12 
  -4  -2   4    0.68    0.08 
  -4   2  -4    0.82    0.10 
   5   2  -4   11.42    0.93 
   5   2  -4   14.12    0.63 
  -5  -2  -4   14.17    0.66 
  -5  -2  -4   14.49    0.97 
  -5   2   4   12.58    0.88 
  -5  -2  -4   14.77    0.66 
  -5   2  -4   13.25    1.00 
  -5  -2   4   14.22    0.65 
   5  -2  -4   14.11    0.64 
  -5   2  -4   13.96    0.65 
  -5   2  -4   14.26    0.67 
   5  -2  -4   13.75    0.89 
  -6  -2  -4   37.97    1.77 
  -6  -2  -4   41.66    2.08 
  -6  -2  -4   39.55    1.77 
   6   2  -4   40.21    1.74 
   6  -2   4   40.53    1.79 
  -6   2  -4   37.53    2.03 
  -6  -2   4   38.18    1.67 
  -6   2  -4   40.40    1.70 
   6  -2  -4   34.59    2.09 
   6  -2  -4   38.86    1.67 
   7  -2   4    2.08    0.13 
   7   2  -4    2.51    0.12 
  -7  -2  -4    2.51    0.23 
  -7  -2  -4    2.19    0.12 
  -7  -2  -4    2.60    0.13 
  -7   2  -4    2.21    0.23 
  -7  -2   4    2.24    0.13 
  -7   2  -4    2.31    0.12 
   7  -2  -4    2.31    0.11 
   0  -3   4   74.68    3.09 
   0   3   4   73.51    3.09 
   0   3  -4   68.84    3.16 
   0  -3   4   72.53    3.13 
   0   3   4   75.35    3.13 
   0  -3  -4   71.51    3.15 
   0   3   4   74.84    4.70 
   0   3   4   60.66    3.11 
   0  -3  -4   75.70    4.19 
   0   3  -4   74.11    4.42 
   0   3  -4   66.41    3.12 
   0  -3   4   70.16    3.14 
   1   3  -4    0.92    0.13 
  -1   3   4    0.81    0.17 
   1   3  -4   -0.34    1.73 
  -1   3   4    1.01    0.10 
   1  -3   4    0.99    0.08 
   1  -3   4    1.59    1.33 
  -1   3   4    0.75    0.11 
   1   3  -4    2.87    2.07 
  -1   3  -4    0.80    0.14 
  -1  -3   4    0.86    0.13 
  -1  -3   4    0.96    0.10 
   1   3   4    1.69    1.12 
   1  -3  -4    0.74    0.17 
   1  -3  -4    0.51    1.55 
  -1   3  -4    1.43    1.07 
   1  -3  -4    0.95    0.10 
   1   3   4    0.94    0.08 
  -1  -3   4    0.99    0.18 
  -2   3   4   35.75    5.34 
  -2  -3  -4   36.78    1.68 
   2   3  -4   34.22    4.81 
  -2   3   4   39.99    1.88 
   2   3  -4   35.73    4.67 
   2  -3   4   36.95    3.40 
   2  -3   4   37.84    1.75 
   2  -3   4   39.60    1.77 
  -2   3   4   40.95    1.77 
   2   3  -4   39.63    1.85 
  -2   3   4   39.94    1.80 
   2   3   4   37.78    1.72 
   2  -3  -4   36.87    1.95 
  -2  -3   4   40.51    1.79 
  -2  -3   4   40.26    1.95 
  -2  -3   4   39.13    1.96 
  -2  -3   4   40.26    1.85 
   2   3   4   40.09    1.73 
  -2   3  -4   41.30    1.79 
   2  -3  -4   38.89    1.81 
  -2   3  -4   38.68    3.50 
   2  -3  -4   42.81    4.60 
   3   3  -4   13.33    0.97 
  -3   3   4   14.03    0.99 
   3   3  -4    0.01    6.25 
  -3   3   4   15.67    0.76 
   3  -3   4   12.55    0.79 
  -3   3   4   15.55    0.76 
  -3   3   4   15.72    8.20 
   3   3  -4   17.54    6.90 
  -3  -3   4   13.36    1.10 
   3  -3  -4   15.29    0.68 
  -3  -3   4   12.87    1.08 
  -3  -3   4   14.01    0.77 
  -3   3  -4   14.50    0.74 
   3  -3  -4   13.48    0.78 
  -3  -3   4   15.38    0.77 
   3  -3  -4   12.12    5.03 
   3  -3  -4   14.82    1.28 
  -4  -3  -4   20.86    0.98 
   4   3  -4   21.02    1.25 
   4   3  -4   21.76    0.96 
  -4   3   4   20.36    1.00 
  -4  -3  -4   22.46    1.29 
  -4  -3  -4   23.16    1.00 
  -4   3   4   22.13    1.06 
  -4  -3   4   21.60    0.97 
  -4   3  -4   19.33    1.31 
  -4  -3   4   22.17    1.02 
  -4   3  -4   22.33    1.00 
   4  -3  -4   20.70    1.15 
   4  -3  -4   21.78    0.96 
  -4  -3   4   22.35    0.97 
  -5   3   4    2.96    0.38 
  -5  -3  -4    3.79    0.22 
  -5  -3  -4    3.50    0.21 
   5   3  -4    2.36    0.43 
  -5  -3  -4    3.80    0.43 
   5   3  -4    3.66    0.19 
  -5   3  -4    3.56    0.22 
   5  -3  -4    2.65    0.40 
  -5   3  -4    3.13    0.44 
   5  -3  -4    3.59    0.19 
  -5  -3   4    3.58    0.20 
  -6  -3  -4   11.25    0.54 
  -6  -3  -4   11.10    0.54 
   6   3  -4   11.05    0.51 
  -6  -3  -4   11.94    0.79 
   6  -3  -4   10.77    0.50 
  -6  -3   4   10.93    0.51 
  -6   3  -4   10.62    0.81 
  -6   3  -4   11.43    0.53 
  -7  -3  -4    0.84    0.06 
   7   3  -4    0.92    0.05 
  -7  -3  -4    1.05    0.17 
   7  -3   4    0.85    0.06 
  -7  -3  -4    0.90    0.06 
   7  -3  -4    0.77    0.06 
  -7   3  -4    0.92    0.15 
  -7  -3   4    0.96    0.07 
  -7   3  -4    0.76    0.06 
   0  -4   4    8.98    0.49 
   0  -4  -4    9.61    0.56 
   0   4   4    9.75    0.48 
   0  -4   4    9.52    0.51 
   0   4  -4    6.39    1.83 
   0   4  -4    9.56    0.58 
   0   4   4    7.65    2.16 
   0  -4   4   10.08    0.54 
   0   4   4    9.93    0.52 
   0   4  -4   10.31    0.52 
   0  -4   4   10.18    2.46 
   0   4   4    8.96    0.51 
   0  -4  -4    9.97    0.46 
   1  -4   4  104.35    6.52 
  -1   4   4  109.29    4.73 
   1   4  -4  103.20    6.89 
   1   4  -4  111.31    7.97 
  -1   4   4  109.49    4.70 
   1  -4   4  111.17    4.73 
   1   4  -4   96.12    4.75 
   1  -4   4  115.50    4.66 
  -1  -4  -4  115.94    5.96 
  -1   4   4   92.72    7.03 
  -1  -4   4  111.18    4.98 
   1  -4  -4  107.26    6.59 
   1   4   4  111.50    6.32 
  -1  -4   4  111.53    4.84 
  -1  -4   4  107.88    4.89 
  -1   4  -4  113.35    4.90 
  -1   4  -4  113.53    6.26 
  -1  -4   4  108.04    4.92 
  -1   4  -4  114.33    4.80 
   1  -4  -4  119.93    4.85 
  -1   4  -4  105.15    4.79 
   1   4   4  109.83    4.82 
   1   4   4  116.15    4.86 
   1  -4  -4  106.45    4.95 
  -2   4   4    8.20    0.67 
   2   4  -4    7.96    0.66 
   2   4  -4    9.21    3.67 
  -2  -4  -4    8.29    0.46 
  -2   4   4    6.12    4.12 
   2  -4   4    8.63    0.55 
   2  -4   4    4.18    2.43 
   2   4  -4    3.64    4.54 
  -2   4   4    9.10    0.50 
  -2  -4   4    9.12    0.52 
   2  -4  -4    9.08    0.49 
   2  -4  -4   15.83    5.34 
  -2  -4   4    9.51    0.52 
   2   4   4    8.38    0.44 
  -2   4  -4    9.10    0.54 
  -2  -4   4    8.22    0.63 
   2  -4  -4    8.04    0.70 
  -2  -4   4    8.69    0.77 
   2   4   4    8.48    2.44 
   2   4   4   11.83    2.07 
  -3  -4  -4    9.80    0.50 
   3   4  -4   10.33    0.48 
   3   4  -4   10.34    0.70 
  -3   4   4   12.52    9.47 
  -3   4   4   10.57    0.52 
   3   4  -4   22.22    8.05 
  -3  -4  -4   11.05    0.51 
  -3  -4  -4   11.00    0.73 
  -3   4   4   11.32    0.61 
  -3   4   4   12.50    1.28 
   3  -4   4    8.88    0.78 
  -3  -4   4   10.86    0.61 
  -3   4  -4   10.33    0.52 
   3  -4  -4   11.67    0.64 
  -3  -4   4   11.44    0.51 
   3  -4  -4   10.39    0.49 
   3  -4  -4    9.15    1.18 
  -3   4  -4    9.86    0.89 
  -4  -4  -4   24.09    1.08 
  -4  -4  -4   23.35    1.13 
  -4  -4  -4   24.89    1.38 
  -4   4   4   22.95    1.09 
   4   4  -4   21.58    1.34 
  -4   4   4   25.30    1.17 
   4   4  -4   23.54    1.05 
  -4  -4  -4   24.06    1.07 
  -4  -4   4   24.47    1.07 
  -4  -4   4   23.75    1.07 
  -4   4  -4   23.74    1.10 
   4  -4  -4   24.36    1.06 
  -4  -4   4   25.91    1.11 
  -4   4  -4   21.13    1.43 
   4  -4  -4   21.69    1.14 
   4  -4  -4   25.57    1.26 
  -5  -4  -4    3.30    0.20 
   5   4  -4    2.76    0.48 
  -5  -4  -4    3.27    0.39 
   5   4  -4    3.01    0.16 
  -5  -4  -4    3.04    0.19 
   5  -4   4    2.76    0.17 
  -5  -4   4    2.80    0.17 
   5  -4  -4    3.53    0.39 
  -5   4  -4    2.54    0.40 
   5  -4  -4    2.89    0.16 
  -5   4  -4    2.88    0.19 
  -6  -4  -4    5.80    0.30 
  -6  -4  -4    6.29    0.50 
   6  -4   4    5.76    0.28 
  -6  -4  -4    5.76    0.30 
   6   4  -4    5.69    0.28 
   6  -4  -4    5.67    0.27 
  -6   4  -4    5.65    0.54 
  -6  -4   4    5.37    0.27 
  -6   4  -4    5.69    0.29 
   6   4   4    5.31    0.26 
   7  -4   4    0.74    0.05 
  -7  -4  -4    0.83    0.12 
   7   4  -4    0.82    0.05 
  -7  -4  -4    0.77    0.06 
  -7  -4  -4    0.74    0.05 
   7  -4  -4    0.72    0.04 
  -7   4  -4    0.75    0.13 
  -7   4  -4    0.72    0.05 
  -7  -4   4    0.73    0.06 
   0  -5   4   13.84    0.63 
   0  -5   4   12.73    0.67 
   0   5   4   13.06    0.70 
   0   5   4   11.69    0.66 
   0  -5  -4   12.78    2.27 
   0  -5   4   12.89    0.71 
   0   5  -4   11.89    2.31 
   0  -5  -4   13.74    0.75 
   0   5  -4   12.73    0.68 
   0   5   4   13.73    3.06 
   0  -5   4   12.30    3.07 
   0   5   4   13.53    0.64 
   1   5  -4    1.89    3.67 
  -1   5   4    4.13    0.29 
  -1   5   4    3.98    0.36 
  -1  -5  -4    6.18    2.06 
  -1  -5  -4    3.79    0.36 
   1  -5   4    4.44    0.36 
   1   5  -4    3.95    0.39 
   1  -5   4    4.14    0.23 
   1  -5   4    4.14    0.28 
   1   5  -4    1.76    2.40 
  -1   5   4    3.68    0.26 
   1  -5   4    1.40    2.53 
  -1  -5   4    4.04    0.49 
  -1   5  -4    4.01    0.38 
  -1  -5   4    3.92    0.25 
  -1   5  -4    3.67    0.24 
   1  -5  -4    3.97    0.44 
  -1  -5   4    3.87    0.29 
  -1   5  -4    3.46    0.27 
   1   5   4    4.53    2.29 
   1   5   4    4.43    0.34 
  -1  -5   4    3.71    0.37 
   1   5   4    4.18    0.24 
   1   5   4    3.95    0.32 
   1  -5  -4    4.23    0.25 
   1  -5  -4    0.26    2.12 
  -1   5  -4    1.90    1.90 
   2   5  -4   44.10    2.16 
  -2   5   4   43.85    7.55 
  -2   5   4   44.16    2.17 
   2  -5   4   44.37    2.06 
   2   5  -4   44.28    7.64 
  -2  -5  -4   46.96    2.08 
  -2   5   4   44.92    2.06 
  -2   5   4   46.48    2.10 
   2  -5   4   45.74    2.15 
  -2  -5  -4   42.75    6.43 
   2   5  -4   49.86    5.87 
   2  -5  -4   45.71    2.05 
   2  -5  -4   45.58    2.31 
  -2  -5   4   43.90    2.17 
  -2  -5   4   43.47    2.04 
  -2  -5   4   47.35    2.10 
  -2  -5   4   44.55    2.32 
   2  -5  -4   37.16    5.04 
  -3   5   4   14.23    0.69 
  -3   5   4   14.88    0.78 
   3   5  -4   13.04    0.87 
  -3  -5  -4   14.29    0.67 
  -3  -5  -4   14.90    0.90 
   3   5  -4   14.12    0.64 
  -3  -5   4   13.39    0.66 
  -3   5  -4   13.67    0.65 
   3  -5  -4   13.72    0.69 
  -3  -5   4   13.02    0.73 
   3  -5  -4   13.19    0.73 
  -3  -5   4   13.60    0.62 
  -3   5  -4   12.97    0.63 
   3  -5  -4   13.72    0.61 
   4   5  -4   19.88    1.29 
  -4  -5  -4   18.97    0.95 
  -4   5   4   21.46    1.01 
  -4  -5  -4   21.42    1.22 
  -4  -5  -4   19.68    0.91 
   4   5  -4   20.52    0.89 
  -4   5   4   19.10    0.93 
  -4  -5  -4   20.17    0.92 
   4  -5   4   18.59    0.90 
   4  -5  -4   20.11    1.09 
  -4  -5   4   20.09    0.88 
  -4  -5   4   19.24    0.85 
   4  -5  -4   17.52    0.93 
  -4   5  -4   19.49    0.89 
  -4   5  -4   16.25    1.21 
   4  -5  -4   18.62    0.84 
  -4  -5   4   19.39    0.86 
   5   5  -4    4.51    0.22 
  -5  -5  -4    4.25    0.24 
   5   5  -4    3.62    0.63 
  -5  -5  -4    4.46    0.26 
  -5  -5  -4    4.80    0.47 
  -5   5  -4    4.42    0.26 
  -5   5  -4    4.08    0.52 
  -5  -5   4    4.63    0.24 
   5  -5  -4    4.44    0.55 
   5  -5  -4    4.45    0.23 
  -6  -5  -4    6.41    0.50 
   6   5  -4    6.02    0.29 
   6  -5   4    6.13    0.30 
  -6  -5  -4    5.90    0.30 
  -6  -5  -4    6.06    0.31 
  -6   5  -4    5.65    0.54 
   6  -5  -4    6.02    0.28 
  -6   5  -4    5.90    0.30 
   6   5   4    6.08    0.28 
  -7  -5  -4    2.06    0.10 
  -7  -5  -4    1.98    0.17 
  -7  -5  -4    1.91    0.11 
   7   5  -4    1.99    0.09 
  -7  -5   4    1.89    0.11 
  -7   5  -4    1.99    0.19 
   0  -6   4   11.64    0.72 
   0   6   4   11.70    0.68 
   0  -6   4   11.32    0.57 
   0   6  -4   11.69    0.64 
   0   6   4    3.86    3.60 
   0   6   4   10.29    0.61 
   0  -6  -4   11.21    0.75 
   0  -6   4   11.66    0.62 
   0   6  -4    7.88    3.10 
   0  -6  -4    9.20    2.78 
   0   6   4   10.85    0.57 
   0  -6   4    9.87    4.11 
   0   6  -4   11.66    0.79 
  -1   6   4   40.02    1.85 
   1   6  -4   31.07    4.66 
   1   6  -4   36.59    1.84 
  -1   6   4   35.95    6.53 
  -1   6   4   40.00    1.76 
  -1  -6  -4   37.77    4.82 
  -1  -6  -4   37.92    1.83 
   1  -6   4   31.64    4.74 
   1  -6   4   38.80    1.86 
   1  -6   4   39.77    1.72 
  -1   6   4   36.58    1.96 
  -1   6  -4   37.05    1.87 
  -1   6  -4   39.56    1.76 
  -1   6  -4   39.38    6.79 
   1   6   4   41.00    5.22 
   1  -6  -4   37.95    1.96 
  -1  -6   4   39.47    1.82 
  -1  -6   4   38.36    1.88 
   1  -6  -4   39.45    1.76 
   1   6   4   35.51    1.80 
   1   6   4   40.32    1.75 
   1   6   4   38.63    1.83 
   1  -6  -4   33.65    4.40 
  -1  -6   4   38.55    1.76 
   2  -6   4    6.39    0.73 
  -2  -6  -4    3.07    6.82 
  -2   6   4    7.14    0.44 
   2  -6   4    6.80    0.36 
   2  -6   4    6.24    0.43 
  -2   6   4   18.15    8.83 
   2   6  -4    5.59    0.49 
   2   6  -4    6.36    0.30 
  -2   6   4    6.41    0.42 
   2   6  -4   12.21   12.42 
  -2   6   4    6.31    0.64 
  -2   6   4    6.39    0.35 
   2   6  -4   16.28    5.72 
  -2  -6  -4    6.97    0.51 
  -2  -6   4    4.68    0.61 
  -2  -6   4    6.28    0.37 
   2  -6  -4   10.79    5.39 
  -2   6  -4    6.72    0.68 
  -2  -6   4    7.36    0.46 
   2  -6  -4    6.78    0.40 
  -2  -6   4    5.65    0.82 
   2  -6  -4    6.74    0.88 
   3   6  -4    2.21    0.12 
  -3  -6  -4    2.75    0.31 
   3   6  -4    2.23    0.19 
   3  -6   4    2.06    0.16 
  -3  -6  -4    2.24    0.15 
   3  -6   4    2.17    0.14 
  -3   6   4    2.53    0.25 
   3   6  -4    2.00    0.33 
  -3  -6  -4    2.30    0.14 
  -3   6   4    2.10    0.17 
  -3   6  -4    1.90    0.17 
  -3  -6   4    2.49    0.25 
   3  -6  -4    2.39    0.13 
  -3   6  -4    2.17    0.16 
  -3  -6   4    2.32    0.14 
  -3   6  -4    2.36    0.16 
  -3  -6   4    2.50    0.15 
   3  -6  -4    2.51    0.25 
   3  -6  -4    2.09    0.20 
  -4  -6  -4   38.61    1.89 
   4   6  -4   36.49    1.53 
  -4  -6  -4   35.76    1.57 
   4   6  -4   32.40    1.87 
  -4   6   4   36.24    1.65 
  -4   6   4   34.63    1.57 
   4  -6   4   32.17    1.54 
  -4  -6  -4   33.50    1.59 
  -4  -6  -4   34.04    1.55 
  -4  -6   4   34.82    1.54 
   4  -6  -4   35.47    1.52 
  -4   6  -4   34.83    1.57 
   4  -6  -4   31.70    1.61 
   4  -6  -4   36.31    1.71 
  -5  -6  -4   13.39    0.87 
  -5  -6  -4   13.60    0.62 
   5   6  -4   10.78    0.99 
  -5  -6  -4   12.95    0.60 
   5   6  -4   12.43    0.58 
   5  -6   4   12.66    0.59 
   5  -6  -4   12.85    0.57 
  -5  -6   4   12.84    0.58 
  -5   6  -4   12.19    0.60 
   5  -6  -4   12.63    0.76 
   5   6   4   11.83    0.55 
  -5   6  -4   11.46    0.93 
   6  -6   4    2.14    0.12 
   6   6  -4    2.42    0.13 
  -6  -6  -4    1.85    0.28 
  -6  -6  -4    2.24    0.17 
  -6  -6  -4    2.48    0.17 
  -6   6  -4    2.07    0.14 
   6   6   4    2.21    0.11 
  -6  -6   4    2.08    0.16 
  -6  -6   4    2.29    0.14 
   6  -6  -4    2.21    0.13 
  -6   6  -4    2.38    0.41 
   0  -7   4   59.97    2.78 
   0  -7   4   59.98    2.87 
   0   7   4   60.98    2.84 
   0  -7  -4   65.50    7.21 
   0   7   4   59.71    2.73 
   0  -7   4   61.52    2.72 
   0   7  -4   60.21    2.95 
   0   7   4   60.54    2.78 
   0   7  -4   63.17    2.81 
   0  -7  -4   63.46    2.70 
   0   7  -4   54.89    8.33 
   0   7   4   62.81    7.85 
   0  -7  -4   58.32    2.90 
   1  -7   4   -0.15    0.36 
  -1  -7  -4    0.30    4.54 
   1   7  -4    0.10    0.12 
  -1   7   4    1.18    7.44 
   1   7  -4   -1.14    4.75 
  -1   7   4    0.43    0.12 
  -1   7   4    0.18    0.08 
   1  -7   4    0.08    0.06 
  -1   7   4    0.45    0.33 
   1  -7  -4    0.13    0.08 
   1   7   4    8.92    5.60 
   1  -7  -4    0.44    0.54 
   1  -7  -4    2.93    4.39 
  -1   7  -4    0.08    0.38 
  -1  -7   4    0.08    0.10 
  -1   7  -4    0.17    0.09 
  -1  -7   4    0.18    0.10 
  -1  -7   4   -0.19    0.35 
   1  -7  -4    0.15    0.06 
   1   7   4    0.04    0.15 
  -2   7   4   26.58    1.23 
   2   7  -4   26.91    1.17 
   2   7  -4   25.95    1.22 
   2   7  -4   28.39    1.45 
   2  -7   4   25.76    1.19 
  -2   7   4   26.25    1.31 
   2  -7   4   25.19    1.20 
  -2  -7  -4   29.33    1.47 
   2  -7   4   27.55    1.25 
  -2   7   4   27.49    1.34 
  -2   7   4   50.41   14.15 
  -2   7   4   25.28    1.68 
  -2  -7  -4   27.34    1.21 
   2  -7  -4   24.08    1.99 
  -2  -7   4   26.63    1.35 
  -2   7  -4   26.62    1.22 
  -2  -7   4   26.25    1.19 
  -2   7  -4   26.08    1.21 
   2  -7  -4   25.63    1.21 
   2  -7  -4   28.85    1.29 
  -2  -7   4   27.43    1.21 
  -2  -7   4   28.00    1.18 
  -3  -7  -4    0.23    0.05 
   3   7  -4    0.16    0.21 
  -3  -7  -4    0.11    0.04 
  -3   7   4    0.05    0.05 
   3  -7   4    0.08    0.04 
   3  -7   4    0.06    0.05 
  -3  -7  -4    0.11    0.10 
   3   7  -4    0.14    0.07 
   3   7  -4    0.19    0.03 
  -3   7   4    0.04    0.09 
   3  -7   4    0.06    0.06 
  -3  -7  -4    0.11    0.04 
   3  -7  -4    0.09    0.03 
  -3   7  -4    0.14    0.05 
   3  -7  -4    0.09    0.06 
  -3   7  -4    0.05    0.05 
  -3  -7   4    0.05    0.10 
   3  -7  -4    0.06    0.08 
  -3   7  -4    0.11    0.05 
  -3  -7   4    0.00    0.04 
  -3  -7   4    0.09    0.11 
  -3  -7   4    0.16    0.04 
  -4  -7  -4   13.59    0.65 
   4   7  -4   14.08    1.01 
  -4   7   4   14.49    0.76 
  -4  -7  -4   15.43    0.96 
  -4  -7  -4   13.75    0.70 
   4  -7   4   14.56    0.73 
   4  -7   4   13.91    0.65 
  -4  -7  -4   14.60    0.67 
   4   7  -4   14.18    0.64 
  -4   7   4   13.44    0.68 
   4  -7   4   13.17    0.67 
   4  -7  -4   12.55    0.72 
  -4  -7   4   14.90    0.65 
   4   7   4   13.47    0.63 
   4  -7  -4   14.26    0.80 
  -4   7  -4   14.30    0.68 
   4  -7  -4   14.15    0.64 
   5   7  -4    3.33    0.17 
   5   7  -4    2.03    0.50 
   5  -7   4    3.27    0.18 
  -5   7   4    2.96    0.38 
  -5  -7  -4    3.53    0.38 
  -5  -7  -4    3.36    0.19 
  -5  -7  -4    3.51    0.20 
   5  -7  -4    3.02    0.34 
  -5   7  -4    2.93    0.43 
  -5   7  -4    3.21    0.20 
   5   7   4    3.27    0.16 
   5  -7  -4    3.28    0.17 
  -5  -7   4    3.30    0.19 
   6   7  -4    5.15    0.23 
  -6  -7  -4    4.34    0.23 
  -6  -7  -4    4.85    0.47 
  -6  -7  -4    4.16    0.24 
   6  -7   4    4.43    0.22 
   6  -7  -4    4.37    0.21 
  -6   7  -4    4.41    0.23 
  -6   7  -4    4.31    0.48 
   6   7   4    4.65    0.22 
   0   8   4   20.95    1.13 
   0   8   4   20.65    0.90 
   0  -8   4   20.97    1.00 
   0  -8   4   20.71    1.00 
   0  -8   4   21.06    1.06 
   0  -8   4   16.95    1.29 
   0  -8  -4   22.43    0.98 
   0  -8   4   21.18    0.94 
   0  -8  -4   19.62    1.18 
   0   8  -4   18.63    1.06 
   0   8  -4   18.13    0.94 
   0   8   4   20.17    0.93 
   1   8  -4   10.96    7.92 
  -1  -8  -4    1.29    0.11 
   1  -8  -4    0.46    0.09 
  -1  -8   4    0.54    0.15 
  -1  -8   4    0.42    0.14 
   1   8   4    1.02    0.28 
  -1  -8   4    0.50    0.05 
   1   8   4    0.41    0.05 
  -1  -8   4    0.51    0.07 
  -1  -8   4    1.00    0.60 
   1  -8  -4    0.51    0.10 
  -1   8  -4    0.57    0.08 
  -1   8  -4    0.54    0.13 
  -1   8  -4    0.58    0.08 
   1   8   4    0.55    0.07 
  -2  -8  -4    1.88    0.13 
   2   8  -4    1.92    0.16 
  -2  -8  -4    1.93    0.14 
   2  -8   4    1.98    0.13 
  -2  -8  -4    1.88    0.13 
   2   8  -4    1.97    0.11 
   2  -8   4    2.08    0.28 
  -2  -8  -4    2.31    0.30 
   2   8  -4    2.14    0.33 
  -2   8   4    2.22    0.25 
   2  -8   4    1.92    0.14 
   2  -8   4    2.21    0.19 
  -2   8   4    1.81    0.15 
   2  -8  -4    1.66    0.17 
   2   8   4    1.69    0.11 
  -2   8  -4    2.11    0.15 
  -2  -8   4    2.18    0.14 
  -2  -8   4    2.11    0.26 
   2  -8  -4    1.93    0.11 
  -2   8  -4    2.05    0.15 
  -2  -8   4    1.77    0.32 
   2  -8  -4    1.87    0.20 
  -2  -8   4    1.84    0.11 
   3   8  -4   11.55    0.61 
   3   8  -4   12.89    0.56 
  -3  -8  -4   12.48    0.59 
  -3  -8  -4   11.56    0.59 
   3   8  -4   11.73    0.88 
  -3   8   4   12.94    0.62 
  -3   8   4   13.30    0.74 
   3  -8   4   12.25    0.65 
   3  -8   4   12.45    0.58 
   3  -8   4   10.50    0.75 
  -3  -8  -4   13.67    0.87 
   3  -8  -4   12.93    0.70 
  -3  -8   4   10.72    0.59 
  -3   8  -4   12.53    0.61 
  -3   8  -4   13.14    0.67 
   3  -8  -4   12.16    0.56 
  -3   8  -4   12.03    0.61 
   3   8   4   11.62    0.55 
  -3  -8   4   12.01    0.80 
  -3  -8   4   12.52    0.70 
  -3  -8   4   13.80    0.59 
   4  -8   4   19.05    0.96 
  -4   8   4   19.80    0.97 
   4   8  -4   17.71    1.22 
  -4  -8  -4   20.86    1.19 
  -4  -8  -4   19.28    0.93 
  -4  -8  -4   19.39    0.88 
   4  -8   4   19.21    0.88 
  -4  -8  -4   20.30    0.90 
   4  -8   4   19.07    0.90 
  -4   8   4   18.41    0.90 
   4  -8  -4   17.14    0.93 
   4   8   4   18.41    0.83 
  -4  -8   4   20.19    0.86 
   4  -8  -4   18.62    1.00 
   4  -8  -4   18.69    0.84 
  -4   8  -4   19.66    0.89 
   5   8  -4    4.12    0.20 
   5  -8   4    4.26    0.21 
  -5   8   4    3.48    0.40 
  -5  -8  -4    4.09    0.21 
  -5  -8  -4    4.28    0.41 
  -5  -8  -4    4.02    0.23 
   5  -8  -4    3.90    0.20 
  -5   8  -4    4.06    0.23 
  -5  -8   4    4.20    0.22 
  -5  -8   4    3.92    0.22 
   5  -8  -4    4.38    0.40 
   5   8   4    4.13    0.20 
  -5   8  -4    3.80    0.47 
   6   8  -4    0.84    0.05 
  -6  -8  -4    0.90    0.06 
  -6  -8  -4    0.93    0.14 
   6  -8   4    0.73    0.06 
  -6  -8  -4    0.91    0.07 
   6  -8  -4    0.84    0.05 
  -6  -8   4    0.72    0.06 
  -6  -8   4    0.83    0.06 
  -6   8  -4    0.82    0.06 
   6   8   4    0.85    0.05 
  -6   8  -4    0.84    0.17 
   0   9  -4    9.87    0.67 
   0   9  -4   11.07    0.53 
   0  -9  -4    9.92    0.51 
   0  -9   4   10.42    0.49 
   0  -9   4   10.39    0.60 
   0   9   4   11.16    0.69 
   0  -9   4   10.48    0.65 
   0  -9  -4   10.37    0.53 
   0  -9   4   10.20    0.51 
   0  -9   4   10.58    0.60 
   0   9   4   10.20    0.49 
   0  -9  -4   10.70    0.77 
   0  -9  -4   10.98    0.56 
   0   9   4   10.53    0.51 
   0   9  -4   10.35    0.52 
  -1  -9  -4    3.28    0.20 
   1   9  -4    3.52    0.22 
   1   9  -4    3.42    0.17 
  -1   9   4    3.13    0.24 
  -1  -9  -4    3.51    0.39 
  -1  -9  -4    3.53    0.21 
   1  -9   4    3.35    0.19 
   1  -9   4    3.28    0.27 
  -1   9   4    3.39    0.22 
  -1   9   4    3.62    0.35 
   1   9  -4    3.91    0.39 
   1  -9   4    3.66    0.21 
   1  -9   4    3.60    0.34 
  -1  -9   4    3.55    0.34 
   1   9   4    2.99    0.44 
   1   9   4    3.58    0.20 
  -1  -9   4    3.49    0.36 
   1  -9  -4    3.39    0.21 
   1  -9  -4    3.25    0.23 
  -1   9  -4    3.34    0.20 
  -1  -9   4    3.40    0.20 
  -1   9  -4    3.66    0.22 
  -1  -9   4    3.58    0.18 
  -1   9  -4    3.76    0.22 
  -1   9  -4    3.92    0.33 
   1   9   4    3.38    0.18 
   2  -9   4    2.09    0.15 
  -2  -9  -4    1.92    0.14 
  -2  -9  -4    1.91    0.15 
   2  -9   4    2.18    0.14 
   2  -9   4    2.04    0.21 
  -2  -9  -4    1.96    0.13 
  -2   9   4    2.32    0.29 
   2   9  -4    2.10    0.16 
  -2  -9   4    1.67    0.27 
   2   9   4    2.22    0.12 
  -2  -9   4    2.02    0.27 
   2  -9  -4    2.35    0.23 
  -2  -9   4    1.83    0.14 
  -2   9  -4    2.23    0.16 
   2  -9  -4    2.25    0.19 
   2  -9  -4    2.12    0.12 
  -2  -9   4    1.91    0.15 
   3   9  -4   13.24    0.95 
   3  -9   4   15.05    0.66 
  -3  -9  -4   13.49    0.64 
  -3  -9  -4   12.78    0.62 
  -3  -9  -4   13.45    0.63 
  -3   9   4   13.64    0.67 
   3   9  -4   12.93    0.60 
   3   9  -4   12.95    0.66 
   3  -9   4   11.01    0.81 
   3  -9   4   13.35    0.71 
   3  -9   4   13.60    0.62 
  -3  -9  -4   14.96    0.94 
  -3   9   4   13.76    0.80 
  -3  -9   4   12.56    0.59 
   3   9   4   13.17    0.58 
  -3  -9   4   13.90    0.71 
  -3  -9   4   11.87    0.59 
   3  -9  -4   12.96    0.72 
   3  -9  -4   13.25    0.68 
  -3  -9   4   10.56    0.79 
  -3   9  -4   12.63    0.63 
  -3   9  -4   13.50    0.63 
   3  -9  -4   13.05    0.58 
  -4  -9  -4    0.70    0.07 
   4   9  -4    0.58    0.35 
   4  -9   4    0.44    0.07 
  -4  -9  -4    0.78    0.11 
  -4   9   4    0.56    0.08 
  -4   9   4    0.77    0.37 
   4  -9   4    0.69    0.07 
   4   9  -4    0.68    0.06 
  -4  -9  -4    0.70    0.20 
  -4  -9  -4    0.77    0.08 
   4  -9   4    0.68    0.16 
  -4   9  -4    0.61    0.09 
  -4  -9   4    0.64    0.07 
   4  -9  -4    0.71    0.06 
   4   9   4    0.62    0.05 
   4  -9  -4    0.47    0.15 
   4  -9  -4    0.66    0.13 
  -5  -9  -4    3.22    0.34 
  -5   9   4    2.70    0.37 
  -5  -9  -4    3.51    0.20 
   5   9  -4    3.16    0.16 
   5  -9   4    3.24    0.17 
  -5  -9  -4    3.25    0.18 
  -5  -9   4    2.97    0.17 
  -5   9  -4    2.91    0.39 
   5  -9  -4    3.33    0.16 
   5   9   4    3.05    0.15 
   6   9  -4    7.03    0.31 
  -6  -9  -4    6.82    0.33 
  -6  -9  -4    7.02    0.44 
   6  -9   4    7.29    0.32 
  -6   9  -4    7.06    0.47 
   6   9   4    6.77    0.29 
  -6  -9   4    5.50    0.29 
   0 -10   4    0.54    0.16 
   0 -10   4    0.85    0.09 
   0 -10  -4    1.14    0.15 
   0 -10  -4    0.81    0.21 
   0  10  -4    0.91    0.12 
   0 -10   4    0.90    0.11 
   0  10   4    0.83    0.10 
   0  10  -4    0.83    0.09 
   0  10   4    1.07    0.16 
   0  10  -4    0.81    0.21 
   0 -10   4    1.19    0.28 
   0  10   4    0.90    0.22 
   1 -10   4   38.93    1.64 
  -1 -10  -4   36.10    1.65 
   1 -10   4   36.49    1.76 
   1  10  -4   36.98    1.92 
  -1  10   4   39.90    1.69 
   1 -10   4   38.44    1.67 
  -1 -10  -4   36.39    1.99 
   1  10  -4   36.90    1.63 
  -1  10   4   36.17    1.71 
  -1 -10  -4   38.05    1.68 
  -1  10   4   39.99    1.89 
   1 -10   4   33.83    1.69 
  -1 -10   4   37.73    1.86 
  -1  10  -4   39.13    1.70 
   1 -10  -4   37.32    1.72 
   1 -10  -4   40.13    1.78 
   1  10   4   37.50    1.65 
  -1  10  -4   36.86    1.80 
  -1 -10   4   36.53    1.67 
  -1  10  -4   36.96    1.67 
   1  10   4   35.87    1.92 
   2  10  -4    2.59    0.39 
  -2  10   4    2.04    0.30 
  -2 -10  -4    2.16    0.14 
   2 -10   4    2.38    0.16 
  -2  10   4    2.24    0.18 
   2  10  -4    2.02    0.12 
  -2 -10  -4    2.10    0.16 
   2  10  -4    2.08    0.17 
   2 -10   4    2.17    0.14 
   2 -10   4    2.29    0.34 
  -2 -10  -4    2.18    0.32 
   2 -10   4    2.27    0.28 
  -2 -10   4    2.11    0.15 
   2  10   4    2.35    0.15 
   2 -10  -4    2.15    0.12 
  -2  10  -4    2.23    0.17 
   2 -10  -4    2.21    0.24 
   2 -10  -4    2.27    0.20 
   2  10   4    2.23    0.13 
  -2 -10   4    2.35    0.30 
   3  10  -4    5.76    0.62 
   3  10  -4    5.07    0.31 
   3  10  -4    5.81    0.27 
  -3  10   4    5.52    0.44 
  -3 -10  -4    5.42    0.29 
  -3 -10  -4    5.20    0.29 
   3 -10   4    5.20    0.40 
   3 -10   4    5.60    0.28 
  -3  10   4    5.44    0.32 
   3 -10   4    5.78    0.31 
  -3 -10  -4    5.99    0.54 
  -3 -10  -4    5.35    0.28 
   3  10   4    5.56    0.30 
   3 -10  -4    5.02    0.35 
  -3 -10   4    6.20    0.29 
  -3  10  -4    5.71    0.32 
   3 -10  -4    5.61    0.27 
  -3  10  -4    5.54    0.32 
   3  10   4    5.51    0.27 
   3 -10  -4    5.77    0.41 
  -3 -10   4    5.56    0.36 
  -4 -10  -4    0.75    0.19 
  -4  10   4    0.84    0.11 
  -4 -10  -4    0.62    0.09 
   4  10  -4    0.70    0.35 
  -4 -10  -4    0.71    0.07 
   4 -10   4    0.72    0.09 
   4  10  -4    0.73    0.06 
   4 -10   4    0.76    0.07 
  -4 -10  -4    0.69    0.07 
   4  10   4    0.67    0.08 
   4 -10  -4    0.66    0.11 
  -4 -10   4    0.57    0.07 
   4 -10  -4    0.67    0.16 
   4 -10  -4    0.69    0.05 
   4  10   4    0.67    0.06 
  -4  10  -4    0.72    0.09 
   5 -10   4    1.97    0.11 
  -5  10   4    1.83    0.28 
  -5 -10  -4    1.99    0.14 
  -5 -10  -4    1.82    0.24 
   5  10  -4    1.79    0.10 
  -5 -10  -4    1.82    0.11 
   5 -10  -4    1.77    0.09 
   5  10   4    1.83    0.10 
  -5  10  -4    1.65    0.26 
  -5 -10   4    1.96    0.14 
  -5 -10   4    1.80    0.12 
  -5  10  -4    1.86    0.11 
   0 -11   4   47.11    2.01 
   0  11  -4   46.92    2.03 
   0 -11  -4   46.65    2.04 
   0 -11  -4   45.62    2.00 
   0 -11   4   45.10    2.20 
   0 -11   4   47.38    1.98 
   0 -11   4   43.94    2.15 
   0  11  -4   44.13    2.22 
   0  11   4   43.90    2.25 
   0  11   4   39.93    2.04 
   0  11  -4   46.99    2.00 
   0 -11   4   44.71    2.03 
   0  11   4   45.81    2.02 
   1  11  -4   11.62    0.79 
   1 -11   4   11.43    0.51 
  -1  11   4   10.89    0.55 
  -1  11   4   10.34    0.73 
   1 -11   4   10.30    0.66 
   1 -11   4   11.17    0.53 
   1 -11   4   10.21    0.56 
  -1  11   4   10.24    0.57 
  -1 -11  -4   10.56    0.82 
   1 -11   4   10.86    0.72 
  -1 -11  -4   11.01    0.55 
   1  11  -4   11.37    0.55 
   1  11  -4   10.46    0.49 
   1  11   4   10.86    0.51 
  -1 -11   4   10.42    0.49 
  -1  11  -4   11.15    0.65 
  -1 -11   4   11.51    0.53 
  -1 -11   4   10.78    0.55 
   1 -11  -4   10.86    0.62 
   1  11   4    9.62    0.81 
   1 -11  -4   11.10    0.58 
  -1  11  -4   11.40    0.56 
  -1 -11   4   11.15    0.72 
  -1  11  -4   10.60    0.53 
   1  11   4   11.10    0.54 
  -2 -11  -4   18.02    0.82 
   2 -11   4   16.52    1.00 
  -2 -11  -4   17.36    1.12 
   2  11  -4   17.53    0.83 
   2  11  -4   17.48    1.10 
   2 -11   4   16.66    0.78 
   2  11  -4   16.68    0.77 
  -2  11   4   18.48    0.84 
   2 -11   4   16.55    0.92 
  -2 -11  -4   16.34    0.79 
  -2  11   4   17.38    1.00 
   2 -11   4   18.28    0.82 
   2  11   4   17.25    0.78 
  -2 -11   4   18.49    0.84 
   2 -11  -4   17.09    0.92 
   2  11   4   12.88    1.49 
   2 -11  -4   17.98    0.87 
  -2 -11   4   17.76    0.80 
   2  11   4   17.77    0.81 
  -2 -11   4   17.05    0.95 
  -2  11  -4   17.31    0.84 
   3  11  -4   11.25    0.58 
   3 -11   4   10.68    0.81 
  -3 -11  -4   11.40    0.55 
   3  11  -4   10.86    0.52 
  -3 -11  -4   11.64    0.55 
   3 -11   4   12.25    0.54 
   3 -11   4   11.89    0.57 
  -3  11   4   11.47    0.71 
   3  11  -4   11.99    0.88 
  -3 -11  -4   11.60    0.82 
  -3  11   4   12.40    0.58 
   3 -11  -4   10.50    0.66 
   3 -11  -4   11.99    0.63 
   3  11   4   12.04    0.56 
  -3 -11   4   12.14    0.58 
  -3  11  -4   12.11    0.58 
   3  11   4   12.13    0.54 
  -3 -11   4   11.50    0.54 
   3 -11  -4   11.29    0.52 
  -3  11  -4   12.16    0.59 
   4 -11   4    2.67    0.17 
   4  11  -4    2.73    0.14 
   4 -11   4    2.89    0.15 
  -4 -11  -4    2.74    0.32 
  -4 -11  -4    2.86    0.20 
  -4 -11  -4    2.60    0.16 
   4  11   4    2.60    0.14 
   4 -11  -4    1.99    0.31 
   4 -11  -4    2.71    0.14 
  -4  11  -4    2.59    0.17 
  -4 -11   4    2.64    0.17 
   4  11   4    3.42    0.22 
   4 -11  -4    2.68    0.21 
  -5 -11  -4    3.39    0.18 
   5 -11   4    3.84    0.18 
   5  11  -4    3.88    0.17 
  -5 -11  -4    3.22    0.30 
  -5 -11   4    3.81    0.19 
   5  11   4    3.68    0.17 
  -5  11  -4    3.44    0.34 
   0  12   4    9.10    0.54 
   0 -12   4    9.72    0.52 
   0 -12   4   10.29    0.68 
   0  12  -4   10.05    0.52 
   0 -12  -4   10.15    0.53 
   0  12   4    9.48    0.73 
   0 -12   4   10.75    0.50 
   0 -12   4   10.29    0.46 
   0  12  -4   10.25    0.49 
   0  12   4   10.18    0.51 
   0  12  -4   10.45    0.69 
  -1  12   4   18.69    0.85 
   1 -12   4   18.61    1.03 
   1 -12   4   17.84    0.92 
   1 -12   4   18.69    0.84 
  -1  12   4   18.05    1.06 
   1  12  -4   17.94    0.85 
  -1 -12  -4   18.35    0.85 
   1 -12   4   14.83    1.10 
   1  12  -4   16.77    1.06 
   1 -12   4   17.52    0.80 
  -1 -12  -4   16.03    1.12 
   1  12  -4   18.86    0.82 
  -1 -12   4   18.04    0.86 
   1  12   4   17.89    0.81 
   1  12   4   18.36    0.85 
  -1  12  -4   17.93    0.86 
   1 -12  -4   17.70    0.90 
   1 -12  -4   17.80    0.88 
  -1  12  -4   16.48    0.85 
   1  12   4   22.51    1.43 
  -1 -12   4   17.60    1.00 
  -1 -12   4   17.99    0.83 
   2 -12   4    6.21    0.32 
   2  12  -4    5.97    0.59 
  -2 -12  -4    5.38    0.53 
  -2 -12  -4    5.34    0.29 
  -2 -12  -4    6.07    0.32 
   2  12  -4    5.97    0.34 
  -2  12   4    6.06    0.34 
  -2  12   4    6.42    0.52 
   2  12  -4    5.94    0.28 
   2 -12   4    5.02    0.52 
   2 -12   4    6.06    0.29 
  -2 -12   4    5.85    0.30 
  -2 -12   4    5.75    0.43 
  -2 -12   4    5.78    0.33 
  -2  12  -4    6.25    0.34 
   2 -12  -4    5.59    0.40 
   2  12   4    5.94    0.32 
   2  12   4    6.00    0.29 
   2  12   4    5.13    0.76 
   2 -12  -4    5.86    0.36 
   3  12  -4    3.96    0.64 
   3 -12   4    5.42    0.83 
  -3  12   4    5.38    0.57 
  -3 -12  -4    5.89    0.29 
   3  12  -4    5.89    0.33 
   3 -12   4    6.19    0.29 
  -3 -12  -4    5.55    0.51 
  -3  12   4    6.36    0.32 
   3  12  -4    6.01    0.27 
  -3 -12  -4    5.83    0.31 
   3 -12   4    6.09    0.32 
   3  12   4    5.98    0.31 
  -3  12  -4    5.93    0.32 
   3 -12  -4    6.49    0.47 
  -3 -12   4    5.78    0.32 
   3  12   4    6.08    0.29 
   3 -12  -4    5.89    0.36 
  -4 -12  -4    1.08    0.19 
  -4 -12  -4    0.94    0.10 
   4 -12   4    1.09    0.07 
  -4 -12  -4    1.01    0.08 
   4  12  -4    1.06    0.06 
   4 -12  -4    1.08    0.12 
  -4  12  -4    0.90    0.08 
   4  12   4    1.19    0.08 
  -4 -12   4    1.10    0.09 
   4  12   4    1.08    0.09 
   5 -12   4    5.71    0.25 
   5  12  -4    6.07    0.26 
  -5 -12  -4    4.78    0.35 
   5  12   4    5.56    0.25 
  -5  12  -4    5.18    0.37 
   0 -13   4    0.33    0.06 
   0  13  -4    0.28    0.05 
   0 -13   4    0.44    0.04 
   0 -13  -4    0.30    0.06 
   0 -13   4    0.30    0.07 
   0 -13   4    0.26    0.18 
   0  13   4    0.38    0.07 
   0  13  -4    0.51    0.09 
   0  13   4    0.19    0.24 
   0  13  -4    0.60    0.21 
  -1 -13  -4   13.38    0.64 
   1 -13   4   13.04    0.65 
   1 -13   4   12.59    0.58 
   1 -13   4   11.53    0.78 
  -1  13   4   12.15    0.84 
  -1  13   4   12.89    0.63 
   1  13  -4   13.27    0.84 
   1  13  -4   12.88    0.63 
   1 -13   4   13.05    0.62 
   1  13  -4   13.04    0.61 
  -1 -13   4   11.97    0.58 
   1  13   4   11.48    0.92 
   1  13   4   12.81    0.60 
  -1  13  -4   12.01    0.57 
  -1 -13   4   12.46    0.61 
  -1  13  -4   12.68    0.62 
   1 -13  -4   13.23    0.64 
  -1 -13   4   11.57    0.73 
   2  13  -4    7.13    0.62 
   2  13  -4    7.43    0.36 
  -2 -13  -4    6.57    0.58 
  -2  13   4    7.75    0.39 
   2 -13   4    7.57    0.35 
  -2  13   4    7.73    0.59 
   2  13  -4    7.46    0.39 
   2 -13   4    7.42    0.38 
  -2 -13  -4    7.44    0.38 
   2 -13   4    6.08    0.57 
   2  13   4    7.38    0.36 
   2 -13  -4    7.64    0.43 
  -2 -13   4    7.71    0.40 
  -2  13  -4    7.74    0.41 
   2 -13  -4    7.59    0.55 
  -2 -13   4    7.51    0.36 
   2  13   4    7.62    0.39 
   3  13  -4    2.19    0.16 
   3 -13   4    2.20    0.13 
  -3 -13  -4    2.11    0.12 
   3  13  -4    2.32    0.14 
   3 -13   4    2.18    0.18 
  -3 -13  -4    2.43    0.19 
  -3  13   4    2.38    0.15 
  -3 -13  -4    2.02    0.28 
   3 -13  -4    2.25    0.18 
  -3 -13   4    2.27    0.15 
   3  13   4    2.19    0.14 
   3  13   4    2.19    0.13 
  -4  13   4    2.61    0.25 
   4 -13   4    3.30    0.15 
  -4 -13  -4    2.65    0.27 
   4  13  -4    3.58    0.16 
   4 -13  -4    3.11    0.19 
  -4 -13   4    3.19    0.17 
   4  13   4    3.18    0.15 
  -4  13  -4    2.65    0.29 
   4  13   4    3.07    0.16 
   0  14   4    0.89    0.10 
   0 -14   4    0.70    0.10 
   0  14   4    0.61    0.29 
   0  14  -4    0.82    0.09 
   0 -14   4    0.78    0.21 
   0  14  -4    0.97    0.11 
   0 -14   4    0.79    0.08 
   0 -14  -4    1.02    0.11 
   1 -14   4   11.99    0.52 
  -1  14   4   11.04    0.80 
   1 -14   4   10.97    0.76 
   1  14  -4   11.98    0.98 
   1 -14   4   12.37    0.56 
  -1  14   4   11.71    0.57 
   1 -14   4   11.43    0.61 
  -1 -14  -4   11.66    0.57 
   1  14  -4   11.77    0.58 
   1  14  -4   11.33    0.55 
   1  14   4   12.49    0.59 
  -1  14  -4   12.41    0.61 
  -1 -14   4   11.54    0.57 
  -1 -14   4   12.45    0.60 
   1 -14  -4   12.56    0.62 
  -2  14   4    2.55    0.16 
   2  14  -4    2.53    0.17 
   2  14  -4    2.32    0.17 
   2 -14   4    2.69    0.16 
  -2 -14  -4    2.66    0.16 
   2 -14   4    2.47    0.13 
   2  14   4    2.85    0.18 
  -2  14  -4    2.59    0.18 
  -2  14  -4    2.14    0.19 
   2 -14  -4    3.33    0.22 
   3 -14   4    1.44    0.10 
   3  14  -4    1.37    0.09 
   3 -14   4    1.36    0.07 
  -3 -14  -4    1.32    0.11 
   3  14  -4    1.11    0.16 
  -3  14  -4    1.27    0.09 
  -3 -14   4    1.46    0.11 
   3 -14  -4    1.39    0.12 
   3  14   4    1.44    0.10 
   0 -15  -4    0.33    0.06 
   0 -15   4    0.29    0.06 
   0  15   4    0.35    0.05 
   0  15  -4    0.33    0.06 
   1 -15   4    5.72    0.31 
   1  15  -4    5.34    0.28 
   1  15  -4    5.41    0.26 
  -1  15   4    4.39    0.30 
  -1 -15   4    5.63    0.30 
   1  15   4    5.38    0.34 
  -1 -15   4    5.33    0.28 
  -1  15  -4    6.61    0.34 
   1 -15  -4    4.71    0.33 
  -2 -15  -4    1.56    0.12 
   2  15  -4    1.43    0.11 
   2 -15   4    1.44    0.10 
   2  15  -4    1.40    0.09 
  -2  15   4    1.67    0.13 
  -2  15  -4    1.39    0.09 
   2  15   4    1.46    0.10 
  -2 -15   4    1.41    0.11 
   2 -15  -4    1.48    0.12 
   3  15  -4    2.63    0.13 
   3  15   4    3.26    0.18 
   3 -15  -4    2.96    0.18 
  -3 -15   4    2.81    0.16 
   0  16   4   11.46    0.53 
   0 -16   4   10.54    0.53 
   0 -16  -4   11.25    0.53 
   0  16  -4   13.11    0.60 
   0 -16   4   10.39    0.51 
   0 -16  -4   11.90    0.54 
  -1 -16  -4    1.27    0.13 
   1 -16   4    1.29    0.08 
  -1  16   4    1.50    0.09 
  -1 -16  -4    1.37    0.09 
   1  16  -4    1.41    0.10 
  -1 -16   4    1.36    0.10 
   1 -16  -4    1.31    0.14 
  -1  16  -4    0.90    0.11 
   0   0  -5   -0.02    0.09 
   0   0  -5    0.46    1.14 
   0   0   5   -0.19    1.19 
   0   0   5    0.04    0.03 
   0   0   5    0.09    0.09 
  -1   0  -5   40.31    2.19 
  -1   0   5   42.73    4.21 
   1   0   5   39.29    1.78 
  -1   0   5   41.66    1.91 
  -1   0  -5   43.06    2.13 
   1   0  -5   39.47    1.91 
   1   0  -5   43.27    3.87 
   1   0   5   40.86    1.76 
  -1   0   5   41.95    1.82 
   1   0   5   42.52    1.77 
   1   0  -5   40.46    1.84 
  -1   0   5   38.25    1.85 
   2   0  -5   26.23    1.40 
  -2   0   5   26.89    1.29 
  -2   0   5   27.69    1.25 
  -2   0   5   27.31    1.39 
   2   0  -5   26.70    1.30 
  -2   0   5   26.54    4.29 
   2   0  -5   25.10    4.05 
   3   0   5   57.88    2.44 
  -3   0   5   57.66    2.53 
  -3   0   5   54.79    2.79 
  -3   0   5   57.74    2.56 
   3   0  -5   53.69    2.60 
  -3   0   5   53.98    9.28 
   3   0  -5   52.61    2.85 
   4   0  -5    1.59    0.19 
   4   0  -5    1.83    0.31 
  -4   0  -5    1.77    0.13 
  -4   0   5    1.87    0.21 
  -4   0   5    1.59    0.14 
  -4   0  -5    1.43    0.28 
  -4   0  -5    1.75    0.12 
   4   0  -5    1.75    0.11 
   5   0  -5    0.78    0.25 
  -5   0  -5    0.92    0.24 
  -5   0  -5    0.90    0.09 
  -5   0   5    0.72    0.08 
  -5   0  -5    0.88    0.10 
   6   0  -5    7.87    0.36 
  -6   0  -5    7.35    0.37 
  -6   0  -5    7.96    0.63 
  -6   0  -5    7.70    0.39 
  -7   0   5   14.11    0.69 
   7   0  -5   17.02    0.68 
  -7   0  -5   14.85    0.69 
  -7   0  -5   15.96    0.84 
   0   1   5  181.77    8.26 
   0  -1  -5  177.91    9.30 
   0  -1   5  205.72    8.28 
   0  -1   5  197.61    8.21 
   0   1  -5  206.18    9.69 
   0   1   5  184.02    8.21 
   0  -1  -5  181.16    8.27 
   0   1  -5  189.96    8.20 
   0   1   5  183.81    9.56 
   0   1  -5  190.70    9.42 
   0  -1   5  198.96    8.29 
  -1  -1  -5   46.16    2.43 
   1  -1   5   48.17    2.05 
   1  -1   5   47.40    2.03 
  -1  -1  -5   49.47    2.35 
   1   1  -5   44.83    4.51 
   1   1  -5   42.87    3.94 
   1  -1   5   47.50    2.07 
  -1   1   5   48.49    4.28 
  -1   1   5   45.71    2.08 
   1   1  -5   46.36    2.11 
  -1   1   5   46.10    2.16 
  -1   1   5   46.35    2.12 
  -1   1  -5   47.27    2.90 
   1   1   5   46.81    2.00 
   1  -1  -5   45.74    2.05 
   1  -1  -5   46.15    4.17 
  -1  -1   5   46.13    2.04 
   1   1   5   47.30    2.01 
  -1   1  -5   50.21    2.66 
   1  -1  -5   45.96    2.14 
  -1  -1   5   47.54    2.14 
  -1  -1   5   41.36    2.11 
  -1  -1   5   43.96    2.08 
  -2   1   5  151.57    6.65 
   2   1  -5  155.76   10.30 
  -2   1   5  152.79    6.73 
  -2   1   5  156.24    6.64 
   2   1  -5  151.57    6.67 
  -2   1   5  135.72   10.15 
  -2  -1   5  150.69    6.60 
  -2  -1   5  150.37    6.64 
   2  -1  -5  155.14    6.65 
   2  -1  -5  151.83    6.76 
  -2  -1   5  150.67    6.74 
  -3   1   5   34.69    1.57 
   3   1  -5   18.17    7.99 
   3   1  -5   32.74    1.44 
   3   1  -5   18.76    6.51 
  -3   1   5   31.98    2.20 
  -3   1   5   31.95    1.54 
  -3   1   5   25.07    9.84 
   3   1  -5   32.18    1.62 
   3  -1   5   33.40    1.46 
  -3  -1   5   33.22    1.82 
  -3  -1   5   35.53    1.58 
  -3  -1   5   33.54    1.55 
   3   1   5   30.71    1.44 
   3  -1  -5   32.83    1.96 
   3  -1  -5   31.61    1.44 
   3  -1  -5   32.87    1.61 
  -4  -1  -5   43.81    2.29 
   4   1  -5   41.88    2.00 
  -4   1   5   45.54    2.05 
  -4  -1  -5   45.53    1.95 
   4   1  -5   44.36    1.92 
  -4  -1  -5   44.32    1.95 
   4   1  -5   42.60    2.18 
  -4   1   5   44.52    1.96 
  -4   1  -5   41.27    2.27 
   4  -1  -5   43.62    1.89 
  -4  -1   5   44.06    1.91 
  -4  -1   5   44.56    2.00 
   4  -1  -5   40.61    1.96 
  -4   1  -5   44.78    1.90 
   4  -1  -5   43.95    2.12 
  -4   1  -5   42.90    1.92 
  -4  -1   5   43.15    1.89 
  -5  -1  -5    9.42    0.46 
   5   1  -5    8.45    0.70 
  -5  -1  -5    9.53    0.46 
  -5  -1  -5    9.22    0.74 
   5  -1  -5    9.02    0.42 
  -5   1  -5    9.07    0.76 
   5  -1  -5    9.14    0.69 
  -5   1  -5    9.12    0.44 
  -5  -1   5    8.84    0.43 
  -5   1  -5    8.99    0.46 
  -6  -1  -5    7.94    0.62 
   6   1  -5    7.89    0.36 
  -6  -1  -5    7.70    0.38 
  -6  -1  -5    7.20    0.37 
  -6   1  -5    7.83    0.38 
  -6   1  -5    6.13    0.37 
   6  -1  -5    7.60    0.35 
  -6   1  -5    8.09    0.64 
  -7   1   5   16.89    0.78 
  -7  -1  -5   19.49    0.95 
   7   1  -5   16.30    0.78 
  -7  -1  -5   18.40    0.79 
  -7  -1   5   16.95    0.83 
  -7   1  -5   18.80    0.98 
  -7   1  -5   19.61    0.83 
   7  -1  -5   19.41    0.82 
   0   2   5    1.55    1.54 
   0  -2  -5    1.15    0.06 
   0  -2  -5    1.63    1.13 
   0  -2  -5    0.92    0.06 
   0   2   5    0.80    0.12 
   0  -2   5    1.02    0.15 
   0  -2   5    1.02    0.18 
   0   2   5    1.07    0.09 
   0  -2   5    1.08    0.09 
   0   2  -5    1.98    1.46 
   0   2  -5    1.13    1.60 
   0  -2   5    0.96    0.15 
   0   2  -5    1.06    0.10 
  -1   2   5   68.85    3.43 
  -1   2   5   74.42    5.95 
   1   2  -5   81.56    3.45 
  -1  -2  -5   79.56    3.90 
   1  -2   5   79.68    3.39 
   1  -2   5   81.07    3.42 
  -1  -2  -5   76.84    3.38 
   1   2  -5   74.09    5.39 
   1   2  -5   81.93    5.87 
   1   2   5   79.30    3.35 
  -1  -2   5   78.27    3.51 
   1  -2  -5   77.12    3.40 
   1  -2  -5   72.88    3.49 
  -1  -2   5   77.65    3.39 
   1   2   5   79.71    4.27 
  -1   2  -5   76.86    4.21 
   1   2   5   82.39    3.36 
  -1   2  -5   75.27    4.77 
  -1  -2   5   74.23    3.50 
   1  -2  -5   76.75    5.44 
  -2   2   5    5.87    3.73 
  -2   2   5   18.04    0.85 
  -2   2   5   19.63    1.07 
   2   2  -5   13.89    3.54 
   2   2  -5   17.23    4.09 
  -2   2   5   16.33    0.88 
   2   2  -5   17.77    1.03 
   2  -2  -5   17.62    0.89 
  -2  -2   5   17.68    1.00 
  -2  -2   5   16.36    0.82 
   2   2   5   16.73    0.74 
  -2  -2   5   17.62    1.01 
  -2  -2   5   15.90    0.96 
   2  -2  -5   16.08    1.00 
   2  -2  -5   14.90    3.48 
  -3   2   5   13.72    0.69 
  -3  -2  -5   13.52    0.89 
   3   2  -5   13.89    0.83 
  -3   2   5   14.47    0.76 
  -3  -2  -5   15.02    0.67 
   3   2  -5    2.24    7.13 
  -3   2   5   14.76    0.77 
  -3   2   5   15.80    1.07 
   3   2  -5   13.80    7.54 
   3   2  -5   13.60    0.63 
   3  -2  -5   16.75    1.38 
  -3   2  -5   14.18    1.03 
   3  -2  -5   13.65    0.63 
  -3   2  -5   13.53    0.66 
   3  -2  -5   14.15    0.79 
  -3  -2   5   15.37    0.78 
   3  -2  -5   26.52    6.34 
  -3  -2   5   14.31    1.63 
  -3  -2   5   12.27    1.11 
   3   2   5   13.78    0.64 
  -4   2   5   12.40    0.62 
  -4  -2  -5   12.71    0.61 
   4   2  -5   11.12    0.65 
  -4  -2  -5   13.21    0.61 
  -4   2   5   14.17    0.72 
   4   2  -5   12.42    0.58 
  -4  -2  -5   15.48    0.80 
  -4  -2  -5   12.94    0.89 
   4   2  -5   12.52    0.85 
   4  -2  -5   12.01    0.66 
   4  -2  -5   13.07    0.79 
   4  -2  -5   12.93    0.58 
  -4  -2   5   12.77    0.69 
  -4   2  -5   12.51    0.59 
  -4  -2   5   12.72    0.60 
  -4  -2   5   13.02    0.59 
  -4   2  -5   12.76    0.61 
  -4   2  -5   11.94    0.91 
  -5  -2  -5    0.63    0.08 
  -5  -2  -5    0.69    0.08 
   5   2  -5    0.60    0.06 
  -5  -2  -5    0.63    0.20 
   5   2  -5    0.62    0.27 
  -5   2  -5    0.54    0.08 
  -5   2  -5    0.75    0.23 
  -5   2  -5    0.56    0.07 
   5  -2  -5    0.34    0.19 
   5  -2  -5    0.57    0.06 
  -5  -2   5    0.61    0.07 
  -6  -2  -5   23.51    1.08 
  -6  -2  -5   23.87    1.08 
  -6  -2  -5   24.77    1.36 
   6   2  -5   24.29    1.06 
  -6   2  -5   23.44    1.40 
  -6  -2   5   25.96    1.09 
  -6   2  -5   23.87    1.10 
   6  -2  -5   23.73    1.07 
   7   2  -5    4.22    0.19 
  -7  -2  -5    4.32    0.23 
  -7   2  -5    4.72    0.23 
  -7   2  -5    4.95    0.39 
   7  -2  -5    4.15    0.20 
  -7  -2   5    3.91    0.22 
   0  -3   5    2.22    0.26 
   0  -3   5    2.17    0.20 
   0  -3  -5    3.81    1.37 
   0   3  -5    1.21    1.28 
   0   3   5    2.42    0.22 
   0   3   5    2.24    0.15 
   0  -3  -5    2.26    0.26 
   0  -3   5    2.43    0.23 
   0   3  -5    2.35    0.17 
   0   3   5    2.04    0.21 
   0  -3   5    2.43    0.16 
   0  -3  -5    2.64    0.13 
   0   3   5    0.41    1.78 
  -1   3   5  106.76    4.65 
   1   3  -5  112.73    7.52 
   1   3  -5  107.65    7.79 
   1   3  -5  102.40    4.64 
  -1   3   5  104.44    7.58 
   1  -3   5  107.46    4.54 
  -1   3   5   98.19    4.58 
  -1   3   5  105.62    4.66 
   1  -3   5  104.61    4.59 
  -1  -3  -5  108.89    5.43 
   1   3   5  110.58    4.51 
   1  -3  -5  101.73    4.64 
   1  -3  -5  103.07    4.51 
  -1  -3   5   97.37    4.60 
  -1  -3   5  102.09    4.52 
   1   3   5  108.19    5.84 
   1   3   5  103.85    4.49 
  -1  -3   5  109.55    4.67 
  -1  -3   5   98.62    4.56 
   2   3  -5   17.10    5.07 
   2   3  -5   20.73    1.08 
  -2   3   5   20.51    1.04 
  -2   3   5   21.17    1.14 
  -2   3   5   21.09    1.01 
  -2   3   5   29.26    5.56 
   2   3  -5   22.75    4.78 
   2  -3   5   21.50    1.00 
  -2   3  -5   19.19    2.51 
   2  -3  -5   15.04    3.72 
  -2  -3   5   19.69    1.45 
   2  -3  -5   21.28    1.05 
   2  -3  -5   22.08    1.28 
   2   3   5   21.46    0.97 
  -2  -3   5   22.68    1.09 
  -2  -3   5   23.07    1.09 
  -3   3   5   31.72    1.81 
  -3   3   5   30.97    1.40 
  -3  -3  -5   28.53    1.37 
  -3   3   5   11.99    9.97 
   3   3  -5   30.31    1.35 
  -3  -3  -5   31.46    1.64 
  -3   3   5   33.53    1.50 
  -3  -3  -5   31.95    1.37 
  -3   3   5   30.33    1.47 
   3   3  -5   29.30    1.56 
   3  -3  -5   31.19    7.81 
   3  -3  -5   30.24    1.35 
  -3  -3   5   30.17    1.38 
  -3  -3   5   24.55    2.32 
  -3   3  -5   30.74    1.40 
   3  -3  -5   30.58    1.97 
   3  -3  -5   32.48    1.52 
  -3  -3   5   33.51    1.51 
  -4  -3  -5   18.26    0.90 
  -4   3   5   21.96    1.13 
  -4  -3  -5   18.48    0.86 
   4   3  -5   17.17    0.90 
  -4  -3  -5   19.41    0.87 
  -4  -3  -5   19.63    1.17 
  -4   3   5   17.50    0.88 
   4   3  -5   19.19    0.84 
   4   3  -5   17.73    1.11 
  -4   3  -5   17.00    1.20 
  -4  -3   5   18.68    0.86 
   4  -3  -5   18.83    1.04 
  -4  -3   5   19.43    0.85 
  -4  -3   5   20.46    0.96 
   4  -3  -5   18.35    0.93 
  -4   3  -5   19.17    0.91 
   4  -3  -5   18.55    0.84 
  -5  -3  -5    6.46    0.34 
   5   3  -5    6.37    0.31 
  -5  -3  -5    6.79    0.59 
  -5  -3  -5    6.63    0.34 
   5   3  -5    5.70    0.63 
   5  -3  -5    5.56    0.50 
  -5  -3   5    6.36    0.31 
  -5   3  -5    6.30    0.33 
   5  -3  -5    6.33    0.30 
   5  -3  -5    5.07    0.44 
  -5   3  -5    5.90    0.61 
  -6  -3  -5    7.23    0.37 
   6  -3   5    6.97    0.35 
   6   3  -5    7.62    0.34 
  -6  -3  -5    7.31    0.36 
  -6  -3  -5    7.90    0.59 
   6  -3  -5    7.56    0.35 
  -6   3  -5    7.50    0.62 
  -6   3  -5    7.70    0.38 
  -6  -3   5    7.19    0.36 
  -7  -3  -5    7.14    0.32 
   7   3  -5    6.65    0.30 
  -7  -3  -5    6.63    0.42 
  -7   3  -5    6.89    0.43 
   7  -3  -5    6.41    0.28 
  -7  -3   5    6.06    0.30 
  -7   3  -5    6.34    0.30 
   0  -4   5   41.04    1.90 
   0   4   5   43.20    1.90 
   0  -4  -5   37.54    1.93 
   0  -4   5   42.59    1.93 
   0   4  -5   42.94    1.89 
   0  -4  -5   41.28    3.52 
   0   4  -5   36.14    3.87 
   0  -4   5   43.36    1.85 
   0   4   5   40.43    1.90 
   0   4   5   41.99    1.85 
   0   4   5   39.41    4.61 
  -1  -4  -5   20.39    2.33 
  -1  -4  -5   21.06    1.06 
   1  -4   5   24.09    3.24 
  -1   4   5   24.16    4.20 
   1  -4   5   23.05    0.99 
  -1   4   5   21.41    1.11 
  -1   4   5   21.60    1.03 
   1   4  -5   14.29    3.88 
  -1   4   5   20.17    1.06 
   1   4  -5   23.18    3.60 
   1  -4   5   24.14    1.08 
  -1  -4   5   21.75    1.17 
   1   4   5   23.67    1.04 
   1   4   5   23.43    3.03 
  -1  -4   5   22.68    1.12 
   1  -4  -5   20.72    1.22 
   1  -4  -5   25.27    1.17 
  -1  -4   5   22.68    1.07 
  -1   4  -5   25.18    2.83 
   1   4   5   24.03    1.08 
   1  -4  -5   23.18    3.39 
  -1  -4   5   22.29    1.23 
  -1   4  -5   20.78    1.16 
   2   4  -5   10.70    5.87 
   2   4  -5    4.95    4.61 
  -2   4   5    9.13    0.69 
  -2   4   5    7.70    0.45 
   2  -4   5    7.53    0.54 
  -2  -4  -5    7.47    0.38 
  -2   4   5    8.12    0.48 
  -2   4   5    6.83    6.00 
   2   4   5    8.80    0.41 
   2  -4  -5    7.75    0.45 
  -2   4  -5    7.53    0.55 
  -2  -4   5    7.32    0.84 
  -2  -4   5    7.84    0.51 
   2  -4  -5    7.03    0.84 
  -2  -4   5    6.95    0.68 
  -2  -4   5    8.21    0.46 
  -2   4  -5    8.90    3.03 
  -3  -4  -5   28.13    1.24 
  -3  -4  -5   28.35    1.50 
  -3   4   5   28.20    1.36 
   3   4  -5   25.64    1.44 
  -3  -4  -5   28.51    1.24 
  -3  -4  -5   26.65    1.27 
  -3   4   5   27.96    1.26 
   3   4  -5   26.77    1.21 
   3  -4  -5   26.93    1.22 
   3  -4  -5   28.57    1.37 
  -3  -4   5   28.22    1.24 
   3  -4  -5   26.27    1.30 
  -3   4  -5   27.23    1.26 
  -3  -4   5   30.45    1.40 
  -4  -4  -5    3.30    0.20 
  -4   4   5    3.48    0.29 
   4   4  -5    2.80    0.24 
  -4  -4  -5    3.40    0.39 
  -4  -4  -5    3.28    0.24 
  -4   4   5    2.85    0.24 
   4   4  -5    3.47    0.17 
   4   4  -5    1.96    0.42 
  -4  -4  -5    3.53    0.20 
  -4  -4   5    3.17    0.27 
   4  -4  -5    3.26    0.18 
   4  -4  -5    2.90    0.26 
   4  -4  -5    3.83    0.36 
  -4   4  -5    2.95    0.42 
  -4  -4   5    3.73    0.24 
  -4  -4   5    3.57    0.20 
  -4   4  -5    3.00    0.21 
  -5  -4  -5   20.06    1.19 
   5   4  -5   18.73    0.85 
  -5  -4  -5   18.78    0.88 
  -5  -4  -5   19.05    0.89 
  -5   4  -5   18.41    0.87 
   5  -4  -5   18.08    0.82 
  -5  -4   5   18.76    0.84 
  -5   4  -5   16.92    1.21 
   5  -4  -5   20.81    1.28 
  -6  -4  -5    4.41    0.23 
  -6  -4  -5    4.10    0.23 
  -6  -4  -5    4.53    0.41 
   6  -4   5    4.23    0.22 
   6   4  -5    4.48    0.21 
  -6   4  -5    4.37    0.24 
  -6   4  -5    4.12    0.44 
   6  -4  -5    4.23    0.21 
  -6  -4   5    4.43    0.24 
  -7  -4  -5    0.07    0.04 
   7   4  -5    0.04    0.01 
  -7  -4  -5    0.05    0.02 
  -7   4  -5    0.04    0.01 
  -7   4  -5    0.06    0.05 
  -7  -4   5    0.03    0.02 
   0  -5   5    6.92    0.38 
   0  -5  -5   -1.33    2.06 
   0  -5  -5    6.61    0.56 
   0   5  -5    6.84    0.55 
   0   5  -5    5.65    2.38 
   0   5   5   12.04    3.24 
   0   5   5    7.20    0.44 
   0   5   5    7.51    0.48 
   0  -5  -5    7.56    0.35 
   0  -5   5    8.41    0.51 
   0   5  -5    6.40    0.41 
   0  -5   5    8.87    3.18 
   0  -5   5    6.62    0.42 
   0  -5  -5    5.99    0.45 
   0   5   5    6.95    0.38 
  -1   5   5   48.57    2.18 
   1  -5   5   50.96    5.45 
  -1   5   5   47.31    2.13 
   1   5  -5   40.50    6.02 
   1   5  -5   54.09    5.47 
  -1  -5  -5   44.61    4.52 
   1   5  -5   49.91    2.22 
  -1   5   5   47.59    6.17 
   1  -5   5   49.04    2.10 
   1  -5   5   45.58    2.19 
  -1  -5  -5   46.18    2.19 
  -1   5   5   43.75    2.20 
  -1  -5   5   45.80    2.09 
  -1  -5   5   46.73    2.21 
   1   5   5   46.46    2.07 
  -1   5  -5   49.07    6.68 
   1   5   5   49.18    5.58 
   1  -5  -5   42.39    2.25 
  -1  -5   5   46.67    2.30 
   1   5   5   46.65    2.12 
  -1  -5   5   47.51    2.25 
  -1   5  -5   47.13    2.20 
   1  -5  -5   46.74    2.07 
   1  -5  -5   49.40    4.97 
   2   5  -5   10.98    7.06 
   2  -5   5   17.11    0.78 
   2   5  -5   16.80    0.94 
  -2   5   5   34.30    8.59 
  -2   5   5   15.62    1.06 
   2   5  -5   20.46    5.96 
  -2   5   5   16.28    0.83 
  -2   5   5   16.28    0.87 
   2  -5   5   16.03    0.97 
  -2  -5   5   15.84    0.82 
   2  -5  -5   17.54    1.35 
  -2  -5   5   15.13    1.20 
   2  -5  -5   16.93    0.81 
   2   5   5   23.47    3.67 
   2  -5  -5   17.42    5.37 
  -2  -5   5   14.07    1.05 
  -2  -5   5   15.70    0.86 
  -2   5  -5   15.07    0.95 
  -3  -5  -5   56.34    2.50 
  -3  -5  -5   58.07    2.47 
  -3  -5  -5   61.43    2.76 
  -3  -5  -5   54.05    2.45 
   3   5  -5   55.50    2.43 
  -3   5   5   55.81    2.59 
   3   5  -5   53.02    2.70 
  -3   5   5   54.65    2.49 
   3  -5  -5   54.87    2.47 
   3  -5  -5   56.90    2.61 
   3  -5  -5   55.04    2.55 
  -3   5  -5   57.65    2.52 
  -3  -5   5   53.76    2.49 
  -3  -5   5   59.20    2.65 
  -3   5  -5   57.25    2.51 
  -3  -5   5   60.65    2.49 
  -4   5   5   62.39    2.77 
  -4  -5  -5   62.37    2.74 
  -4   5   5   68.85    2.88 
  -4  -5  -5   67.85    3.10 
  -4   5   5   57.72    3.17 
  -4  -5  -5   53.24    2.81 
  -4  -5  -5   66.08    2.76 
   4   5  -5   64.48    2.72 
   4   5  -5   61.79    3.07 
  -4  -5   5   64.92    2.76 
  -4  -5   5   65.66    2.76 
   4  -5  -5   63.00    2.75 
   4  -5  -5   65.50    2.94 
  -4  -5   5   68.59    2.85 
  -4   5  -5   56.05    3.19 
  -4   5  -5   63.44    2.80 
   4  -5  -5   59.45    2.84 
   5   5  -5    0.72    0.07 
  -5  -5  -5    0.88    0.22 
   5   5  -5    0.80    0.32 
   5  -5   5    0.90    0.08 
  -5  -5  -5    0.70    0.08 
  -5  -5  -5    0.77    0.09 
  -5   5  -5    0.79    0.23 
  -5  -5   5    0.73    0.08 
   5  -5  -5    0.80    0.07 
   5  -5  -5    0.73    0.18 
  -5   5  -5    0.88    0.10 
   5  -5  -5    0.58    0.12 
  -6  -5  -5   13.54    0.63 
   6  -5   5   12.27    0.58 
   6   5  -5   11.62    0.57 
  -6  -5  -5   13.80    0.62 
  -6  -5  -5   12.93    0.80 
  -6   5  -5   11.55    0.80 
   0   6  -5    0.12    0.32 
   0  -6  -5   -0.13    0.32 
   0   6   5    0.11    0.22 
   0  -6   5    0.16    0.28 
   0   6   5    0.21    0.11 
   0   6   5    4.10    4.68 
   0   6  -5    0.06    0.07 
   0  -6   5    0.02    0.06 
   0   6   5    0.13    0.06 
   0  -6   5    0.20    0.10 
   0  -6  -5    0.12    0.05 
   0   6  -5   -3.94    4.94 
   1   6  -5   47.28    6.18 
  -1   6   5   54.32    8.12 
   1   6  -5   51.95    7.83 
   1  -6   5   47.59    2.29 
  -1   6   5   46.26    2.23 
   1  -6   5   50.36    2.16 
   1  -6   5   49.22    2.24 
   1   6  -5   47.59    2.28 
  -1  -6  -5   48.37    5.82 
  -1   6   5   48.50    2.19 
  -1  -6   5   47.08    2.29 
   1  -6  -5   46.01    2.10 
  -1  -6   5   52.21    2.40 
   1   6   5   46.58    2.21 
  -1  -6   5   48.27    2.15 
  -1   6  -5   45.21    2.30 
  -1  -6   5   47.05    2.43 
  -1   6  -5   49.43    2.09 
   1  -6  -5   48.53    2.12 
   1  -6  -5   39.11    5.14 
   1   6   5   50.56    6.01 
   1   6   5   48.29    2.13 
   1  -6  -5   41.67    2.48 
  -2   6   5    1.41    0.20 
   2   6  -5    1.41    0.08 
   2   6  -5   -2.20    8.29 
  -2  -6  -5    1.49    0.23 
  -2   6   5    4.80   10.32 
  -2   6   5    1.30    0.49 
   2  -6   5    1.39    0.22 
  -2  -6  -5    2.15    5.43 
   2   6  -5    1.40    0.24 
  -2  -6  -5    1.64    0.11 
  -2   6   5    1.36    0.19 
   2  -6   5    1.61    0.14 
   2   6  -5    1.30    0.13 
   2  -6  -5    1.48    0.15 
  -2   6  -5    1.27    0.11 
   2  -6  -5    1.31    6.35 
   2  -6  -5    1.39    0.08 
  -2   6  -5    1.45    0.13 
   2  -6  -5    1.24    0.77 
  -2  -6   5    1.17    0.19 
  -2  -6   5    1.38    0.09 
   2  -6  -5    1.47    0.16 
  -2  -6   5    1.33    0.10 
   2   6   5    4.16    5.37 
  -2  -6   5    1.84    0.79 
  -2  -6   5    1.38    0.22 
   3   6  -5   19.89    1.17 
  -3  -6  -5   20.57    0.90 
  -3  -6  -5   21.26    1.17 
  -3  -6  -5   19.07    0.94 
   3  -6   5   17.08    0.90 
  -3  -6  -5   19.02    0.88 
   3   6  -5   20.04    0.87 
   3   6  -5   19.21    0.93 
  -3   6   5   19.54    0.93 
  -3   6   5   20.22    1.04 
   3  -6   5   20.36    0.94 
   3  -6  -5   19.00    0.95 
  -3  -6   5   19.04    1.03 
   3  -6  -5   20.21    1.00 
  -3   6  -5   18.65    0.89 
   3  -6  -5   18.96    0.86 
  -3  -6   5   20.06    0.88 
  -3   6  -5   19.81    0.91 
  -3  -6   5   19.91    0.89 
  -3   6  -5   18.78    0.90 
   4  -6   5   31.24    1.55 
  -4   6   5   35.34    1.57 
   4  -6   5   36.19    1.60 
   4  -6   5   34.05    1.53 
  -4   6   5   35.97    1.67 
  -4  -6  -5   36.36    1.56 
   4   6  -5   34.30    1.88 
  -4  -6  -5   33.90    1.59 
   4   6  -5   34.55    1.52 
   4   6  -5   32.29    1.57 
  -4  -6  -5   38.34    1.89 
  -4  -6  -5   34.03    1.54 
   4  -6  -5   32.54    1.61 
   4  -6  -5   34.43    1.52 
   4  -6  -5   34.33    1.69 
  -4  -6   5   37.47    1.54 
  -4  -6   5   37.09    1.58 
  -4  -6   5   34.52    1.53 
  -4   6  -5   30.32    1.94 
  -4   6  -5   36.59    1.58 
  -5  -6  -5    7.10    0.35 
  -5  -6  -5    7.84    0.60 
   5   6  -5    5.91    0.71 
   5   6  -5    7.47    0.33 
  -5  -6  -5    7.56    0.37 
  -5   6   5    6.11    0.56 
   5  -6   5    7.00    0.34 
  -5   6  -5    6.62    0.66 
  -5   6  -5    7.55    0.39 
   5  -6  -5    7.27    0.52 
   5  -6  -5    7.37    0.34 
  -5  -6   5    7.53    0.36 
   5  -6  -5    7.07    0.44 
   6   6  -5    7.32    0.34 
  -6  -6  -5    7.78    0.53 
   6  -6   5    6.94    0.34 
  -6  -6  -5    7.60    0.36 
  -6  -6   5    7.27    0.35 
  -6   6  -5    6.97    0.56 
   6   6   5    6.73    0.32 
   6  -6  -5    7.67    0.33 
   0  -7   5  127.44    5.55 
   0   7  -5  119.65    5.56 
   0   7  -5  139.47    5.71 
   0   7   5  110.38   13.41 
   0  -7   5  129.01    5.63 
   0  -7  -5  122.02    5.58 
   0   7  -5  123.77    5.58 
   0  -7   5  123.23    5.78 
   0   7   5  132.19    5.64 
   0   7   5  135.48    5.71 
   0  -7  -5  136.44    5.58 
  -1  -7  -5   21.55    1.19 
   1   7  -5   23.96    9.59 
  -1   7   5   11.90    8.93 
   1  -7   5   21.39    1.01 
   1   7  -5   20.56    0.97 
   1  -7   5   21.68    1.10 
   1   7  -5   20.49    1.13 
  -1  -7  -5   24.21    1.01 
  -1   7   5   20.74    1.09 
  -1  -7  -5   19.84    0.96 
  -1  -7  -5   14.98    8.52 
  -1   7   5   21.66    1.05 
   1   7  -5    7.82    6.54 
  -1   7   5   20.01    0.97 
   1   7  -5   20.94    0.97 
  -1   7  -5   20.76    0.97 
  -1  -7   5   19.99    1.02 
  -1  -7   5   19.69    1.28 
  -1  -7   5   21.41    1.09 
   1   7   5   21.95    1.11 
   1  -7  -5   19.92    0.96 
  -1   7  -5   20.15    0.95 
   1  -7  -5   -4.05    6.45 
  -1  -7   5   18.78    0.93 
  -1   7  -5   20.38    0.93 
   1  -7  -5   21.22    0.98 
  -1  -7   5   21.10    0.91 
  -1  -7   5   21.12    1.56 
  -2   7   5   11.04    0.66 
   2  -7   5   10.27    0.55 
   2   7  -5   11.22    0.55 
   2  -7   5   10.71    0.67 
  -2   7   5   10.44    0.55 
  -2   7   5   10.35    0.63 
   2   7  -5   11.30    0.74 
  -2  -7  -5   11.41    0.53 
   2  -7   5   11.54    0.57 
  -2  -7  -5   10.24    0.52 
  -2  -7  -5   12.20    0.76 
   2   7  -5   10.58    0.49 
  -2   7  -5   10.88    0.54 
  -2  -7   5   10.93    0.53 
  -2  -7   5   11.08    0.68 
   2  -7  -5   11.20    0.60 
   2  -7  -5   10.35    0.57 
  -2   7  -5   12.22    0.54 
  -2  -7   5   10.68    0.50 
  -2  -7   5   10.91    0.66 
   2  -7  -5   10.44    0.49 
   3  -7   5   21.84    1.05 
  -3  -7  -5   22.94    1.35 
   3   7  -5   21.72    1.03 
   3  -7   5   20.54    0.98 
   3  -7   5   20.63    1.00 
  -3  -7  -5   21.23    0.97 
  -3  -7  -5   21.11    0.98 
   3   7  -5   23.69    0.98 
  -3   7   5   22.51    1.15 
   3   7  -5   25.70    1.61 
  -3   7  -5   20.86    1.02 
  -3   7  -5   22.69    1.03 
   3  -7  -5   23.67    1.13 
  -3  -7   5   23.41    1.17 
  -3  -7   5   21.21    1.01 
   3  -7  -5   21.91    1.08 
  -4  -7  -5   18.54    0.90 
  -4  -7  -5   18.28    0.84 
   4   7  -5   19.34    0.82 
   4   7  -5   16.74    0.88 
  -4  -7  -5   19.93    1.15 
   4   7  -5   18.48    1.19 
   4  -7   5   17.43    0.86 
  -4  -7  -5   19.46    0.86 
  -4   7   5   17.91    0.87 
  -4   7   5   18.97    0.97 
   4  -7   5   18.60    0.84 
   4  -7   5   18.53    0.91 
   4  -7  -5   17.89    0.92 
   4  -7  -5   18.13    0.82 
  -4   7  -5   18.68    0.88 
  -4  -7   5   18.82    0.84 
  -4  -7   5   17.89    0.83 
   4  -7  -5   19.32    0.99 
  -5  -7  -5   15.35    0.71 
   5  -7   5   14.32    0.69 
   5   7  -5   15.56    0.68 
  -5  -7  -5   16.04    0.96 
  -5  -7  -5   14.65    0.69 
  -5   7  -5   13.87    1.03 
   5   7   5   15.00    0.67 
  -5   7  -5   14.64    0.71 
   5  -7  -5   14.47    0.67 
   5  -7  -5   17.55    0.82 
   5  -7  -5   14.90    0.84 
   6   7  -5   16.04    0.71 
  -6  -7  -5   15.94    0.72 
   6  -7   5   16.03    0.72 
  -6  -7  -5   15.91    0.73 
  -6  -7  -5   16.98    0.90 
  -6   7  -5   15.09    0.95 
  -6   7  -5   16.54    0.73 
  -6  -7   5   16.21    0.73 
   6   7   5   15.49    0.71 
   6  -7  -5   17.87    0.72 
   0  -8  -5    7.57    0.64 
   0  -8   5    7.80    0.53 
   0   8   5    7.69    0.54 
   0   8  -5    8.04    0.41 
   0  -8  -5    7.64    0.41 
   0  -8   5    8.10    0.38 
   0  -8  -5    7.08    0.40 
   0   8  -5    8.20    0.54 
   0  -8   5    7.74    0.39 
   0   8   5    7.82    0.48 
   0   8   5    8.66    0.48 
   0   8   5    7.67    0.37 
   0   8  -5    7.70    0.40 
   0  -8  -5    8.17    0.41 
  -1  -8  -5   28.11    1.27 
   1   8  -5   28.51    1.47 
  -1   8   5   29.26    1.38 
  -1   8   5   28.02    1.29 
   1  -8   5   27.87    1.41 
  -1  -8  -5   28.16    1.28 
   1   8  -5   26.89    1.23 
   1   8  -5   27.66    1.28 
  -1   8   5   27.58    1.42 
  -1  -8  -5   29.34    1.55 
   1  -8   5   28.74    1.27 
   1   8  -5   27.82    1.28 
   1  -8   5   29.59    1.34 
   1  -8   5   27.99    1.25 
   1  -8  -5   28.18    1.31 
  -1   8  -5   28.87    1.26 
   1   8   5   27.46    1.45 
  -1   8  -5   29.08    1.31 
  -1  -8   5   26.57    1.23 
  -1   8  -5   27.89    1.27 
  -1  -8   5   27.60    1.25 
  -1  -8   5   26.83    1.35 
   1  -8  -5   27.22    1.28 
  -1  -8   5   28.72    1.43 
  -2   8   5   44.35    2.15 
   2  -8   5   48.46    2.09 
  -2  -8  -5   43.91    2.02 
  -2  -8  -5   45.83    2.02 
   2  -8   5   46.37    2.02 
   2   8  -5   45.20    1.98 
   2   8  -5   47.05    2.29 
  -2   8   5   44.58    2.05 
   2   8  -5   45.14    2.04 
  -2   8   5   44.96    2.18 
   2  -8   5   45.90    2.00 
  -2  -8  -5   43.41    2.00 
  -2  -8  -5   50.05    2.34 
   2  -8  -5   45.47    2.07 
   2  -8  -5   49.69    2.11 
   2   8   5   44.65    2.01 
  -2  -8   5   46.40    1.99 
  -2  -8   5   47.59    2.21 
   2  -8  -5   43.17    1.98 
  -2   8  -5   46.56    2.03 
  -2  -8   5   45.22    2.02 
   2   8   5   42.92    1.99 
  -2   8  -5   45.94    2.04 
  -3   8   5   14.22    0.80 
   3   8  -5   12.93    0.66 
   3   8  -5   13.16    0.93 
  -3  -8  -5   12.40    0.61 
  -3  -8  -5   13.29    0.63 
   3  -8   5   13.23    0.64 
   3  -8   5   13.69    0.71 
   3  -8   5   13.21    0.62 
   3   8  -5   13.28    0.60 
  -3  -8  -5   12.56    0.61 
  -3  -8  -5   14.66    0.92 
  -3   8   5   13.82    0.67 
   3  -8  -5   12.52    0.57 
  -3  -8   5   12.60    0.74 
  -3   8  -5   12.79    0.63 
   3  -8  -5   12.41    0.70 
  -3   8  -5   12.66    0.62 
  -3   8  -5   12.87    0.61 
   3  -8  -5   13.08    0.67 
  -3  -8   5   12.59    0.60 
   3   8   5   12.12    0.58 
   4  -8   5    6.76    0.41 
  -4  -8  -5    6.66    0.56 
  -4  -8  -5    6.68    0.33 
   4   8  -5    6.80    0.81 
   4  -8   5    5.87    0.50 
   4   8  -5    6.12    0.29 
   4   8  -5    5.07    0.35 
   4   8   5    6.26    0.30 
   4  -8  -5    6.32    0.32 
  -4   8  -5    6.08    0.35 
  -5  -8  -5    1.78    0.11 
   5  -8   5    1.68    0.11 
  -5   8   5    1.49    0.25 
   5   8  -5    1.69    0.10 
  -5  -8  -5    1.71    0.12 
  -5  -8  -5    1.85    0.26 
   5  -8  -5    1.64    0.09 
  -5  -8   5    1.58    0.12 
  -5   8  -5    1.60    0.29 
   5   8   5    1.69    0.10 
   5  -8  -5    1.80    0.21 
  -5   8  -5    1.65    0.13 
   5  -8  -5    1.94    0.29 
   6   8  -5    0.18    0.02 
  -6  -8  -5    0.15    0.07 
   6  -8   5    0.15    0.02 
  -6  -8  -5    0.14    0.03 
  -6  -8  -5    0.16    0.03 
  -6  -8   5    0.15    0.03 
  -6   8  -5    0.18    0.09 
   6   8   5    0.21    0.03 
  -6   8  -5    0.13    0.03 
  -6  -8   5    0.15    0.02 
   0   9   5   23.11    1.26 
   0  -9   5   22.69    1.10 
   0   9   5   23.51    1.09 
   0  -9  -5   22.10    1.36 
   0  -9   5   25.56    1.06 
   0  -9   5   25.21    1.27 
   0  -9  -5   24.19    1.08 
   0  -9   5   22.41    1.17 
   0  -9  -5   22.55    1.08 
   0  -9  -5   23.73    1.11 
   0   9  -5   24.04    1.09 
   0   9   5   24.06    1.06 
   0  -9   5   23.59    1.08 
   0   9  -5   24.70    1.07 
   0   9  -5   23.40    1.25 
   0   9  -5   25.41    1.10 
  -1  -9  -5   10.64    0.52 
  -1  -9  -5   10.73    0.78 
   1  -9   5   11.14    0.61 
  -1   9   5   11.55    0.70 
  -1  -9  -5   10.79    0.53 
   1   9  -5   10.72    0.54 
   1   9  -5   10.27    0.48 
   1  -9   5   10.33    0.52 
  -1   9   5   10.84    0.54 
   1  -9   5   10.91    0.50 
   1   9  -5   10.54    0.73 
   1  -9   5   10.75    0.69 
  -1   9  -5    9.71    0.51 
  -1  -9   5   10.87    0.50 
   1   9   5   10.30    0.49 
  -1  -9   5   11.21    0.52 
  -1  -9   5   11.62    0.71 
   1   9   5   10.42    0.76 
   1  -9  -5   11.06    0.56 
  -1   9  -5   10.86    0.53 
   1   9   5   10.10    0.52 
  -1   9  -5   11.85    0.55 
  -1   9  -5   11.14    0.59 
  -1  -9   5   10.00    0.66 
   2   9  -5   16.48    0.78 
  -2  -9  -5   17.33    0.81 
   2  -9   5   16.07    1.00 
  -2  -9  -5   16.38    0.79 
   2  -9   5   18.00    0.90 
  -2   9   5   18.96    0.85 
   2   9  -5   17.22    0.84 
  -2  -9  -5   17.50    0.82 
   2  -9   5   18.09    0.80 
   2   9  -5   17.45    1.08 
  -2  -9  -5   18.83    1.12 
  -2   9   5   18.84    1.01 
   2  -9   5   17.56    0.82 
  -2   9  -5   18.50    0.84 
   2   9   5   17.29    0.83 
   2  -9  -5   17.43    0.90 
  -2  -9   5   17.91    1.01 
   2  -9  -5   17.58    0.87 
   2  -9  -5   16.94    0.77 
  -2  -9   5   17.94    0.82 
  -2  -9   5   17.99    0.78 
  -2   9  -5   17.27    0.83 
   3   9  -5   34.15    1.60 
  -3  -9  -5   34.35    1.56 
   3   9  -5   34.66    1.54 
  -3  -9  -5   37.25    1.91 
  -3  -9  -5   35.30    1.58 
  -3   9   5   37.09    1.76 
   3  -9   5   34.60    1.59 
   3   9  -5   35.79    1.91 
   3  -9   5   35.39    1.66 
  -3   9   5   36.88    1.62 
  -3  -9  -5   34.27    1.55 
   3  -9   5   35.06    1.56 
   3   9   5   34.20    1.53 
  -3   9  -5   34.82    1.55 
   3  -9  -5   33.78    1.50 
   3  -9  -5   35.09    1.61 
  -3  -9   5   36.12    1.67 
  -3  -9   5   34.56    1.53 
  -3   9  -5   34.65    1.54 
  -3   9  -5   34.39    1.56 
   3   9   5   32.78    1.50 
   3  -9  -5   33.47    1.64 
   4   9  -5    7.14    0.34 
   4   9  -5    7.37    0.71 
   4  -9   5    7.38    0.36 
  -4  -9  -5    7.39    0.41 
  -4   9   5    7.61    0.49 
  -4   9   5    7.14    0.38 
  -4  -9  -5    7.23    0.35 
  -4  -9  -5    7.45    0.37 
   4  -9   5    7.23    0.38 
   4   9  -5    6.97    0.39 
  -4  -9  -5    7.73    0.61 
   4   9   5    6.91    0.33 
   4  -9  -5    6.96    0.32 
  -4   9  -5    7.53    0.38 
   4  -9  -5    7.12    0.42 
  -4  -9   5    6.52    0.35 
   4  -9  -5    7.14    0.47 
   5  -9   5    2.61    0.14 
  -5  -9  -5    2.63    0.17 
  -5  -9  -5    2.60    0.30 
   5   9  -5    2.67    0.14 
  -5   9  -5    2.42    0.15 
  -5  -9   5    2.29    0.14 
  -5   9  -5    1.98    0.34 
   5   9   5    2.46    0.12 
   5  -9  -5    1.96    0.22 
   5  -9  -5    2.47    0.11 
  -6  -9  -5    3.45    0.26 
  -6  -9  -5    3.25    0.17 
  -6   9  -5    3.55    0.28 
   0 -10   5   18.80    1.07 
   0 -10  -5   17.92    0.88 
   0 -10   5   19.09    0.88 
   0  10   5   18.50    1.39 
   0 -10   5   19.24    0.86 
   0  10  -5   19.34    0.90 
   0 -10  -5   19.45    0.91 
   0 -10   5   18.71    0.91 
   0  10  -5   19.11    0.90 
   0  10   5   19.98    0.90 
   0  10  -5   19.73    1.06 
   0 -10   5   18.89    1.01 
  -1 -10  -5    8.12    0.68 
  -1  10   5    8.51    0.45 
  -1 -10  -5    8.40    0.45 
   1  10  -5    9.16    0.45 
   1  10  -5    8.82    0.66 
   1 -10   5    8.32    0.53 
  -1  10   5    8.57    0.62 
   1 -10   5    8.37    0.61 
   1 -10   5    8.73    0.44 
   1 -10   5    8.95    0.41 
  -1 -10   5    8.49    0.39 
  -1  10  -5    8.43    0.47 
   1  10   5    8.07    0.42 
  -1 -10   5    8.33    0.44 
   1  10   5    6.97    0.76 
  -1 -10   5    7.83    0.41 
  -1  10  -5    8.40    0.44 
   1 -10  -5    8.59    0.46 
  -1  10  -5    8.90    0.44 
   1 -10  -5    8.71    0.49 
   1  10   5    8.24    0.39 
  -1 -10   5    9.06    0.62 
  -1  10  -5    7.16    0.46 
  -2 -10  -5    3.53    0.41 
   2 -10   5    3.40    0.21 
   2 -10   5    3.10    0.42 
  -2  10   5    3.58    0.37 
   2  10  -5    3.38    0.17 
  -2 -10  -5    3.24    0.20 
   2  10  -5    3.22    0.22 
   2 -10   5    3.54    0.19 
   2 -10   5    3.22    0.31 
  -2 -10  -5    3.50    0.21 
  -2  10   5    3.11    0.23 
   2  10  -5    3.78    0.46 
   2  10   5    3.25    0.18 
   2 -10  -5    3.37    0.26 
   2  10   5    3.55    0.21 
  -2 -10   5    3.56    0.21 
  -2 -10   5    3.47    0.37 
   2 -10  -5    3.24    0.29 
  -2  10  -5    3.52    0.23 
   3 -10   5   18.13    0.78 
   3  10  -5   16.25    0.76 
  -3 -10  -5   17.73    0.84 
  -3 -10  -5   14.93    0.75 
  -3  10   5   17.32    0.86 
   3  10  -5   14.05    1.31 
  -3  10   5   17.66    1.17 
  -3 -10  -5   15.61    0.77 
  -3 -10  -5   17.71    1.09 
   3 -10  -5   20.21    1.07 
  -3  10  -5   20.46    0.94 
  -3  10  -5   16.87    0.90 
   3  10   5   16.88    0.86 
   3 -10  -5   16.31    0.78 
  -4  10   5    3.18    0.19 
   4  10  -5    2.90    0.15 
  -4 -10  -5    2.98    0.17 
  -4 -10  -5    3.26    0.36 
   4 -10   5    3.21    0.19 
   4  10  -5    3.42    0.25 
   4 -10   5    3.42    0.18 
   4  10  -5    2.09    0.52 
  -4 -10  -5    3.05    0.21 
  -4 -10  -5    2.98    0.18 
  -4 -10   5    2.50    0.18 
   4 -10  -5    3.04    0.23 
  -4  10  -5    3.01    0.19 
   4  10   5    2.82    0.18 
   4  10   5    3.09    0.15 
   4 -10  -5    3.12    0.31 
   4 -10  -5    2.77    0.15 
   5  10  -5    9.80    0.45 
   5 -10   5   10.63    0.47 
  -5 -10  -5   10.29    0.65 
  -5 -10  -5   10.38    0.48 
   5 -10  -5    9.37    0.52 
  -5  10  -5    9.40    0.68 
  -5 -10   5   10.19    0.46 
  -5 -10   5    9.58    0.45 
   5  10   5   10.21    0.44 
  -5  10  -5   10.28    0.46 
   0 -11   5    1.03    0.13 
   0  11  -5    1.07    0.23 
   0 -11  -5    1.06    0.13 
   0  11   5    1.23    0.12 
   0  11   5    1.17    0.27 
   0 -11   5    1.30    0.09 
   0  11  -5    1.16    0.10 
   0 -11   5    0.89    0.21 
   0 -11   5    1.13    0.28 
   0 -11   5    1.32    0.12 
   0  11  -5    1.45    0.13 
  -1 -11  -5   14.64    0.72 
   1 -11   5   16.49    0.71 
   1 -11   5   16.03    0.74 
  -1  11   5   15.39    0.76 
  -1 -11  -5   16.50    0.76 
   1  11  -5   17.32    0.99 
   1  11  -5   16.18    0.76 
  -1 -11  -5   14.33    1.02 
  -1  11   5   15.22    0.95 
   1 -11   5   15.34    0.88 
   1 -11   5   16.25    0.94 
   1 -11   5   13.72    0.76 
  -1 -11   5   15.46    0.76 
   1 -11  -5   15.91    0.80 
   1  11   5   15.93    0.72 
   1  11   5   14.91    1.04 
  -1  11  -5   14.65    0.72 
   1 -11  -5   15.80    0.79 
  -1 -11   5   16.37    0.74 
  -1  11  -5   16.79    0.77 
  -1 -11   5   15.14    0.70 
  -1 -11   5   16.87    0.96 
  -2 -11  -5    1.04    0.24 
   2 -11   5    1.30    0.11 
   2 -11   5    0.71    0.34 
   2 -11   5    0.62    0.18 
   2  11  -5    1.08    0.29 
  -2 -11  -5    0.97    0.10 
   2  11  -5    1.04    0.12 
   2 -11   5    1.16    0.09 
  -2  11   5    1.32    0.26 
  -2 -11  -5    1.05    0.10 
   2  11  -5    1.05    0.07 
  -2  11   5    1.20    0.13 
  -2 -11   5    1.27    0.13 
   2 -11  -5    1.48    0.20 
   2  11   5    1.08    0.11 
  -2 -11   5    1.22    0.11 
   2 -11  -5    1.05    0.14 
   2  11   5    1.15    0.09 
  -2 -11   5    1.36    0.23 
  -2  11  -5    1.24    0.13 
  -3  11   5   10.37    0.53 
  -3  11   5   10.76    0.67 
   3  11  -5   10.21    0.52 
   3 -11   5   10.48    0.49 
   3 -11   5   10.90    0.52 
   3  11  -5   10.56    0.47 
   3  11  -5    9.88    0.79 
  -3 -11  -5   10.37    0.50 
  -3 -11  -5   10.18    0.76 
  -3 -11  -5   10.86    0.55 
  -3 -11  -5   10.13    0.48 
   3  11   5   10.61    0.49 
   3  11   5   10.91    0.52 
  -3 -11   5   10.52    0.50 
  -3 -11   5   10.84    0.53 
   3 -11  -5   10.90    0.58 
  -3  11  -5   10.56    0.53 
   4 -11   5    3.09    0.18 
   4  11  -5    2.86    0.14 
   4 -11   5    3.10    0.16 
   4  11  -5    2.65    0.19 
  -4 -11  -5    2.72    0.32 
  -4 -11  -5    2.69    0.17 
   4  11   5    2.94    0.15 
  -4  11  -5    2.48    0.35 
   4  11   5    2.74    0.16 
  -4 -11   5    2.72    0.17 
  -5 -11  -5    3.65    0.30 
   5 -11   5    4.07    0.18 
  -5 -11  -5    3.73    0.19 
   5  11   5    3.83    0.18 
  -5 -11   5    4.05    0.21 
  -5  11  -5    3.80    0.34 
  -5  11  -5    3.57    0.19 
   0 -12   5    0.99    0.28 
   0 -12   5    0.73    0.06 
   0  12  -5    0.73    0.11 
   0 -12  -5    0.61    0.10 
   0  12   5    1.07    0.36 
   0  12   5    0.78    0.10 
   0 -12   5    0.80    0.09 
  -1 -12  -5    4.56    0.63 
   1  12  -5    4.07    0.29 
   1 -12   5    4.69    0.48 
   1 -12   5    4.75    0.30 
   1 -12   5    4.87    0.56 
  -1  12   5    4.56    0.48 
   1  12  -5    4.52    0.46 
   1 -12   5    4.94    0.28 
  -1 -12   5    4.97    0.25 
  -1 -12   5    5.05    0.46 
   1  12   5    5.01    0.67 
  -1 -12   5    6.47    0.35 
  -2 -12  -5    1.61    0.12 
  -2 -12  -5    1.42    0.27 
   2  12  -5    1.48    0.30 
   2 -12   5    1.54    0.10 
  -2  12   5    1.53    0.14 
   2 -12   5    1.76    0.13 
  -2 -12  -5    1.41    0.12 
   2 -12   5    1.46    0.32 
  -2  12   5    0.94    0.24 
   2  12  -5    1.47    0.14 
  -2 -12   5    1.42    0.13 
   2 -12  -5    1.58    0.16 
  -2  12  -5    1.66    0.15 
  -2 -12   5    1.24    0.22 
   2  12   5    1.58    0.13 
   2 -12  -5    1.49    0.22 
   2  12   5    1.57    0.10 
  -2 -12   5    1.58    0.11 
   3  12  -5    1.27    0.08 
   3 -12   5    1.28    0.09 
  -3 -12  -5    1.20    0.22 
  -3  12   5    1.00    0.26 
   3 -12   5    1.17    0.11 
  -3  12   5    1.40    0.12 
  -3 -12  -5    1.26    0.14 
  -3 -12  -5    1.37    0.12 
   3  12  -5    1.03    0.31 
  -3  12  -5    1.20    0.11 
   3 -12  -5    1.20    0.14 
   3 -12  -5    1.10    0.20 
   3  12   5    1.50    0.13 
   3  12   5    1.30    0.09 
  -3 -12   5    1.34    0.12 
   4 -12   5    1.06    0.08 
  -4 -12  -5    1.01    0.14 
  -4  12   5    0.77    0.17 
  -4 -12  -5    0.69    0.18 
  -4 -12  -5    0.77    0.07 
  -4  12  -5    0.90    0.07 
  -4  12  -5    0.81    0.19 
  -4 -12   5    0.88    0.11 
   4  12   5    0.89    0.08 
   4 -12  -5    0.77    0.10 
   4  12   5    0.93    0.06 
   0 -13   5   10.47    0.73 
   0 -13   5   10.75    0.49 
   0  13  -5   11.03    0.52 
   0 -13   5   10.51    0.55 
   0 -13   5   10.95    0.53 
   0  13   5   11.15    0.55 
   0  13   5   11.60    0.83 
   0 -13  -5   11.57    0.56 
   0  13  -5    9.99    0.69 
   0  13  -5   11.42    0.56 
  -1  13   5    1.10    0.27 
   1 -13   5    1.31    0.27 
  -1  13   5    1.38    0.13 
   1 -13   5    1.74    0.17 
   1 -13   5    1.50    0.12 
   1 -13   5    1.23    0.09 
   1  13  -5    1.39    0.13 
  -1 -13  -5    1.40    0.12 
   1  13  -5    1.39    0.11 
   1  13  -5    1.23    0.26 
   1  13   5    1.36    0.13 
   1 -13  -5    1.49    0.15 
  -1 -13   5    1.36    0.11 
   1  13   5    1.42    0.42 
  -1 -13   5    1.48    0.25 
  -1  13  -5    1.61    0.14 
  -1 -13   5    1.35    0.13 
  -2 -13  -5    2.91    0.18 
  -2  13   5    2.94    0.19 
   2 -13   5    2.86    0.16 
  -2  13   5    2.77    0.37 
   2  13  -5    2.88    0.19 
   2 -13   5    2.98    0.18 
   2  13  -5    3.21    0.43 
   2  13  -5    2.97    0.17 
  -2 -13   5    2.92    0.16 
  -2 -13   5    2.86    0.19 
   2 -13  -5    3.06    0.22 
   2 -13  -5    2.66    0.20 
  -2  13  -5    2.94    0.19 
   2  13   5    2.71    0.18 
   3 -13   5    1.43    0.10 
  -3 -13  -5    1.18    0.21 
  -3  13   5    1.32    0.10 
   3  13  -5    1.22    0.11 
   3  13  -5    1.33    0.09 
  -3 -13  -5    1.22    0.13 
   3 -13   5    1.30    0.08 
   3  13   5    1.26    0.08 
  -3  13  -5    1.31    0.11 
  -3 -13   5    1.34    0.11 
   3 -13  -5    1.12    0.19 
   3  13   5    1.24    0.10 
  -4 -13  -5    6.64    0.46 
   4 -13   5    7.88    0.33 
  -4 -13   5    8.82    0.39 
  -4  13  -5    7.42    0.52 
   4 -13  -5    8.50    0.43 
   0 -14   5    3.14    0.18 
   0  14  -5    3.31    0.20 
   0 -14  -5    3.07    0.20 
   0  14  -5    2.87    0.17 
   0  14   5    3.11    0.20 
   0 -14   5    2.74    0.20 
  -1 -14  -5    2.54    0.17 
   1  14  -5    2.61    0.18 
  -1  14   5    2.56    0.17 
   1 -14   5    2.65    0.16 
   1 -14   5    2.42    0.19 
   1  14  -5    2.57    0.15 
   1 -14   5    2.60    0.13 
  -1 -14   5    2.77    0.24 
   1 -14  -5    2.46    0.19 
  -1  14  -5    2.57    0.18 
   1  14   5    2.68    0.17 
  -2 -14  -5    6.37    0.31 
  -2  14   5    6.39    0.36 
   2 -14   5    6.71    0.33 
   2 -14   5    6.46    0.30 
   2  14  -5    6.37    0.34 
  -2 -14  -5    6.75    0.35 
  -2  14  -5    6.02    0.31 
   2 -14  -5    6.61    0.35 
  -2  14  -5    6.02    0.32 
  -2 -14   5    6.95    0.34 
  -2 -14   5    5.87    0.30 
   3 -14   5    3.80    0.20 
   3 -14   5    3.85    0.18 
  -3 -14  -5    3.91    0.21 
   3  14  -5    3.45    0.22 
   3  14  -5    3.74    0.19 
  -3 -14   5    3.89    0.20 
  -3  14  -5    3.64    0.19 
   3 -14  -5    4.02    0.25 
   3  14   5    3.73    0.20 
   0 -15   5    5.77    0.31 
   0 -15   5    6.12    0.28 
   0  15   5    5.01    0.33 
   0  15  -5    5.97    0.31 
  -1 -15  -5    2.29    0.16 
   1 -15   5    2.07    0.22 
   1 -15   5    2.31    0.14 
   1  15  -5    2.33    0.13 
  -1 -15  -5    2.30    0.14 
   1  15  -5    2.26    0.15 
  -1  15   5    2.40    0.15 
   1 -15  -5    2.30    0.18 
  -1  15  -5    2.28    0.15 
   1  15   5    2.37    0.15 
  -1 -15   5    2.35    0.15 
   1 -15  -5    2.47    0.16 
  -2  15   5    3.45    0.18 
   2  15  -5    3.30    0.19 
  -2 -15  -5    3.40    0.19 
   2 -15   5    3.45    0.18 
   2  15  -5    3.16    0.16 
  -2 -15   5    3.58    0.20 
   2 -15  -5    3.43    0.20 
   2  15   5    3.61    0.20 
  -2  15  -5    3.24    0.17 
   0 -16   5    4.01    0.24 
   0  16   5    3.66    0.19 
   0 -16   5    3.06    0.19 
   0 -16  -5    3.84    0.19 
   0  16  -5    3.63    0.19 
   0 -16  -5    3.53    0.19 
  -1 -16  -5    3.40    0.18 
   1  16  -5    3.26    0.18 
  -1  16   5    3.24    0.17 
   1 -16   5    3.25    0.16 
  -1 -16   5    3.55    0.19 
   1  16   5    3.22    0.18 
   1 -16  -5    3.34    0.18 
   0   0   6  177.05    7.45 
   0   0  -6  144.43    8.72 
   0   0   6  172.23    7.38 
   0   0   6  181.08    7.46 
   0   0  -6  171.90    8.97 
   1   0  -6   14.19    0.81 
  -1   0   6   13.14    0.71 
  -1   0   6   12.89    0.77 
  -1   0   6   14.12    0.67 
  -1   0   6   14.79    3.25 
   1   0   6   13.20    0.62 
   1   0   6   13.62    0.63 
   1   0   6   14.20    0.63 
   1   0  -6   16.09    2.76 
   1   0  -6   14.08    0.68 
  -1   0  -6   14.07    1.47 
  -1   0  -6   13.31    1.33 
   2   0  -6   72.74    7.70 
  -2   0   6   84.27    3.78 
  -2   0   6   91.95    8.48 
   2   0  -6   84.25    3.92 
  -2   0   6   83.90    3.74 
  -2   0   6   84.99    3.89 
   2   0  -6   86.45    3.78 
  -3   0   6   70.22    3.03 
  -3   0  -6   68.20    3.05 
  -3   0  -6   64.31    3.33 
  -3   0   6   69.99    3.08 
   3   0  -6   44.77    9.26 
  -3   0   6   72.71    3.15 
  -3   0   6   66.85    3.43 
  -3   0   6   71.05    3.19 
   3   0  -6   71.32    3.22 
   3   0   6   76.23    3.03 
   3   0  -6   70.05    3.02 
  -4   0  -6    2.02    0.32 
  -4   0   6    2.07    0.16 
  -4   0  -6    2.28    0.14 
  -4   0  -6    2.14    0.16 
   4   0  -6    2.00    0.13 
  -4   0  -6    2.19    0.20 
   4   0  -6    1.96    0.32 
   4   0  -6    2.03    0.19 
   5   0  -6   11.79    0.52 
  -5   0  -6   10.82    0.55 
  -5   0  -6   11.18    0.85 
  -5   0   6   11.53    0.58 
  -5   0  -6   11.62    0.54 
   5   0  -6   11.08    0.77 
   5   0  -6   10.88    0.60 
  -6   0  -6    1.37    0.11 
  -6   0  -6    1.40    0.24 
   6   0  -6    1.37    0.08 
  -6   0  -6    1.28    0.11 
  -7   0  -6    6.90    0.32 
  -7   0   6    6.39    0.32 
  -7   0  -6    7.41    0.44 
   0   1  -6  111.06    6.29 
   0  -1  -6  101.89    6.20 
   0  -1   6  104.49    4.75 
   0  -1   6  109.33    4.70 
   0   1   6  116.78    7.26 
   0  -1   6  117.59    4.78 
   0   1   6  101.00    4.70 
   0   1  -6  111.04    6.66 
   0  -1   6  112.30    4.79 
   0   1   6  104.68    4.76 
  -1  -1  -6  325.36   15.00 
   1  -1   6  343.20   14.57 
   1   1  -6  349.24   14.63 
  -1   1   6  336.58   14.65 
  -1  -1  -6  357.63   14.93 
  -1   1   6  334.69   17.13 
   1   1  -6  315.66   16.84 
  -1   1   6  337.20   14.69 
   1   1  -6  345.75   17.20 
   1  -1   6  336.86   14.58 
   1  -1  -6  344.80   16.99 
   1   1   6  349.66   14.67 
  -1   1  -6  339.67   15.53 
   1  -1  -6  350.17   14.72 
  -1  -1   6  332.41   14.82 
   1  -1  -6  330.95   14.83 
  -1  -1   6  348.24   14.84 
   1   1   6  338.01   14.68 
   2   1  -6    3.02    3.94 
  -2   1   6    2.69    5.17 
   2   1  -6    1.67    4.58 
   2  -1  -6   -0.49    3.60 
  -2  -1   6    0.20    0.32 
  -2  -1   6    0.37    0.11 
  -2  -1   6    0.41    0.09 
   2  -1  -6    0.47    0.11 
  -2  -1   6   -0.17    0.35 
   2  -1  -6    0.11    0.37 
  -3   1   6   91.93    4.01 
  -3  -1  -6   87.50    3.91 
  -3   1   6   85.42    3.98 
  -3  -1  -6   92.34    3.91 
  -3   1   6   92.03    3.90 
  -3   1   6   88.51   14.03 
  -3  -1  -6   87.54    4.21 
   3   1  -6   75.19   12.94 
   3  -1   6   94.10    3.92 
  -3   1   6   84.82    4.29 
  -3   1   6   92.45    4.05 
   3   1  -6   92.45    4.10 
   3   1  -6   89.35   11.39 
  -3  -1   6   97.37    4.05 
  -3  -1   6   81.89    4.32 
   3  -1  -6   92.09    4.46 
   3  -1  -6   92.66    4.06 
   3   1   6   95.28    3.86 
   3  -1  -6   97.34    3.89 
  -3  -1   6   91.11    4.35 
  -3   1  -6   81.05    4.19 
   3  -1  -6   87.82   11.52 
  -3  -1   6   89.63    3.87 
   3  -1  -6   91.68    3.97 
  -3  -1   6   82.35    3.93 
  -3  -1   6   88.83    3.99 
  -3   1  -6   83.37    3.90 
   4   1  -6    8.75    0.50 
  -4  -1  -6    9.05    0.49 
  -4  -1  -6    8.25    0.77 
  -4  -1  -6    9.25    0.49 
   4   1  -6    9.08    0.66 
  -4   1   6    9.03    0.47 
  -4   1   6   10.56    0.65 
  -4  -1  -6    9.91    0.46 
   4  -1  -6    9.15    0.64 
  -4   1  -6    9.21    0.44 
  -4  -1   6    9.85    0.67 
   4  -1  -6   10.56    0.48 
  -4   1  -6    8.06    0.76 
  -4   1  -6    8.83    0.48 
   4  -1  -6    8.96    0.50 
  -4  -1   6    9.10    0.46 
  -5  -1  -6    7.31    0.38 
  -5  -1  -6    7.50    0.38 
  -5  -1  -6    7.70    0.66 
  -5   1   6    7.12    0.38 
   5   1  -6    7.63    0.35 
   5   1  -6    7.39    0.62 
   5   1  -6    7.03    0.43 
  -5   1  -6    7.08    0.36 
  -5   1  -6    7.45    0.38 
   5  -1  -6    7.04    0.43 
  -5   1  -6    7.40    0.66 
   5  -1  -6    7.34    0.59 
   5  -1  -6    7.56    0.35 
  -6  -1  -6    2.47    0.16 
   6   1  -6    2.57    0.13 
  -6  -1  -6    2.59    0.32 
  -6  -1  -6    2.53    0.16 
   6  -1  -6    2.53    0.14 
  -6   1  -6    2.77    0.34 
  -6   1  -6    2.49    0.16 
  -7  -1  -6   15.46    0.82 
  -7  -1  -6   16.41    0.71 
  -7  -1   6   13.42    0.66 
  -7   1  -6   16.34    0.80 
  -7   1  -6   14.94    0.66 
   0   2   6  112.14    4.96 
   0   2  -6  118.36    7.13 
   0  -2  -6  105.09    6.44 
   0  -2   6  116.25    5.02 
   0  -2   6  119.65    5.04 
   0  -2   6  119.91    5.07 
   0  -2   6  126.52    4.97 
   0   2   6  110.23    5.01 
   0   2   6   97.37    5.00 
   0   2  -6  114.02    6.68 
   0   2  -6  124.43    4.94 
   0   2   6  108.84    7.11 
   0   2  -6  108.83    4.93 
  -1   2   6   92.70    4.05 
  -1   2   6   92.18    4.14 
  -1   2   6   82.04    6.83 
   1  -2   6   91.78    4.07 
  -1   2   6   88.65    4.10 
   1   2  -6   95.90    8.46 
  -1  -2  -6   97.81    4.68 
   1  -2   6   95.24    4.00 
   1  -2   6   93.41    4.04 
   1   2  -6   95.21    6.85 
   1   2  -6   90.95    4.08 
  -1   2  -6   97.18    5.23 
  -1   2  -6   93.97    5.75 
   1  -2  -6   92.16    6.74 
  -1  -2   6  100.98    4.32 
   1  -2  -6   89.08    4.31 
   1   2   6   99.55    4.16 
  -1  -2   6   99.73    4.35 
   1   2   6   95.34    4.16 
  -1  -2   6   94.08    4.20 
   1  -2  -6   97.72    4.19 
  -1  -2   6   93.40    4.25 
   2   2  -6  111.66   10.22 
  -2   2   6  130.71   11.56 
  -2   2   6  127.50    5.77 
  -2   2   6  128.81    5.64 
   2   2  -6  129.19    5.85 
   2   2  -6  144.04   11.17 
  -2   2   6  128.43    5.68 
   2  -2   6  130.69    5.55 
   2  -2  -6  131.27    5.66 
   2  -2  -6  127.01    5.83 
  -2  -2   6  121.65    5.78 
  -2  -2   6  123.51    5.68 
  -2  -2   6  136.17    5.64 
   2  -2  -6  128.71   10.10 
  -2  -2   6  130.65    5.83 
   2   2   6  129.51    5.53 
  -3   2   6   -8.19   12.54 
   3   2  -6   20.94   15.84 
   3   2  -6   10.53   12.35 
  -3   2  -6    0.68    0.09 
  -3  -2   6    1.10    0.74 
   3  -2  -6    0.58    0.05 
   3  -2  -6    0.83    0.94 
  -3   2  -6    0.62    0.20 
  -3  -2   6    0.19    0.80 
  -3  -2   6    0.69    0.07 
  -3  -2   6    0.98    0.17 
   3  -2  -6    0.76    0.11 
   3  -2  -6    7.58    9.27 
   3  -2  -6    0.66    0.15 
   3   2   6    0.78    0.08 
  -3  -2   6    0.69    0.17 
  -4   2   6   17.83    0.90 
  -4  -2  -6   17.30    1.14 
  -4  -2  -6   16.18    0.81 
  -4   2   6   16.41    0.81 
   4   2  -6   15.66    0.82 
   4   2  -6   17.10    0.75 
  -4   2  -6   15.15    0.77 
   4  -2  -6   15.59    0.80 
  -4  -2   6   16.20    0.75 
  -4  -2   6   17.14    0.87 
  -4  -2   6   15.39    0.73 
  -4   2  -6   15.28    0.76 
  -4   2  -6   16.68    0.77 
   4  -2  -6   16.51    0.73 
   4  -2  -6   16.93    1.13 
  -5  -2  -6    6.90    0.35 
  -5  -2  -6    6.82    0.60 
  -5  -2  -6    6.42    0.34 
   5   2  -6    6.82    0.32 
   5   2  -6    6.39    0.47 
   5   2  -6    5.66    0.59 
   5  -2  -6    6.61    0.31 
  -5   2  -6    6.52    0.62 
   5  -2  -6    6.08    0.52 
  -5  -2   6    6.19    0.35 
   5  -2  -6    6.52    0.45 
  -5   2  -6    6.30    0.35 
  -6  -2  -6    2.70    0.16 
  -6  -2  -6    3.02    0.33 
   6   2  -6    2.81    0.14 
  -6  -2  -6    2.56    0.18 
  -6   2  -6    2.69    0.33 
   6  -2  -6    2.55    0.14 
  -6   2  -6    2.76    0.17 
  -7  -2  -6    7.26    0.33 
  -7  -2  -6    7.33    0.44 
  -7   2  -6    7.41    0.44 
  -7   2  -6    7.35    0.33 
  -7  -2   6    6.63    0.33 
   0  -3  -6  105.95    6.38 
   0   3   6  106.07    4.68 
   0   3   6  101.28    4.87 
   0   3   6  108.87    4.73 
   0   3  -6  105.77    7.50 
   0   3  -6  107.62    6.64 
   0  -3   6  115.33    4.81 
   0   3  -6  102.70    4.66 
   0   3  -6  116.03    4.68 
   0  -3   6  110.78    4.74 
   0  -3   6  109.85    4.68 
   0   3   6  103.26    8.65 
   0  -3   6  109.60    4.76 
   0  -3  -6   97.82    4.76 
  -1   3   6   70.76    3.29 
   1  -3   6   75.07    3.20 
  -1   3   6   84.30    7.66 
   1  -3   6   74.86    3.30 
   1   3  -6   75.43    3.29 
   1   3  -6   76.85    7.52 
   1   3  -6   66.09    6.08 
  -1  -3  -6   77.57    4.35 
  -1  -3  -6   68.71    3.24 
  -1   3   6   73.14    3.34 
  -1   3   6   71.47    3.24 
   1  -3   6   76.12    3.25 
  -1  -3   6   76.86    3.38 
   1  -3  -6   77.81    3.30 
   1   3   6   79.06    3.29 
   1  -3  -6   69.58    3.45 
  -1  -3   6   77.50    3.32 
   1   3   6   74.01    5.23 
  -1   3  -6   73.56    5.71 
   1   3   6   73.75    3.27 
  -1  -3   6   67.55    3.40 
  -1  -3   6   79.35    3.49 
   1  -3  -6   67.85    6.02 
  -1   3  -6   79.20    4.85 
   2   3  -6   37.89    1.76 
  -2   3   6   33.68    1.72 
   2  -3   6   36.36    1.62 
  -2   3   6   34.29    7.08 
   2   3  -6   22.84    6.78 
   2  -3   6   37.66    1.60 
  -2   3   6   37.04    1.84 
   2   3  -6   31.85    6.49 
  -2   3   6   36.75    1.68 
   2  -3   6   35.44    1.63 
   2  -3  -6   24.64    5.05 
   2   3   6   35.59    1.55 
   2  -3  -6   36.37    1.64 
  -2  -3   6   36.42    1.71 
  -2  -3   6   33.47    1.88 
  -2  -3   6   36.61    1.64 
   2  -3  -6   34.45    1.93 
  -2   3  -6   34.47    3.48 
  -2  -3   6   32.01    2.25 
  -3   3   6    6.48    0.44 
  -3  -3  -6    6.70    0.54 
   3   3  -6    6.29    0.50 
  -3   3   6    6.21    0.35 
   3   3  -6    6.48    0.30 
  -3  -3  -6    6.43    0.33 
   3   3  -6    6.37    0.37 
  -3   3   6   10.05   21.94 
  -3   3   6    6.21    0.46 
  -3   3  -6    5.16    0.53 
  -3  -3   6    6.36    0.29 
   3  -3  -6    6.00    0.42 
  -3  -3   6    6.13    0.32 
  -3   3  -6    5.59    0.33 
  -3   3  -6    6.13    0.32 
  -3  -3   6    5.75    0.30 
   3  -3  -6    6.34    0.29 
  -3  -3   6    6.49    0.44 
   4   3  -6   15.99    0.84 
  -4  -3  -6   18.51    0.81 
  -4   3   6   16.43    0.82 
  -4  -3  -6   16.91    0.84 
  -4   3   6   18.55    0.93 
  -4  -3  -6   18.39    1.11 
   4   3  -6   17.65    0.77 
  -4  -3  -6   16.69    0.80 
   4   3  -6   16.93    1.06 
   4  -3  -6   16.23    0.86 
  -4   3  -6   16.20    0.80 
   4  -3  -6   17.17    0.76 
  -4  -3   6   18.75    0.92 
  -4   3  -6   18.12    0.81 
  -4   3  -6   15.59    1.12 
   4  -3  -6   17.80    0.97 
  -4  -3   6   16.92    0.78 
   5   3  -6   12.12    0.95 
   5   3  -6   13.77    0.69 
  -5  -3  -6   13.40    0.68 
  -5  -3  -6   14.74    0.95 
  -5   3   6   13.25    0.64 
   5   3  -6   14.32    0.62 
   5  -3  -6   14.23    1.03 
   5  -3  -6   14.28    0.63 
  -5   3  -6   13.43    1.02 
  -5   3  -6   14.30    0.68 
  -5  -3   6   13.42    0.69 
  -6  -3  -6    1.15    0.11 
   6   3  -6    1.01    0.07 
  -6  -3  -6    1.11    0.20 
  -6  -3  -6    0.96    0.08 
  -6   3  -6    1.05    0.09 
   6  -3  -6    1.16    0.07 
  -6   3  -6    1.05    0.22 
   0   4   6    1.44    0.20 
   0  -4   6    1.67    0.33 
   0  -4  -6    1.21    0.28 
   0  -4   6    1.37    0.13 
   0   4   6    9.14    3.24 
   0  -4   6    1.31    0.22 
   0   4  -6    1.46    0.15 
   0  -4  -6   -2.93    2.02 
   0  -4   6    1.18    0.18 
   0   4  -6    1.82    2.20 
   0   4   6    1.55    0.14 
   0   4   6    1.56    0.21 
   1   4  -6   22.04    4.80 
  -1   4   6   29.08    1.44 
   1   4  -6   28.21    1.41 
  -1   4   6   26.60    1.37 
   1   4  -6   34.19    4.87 
  -1   4   6   29.13    1.34 
   1  -4   6   29.44    1.38 
  -1  -4  -6   28.04    1.38 
  -1  -4  -6   31.20    3.42 
   1  -4   6   28.44    1.37 
   1  -4   6   29.05    1.45 
   1  -4   6   30.20    1.30 
  -1   4   6   30.90    5.19 
  -1  -4   6   31.17    1.88 
   1  -4  -6   29.68    1.32 
  -1  -4   6   28.20    1.55 
  -1  -4   6   29.16    1.35 
   1   4   6   29.65    1.36 
   1  -4  -6   27.71    1.55 
   1   4   6   29.23    1.32 
   1   4   6   30.09    3.77 
  -1   4  -6   27.93    3.38 
  -1  -4   6   28.45    1.41 
  -1   4  -6   43.67    7.34 
   2   4  -6   44.29    2.08 
   2  -4   6   42.82    1.91 
  -2   4   6   41.67    1.98 
  -2   4   6   31.38    8.33 
   2   4  -6   42.97    8.08 
  -2   4   6   52.02    2.64 
  -2  -4  -6   47.59    1.93 
   2   4  -6   34.90    7.97 
   2  -4   6   40.19    1.99 
  -2   4   6   38.43    2.00 
   2   4   6   38.73    1.78 
  -2  -4   6   39.35    1.91 
  -2  -4   6   42.15    1.86 
   2  -4  -6   39.39    2.18 
  -2  -4   6   38.04    2.15 
   2  -4  -6   43.41    1.85 
  -2  -4   6   37.08    2.09 
  -3   4   6   14.64    0.82 
  -3  -4  -6   13.85    0.68 
  -3   4   6   14.51    0.82 
  -3  -4  -6   15.23    0.70 
   3   4  -6   14.00    0.72 
  -3  -4  -6   15.71    0.94 
   3  -4   6   16.59    0.71 
   3   4  -6   14.45    0.90 
  -3   4   6   14.48    0.72 
  -3  -4  -6   14.74    0.73 
   3   4  -6   15.23    0.66 
  -3  -4   6   15.04    0.66 
  -3  -4   6   15.14    0.70 
   3  -4  -6   14.60    0.74 
   3  -4  -6   14.34    0.66 
  -3   4  -6   12.72    0.96 
  -3  -4   6   16.87    0.86 
  -3   4  -6   14.43    0.70 
  -3   4  -6   13.75    0.71 
   3  -4  -6   15.88    0.82 
  -3  -4   6   14.85    0.67 
  -4  -4  -6    5.40    0.34 
  -4  -4  -6    5.96    0.30 
  -4  -4  -6    5.87    0.52 
   4   4  -6    5.02    0.34 
  -4  -4  -6    5.42    0.29 
  -4   4   6    5.28    0.32 
  -4   4   6    5.79    0.41 
   4   4  -6    5.12    0.53 
   4   4  -6    5.57    0.27 
  -4  -4   6    5.21    0.28 
  -4  -4   6    5.66    0.27 
  -4   4  -6    4.99    0.37 
   4  -4  -6    5.37    0.26 
   4  -4  -6    4.91    0.34 
  -4  -4   6    5.83    0.40 
  -4   4  -6    5.11    0.30 
  -4   4  -6    4.47    0.53 
   4  -4  -6    5.23    0.42 
   5   4  -6    5.39    0.34 
   5   4  -6    5.39    0.59 
   5  -4   6    5.91    0.34 
  -5  -4  -6    6.28    0.54 
  -5   4   6    5.24    0.31 
   5   4  -6    5.85    0.28 
  -5  -4  -6    5.83    0.30 
  -5  -4  -6    5.74    0.31 
  -5  -4   6    5.85    0.29 
  -5   4  -6    5.73    0.33 
   5  -4  -6    6.07    0.47 
  -5   4  -6    5.86    0.59 
   5  -4  -6    5.15    0.36 
   5  -4  -6    5.58    0.28 
  -6  -4  -6    6.26    0.30 
  -6  -4  -6    5.80    0.31 
   6  -4   6    5.12    0.30 
  -6   4  -6    6.94    0.38 
  -6   4  -6    5.67    0.57 
   6  -4  -6    6.38    0.29 
   0   5   6   49.81    2.22 
   0   5  -6   44.14    4.96 
   0   5  -6   48.49    2.16 
   0  -5  -6   45.41    5.16 
   0  -5  -6   43.80    2.28 
   0   5   6   51.37    2.15 
   0  -5   6   45.77    2.20 
   0   5   6   43.29    2.19 
   0   5   6   50.83    6.16 
   0   5  -6   56.48    6.54 
   0  -5   6   49.64    2.14 
   0  -5   6   48.30    2.26 
   0  -5   6   47.84    2.35 
   1  -5   6    5.18    0.40 
   1   5  -6   -2.94    5.72 
  -1  -5  -6    5.49    2.83 
  -1   5   6    4.60    0.32 
  -1   5   6    1.77    6.25 
  -1   5   6    4.58    0.35 
   1   5  -6    4.74    0.36 
   1   5  -6    9.52    4.62 
   1  -5   6    5.11    0.29 
  -1   5   6    5.01    0.54 
   1  -5   6    4.77    0.48 
  -1  -5   6    4.74    0.37 
   1   5   6    3.68    3.98 
  -1  -5   6    5.15    0.33 
   1  -5  -6    6.14    3.94 
   1  -5  -6    5.07    0.29 
   1  -5  -6    5.00    0.62 
  -1  -5   6    5.71    0.65 
   1   5   6    4.96    0.30 
  -1  -5   6    4.78    0.98 
  -2   5   6   48.09    2.19 
  -2   5   6   42.40    2.08 
  -2   5   6   43.96    2.42 
  -2   5   6   57.44   11.18 
   2   5  -6   44.52    2.01 
  -2   5   6   47.44    2.14 
  -2  -5  -6   49.68    2.29 
  -2  -5  -6   48.96    2.05 
   2   5  -6   38.30   10.22 
   2  -5   6   44.82    2.23 
   2   5  -6   64.32   15.03 
   2   5  -6   45.26    2.07 
   2   5  -6   48.37    2.25 
   2  -5  -6   50.44    7.67 
  -2  -5   6   49.91    2.15 
   2  -5  -6   48.10    2.12 
  -2  -5   6   49.41    2.22 
   2   5   6   48.20    2.08 
  -2   5  -6   45.84    2.07 
   2  -5  -6   43.51    2.57 
  -2  -5   6   47.27    2.03 
  -2  -5   6   46.14    2.14 
  -2  -5   6   42.58    2.90 
   2  -5  -6   44.70    2.09 
  -2  -5   6   41.20    2.39 
  -3  -5  -6   10.70    0.53 
   3   5  -6   11.19    0.51 
   3   5  -6   11.20    0.57 
   3   5  -6   10.39    0.75 
  -3  -5  -6   11.17    0.58 
  -3  -5  -6   11.77    0.55 
  -3   5   6   11.45    0.68 
   3  -5   6   11.66    0.57 
  -3  -5  -6   12.17    0.79 
  -3   5   6   11.05    0.57 
  -3  -5   6   11.36    0.69 
   3  -5  -6   11.22    0.51 
   3  -5  -6   11.37    0.64 
  -3  -5   6   11.32    0.53 
  -3   5  -6   11.19    0.56 
  -3  -5   6   10.82    0.54 
  -3  -5   6   11.04    0.51 
  -3   5  -6   11.59    0.56 
   3  -5  -6   10.78    0.59 
  -4  -5  -6    4.04    0.23 
   4  -5   6    4.36    0.28 
   4   5  -6    4.43    0.21 
  -4  -5  -6    4.48    0.25 
  -4  -5  -6    4.18    0.28 
   4   5  -6    3.94    0.28 
  -4   5   6    4.35    0.27 
   4   5  -6    4.17    0.51 
  -4   5   6    4.52    0.36 
  -4  -5  -6    4.41    0.45 
  -4   5  -6    3.55    0.25 
  -4  -5   6    4.62    0.34 
  -4   5  -6    3.74    0.49 
  -4  -5   6    4.34    0.23 
  -4   5  -6    4.32    0.26 
   4  -5  -6    3.84    0.29 
   4  -5  -6    4.09    0.21 
  -4  -5   6    4.08    0.22 
   4  -5  -6    4.31    0.37 
  -5  -5  -6   16.89    0.78 
  -5  -5  -6   18.45    1.08 
  -5  -5  -6   17.58    0.80 
   5   5  -6   16.72    0.76 
   5   5  -6   16.64    0.82 
   5   5  -6   16.82    1.09 
   5  -5   6   16.36    0.77 
   5  -5  -6   16.76    0.74 
   5  -5  -6   16.60    0.84 
  -5  -5   6   16.62    0.75 
   5  -5  -6   16.61    0.92 
  -5   5  -6   16.70    0.79 
  -5   5  -6   15.99    1.12 
  -6  -5  -6    1.94    0.13 
   6   5  -6    2.00    0.11 
   6  -5   6    1.91    0.13 
  -6  -5  -6    2.09    0.25 
   6  -5  -6    1.84    0.10 
  -6   5  -6    1.95    0.13 
  -6   5  -6    1.90    0.27 
   0  -6  -6   28.84    4.73 
   0   6  -6   27.18    1.35 
   0   6   6   29.09    1.33 
   0   6  -6   22.82    7.70 
   0   6   6   27.70    1.39 
   0  -6   6   28.82    1.52 
   0  -6   6   28.80    1.32 
   0   6   6   23.59    6.23 
  -1  -6  -6    7.78    4.43 
   1   6  -6   -2.51    6.34 
   1   6  -6   -6.19    8.94 
  -1   6   6   -4.76    8.83 
  -1  -6   6    2.44    0.15 
  -1  -6   6    2.12    0.26 
  -1  -6   6    2.17    0.21 
  -1   6  -6    2.03    0.16 
   1  -6  -6    1.52    5.46 
  -1   6  -6    2.09    0.14 
  -1   6  -6    0.95    0.50 
   1   6   6    2.17    0.19 
  -1  -6   6    2.61    0.97 
  -1  -6   6    2.38    0.52 
   1  -6  -6    1.90    0.17 
   1  -6  -6    2.44    0.18 
   1   6   6    9.59    5.98 
  -1  -6   6    2.08    0.13 
  -2  -6  -6   19.84    0.92 
   2   6  -6   20.69    1.13 
  -2   6   6   20.47    1.03 
   2   6  -6   18.91    0.93 
  -2  -6  -6   19.29    0.92 
   2   6  -6   20.00    0.89 
   2   6  -6   20.00    0.94 
  -2  -6  -6   21.35    1.16 
   2  -6   6   21.66    0.97 
  -2   6   6   20.16    0.95 
  -2   6   6   20.56    1.07 
   2  -6  -6   21.50    0.99 
  -2  -6   6   20.39    1.09 
   2  -6  -6   19.05    0.87 
   2  -6  -6   19.61    0.93 
  -2  -6   6   19.04    0.91 
  -2   6  -6   20.24    0.93 
   2  -6  -6   19.83    0.96 
  -2  -6   6   20.21    0.89 
  -2  -6   6   18.92    1.02 
  -2   6  -6   20.72    0.91 
  -3   6   6   34.29    1.91 
   3  -6   6   36.46    1.64 
   3   6  -6   35.64    1.63 
  -3   6   6   33.52    1.68 
  -3  -6  -6   35.85    1.65 
   3  -6   6   34.14    1.59 
  -3  -6  -6   38.34    1.65 
   3   6  -6   35.95    2.15 
   3   6  -6   38.00    1.57 
  -3  -6  -6   38.17    1.91 
  -3  -6  -6   35.00    1.58 
   3  -6  -6   35.18    1.64 
  -3  -6   6   32.68    1.78 
  -3  -6   6   33.82    1.57 
   3  -6  -6   39.51    1.82 
  -3  -6   6   35.96    1.58 
  -3   6  -6   36.11    1.60 
  -3   6  -6   34.14    1.57 
  -3   6  -6   37.99    1.66 
  -3  -6   6   34.68    1.54 
   3  -6  -6   35.12    1.55 
  -4  -6  -6   10.68    0.74 
  -4   6   6    9.74    0.60 
   4   6  -6    9.12    0.76 
  -4  -6  -6    9.88    0.52 
   4  -6   6    9.23    0.46 
  -4  -6  -6    9.56    0.46 
  -4   6   6    9.54    0.50 
   4   6  -6    9.86    0.44 
   4   6  -6    9.09    0.50 
  -4  -6  -6    9.85    0.48 
   4  -6   6    9.45    0.52 
  -4   6  -6    9.75    0.49 
  -4  -6   6    9.70    0.46 
  -4   6  -6    8.32    0.77 
   4  -6  -6    9.47    0.43 
   4  -6  -6    9.26    0.53 
  -4  -6   6    9.57    0.45 
   4  -6  -6    9.57    0.59 
  -4   6  -6    8.96    0.47 
  -4  -6   6   10.05    0.55 
   5  -6   6    1.70    0.11 
  -5  -6  -6    1.63    0.12 
   5   6  -6    1.65    0.10 
  -5  -6  -6    1.54    0.11 
   5   6  -6    1.35    0.35 
  -5  -6  -6    1.93    0.28 
  -5   6  -6    1.40    0.30 
   5  -6  -6    2.02    0.27 
   5  -6  -6    1.56    0.18 
   5  -6  -6    1.51    0.09 
  -5   6  -6    1.53    0.13 
   6   6  -6    1.23    0.07 
  -6  -6  -6    1.25    0.08 
   6  -6   6    1.25    0.08 
  -6  -6  -6    1.18    0.09 
  -6  -6  -6    1.30    0.19 
  -6  -6   6    1.10    0.09 
  -6   6  -6    1.32    0.09 
  -6   6  -6    1.22    0.21 
   6  -6  -6    1.14    0.06 
   0   7  -6   13.65    0.69 
   0  -7  -6   14.07    0.67 
   0   7   6   13.73    0.64 
   0   7  -6   14.42    0.77 
   0  -7   6   17.18    0.87 
   0   7   6   13.58    0.67 
   0  -7   6   13.86    0.81 
   0  -7  -6   14.55    0.72 
   0   7   6   14.95    0.82 
   0  -7   6   14.18    0.74 
   0   7   6   14.40    0.75 
   0  -7  -6   13.36    0.90 
   0   7  -6   14.18    0.67 
  -1   7   6   11.77    0.70 
  -1  -7  -6   11.46    0.57 
  -1  -7  -6   11.72    0.56 
   1   7  -6   11.93    0.57 
   1  -7   6   10.70    0.56 
   1  -7   6   12.14    0.62 
   1   7  -6   12.91    0.74 
   1   7  -6   12.06    0.57 
   1  -7   6   11.68    0.72 
  -1   7   6   11.93    0.65 
   1  -7   6   11.89    0.56 
  -1   7   6   11.11    0.57 
   1   7   6   12.21    0.63 
   1  -7  -6   11.63    0.59 
  -1  -7   6   11.73    0.65 
  -1   7  -6   11.45    0.55 
  -1   7  -6   11.72    0.57 
  -1  -7   6   10.75    0.55 
   1  -7  -6   11.02    0.58 
   1  -7  -6   11.27    0.56 
  -1  -7   6   12.43    0.73 
  -1  -7   6   11.27    0.53 
  -2  -7  -6   14.79    0.68 
   2  -7   6   14.53    0.67 
   2   7  -6   14.85    0.90 
  -2   7   6   14.36    0.83 
  -2   7   6   14.71    0.81 
   2  -7   6   14.95    0.74 
  -2   7   6   14.79    0.71 
   2  -7   6   13.64    0.68 
   2   7  -6   14.26    0.64 
  -2  -7  -6   15.78    0.93 
  -2  -7  -6   13.99    0.67 
   2   7  -6   13.99    0.70 
  -2   7  -6   13.90    0.68 
   2  -7  -6   13.04    0.68 
  -2  -7   6   13.94    0.81 
   2  -7  -6   14.18    0.72 
  -2   7  -6   13.89    0.67 
  -2  -7   6   13.70    0.67 
  -2  -7   6   14.85    0.85 
   2  -7  -6   15.23    0.74 
  -2  -7   6   14.90    0.64 
  -3  -7  -6   88.81    3.85 
  -3   7   6   81.35    3.55 
   3   7  -6   79.20    3.54 
  -3  -7  -6   83.03    3.51 
   3  -7   6   84.66    3.58 
   3  -7   6   70.58    3.53 
   3  -7   6   76.06    3.55 
  -3   7   6   80.84    3.68 
   3   7  -6   79.84    3.81 
   3   7  -6   79.75    3.47 
  -3  -7  -6   80.82    3.56 
  -3   7  -6   78.06    3.48 
  -3   7  -6   79.62    3.47 
  -3   7  -6   81.39    3.50 
  -3  -7   6   82.00    3.66 
   3  -7  -6   77.65    3.54 
   3  -7  -6   80.84    3.58 
   3  -7  -6   77.36    3.43 
  -3  -7   6   79.80    3.47 
   4  -7   6    0.70    0.13 
   4  -7   6    0.84    0.12 
   4   7  -6    0.67    0.27 
  -4   7   6    0.77    0.17 
  -4   7   6    0.84    0.11 
   4   7  -6    0.91    0.12 
  -4  -7  -6    0.71    0.08 
  -4  -7  -6    0.93    0.13 
   4   7  -6    0.84    0.06 
   4  -7   6    0.74    0.07 
  -4  -7  -6    0.90    0.21 
  -4  -7  -6    0.90    0.09 
   4  -7  -6    0.75    0.12 
  -4  -7   6    1.05    0.16 
  -4   7  -6    0.83    0.11 
   4  -7  -6    0.84    0.07 
  -4  -7   6    0.74    0.09 
  -4   7  -6    0.88    0.29 
   4  -7  -6    0.93    0.17 
  -5  -7  -6    8.93    0.44 
   5  -7   6    8.77    0.42 
  -5  -7  -6    9.62    0.66 
  -5  -7  -6    9.07    0.42 
   5   7  -6    7.59    0.76 
   5   7  -6    9.09    0.41 
   5  -7  -6    9.11    0.58 
   5  -7  -6    9.06    0.56 
  -5   7  -6    9.46    0.45 
  -5   7  -6    8.33    0.71 
   5  -7  -6    9.03    0.40 
  -6  -7  -6    0.14    0.03 
   6  -7   6    0.12    0.02 
  -6  -7  -6    0.12    0.03 
   6   7  -6    0.13    0.02 
  -6  -7  -6    0.11    0.07 
  -6  -7   6    0.12    0.03 
  -6   7  -6    0.12    0.03 
  -6   7  -6    0.13    0.07 
   0   8  -6   51.45    2.23 
   0   8  -6   52.24    2.24 
   0  -8  -6   49.40    2.24 
   0   8  -6   50.91    2.35 
   0   8   6   50.24    2.32 
   0  -8   6   53.47    2.32 
   0  -8   6   50.44    2.20 
   0  -8   6   49.96    2.40 
   0  -8   6   51.73    2.22 
   0   8   6   51.65    2.41 
   0   8   6   48.51    2.23 
   0  -8  -6   49.81    2.22 
   0  -8  -6   46.13    2.49 
  -1  -8  -6    2.45    0.18 
   1   8  -6    2.61    0.18 
  -1  -8  -6    2.72    0.17 
  -1   8   6    2.97    0.28 
  -1   8   6    2.59    0.19 
  -1  -8  -6    2.75    0.34 
   1  -8   6    2.71    0.24 
   1  -8   6    2.95    0.36 
   1   8  -6    2.28    0.30 
   1   8  -6    2.74    0.18 
  -1   8   6    2.73    0.31 
   1  -8   6    2.82    0.18 
   1  -8   6    2.71    0.16 
   1   8   6    2.47    0.14 
  -1  -8   6    2.70    0.33 
   1  -8  -6    2.38    0.18 
  -1  -8   6    2.52    0.15 
   1  -8  -6    2.81    0.20 
  -1   8  -6    2.52    0.17 
  -1  -8   6    2.17    0.29 
  -1  -8   6    2.60    0.17 
   1   8   6    2.61    0.17 
  -1   8  -6    2.71    0.19 
  -2  -8  -6   36.42    1.71 
   2   8  -6   37.74    1.95 
   2  -8   6   38.05    1.70 
   2   8  -6   35.88    1.66 
  -2   8   6   41.29    2.00 
  -2   8   6   42.51    1.85 
   2   8  -6   38.03    1.73 
   2  -8   6   39.28    1.77 
  -2   8   6   38.26    1.85 
  -2  -8  -6   36.95    1.69 
   2  -8   6   38.56    1.68 
   2  -8   6   36.74    1.90 
   2  -8  -6   40.61    1.75 
  -2  -8   6   39.19    1.88 
  -2  -8   6   39.42    1.64 
   2   8   6   34.54    1.63 
   2   8   6   35.35    1.66 
   2  -8  -6   36.16    1.68 
  -3   8   6   15.38    0.88 
  -3  -8  -6   15.45    0.72 
   3   8  -6   15.01    0.67 
  -3  -8  -6   14.91    0.69 
   3  -8   6   14.73    0.78 
   3   8  -6   14.67    0.98 
  -3  -8  -6   17.37    1.02 
   3  -8   6   14.83    0.70 
   3  -8   6   14.13    0.71 
  -3   8   6   15.34    0.75 
   3   8  -6   14.58    0.73 
  -3  -8  -6   15.19    0.76 
  -3   8  -6   15.55    0.73 
   3   8   6   14.14    0.66 
   3  -8  -6   14.59    0.76 
  -3  -8   6   15.24    0.86 
   3  -8  -6   15.36    0.80 
  -3  -8   6   14.70    0.69 
   3  -8  -6   14.07    0.65 
  -3   8  -6   14.78    0.70 
  -3   8  -6   14.99    0.71 
   4  -8   6    3.03    0.19 
   4  -8   6    2.66    0.28 
  -4  -8  -6    2.84    0.18 
   4   8  -6    2.68    0.20 
  -4  -8  -6    2.69    0.21 
   4   8  -6    2.81    0.14 
  -4   8   6    2.57    0.30 
   4   8  -6    2.66    0.40 
  -4  -8  -6    2.89    0.35 
   4  -8   6    2.98    0.16 
  -4   8   6    2.81    0.20 
  -4  -8  -6    2.58    0.16 
  -4  -8   6    2.62    0.16 
  -4   8  -6    2.84    0.19 
   4  -8  -6    2.66    0.14 
   4  -8  -6    2.98    0.28 
   4  -8  -6    2.90    0.23 
   4   8   6    2.57    0.14 
  -4   8  -6    2.22    0.38 
  -5  -8  -6    2.18    0.14 
   5   8  -6    2.14    0.11 
  -5  -8  -6    2.17    0.27 
   5  -8   6    2.31    0.13 
  -5  -8  -6    2.04    0.12 
  -5   8  -6    2.17    0.15 
  -5   8  -6    2.03    0.31 
  -5  -8   6    2.02    0.13 
   5  -8  -6    2.04    0.19 
   5  -8  -6    2.11    0.10 
   5   8   6    2.02    0.11 
   6  -8   6   14.38    0.64 
  -6  -8  -6   14.78    0.65 
  -6  -8   6   14.54    0.64 
  -6   8  -6   14.65    0.80 
  -6  -8   6   14.21    0.65 
  -6   8  -6   14.71    0.64 
   0  -9   6   20.64    0.94 
   0  -9   6   21.27    1.05 
   0  -9   6   20.96    0.92 
   0   9  -6   19.72    0.91 
   0  -9   6   19.66    1.12 
   0  -9  -6   22.54    1.03 
   0  -9  -6   17.94    1.19 
   0   9   6   19.91    1.13 
   0  -9   6   19.30    0.95 
   0   9  -6   23.07    0.97 
   0   9   6   20.30    0.95 
   0   9  -6   18.62    1.08 
   0  -9  -6   20.17    0.93 
   0   9  -6   19.60    0.96 
   1  -9   6   19.90    0.90 
   1  -9   6   19.58    1.00 
   1   9  -6   20.40    0.98 
  -1   9   6   19.01    1.21 
  -1  -9  -6   19.49    0.91 
  -1   9   6   20.01    0.94 
   1   9  -6   20.53    1.12 
   1  -9   6   18.42    1.09 
  -1   9  -6   19.52    0.91 
  -1  -9   6   18.14    1.03 
   1  -9  -6   17.91    0.89 
   1   9   6   19.02    0.89 
  -1  -9   6   19.65    1.10 
  -1   9  -6   19.82    0.90 
   1   9   6   18.63    1.16 
  -1  -9   6   19.86    0.89 
   1  -9  -6   20.74    0.95 
  -1  -9   6   18.98    0.86 
   1   9   6   18.71    0.86 
   1  -9  -6   19.78    0.93 
   2  -9   6    8.45    0.69 
  -2  -9  -6    8.90    0.45 
   2   9  -6    8.84    0.42 
   2   9  -6    9.18    0.48 
   2  -9   6    8.85    0.44 
   2  -9   6    9.00    0.46 
  -2   9   6    9.85    0.64 
  -2   9   6    9.34    0.49 
  -2  -9  -6    9.47    0.46 
   2   9  -6    9.77    0.70 
   2  -9   6    8.97    0.54 
  -2  -9  -6    9.84    0.72 
   2   9   6    8.84    0.43 
  -2   9  -6    9.10    0.47 
  -2  -9   6    9.73    0.66 
   2  -9  -6    9.01    0.51 
  -2   9  -6    9.34    0.47 
   2   9   6    8.38    0.45 
  -2  -9   6    9.54    0.42 
   2  -9  -6    9.52    0.53 
  -2  -9   6    9.34    0.46 
  -3  -9  -6    8.46    0.46 
  -3  -9  -6    8.79    0.67 
   3   9  -6    7.69    0.37 
   3   9  -6    7.51    0.66 
  -3   9   6    8.20    0.44 
  -3  -9  -6    7.63    0.38 
  -3  -9  -6    8.17    0.41 
   3  -9   6    8.02    0.39 
   3  -9   6    7.80    0.49 
   3   9  -6    7.85    0.43 
   3  -9   6    7.75    0.41 
  -3   9   6    7.85    0.56 
  -3   9  -6    7.98    0.41 
  -3   9  -6    8.18    0.41 
  -3  -9   6    8.10    0.54 
   3  -9  -6    8.15    0.49 
   3  -9  -6    7.93    0.46 
  -3   9  -6    7.92    0.42 
   3   9   6    7.44    0.40 
   3   9   6    7.47    0.37 
  -3  -9   6    8.07    0.39 
   4   9  -6    9.77    0.45 
  -4   9   6    9.90    0.60 
  -4   9   6   10.16    0.50 
  -4  -9  -6    9.79    0.48 
   4  -9   6   10.07    0.47 
  -4  -9  -6    9.94    0.71 
   4   9  -6    9.34    0.78 
  -4  -9  -6    9.21    0.46 
  -4  -9  -6   10.43    0.52 
   4  -9   6   10.42    0.49 
   4   9  -6   10.06    0.50 
   4  -9  -6   10.21    0.54 
   4   9   6   10.20    0.45 
  -4   9  -6    8.95    0.77 
  -4  -9   6    9.43    0.46 
   4  -9  -6    9.95    0.58 
  -4   9  -6    9.64    0.49 
  -5  -9  -6    6.66    0.33 
  -5  -9  -6    7.54    0.35 
  -5  -9  -6    7.21    0.52 
   5  -9   6    7.18    0.33 
   5   9  -6    6.82    0.32 
   5   9   6    6.83    0.30 
   5  -9  -6    5.15    0.40 
  -5  -9   6    6.56    0.30 
  -5   9  -6    6.58    0.56 
  -5   9  -6    6.46    0.35 
   0  10   6    2.47    0.40 
   0 -10  -6    2.70    0.18 
   0 -10   6    2.65    0.37 
   0  10  -6    3.23    0.32 
   0  10   6    3.06    0.20 
   0  10  -6    2.70    0.20 
   0 -10   6    2.92    0.16 
   0  10  -6    2.65    0.17 
   0 -10  -6    2.77    0.20 
   0 -10   6    2.67    0.20 
   0 -10   6    2.91    0.18 
   0  10  -6    2.81    0.19 
   1 -10   6   35.21    1.52 
  -1 -10  -6   34.71    1.54 
   1  10  -6   34.95    1.54 
   1  10  -6   35.13    1.74 
  -1 -10  -6   32.88    1.84 
   1 -10   6   33.93    1.74 
   1 -10   6   32.84    1.63 
  -1 -10  -6   32.77    1.52 
  -1  10   6   33.19    1.73 
   1 -10   6   34.09    1.50 
  -1  10   6   33.08    1.54 
  -1 -10   6   33.69    1.74 
  -1 -10   6   33.90    1.54 
  -1 -10   6   32.24    1.73 
  -1  10  -6   34.69    1.53 
   1 -10  -6   35.53    1.57 
   1 -10  -6   34.73    1.55 
   1  10   6   32.72    1.52 
   1  10   6   31.02    1.80 
  -1 -10   6   34.42    1.49 
   1  10   6   33.29    1.49 
  -1  10  -6   34.60    1.54 
  -1 -10   6   34.20    1.52 
   2 -10   6   33.49    1.42 
   2  10  -6   32.29    1.46 
  -2  10   6   33.78    1.66 
  -2 -10  -6   31.81    1.44 
  -2 -10  -6   32.24    1.44 
   2  10  -6   32.10    1.71 
   2  10  -6   31.30    1.39 
  -2 -10  -6   32.42    1.77 
  -2  10   6   32.00    1.47 
   2 -10   6   32.89    1.45 
   2 -10   6   29.12    1.66 
   2 -10   6   31.02    1.54 
  -2 -10   6   32.15    1.43 
   2  10   6   30.21    1.43 
  -2  10  -6   32.07    1.45 
   2  10   6   31.57    1.40 
  -2  10  -6   32.55    1.45 
  -2 -10   6   31.00    1.38 
   2 -10  -6   33.15    1.49 
  -2 -10   6   31.98    1.63 
  -3  10   6    7.11    0.53 
   3 -10   6    7.24    0.35 
  -3  10   6    6.75    0.39 
   3  10  -6    7.10    0.38 
   3 -10   6    6.74    0.48 
   3  10  -6    6.84    0.32 
   3 -10   6    7.14    0.37 
  -3 -10  -6    7.31    0.41 
  -3 -10  -6    6.94    0.59 
  -3 -10  -6    7.31    0.36 
   3 -10  -6    7.02    0.42 
  -3  10  -6    7.29    0.38 
   3  10   6    6.83    0.32 
   3  10   6    6.24    0.34 
  -3 -10   6    6.85    0.34 
   3 -10  -6    6.71    0.44 
  -3  10  -6    6.71    0.36 
  -3 -10   6    6.74    0.47 
  -4 -10  -6    8.00    0.60 
   4 -10   6    7.75    0.37 
   4  10  -6    6.63    0.67 
   4  10  -6    9.38    0.46 
  -4 -10  -6    7.40    0.38 
  -4 -10  -6    7.86    0.44 
   4  10  -6    7.56    0.35 
   4 -10  -6    6.78    0.45 
  -4  10  -6    7.73    0.37 
   4 -10  -6    7.34    0.41 
  -4  10  -6    6.54    0.61 
  -5 -10  -6    1.64    0.10 
   5 -10   6    1.64    0.09 
  -5 -10  -6    1.60    0.20 
   5  10   6    1.54    0.09 
  -5 -10   6    1.70    0.11 
  -5  10  -6    1.61    0.10 
  -5  10  -6    1.47    0.21 
   5 -10  -6    1.79    0.15 
   0 -11  -6   11.48    0.58 
   0  11  -6   11.18    0.53 
   0 -11   6   11.39    0.52 
   0 -11   6   10.64    0.57 
   0  11  -6   11.90    0.66 
   0  11   6   11.53    0.57 
   0 -11   6    9.93    0.74 
   0 -11   6   11.24    0.77 
   0  11  -6   11.74    0.57 
   0 -11   6   11.57    0.55 
   0  11   6   10.39    0.79 
  -1 -11  -6    2.48    0.36 
   1  11  -6    2.94    0.37 
   1 -11   6    3.23    0.17 
   1 -11   6    3.08    0.19 
   1  11  -6    3.08    0.18 
   1 -11   6    2.75    0.37 
  -1 -11  -6    3.04    0.21 
  -1 -11  -6    2.71    0.18 
  -1  11   6    2.98    0.39 
   1  11  -6    3.25    0.21 
   1 -11   6    2.84    0.41 
  -1  11   6    3.25    0.22 
   1  11   6    3.11    0.21 
  -1 -11   6    2.88    0.16 
   1  11   6    3.52    0.53 
  -1 -11   6    3.13    0.20 
  -1 -11   6    3.45    0.39 
  -1  11  -6    2.99    0.21 
   1 -11  -6    3.52    0.24 
  -1 -11   6    3.04    0.21 
   2  11  -6   20.44    0.94 
  -2 -11  -6   19.25    0.91 
   2 -11   6   19.62    1.05 
   2 -11   6   20.44    0.90 
   2 -11   6   18.05    1.15 
  -2 -11  -6   20.35    0.91 
  -2  11   6   19.18    1.12 
  -2  11   6   20.85    0.97 
   2  11  -6   19.36    1.15 
  -2 -11  -6   19.15    1.21 
   2 -11   6   20.90    0.92 
   2 -11  -6   19.96    0.98 
  -2 -11   6   19.97    0.91 
  -2  11  -6   20.10    0.93 
   2 -11  -6   18.33    0.92 
  -2 -11   6   19.63    1.09 
   2  11   6   19.60    0.91 
   2 -11  -6   19.93    0.97 
  -2 -11   6   20.03    0.93 
   2  11   6   19.97    0.89 
   3 -11   6    1.18    0.11 
   3  11  -6    1.20    0.12 
  -3 -11  -6    1.21    0.10 
  -3 -11  -6    1.12    0.22 
   3 -11   6    1.24    0.09 
  -3  11   6    1.19    0.12 
  -3  11   6    1.20    0.24 
  -3 -11  -6    1.13    0.13 
   3  11  -6    1.23    0.08 
   3  11  -6    1.23    0.30 
   3 -11  -6    1.48    0.22 
  -3 -11   6    1.04    0.11 
   3  11   6    0.99    0.08 
   3 -11  -6    1.14    0.14 
   3  11   6    1.20    0.11 
  -3  11  -6    1.11    0.11 
  -3 -11   6    1.00    0.09 
  -4  11   6    5.97    0.34 
  -4 -11  -6    7.05    0.60 
  -4 -11  -6    6.57    0.34 
   4 -11   6    6.19    0.32 
   4  11  -6    6.16    0.33 
   4 -11   6    6.60    0.30 
  -4 -11  -6    5.78    0.32 
  -4  11  -6    6.47    0.31 
   4 -11  -6    6.36    0.35 
   4  11   6    6.32    0.29 
  -4  11  -6    5.51    0.51 
  -4 -11   6    5.70    0.35 
   5 -11   6    0.08    0.02 
  -5 -11  -6    0.05    0.04 
  -5 -11  -6    0.14    0.02 
  -5  11  -6    0.05    0.05 
   5  11   6    0.09    0.02 
  -5  11  -6    0.03    0.03 
  -5 -11   6    0.08    0.03 
   0  12  -6    0.47    0.08 
   0  12   6    0.83    0.10 
   0 -12  -6    0.73    0.11 
   0 -12   6    0.61    0.06 
   0 -12   6    0.63    0.11 
   0  12   6    0.92    0.31 
   0  12  -6    0.52    0.07 
   0 -12   6    0.53    0.21 
   0 -12   6    0.74    0.09 
   1  12  -6    3.65    0.21 
   1  12  -6    3.87    0.40 
  -1 -12  -6    3.82    0.24 
   1 -12   6    3.98    0.46 
   1  12  -6    3.61    0.24 
   1 -12   6    3.80    0.20 
  -1  12   6    3.53    0.45 
  -1  12   6    3.82    0.25 
   1 -12   6    3.91    0.23 
   1 -12  -6    3.86    0.26 
  -1 -12   6    3.83    0.24 
   1  12   6    3.78    0.23 
  -1 -12   6    3.67    0.41 
   1  12   6    2.48    0.55 
  -1 -12   6    3.84    0.22 
  -1 -12   6    3.69    0.18 
  -1  12  -6    3.77    0.24 
   2  12  -6    5.34    0.51 
  -2  12   6    5.63    0.51 
  -2  12   6    5.63    0.32 
  -2 -12  -6    4.97    0.49 
   2  12  -6    5.69    0.31 
   2 -12   6    7.12    0.79 
   2 -12   6    5.88    0.30 
  -2 -12  -6    5.49    0.29 
   2 -12   6    5.71    0.28 
  -2 -12  -6    5.45    0.29 
  -2 -12   6    5.48    0.28 
  -2 -12   6    4.89    0.43 
   2  12   6    5.34    0.29 
  -2 -12   6    5.45    0.30 
   2  12   6    5.33    0.27 
   2 -12  -6    5.44    0.33 
  -2  12  -6    5.35    0.30 
   3  12  -6    2.45    0.17 
  -3  12   6    2.51    0.18 
   3 -12   6    2.66    0.14 
  -3 -12  -6    2.29    0.30 
  -3 -12  -6    2.57    0.17 
   3 -12   6    2.56    0.16 
  -3 -12  -6    2.44    0.19 
  -3 -12   6    2.66    0.17 
  -3  12  -6    2.44    0.16 
   3  12   6    2.80    0.21 
  -3 -12   6    2.41    0.14 
   3  12   6    2.57    0.14 
   3 -12  -6    2.63    0.20 
   4  12  -6    8.19    0.46 
  -4 -12  -6    9.55    0.43 
  -4 -12  -6    8.35    0.57 
   4 -12   6    9.85    0.41 
  -4 -12  -6    8.65    0.41 
  -4 -12   6    9.32    0.44 
  -4  12  -6    9.54    0.43 
   4  12   6    9.68    0.42 
  -4  12  -6    8.38    0.59 
   0 -13  -6    5.63    0.31 
   0  13   6    4.58    0.60 
   0 -13   6    5.14    0.31 
   0  13   6    5.70    0.31 
   0 -13   6    5.12    0.25 
   0 -13   6    4.92    0.49 
   0  13  -6    5.65    0.31 
   0 -13   6    5.50    0.29 
  -1 -13  -6    2.56    0.18 
   1 -13   6    2.85    0.18 
  -1  13   6    2.72    0.19 
   1  13  -6    2.73    0.37 
   1 -13   6    2.44    0.37 
   1 -13   6    2.74    0.14 
   1  13  -6    2.46    0.16 
  -1  13   6    2.22    0.36 
   1  13  -6    2.86    0.19 
  -1 -13   6    2.67    0.19 
   1 -13  -6    2.80    0.20 
  -1  13  -6    2.62    0.18 
   1  13   6    2.71    0.18 
  -1 -13   6    2.54    0.16 
  -2  13   6    2.50    0.17 
   2 -13   6    2.53    0.14 
   2  13  -6    2.57    0.16 
  -2 -13  -6    2.71    0.19 
   2 -13   6    2.61    0.16 
   2  13  -6    2.51    0.21 
  -2 -13  -6    2.50    0.16 
  -2 -13   6    3.09    0.20 
  -2 -13   6    2.43    0.17 
  -2  13  -6    2.53    0.17 
  -2  13  -6    2.70    0.18 
   2 -13  -6    2.73    0.20 
   3  13  -6    3.61    0.19 
   3 -13   6    3.96    0.20 
   3 -13   6    3.77    0.20 
  -3 -13  -6    3.69    0.22 
  -3  13   6    3.72    0.20 
  -3 -13  -6    3.63    0.39 
   3  13  -6    3.34    0.20 
   3 -13  -6    3.89    0.23 
  -3  13  -6    3.17    0.34 
  -3 -13   6    3.86    0.21 
   3  13   6    3.67    0.23 
  -3  13  -6    3.64    0.20 
   4  13  -6    2.22    0.12 
   4 -13   6    2.26    0.11 
   4 -13  -6    2.15    0.14 
  -4 -13   6    2.11    0.12 
  -4  13  -6    1.96    0.20 
   0 -14  -6    0.01    0.03 
   0  14  -6    0.01    0.03 
   0 -14   6   -0.01    0.03 
   0  14   6    0.01    0.03 
   0 -14   6    0.03    0.05 
  -1 -14  -6    5.34    0.28 
   1  14  -6    5.38    0.29 
   1 -14   6    5.08    0.24 
   1  14  -6    5.18    0.26 
  -1 -14   6    5.24    0.26 
   1  14   6    5.38    0.29 
  -1 -14   6    5.35    0.30 
   1 -14  -6    5.02    0.28 
  -2  14   6    2.36    0.15 
   2  14  -6    2.20    0.13 
   2 -14   6    2.31    0.12 
   2 -14   6    2.45    0.14 
   2  14  -6    2.36    0.15 
  -2 -14  -6    2.20    0.17 
  -2 -14   6    2.26    0.13 
   2 -14  -6    2.54    0.17 
   2  14   6    2.38    0.15 
  -2  14  -6    2.38    0.15 
  -2  14  -6    2.48    0.15 
  -2 -14   6    2.33    0.15 
   3  14  -6    1.21    0.10 
   3 -14   6    1.02    0.06 
   3  14  -6    0.99    0.07 
  -3 -14  -6    1.16    0.09 
   3 -14   6    1.22    0.08 
   3 -14  -6    1.04    0.09 
  -3 -14   6    0.71    0.09 
  -3  14  -6    0.90    0.06 
   3  14   6    0.84    0.09 
  -3  14  -6    0.63    0.14 
   0 -15   6    0.26    0.04 
   0  15  -6    0.22    0.04 
   0 -15  -6    0.36    0.06 
   0 -15  -6    0.32    0.05 
   0 -15   6    0.17    0.06 
   0  15   6    0.33    0.05 
  -1 -15  -6    2.02    0.12 
   1  15  -6    2.09    0.13 
  -1  15   6    2.10    0.13 
   1 -15   6    2.17    0.12 
  -1 -15  -6    2.04    0.14 
  -1 -15   6    1.99    0.11 
  -1  15  -6    1.93    0.12 
   1 -15  -6    2.08    0.14 
   1  15   6    2.16    0.13 
  -1  15  -6    2.10    0.13 
  -1 -15   6    2.00    0.13 
  -2  15   6    0.36    0.05 
   2 -15   6    0.43    0.05 
  -2 -15  -6    0.44    0.06 
   2  15  -6    0.37    0.05 
   2 -15  -6    0.27    0.05 
   2  15   6    0.33    0.05 
  -2  15  -6    0.43    0.04 
  -2 -15   6    0.32    0.05 
   0   0  -7    2.22    2.19 
   0   0   7    0.07    0.04 
   0   0   7    0.21    0.15 
   0   0   7   -0.01    0.17 
   0   0  -7   -0.17    2.25 
   0   0   7   -0.18    0.16 
  -1   0   7   80.20    3.65 
  -1   0  -7   81.95    4.33 
  -1   0   7   73.59    3.57 
   1   0  -7   82.31    3.52 
   1   0   7   82.86    3.47 
   1   0   7   80.69    3.47 
   1   0  -7   80.18    6.77 
  -1   0   7   80.51    3.52 
  -1   0  -7   77.32    4.24 
   1   0   7   79.36    3.47 
   2   0  -7   67.59    2.89 
  -2   0   7   62.49    3.05 
   2   0  -7   52.38    7.39 
  -2   0   7   62.20    3.07 
  -2   0   7   64.63    2.86 
   2   0   7   62.17    2.75 
  -3   0   7    0.11    0.05 
   3   0   7    0.17    0.05 
  -3   0  -7    0.25    0.07 
   3   0  -7    0.16    0.11 
   3   0  -7    0.16    0.03 
   3   0  -7    0.20    0.07 
  -3   0   7    0.20    0.04 
  -3   0  -7    0.12    0.04 
   3   0   7    0.22    0.03 
  -3   0  -7    0.09    0.04 
  -3   0   7    0.15    0.10 
  -3   0  -7    0.16    0.12 
  -3   0   7   -0.04    0.13 
  -4   0  -7    0.58    0.19 
  -4   0  -7    0.63    0.08 
  -4   0  -7    0.40    0.07 
  -4   0   7    0.66    0.16 
  -4   0  -7    0.62    0.16 
  -4   0   7    0.67    0.10 
   4   0  -7    0.43    0.14 
   4   0  -7    0.49    0.05 
   4   0  -7    0.36    0.17 
  -5   0  -7   20.60    0.91 
   5   0  -7   19.46    0.97 
   5   0  -7   18.36    1.13 
  -5   0   7   21.06    0.91 
  -6   0  -7    7.21    0.36 
   6   0  -7    7.44    0.35 
   0  -1   7   48.68    2.26 
   0  -1   7   52.73    2.16 
   0   1   7   49.37    2.16 
   0  -1  -7   45.13    2.25 
   0  -1  -7   46.88    4.58 
   0  -1   7   45.49    2.22 
   0   1   7   47.83    5.40 
   0   1  -7   56.62    4.53 
   0   1   7   48.72    2.23 
   0  -1   7   51.76    2.25 
   0   1  -7   47.24    5.50 
   0   1   7   46.90    2.23 
   1  -1   7   87.18    3.82 
   1   1  -7   91.81    3.85 
   1   1  -7   95.06    7.50 
  -1  -1  -7   89.60    4.43 
  -1   1   7   91.05    8.41 
  -1   1   7   88.95    3.96 
   1  -1   7   90.29    3.83 
  -1   1   7   80.10    3.89 
  -1   1   7   86.94    3.84 
   1  -1   7   89.10    3.79 
   1   1  -7   74.75    6.76 
  -1  -1  -7   81.31    4.54 
   1  -1  -7   93.55    7.43 
   1  -1  -7   82.89    3.93 
  -1  -1   7   80.46    3.84 
   1  -1  -7   87.67    3.77 
  -1  -1   7   86.77    3.93 
  -1  -1   7   82.40    3.91 
  -1  -1   7   86.85    3.79 
   1   1   7   85.90    3.74 
   1   1   7   89.81    3.73 
   1   1   7   89.36    3.73 
  -1   1  -7   86.54    4.78 
   2   1  -7   -1.07    5.50 
   2   1  -7    4.58    5.69 
  -2   1   7   -3.73    7.06 
  -2  -1   7    0.52    0.44 
   2  -1  -7   -9.49    5.84 
  -2  -1   7    0.59    0.45 
   2  -1  -7    1.57    0.54 
   3  -1   7    1.83    0.17 
  -3  -1  -7    1.84    0.13 
  -3   1   7    1.76    0.23 
  -3  -1  -7    1.75    0.16 
   3   1  -7    1.79    0.17 
   3   1  -7    1.70    0.25 
   3  -1   7    1.95    0.11 
  -3  -1  -7    1.46    0.12 
  -3  -1  -7    1.85    0.27 
  -3   1   7    1.58    0.15 
  -3   1   7    2.00    0.26 
  -3   1   7    1.67    0.12 
   3   1  -7    1.72    0.10 
  -3   1  -7    1.75    0.16 
  -3   1  -7    1.37    0.26 
  -3   1  -7    1.77    0.13 
  -3   1  -7    1.59    0.12 
   3  -1  -7    1.64    0.10 
  -3  -1   7    2.00    0.24 
  -3  -1   7    1.74    0.11 
   3  -1  -7    1.56    0.16 
  -3  -1   7    1.94    0.26 
   3  -1  -7    1.57    0.23 
  -3  -1   7    1.66    0.14 
   4   1  -7   14.51    0.90 
  -4   1   7   15.49    0.83 
   4   1  -7   14.90    0.66 
  -4  -1  -7   15.22    0.69 
  -4  -1  -7   14.62    0.99 
  -4  -1  -7   14.73    0.70 
  -4   1   7   14.36    0.71 
   4   1  -7   14.23    0.75 
  -4   1  -7   13.24    0.97 
  -4  -1   7   14.57    0.81 
   4  -1  -7   14.34    0.64 
  -4   1  -7   14.03    0.68 
   4  -1  -7   14.97    0.87 
   4  -1  -7   13.18    0.72 
  -4   1  -7   13.82    0.78 
  -4   1  -7   16.41    0.70 
  -4  -1   7   13.61    0.68 
  -5  -1  -7    4.05    0.66 
  -5   1   7    5.11    0.28 
   5   1  -7    5.34    0.52 
   5   1  -7    5.31    0.33 
  -5  -1  -7    5.26    0.35 
   5   1  -7    5.82    0.28 
  -5  -1  -7    5.51    0.28 
   5  -1  -7    5.06    0.34 
   5  -1  -7    5.61    0.29 
   5  -1  -7    5.36    0.48 
  -5   1  -7    6.15    0.67 
  -5   1  -7    5.22    0.28 
  -5  -1   7    5.41    0.28 
  -6  -1  -7    3.42    0.19 
  -6  -1  -7    3.45    0.35 
  -6  -1  -7    3.39    0.18 
   6   1  -7    2.98    0.17 
  -6   1  -7    3.58    0.20 
   6  -1  -7    3.56    0.18 
  -6   1  -7    3.98    0.39 
   0  -2   7   15.88    0.82 
   0  -2  -7   13.67    0.84 
   0  -2   7   16.27    0.72 
   0  -2   7   14.68    0.86 
   0   2  -7   12.05    3.39 
   0   2  -7   16.15    2.90 
   0  -2  -7   12.05    2.50 
   0  -2   7   14.22    0.79 
   0   2   7   14.76    0.71 
   0   2   7   16.39    3.50 
   0   2   7   14.44    0.79 
  -1  -2  -7    7.56    1.83 
  -1   2   7    8.69    0.68 
   1   2  -7   10.89    0.54 
  -1   2   7    9.11    0.57 
   1  -2   7    9.84    0.54 
  -1  -2  -7   10.48    1.49 
   1  -2   7    9.96    0.48 
  -1   2   7   11.60    4.78 
  -1   2   7    9.69    0.52 
   1   2  -7    8.26    4.12 
   1   2  -7    6.54    3.76 
   1  -2   7   10.33    0.58 
  -1  -2   7    9.13    0.56 
   1  -2  -7    9.71    0.47 
   1   2   7    9.34    0.46 
  -1  -2   7   10.16    0.73 
  -1   2  -7    8.66    1.92 
   1  -2  -7    8.35    0.74 
   1   2   7    9.17    0.50 
  -1  -2   7    9.51    0.50 
  -1  -2   7    9.11    0.71 
   1  -2  -7   11.75    3.28 
  -1   2  -7   11.27    2.69 
   2   2  -7   15.20    7.65 
  -2   2   7   26.96    8.75 
  -2   2   7   20.39    1.26 
  -2   2   7   21.17    1.03 
   2   2  -7   21.71    1.09 
  -2   2   7   20.18    1.08 
   2   2  -7   12.62    8.17 
   2  -2   7   21.51    0.95 
  -2  -2   7   21.40    1.03 
   2   2   7   21.82    0.93 
  -2  -2   7   19.69    1.38 
   2  -2  -7   18.90    1.45 
   2  -2  -7   11.61    5.67 
  -2  -2   7   21.36    1.09 
   2  -2  -7   20.25    1.02 
  -3   2   7   29.18    1.40 
   3   2  -7   27.31    1.20 
   3  -2   7   28.04    1.22 
   3   2  -7   26.96    1.42 
  -3   2   7   27.11    1.36 
  -3  -2  -7   27.37    1.27 
  -3  -2  -7   27.18    1.50 
  -3  -2  -7   28.69    1.24 
   3   2  -7   27.83    1.28 
  -3   2   7   27.50    1.27 
  -3  -2  -7   25.87    1.23 
  -3   2  -7   27.14    1.22 
   3  -2  -7   28.68    1.36 
  -3   2  -7   27.35    1.24 
  -3  -2   7   27.49    1.19 
   3  -2  -7   26.45    1.26 
   3  -2  -7   27.48    1.18 
  -3  -2   7   25.51    1.33 
  -3   2  -7   24.88    1.50 
  -3  -2   7   28.01    1.38 
  -3  -2   7   26.82    1.23 
   4  -2   7    6.49    0.33 
   4   2  -7    5.64    0.53 
   4   2  -7    6.35    0.31 
  -4  -2  -7    7.33    0.60 
  -4  -2  -7    6.42    0.34 
  -4  -2  -7    6.43    0.37 
  -4  -2  -7    6.29    0.34 
  -4   2   7    6.61    0.36 
  -4   2   7    6.98    0.47 
   4   2  -7    6.29    0.38 
  -4   2  -7    6.04    0.59 
  -4  -2   7    7.27    0.47 
  -4  -2   7    6.23    0.34 
  -4   2  -7    6.43    0.35 
   4  -2  -7    6.14    0.39 
   4  -2  -7    6.07    0.30 
   4  -2  -7    6.50    0.50 
  -5  -2  -7   19.26    0.88 
   5   2  -7   19.28    0.85 
   5   2  -7   17.77    0.92 
   5   2  -7   18.56    1.13 
  -5  -2  -7   20.68    1.20 
  -5  -2  -7   19.35    0.88 
  -5   2   7   18.78    0.87 
  -5   2  -7   18.09    0.88 
  -5  -2   7   18.96    0.84 
  -5   2  -7   18.94    1.20 
   5  -2  -7   18.50    0.83 
   5  -2  -7   17.74    0.91 
   5  -2  -7   19.61    1.05 
   6   2  -7    5.48    0.27 
  -6  -2  -7    6.38    0.53 
  -6  -2  -7    5.71    0.29 
  -6   2  -7    5.98    0.58 
   6  -2  -7    5.66    0.27 
  -6   2  -7    5.82    0.31 
   0   3   7  121.37    5.12 
   0  -3   7  116.33    5.19 
   0   3  -7  106.14    8.23 
   0  -3   7  124.02    5.12 
   0   3   7  115.18    5.17 
   0  -3  -7  115.06    7.10 
   0  -3   7  118.37    5.21 
   0   3   7  108.65    8.81 
   0  -3  -7  110.49    5.22 
   0   3  -7  124.93    9.02 
   0  -3   7  124.48    5.27 
   0   3   7  114.12    5.18 
   1   3  -7    3.47    6.16 
  -1   3   7    2.45    0.20 
   1  -3   7    2.32    0.36 
  -1   3   7    2.43    0.37 
   1  -3   7    2.57    0.17 
  -1   3   7    7.30    5.51 
  -1  -3  -7    5.39    1.73 
   1   3  -7    2.56    0.23 
   1  -3   7    2.83    0.32 
   1   3  -7    4.58    5.20 
  -1   3   7    2.46    0.25 
  -1  -3  -7    2.77    0.32 
  -1  -3   7    3.55    0.78 
  -1  -3   7    2.70    0.74 
   1   3   7    2.58    0.18 
  -1  -3   7    2.63    0.27 
   1   3   7    2.82    0.25 
  -1   3  -7    3.38    3.31 
  -1  -3   7    2.64    0.21 
   1   3   7    1.39    2.78 
   1  -3  -7    3.14    0.49 
   1  -3  -7    5.59    3.64 
  -1   3  -7    7.59    2.33 
   2  -3   7    2.97    0.18 
  -2   3   7    2.55    0.53 
   2   3  -7    1.75    7.82 
  -2   3   7    2.77    0.27 
  -2   3   7    2.80    0.25 
   2   3  -7   -8.90    6.82 
   2   3  -7    2.96    0.29 
  -2   3   7    2.89    0.20 
  -2  -3  -7    2.86    0.17 
  -2   3   7    4.72    8.46 
  -2  -3  -7    3.22    0.21 
   2   3  -7    2.60    0.19 
  -2  -3   7    2.88    0.29 
  -2  -3   7    1.82    0.64 
  -2  -3   7    2.64    0.18 
   2  -3  -7    2.87    0.20 
  -2  -3   7    3.17    0.61 
   2  -3  -7    9.53    6.28 
   2  -3  -7    1.35    0.65 
  -2  -3   7    2.79    0.16 
   2  -3  -7    3.07    0.23 
   2   3   7    2.71    0.17 
   2  -3  -7    2.72    0.19 
  -2   3  -7    2.50    0.19 
  -2  -3   7    3.41    0.27 
  -3   3   7   32.22    1.47 
  -3   3   7   33.63    1.60 
  -3  -3  -7   29.75    1.43 
  -3  -3  -7   33.80    1.72 
  -3  -3  -7   33.35    1.45 
   3   3  -7   31.88    1.48 
   3   3  -7   32.56    1.41 
   3   3  -7   33.17    1.66 
   3  -3   7   33.12    1.44 
  -3  -3  -7   31.39    1.48 
  -3   3   7   30.55    1.56 
   3  -3  -7   32.36    1.37 
  -3   3  -7   31.72    1.42 
   3  -3  -7   30.96    1.53 
   3  -3  -7   31.30    1.46 
  -3   3  -7   30.90    1.43 
  -3  -3   7   34.15    1.59 
  -3   3  -7   28.50    1.71 
  -3  -3   7   31.00    1.42 
  -3  -3   7   32.48    1.39 
   4   3  -7   16.52    0.74 
  -4   3   7   16.31    0.91 
  -4  -3  -7   17.61    1.07 
  -4  -3  -7   17.31    0.78 
  -4  -3  -7   15.95    0.81 
   4   3  -7   15.58    0.81 
   4   3  -7   17.43    1.03 
  -4  -3  -7   16.14    0.77 
  -4   3   7   16.37    0.80 
  -4   3  -7   15.12    1.08 
   4  -3  -7   16.32    0.73 
   4  -3  -7   16.51    0.92 
  -4   3  -7   16.18    0.77 
   4  -3  -7   15.99    0.82 
  -4  -3   7   16.53    0.76 
  -4   3  -7   17.10    0.78 
  -4  -3   7   15.57    0.74 
  -4  -3   7   16.87    0.90 
  -5  -3  -7   17.00    0.78 
  -5  -3  -7   18.59    1.09 
   5   3  -7   16.46    1.04 
   5   3  -7   16.87    0.76 
   5   3  -7   16.39    0.82 
  -5   3   7   16.45    0.78 
  -5  -3  -7   17.37    0.79 
  -5   3  -7   17.22    0.78 
   5  -3  -7   15.96    0.92 
  -5   3  -7   16.10    1.09 
   5  -3  -7   16.38    0.73 
   5  -3  -7   16.17    0.82 
  -6  -3  -7    7.64    0.56 
  -6  -3  -7    7.38    0.36 
  -6  -3  -7    8.14    0.37 
   6   3  -7    7.04    0.34 
   6  -3  -7    7.06    0.32 
  -6   3  -7    7.05    0.55 
   0   4  -7    0.80    0.11 
   0  -4   7    0.52    0.40 
   0   4  -7   -1.60    3.34 
   0   4  -7   -1.84    4.68 
   0  -4   7    0.88    0.28 
   0   4   7    0.59    0.10 
   0   4   7    0.75    0.19 
   0  -4  -7    0.74    2.95 
   0   4   7   -0.92    4.53 
   0  -4   7    1.03    0.20 
   0  -4   7    0.99    0.12 
  -1   4   7   14.75    0.74 
  -1   4   7   17.29    6.36 
   1  -4   7   14.50    0.84 
   1   4  -7    5.00    5.08 
   1  -4   7   15.64    0.71 
  -1  -4  -7   14.95    2.81 
  -1   4   7   13.47    0.78 
   1   4  -7   18.58    6.08 
   1   4  -7   14.28    0.77 
  -1  -4   7   13.19    1.06 
  -1  -4   7   15.91    0.77 
   1   4   7   16.80    4.27 
   1   4   7   15.54    0.73 
  -1   4  -7   14.13    4.87 
   1  -4  -7   15.82    0.72 
   1  -4  -7   10.22    4.55 
  -1  -4   7   13.88    0.82 
  -1  -4   7   15.24    1.03 
  -2   4   7   16.01    0.89 
   2   4  -7    3.64   11.30 
   2   4  -7   16.93    0.93 
  -2   4   7   16.86    0.86 
   2  -4   7   17.24    0.82 
  -2  -4  -7   16.84    0.97 
  -2  -4  -7   16.75    0.77 
   2   4  -7   16.05    0.73 
   2   4  -7   15.72    0.88 
   2   4   7   17.14    0.79 
   2  -4  -7   16.67    0.80 
  -2   4  -7   22.49    5.84 
  -2  -4   7   14.65    1.40 
   2  -4  -7   17.02    0.84 
  -2  -4   7   16.05    0.87 
  -2   4  -7   16.89    0.81 
  -2  -4   7   17.39    0.77 
  -2  -4   7   16.12    0.93 
   3   4  -7   54.06    2.36 
   3   4  -7   56.24    2.64 
   3  -4   7   56.02    2.41 
   3   4  -7   52.84    2.43 
  -3  -4  -7   51.78    2.38 
  -3  -4  -7   53.18    2.44 
  -3   4   7   54.45    2.43 
  -3   4   7   50.11    2.60 
  -3  -4  -7   57.84    2.69 
  -3  -4  -7   57.48    2.40 
  -3   4   7   55.74    2.56 
  -3   4  -7   53.36    2.35 
  -3  -4   7   54.75    2.34 
   3  -4  -7   56.60    2.46 
  -3  -4   7   55.18    2.52 
  -3   4  -7   46.42    2.66 
   3  -4  -7   52.07    2.39 
   3  -4  -7   52.72    2.29 
  -3  -4   7   51.85    2.30 
  -3   4  -7   54.42    2.36 
  -4   4   7    3.05    0.31 
   4   4  -7    2.82    0.41 
   4   4  -7    2.94    0.15 
  -4  -4  -7    2.71    0.22 
  -4  -4  -7    2.78    0.17 
   4  -4   7    3.06    0.21 
  -4   4   7    2.91    0.21 
  -4  -4  -7    3.10    0.37 
  -4  -4  -7    2.97    0.19 
   4   4  -7    2.64    0.21 
   4  -4  -7    2.81    0.15 
  -4   4  -7    2.45    0.38 
  -4  -4   7    2.92    0.18 
  -4   4  -7    2.67    0.20 
   4  -4  -7    2.56    0.23 
  -4  -4   7    2.82    0.30 
   4  -4  -7    3.05    0.31 
  -4   4  -7    2.99    0.20 
   5   4  -7   11.26    0.84 
   5   4  -7   12.16    0.63 
   5   4  -7   12.60    0.57 
  -5  -4  -7   13.65    0.87 
  -5  -4  -7   12.73    0.59 
  -5   4   7   12.27    0.59 
  -5  -4  -7   13.39    0.61 
  -5   4  -7   13.07    0.62 
  -5   4  -7   12.74    0.93 
   5  -4  -7   12.98    0.57 
   5  -4  -7   12.71    0.67 
   5  -4  -7   12.12    0.74 
   6   4  -7    0.15    0.02 
  -6  -4  -7    0.17    0.03 
  -6  -4  -7    0.11    0.07 
  -6  -4  -7    0.21    0.04 
  -6   4  -7    0.18    0.04 
  -6   4  -7    0.13    0.11 
   6  -4  -7    0.19    0.02 
   0   5  -7   12.30    0.61 
   0   5   7   12.32    0.64 
   0   5   7   10.61    6.29 
   0   5   7   12.42    0.72 
   0  -5   7   11.79    0.73 
   0  -5  -7    9.95    4.43 
   0  -5   7   13.52    0.65 
   0  -5   7   12.59    0.86 
  -1  -5  -7    4.48    0.25 
  -1  -5  -7    6.49    4.17 
  -1   5   7    4.98    0.33 
   1   5  -7   -6.61    7.81 
   1   5  -7    4.70    0.36 
   1   5  -7    4.38    0.26 
   1  -5   7    5.08    0.30 
  -1  -5  -7    4.52    0.28 
  -1   5   7   -1.85    8.73 
   1  -5   7    4.46    0.49 
  -1   5   7    4.76    0.37 
  -1  -5   7    4.40    0.23 
   1   5   7    1.15    5.68 
  -1  -5   7    4.20    0.25 
  -1   5  -7   10.53    6.83 
  -1  -5   7    4.06    0.37 
  -1  -5   7    4.64    0.32 
   1  -5  -7    4.39    0.27 
   1  -5  -7    4.77    0.26 
   1   5   7    4.92    0.29 
   1  -5  -7    4.63    0.26 
  -1   5  -7    4.57    0.27 
  -1  -5   7    3.25    0.55 
   1  -5  -7   -2.55    6.25 
  -2   5   7   45.51    2.34 
   2   5  -7   50.53    2.36 
  -2   5   7   48.34    2.31 
  -2   5   7   47.01    2.19 
  -2  -5  -7   50.28    2.16 
  -2  -5  -7   49.00    2.20 
   2   5  -7   47.08    2.18 
   2  -5   7   51.24    2.19 
  -2  -5  -7   52.22    2.42 
  -2  -5   7   46.22    2.22 
  -2  -5   7   46.79    2.12 
   2  -5  -7   45.88    2.15 
  -2   5  -7   45.85    2.09 
  -2  -5   7   49.69    2.30 
   2  -5  -7   48.41    2.14 
   2   5   7   52.12    2.15 
   2  -5  -7   49.68    2.18 
  -2   5  -7   47.81    2.13 
  -2  -5   7   46.47    2.09 
  -3   5   7   17.40    1.02 
   3   5  -7   17.19    0.76 
  -3  -5  -7   18.72    1.06 
   3   5  -7   16.24    0.82 
  -3  -5  -7   16.25    0.78 
  -3  -5  -7   16.91    0.84 
   3  -5   7   18.16    0.83 
   3   5  -7   15.80    1.20 
  -3  -5   7   16.23    0.74 
  -3  -5   7   17.55    0.96 
  -3   5  -7   14.60    1.07 
   3  -5  -7   16.08    0.73 
  -3  -5   7   16.93    0.86 
   3  -5  -7   17.87    0.90 
  -3   5  -7   16.47    0.79 
   3  -5  -7   16.37    0.82 
  -4  -5  -7   16.67    0.81 
   4   5  -7   18.69    0.79 
  -4   5   7   17.75    0.97 
   4   5  -7   17.13    0.86 
  -4  -5  -7   17.57    0.87 
   4   5  -7   17.17    1.09 
  -4  -5  -7   18.71    0.84 
  -4   5   7   17.85    0.86 
  -4  -5  -7   19.32    1.12 
   4  -5   7   17.42    0.86 
   4  -5  -7   18.41    0.95 
  -4  -5   7   17.59    0.93 
  -4  -5   7   18.28    0.81 
  -4   5  -7   16.58    0.81 
   4  -5  -7   17.01    0.87 
  -4   5  -7   15.68    1.14 
  -4   5  -7   18.09    0.83 
   4  -5  -7   17.03    0.77 
  -5   5   7    9.86    0.50 
   5   5  -7   10.71    0.78 
   5   5  -7   10.10    0.53 
  -5  -5  -7   10.72    0.51 
   5   5  -7   10.34    0.47 
  -5  -5  -7   10.26    0.49 
  -5  -5  -7   11.30    0.75 
   5  -5  -7   10.15    0.46 
   5  -5  -7   10.10    0.62 
  -5   5  -7   10.31    0.51 
  -5   5  -7    9.97    0.79 
   5  -5  -7   10.20    0.55 
  -6  -5  -7    1.34    0.19 
   6  -5   7    1.17    0.08 
  -6  -5  -7    1.23    0.09 
  -6  -5  -7    1.27    0.08 
   6   5  -7    1.16    0.06 
  -6   5  -7    1.20    0.09 
  -6   5  -7    1.17    0.20 
   0   6   7   13.87    0.83 
   0  -6  -7   14.13    0.69 
   0   6   7   14.85    0.75 
   0  -6   7   14.81    0.85 
   0  -6   7   13.59    0.68 
   0  -6   7   13.41    0.66 
   0   6  -7   16.79    0.74 
   0  -6  -7   15.68    0.81 
   1  -6   7   21.90    1.05 
  -1  -6  -7   25.41    1.07 
   1   6  -7   21.53    1.19 
  -1   6   7   25.32    1.16 
   1  -6   7   24.36    1.24 
   1  -6   7   24.57    1.12 
   1  -6   7   22.37    1.10 
  -1   6   7   23.55    1.21 
  -1   6   7   20.34    1.11 
   1   6  -7   24.06    1.08 
  -1  -6  -7   22.72    1.06 
  -1  -6  -7   25.07    1.30 
   1  -6  -7   24.63    1.11 
   1   6   7   25.96    1.15 
  -1  -6   7   23.45    1.26 
  -1   6  -7   24.53    1.08 
  -1  -6   7   24.18    1.09 
  -1   6  -7   24.50    1.11 
   1  -6  -7   21.46    1.12 
  -1  -6   7   23.72    1.07 
  -1  -6   7   25.96    1.22 
   1  -6  -7   23.74    1.12 
   1  -6  -7   22.59    1.15 
  -2  -6  -7   35.86    1.64 
  -2   6   7   36.57    1.72 
   2  -6   7   35.55    1.62 
   2   6  -7   32.66    1.55 
   2   6  -7   35.52    1.60 
  -2   6   7   35.90    1.63 
   2   6  -7   33.33    1.79 
  -2  -6  -7   38.08    1.60 
   2  -6   7   33.78    1.60 
  -2   6   7   36.06    1.76 
   2  -6   7   37.42    1.65 
  -2  -6  -7   39.87    1.87 
   2   6  -7   35.33    1.62 
   2  -6  -7   36.33    1.62 
   2  -6  -7   35.60    1.64 
  -2  -6   7   35.87    1.79 
  -2  -6   7   35.22    1.57 
  -2   6  -7   35.63    1.61 
  -2   6  -7   34.58    1.58 
   2  -6  -7   37.76    1.66 
  -2  -6   7   34.59    1.59 
   3   6  -7   34.56    1.87 
   3   6  -7   35.99    1.65 
   3   6  -7   35.91    1.58 
   3  -6   7   34.10    1.60 
  -3  -6  -7   37.98    1.63 
  -3   6   7   35.39    1.79 
   3  -6   7   36.30    1.67 
  -3   6   7   37.12    1.66 
  -3  -6  -7   40.46    1.93 
  -3  -6  -7   35.90    1.67 
   3  -6  -7   34.44    1.58 
  -3  -6   7   36.52    1.80 
  -3  -6   7   36.31    1.61 
  -3   6  -7   36.70    1.62 
   3  -6  -7   34.94    1.66 
   3  -6  -7   36.85    1.70 
  -3   6  -7   35.52    1.62 
  -4  -6  -7    9.44    0.46 
   4   6  -7    9.04    0.41 
   4   6  -7    8.68    0.48 
  -4  -6  -7    8.86    0.43 
  -4   6   7    9.86    0.59 
   4   6  -7    8.52    0.70 
   4  -6   7    9.03    0.50 
  -4   6   7    8.83    0.48 
   4  -6   7    8.44    0.43 
  -4  -6  -7    9.31    0.50 
  -4  -6  -7    9.68    0.70 
   4  -6  -7    8.48    0.54 
  -4   6  -7    7.90    0.43 
   4  -6  -7    8.90    0.49 
  -4   6  -7    7.96    0.72 
  -4  -6   7    8.63    0.53 
  -4  -6   7    8.72    0.42 
  -4   6  -7    8.70    0.45 
   4  -6  -7    8.42    0.39 
  -5  -6  -7    3.88    0.38 
   5   6  -7    3.44    0.17 
  -5  -6  -7    3.74    0.21 
   5  -6   7    3.67    0.19 
   5   6  -7    3.51    0.23 
   5   6  -7    3.42    0.51 
  -5  -6  -7    3.51    0.19 
  -5   6  -7    3.71    0.22 
   5  -6  -7    3.47    0.17 
  -5   6  -7    3.42    0.41 
   5  -6  -7    4.33    0.41 
   5  -6  -7    3.65    0.26 
  -6  -6  -7   13.77    0.65 
  -6  -6  -7   14.30    0.64 
   6  -6   7   14.81    0.65 
  -6  -6  -7   14.52    0.80 
  -6  -6   7   12.96    0.61 
  -6   6  -7   13.76    0.79 
  -6   6  -7   13.47    0.61 
   0   7  -7   26.68    1.28 
   0  -7   7   26.77    1.20 
   0   7   7   26.20    1.23 
   0   7  -7   27.17    1.22 
   0  -7   7   26.68    1.22 
   0  -7  -7   27.43    1.23 
   0  -7  -7   26.72    1.24 
   0   7   7   29.27    1.32 
   0  -7   7   27.79    1.31 
   0   7  -7   28.23    1.24 
   0  -7   7   27.71    1.40 
   0  -7  -7   24.86    1.46 
  -1   7   7   35.74    1.74 
  -1   7   7   33.77    1.59 
   1  -7   7   34.95    1.57 
   1  -7   7   36.87    1.64 
  -1  -7  -7   35.33    1.57 
   1  -7   7   34.45    1.76 
   1   7  -7   36.00    1.73 
   1   7  -7   34.97    1.58 
  -1  -7  -7   36.27    1.83 
  -1  -7  -7   34.36    1.57 
   1  -7   7   34.86    1.55 
   1   7  -7   34.65    1.58 
  -1   7   7   35.13    1.67 
   1   7   7   38.21    1.68 
   1   7   7   37.54    1.67 
   1  -7  -7   34.27    1.60 
   1   7   7   34.18    1.59 
  -1  -7   7   36.07    1.70 
  -1   7  -7   35.09    1.60 
  -1  -7   7   35.39    1.59 
   1  -7  -7   35.23    1.62 
  -1   7  -7   35.04    1.58 
  -1  -7   7   34.74    1.56 
  -1  -7   7   35.12    1.78 
   2  -7   7    2.98    0.24 
  -2  -7  -7    2.51    0.17 
  -2   7   7    2.86    0.26 
  -2   7   7    3.12    0.32 
   2   7  -7    2.64    0.18 
  -2  -7  -7    3.05    0.35 
   2   7  -7    2.95    0.19 
   2  -7   7    2.46    0.18 
   2   7  -7    2.64    0.14 
  -2  -7  -7    2.78    0.22 
   2   7  -7    2.81    0.48 
   2  -7   7    2.56    0.16 
  -2  -7  -7    2.80    0.18 
  -2   7   7    2.65    0.33 
  -2   7  -7    2.85    0.17 
  -2   7  -7    2.55    0.19 
  -2  -7   7    2.65    0.15 
  -2  -7   7    2.73    0.24 
   2  -7  -7    2.62    0.19 
  -2  -7   7    2.03    0.28 
   2  -7  -7    2.46    0.21 
   3   7  -7    1.58    0.09 
  -3   7   7    1.44    0.24 
  -3   7   7    1.63    0.15 
  -3  -7  -7    1.90    0.28 
   3  -7   7    1.62    0.12 
  -3  -7  -7    1.80    0.17 
   3  -7   7    1.58    0.14 
   3   7  -7    1.44    0.30 
   3   7  -7    1.65    0.15 
  -3  -7  -7    1.60    0.13 
  -3  -7  -7    1.62    0.12 
   3  -7   7    1.40    0.19 
  -3  -7   7    1.30    0.24 
  -3   7  -7    1.68    0.15 
  -3  -7   7    1.80    0.13 
   3  -7  -7    1.50    0.09 
   3  -7  -7    1.45    0.17 
   3  -7  -7    1.64    0.21 
  -3  -7   7    1.82    0.13 
  -3   7  -7    1.80    0.15 
   4  -7   7    2.11    0.14 
   4   7  -7    1.68    0.31 
  -4  -7  -7    2.27    0.14 
  -4  -7  -7    2.60    0.20 
  -4  -7  -7    2.55    0.33 
  -4  -7  -7    2.55    0.17 
   4   7  -7    2.42    0.13 
  -4   7   7    2.21    0.18 
   4   7  -7    2.55    0.18 
  -4   7   7    2.82    0.30 
   4  -7   7    2.57    0.25 
  -4  -7   7    2.91    0.28 
  -4   7  -7    2.26    0.17 
   4  -7  -7    2.55    0.23 
  -4  -7   7    2.50    0.16 
   4  -7  -7    2.63    0.27 
  -4   7  -7    2.37    0.37 
  -4   7  -7    2.39    0.19 
   4  -7  -7    2.57    0.13 
   5   7  -7    6.76    0.32 
   5  -7   7    7.81    0.38 
  -5  -7  -7    6.82    0.33 
  -5  -7  -7    6.80    0.52 
  -5  -7  -7    6.80    0.35 
   5   7  -7    6.47    0.36 
   5  -7  -7    7.83    0.52 
  -5   7  -7    5.96    0.55 
  -5   7  -7    6.92    0.35 
  -6  -7  -7    0.63    0.06 
  -6  -7  -7    0.78    0.14 
  -6  -7  -7    1.04    0.08 
   6  -7   7    0.94    0.06 
  -6  -7   7    0.91    0.06 
  -6   7  -7    1.02    0.07 
  -6   7  -7    1.01    0.15 
   0   8   7    0.08    0.19 
   0   8   7    0.18    0.06 
   0   8   7    0.20    0.11 
   0   8  -7    0.35    0.11 
   0  -8   7    0.42    0.15 
   0  -8   7    0.34    0.19 
   0  -8   7    0.19    0.05 
   0   8  -7    0.24    0.07 
   0  -8  -7    0.36    0.16 
   0   8  -7    0.22    0.05 
   0  -8  -7    0.18    0.06 
   0  -8   7    0.25    0.04 
   0   8  -7    0.08    0.04 
  -1  -8  -7    5.30    0.49 
   1   8  -7    5.63    0.31 
   1   8  -7    5.63    0.31 
  -1   8   7    5.42    0.31 
   1  -8   7    5.27    0.29 
  -1  -8  -7    5.59    0.30 
  -1   8   7    5.36    0.46 
  -1  -8  -7    5.38    0.30 
   1  -8   7    5.66    0.38 
   1  -8   7    4.44    0.49 
  -1   8   7    4.74    0.40 
   1  -8   7    5.59    0.28 
   1   8   7    5.05    0.27 
   1  -8  -7    5.20    0.30 
  -1   8  -7    5.83    0.30 
   1  -8  -7    5.84    0.32 
   1  -8  -7    4.48    0.36 
  -1  -8   7    5.09    0.30 
  -1  -8   7    5.32    0.43 
  -1  -8   7    5.70    0.28 
  -1  -8   7    5.03    0.47 
   1   8   7    4.94    0.29 
  -1   8  -7    6.29    0.33 
  -2  -8  -7   98.43    4.27 
  -2   8   7   92.69    3.97 
  -2  -8  -7   95.71    3.93 
   2  -8   7   90.87    3.91 
   2   8  -7   92.12    3.95 
   2  -8   7   78.42    4.11 
  -2  -8  -7   87.99    3.91 
   2   8  -7   88.16    4.17 
  -2   8   7   90.39    4.08 
   2  -8   7   90.20    3.93 
   2   8  -7   81.92    3.89 
  -2   8   7   93.48    4.13 
  -2   8  -7   89.31    3.91 
   2  -8  -7   92.73    3.97 
  -2   8  -7   88.73    3.92 
  -2  -8   7   89.47    4.14 
   2   8   7   86.81    3.90 
  -2  -8   7   91.94    3.91 
  -2  -8   7   89.38    3.87 
   2  -8  -7   92.79    3.97 
   2   8   7   85.28    3.90 
  -3  -8  -7    6.67    0.37 
   3   8  -7    5.67    0.27 
  -3  -8  -7    5.55    0.31 
  -3  -8  -7    5.25    0.28 
  -3   8   7    5.72    0.34 
   3   8  -7    5.77    0.33 
   3  -8   7    5.72    0.31 
   3  -8   7    6.02    0.29 
  -3   8   7    6.09    0.47 
   3  -8   7    5.67    0.38 
   3   8  -7    5.48    0.53 
  -3  -8  -7    5.93    0.52 
  -3  -8   7    5.71    0.30 
   3   8   7    5.22    0.27 
  -3   8  -7    5.49    0.31 
   3  -8  -7    5.99    0.39 
  -3   8  -7    5.59    0.32 
  -3  -8   7    5.89    0.47 
   3  -8  -7    5.75    0.37 
  -4  -8  -7   15.01    0.92 
   4  -8   7   13.90    0.67 
   4   8  -7   14.54    0.95 
  -4   8   7   14.17    0.80 
   4  -8   7   14.47    0.65 
  -4  -8  -7   15.04    0.68 
  -4  -8  -7   13.93    0.64 
   4   8  -7   13.72    0.69 
  -4   8   7   13.33    0.68 
   4   8  -7   14.02    0.63 
  -4  -8  -7   14.26    0.71 
   4   8   7   13.47    0.62 
  -4   8  -7   12.53    0.95 
   4  -8  -7   13.81    0.71 
   4  -8  -7   13.65    0.74 
  -4   8  -7   14.84    0.67 
  -4  -8   7   14.09    0.63 
   5  -8   7    2.29    0.13 
  -5  -8  -7    1.98    0.12 
   5   8  -7    2.14    0.11 
  -5  -8  -7    2.49    0.30 
  -5  -8  -7    2.71    0.17 
   5   8  -7    2.06    0.16 
  -5   8  -7    2.07    0.29 
  -5  -8   7    1.92    0.12 
   5   8   7    1.97    0.11 
  -5   8  -7    2.38    0.15 
   5  -8  -7    1.88    0.17 
   0  -9   7    3.50    0.19 
   0  -9  -7    3.44    0.23 
   0  -9   7    3.41    0.21 
   0   9   7    3.50    0.23 
   0  -9   7    2.53    0.30 
   0  -9   7    3.67    0.35 
   0  -9   7    3.59    0.42 
   0   9  -7    3.54    0.22 
   0   9  -7    3.60    0.23 
   0   9  -7    3.28    0.20 
   0   9  -7    3.47    0.29 
   0  -9  -7    3.60    0.23 
   0   9   7    3.65    0.47 
   1   9  -7    8.41    0.43 
   1  -9   7    8.25    0.40 
   1   9  -7    8.06    0.43 
   1  -9   7    8.46    0.65 
   1   9  -7    8.67    0.59 
  -1   9   7    8.28    0.57 
   1  -9   7    8.00    0.62 
  -1  -9  -7    7.83    0.64 
  -1  -9  -7    8.12    0.43 
  -1   9   7    7.58    0.60 
   1  -9   7    8.26    0.42 
  -1  -9  -7    8.16    0.42 
  -1   9   7    8.41    0.44 
   1   9   7    8.25    0.40 
  -1  -9   7    7.94    0.63 
   1  -9  -7    8.41    0.46 
  -1  -9   7    7.59    0.60 
  -1   9  -7    8.63    0.43 
  -1  -9   7    8.75    0.43 
  -1   9  -7    8.75    0.45 
  -1  -9   7    8.03    0.40 
   1  -9  -7    8.25    0.43 
   1   9   7    8.27    0.43 
   2   9  -7   19.00    1.12 
  -2  -9  -7   19.08    0.88 
  -2  -9  -7   19.94    1.19 
   2  -9   7   19.19    0.90 
  -2   9   7   18.96    1.09 
   2  -9   7   18.80    0.99 
   2  -9   7   19.86    0.88 
  -2   9   7   18.96    0.93 
  -2  -9  -7   19.45    0.90 
   2   9  -7   19.84    0.92 
   2   9   7   18.13    0.84 
   2  -9  -7   18.82    0.92 
   2   9   7   17.83    0.86 
  -2   9  -7   18.58    0.87 
  -2  -9   7   19.88    0.83 
  -2   9  -7   19.16    0.89 
   2  -9  -7   17.84    0.87 
  -2  -9   7   19.58    0.87 
  -2  -9   7   17.90    1.07 
  -3   9   7    0.65    0.19 
   3  -9   7    1.13    0.11 
   3  -9   7    1.02    0.10 
  -3  -9  -7    0.76    0.13 
   3   9  -7    0.83    0.06 
   3   9  -7    0.52    0.11 
   3  -9   7    0.69    0.18 
   3   9  -7    0.47    0.24 
  -3  -9  -7    1.11    0.35 
   3  -9  -7    0.90    0.20 
  -3  -9   7    1.41    0.26 
   3  -9  -7    0.87    0.16 
   3   9   7    0.87    0.07 
  -3   9  -7    0.90    0.11 
   4   9  -7    2.33    0.53 
  -4  -9  -7    2.95    0.34 
  -4  -9  -7    2.87    0.21 
   4   9  -7    2.68    0.19 
   4  -9   7    2.83    0.16 
  -4   9   7    3.00    0.19 
  -4  -9  -7    2.89    0.17 
  -4   9   7    2.46    0.35 
   4   9  -7    2.72    0.14 
   4   9   7    2.89    0.16 
  -4  -9   7    2.65    0.16 
  -4   9  -7    2.83    0.18 
  -4   9  -7    2.30    0.34 
   4  -9  -7    2.92    0.22 
  -5  -9  -7    0.01    0.02 
  -5  -9  -7    0.03    0.05 
   5  -9   7    0.00    0.02 
   5   9   7   -0.02    0.02 
  -5   9  -7    0.03    0.03 
  -5   9  -7    0.01    0.07 
  -5  -9   7   -0.03    0.02 
   5  -9  -7   -0.04    0.05 
   0 -10   7   20.35    0.90 
   0  10  -7   20.17    0.94 
   0  10   7   20.15    0.94 
   0 -10   7   20.22    1.08 
   0  10  -7   20.73    0.94 
   0 -10  -7   18.95    0.92 
   0 -10   7   19.10    1.14 
   0  10   7   20.90    1.19 
   0 -10   7   21.11    0.93 
   0 -10   7   18.05    0.94 
   0 -10  -7   19.98    0.95 
   0  10  -7   18.83    0.90 
   0  10  -7   20.65    0.92 
   1 -10   7    4.49    0.50 
  -1 -10  -7    4.13    0.45 
   1 -10   7    4.33    0.26 
  -1 -10  -7    4.29    0.26 
  -1  10   7    4.24    0.45 
   1  10  -7    4.61    0.42 
   1  10  -7    4.57    0.27 
  -1  10   7    4.59    0.28 
  -1 -10  -7    4.35    0.25 
   1 -10   7    4.17    0.39 
   1 -10   7    4.69    0.24 
  -1 -10   7    4.40    0.22 
  -1  10  -7    4.28    0.26 
   1 -10  -7    4.33    0.29 
  -1 -10   7    4.12    0.24 
  -1 -10   7    4.59    0.46 
   1 -10  -7    3.88    0.25 
   1  10   7    4.21    0.26 
  -1  10  -7    4.32    0.26 
  -1 -10   7    4.13    0.27 
  -2 -10  -7    2.31    0.20 
  -2  10   7    2.28    0.19 
  -2 -10  -7    2.27    0.16 
   2 -10   7    2.00    0.47 
   2  10  -7    2.43    0.18 
   2 -10   7    2.28    0.16 
   2  10  -7    2.17    0.35 
   2 -10   7    2.44    0.30 
  -2  10   7    2.36    0.33 
   2 -10   7    2.56    0.15 
  -2 -10  -7    2.26    0.33 
  -2 -10  -7    2.18    0.20 
   2 -10  -7    2.13    0.25 
   2  10   7    2.14    0.13 
  -2  10  -7    2.12    0.17 
  -2  10  -7    2.32    0.17 
  -2 -10   7    2.24    0.15 
   2  10   7    2.09    0.18 
  -2 -10   7    2.12    0.34 
   2 -10  -7    2.24    0.20 
  -3  10   7    3.26    0.37 
   3 -10   7    3.31    0.20 
   3  10  -7    3.33    0.21 
  -3  10   7    2.98    0.22 
  -3 -10  -7    3.41    0.24 
  -3 -10  -7    3.19    0.37 
   3 -10   7    3.29    0.18 
   3  10  -7    3.12    0.41 
  -3 -10  -7    3.01    0.19 
   3 -10  -7    3.08    0.23 
   3  10   7    2.79    0.19 
  -3 -10   7    2.99    0.33 
  -3  10  -7    2.95    0.20 
   3  10   7    3.04    0.16 
  -3 -10   7    3.09    0.18 
  -4 -10  -7    4.54    0.27 
  -4 -10  -7    4.34    0.24 
   4 -10   7    4.51    0.24 
   4  10  -7    4.54    0.25 
   4 -10   7    4.45    0.24 
  -4  10   7    4.86    0.29 
  -4 -10  -7    4.03    0.39 
   4  10   7    4.31    0.21 
   4 -10  -7    4.25    0.28 
  -4  10  -7    4.11    0.44 
  -4  10  -7    4.25    0.24 
  -5 -10  -7    2.26    0.14 
  -5 -10  -7    2.29    0.23 
   5 -10   7    2.39    0.12 
  -5  10  -7    2.23    0.23 
  -5 -10   7    2.37    0.13 
   5 -10  -7    2.06    0.18 
  -5  10  -7    2.55    0.16 
   5  10   7    2.38    0.12 
   0 -11   7   -0.09    0.44 
   0 -11   7    0.12    0.25 
   0 -11   7    0.27    0.04 
   0 -11  -7    0.23    0.07 
   0  11   7    0.33    0.07 
   0 -11   7    0.22    0.05 
   0  11   7    0.03    0.33 
   0  11  -7    0.21    0.06 
  -1 -11  -7    2.14    0.15 
   1 -11   7    2.21    0.16 
   1  11  -7    2.04    0.16 
   1 -11   7    3.01    0.45 
   1 -11   7    1.82    0.29 
  -1 -11  -7    1.93    0.40 
   1  11  -7    2.27    0.32 
  -1  11   7    2.58    0.37 
  -1 -11   7    2.03    0.35 
  -1 -11   7    2.42    0.20 
  -1 -11   7    2.11    0.15 
  -2  11   7    4.13    0.44 
  -2 -11  -7    4.54    0.24 
   2 -11   7    4.75    0.26 
   2  11  -7    4.42    0.45 
  -2 -11  -7    4.51    0.25 
   2  11  -7    4.64    0.27 
  -2  11   7    4.58    0.28 
  -2 -11  -7    4.76    0.30 
  -2 -11  -7    4.47    0.46 
   2 -11   7    4.43    0.66 
   2 -11   7    4.66    0.24 
   2 -11  -7    4.98    0.31 
   2  11   7    4.65    0.24 
   2  11   7    4.46    0.26 
  -2  11  -7    4.76    0.27 
  -2 -11   7    4.65    0.25 
  -2 -11   7    4.53    0.44 
  -2 -11   7    4.50    0.28 
  -3  11   7    2.41    0.36 
  -3 -11  -7    2.37    0.15 
   3 -11   7    2.47    0.16 
   3 -11   7    2.57    0.14 
   3  11  -7    2.59    0.17 
  -3 -11  -7    2.61    0.19 
  -3  11   7    2.33    0.18 
   3  11  -7    2.34    0.35 
  -3 -11  -7    2.48    0.31 
  -3  11  -7    2.40    0.17 
   3  11   7    2.38    0.14 
  -3 -11   7    2.40    0.17 
   3 -11  -7    2.47    0.20 
  -3 -11   7    2.41    0.14 
   4 -11   7    1.70    0.13 
  -4 -11  -7    1.50    0.13 
  -4  11   7    1.61    0.13 
   4  11  -7    1.42    0.14 
   4 -11   7    1.62    0.10 
  -4 -11  -7    1.66    0.11 
  -4 -11  -7    1.75    0.25 
   4  11   7    1.65    0.09 
  -4  11  -7    1.66    0.11 
  -4 -11   7    1.37    0.13 
   4 -11  -7    1.64    0.14 
  -4  11  -7    1.51    0.22 
   0  12  -7   25.71    1.17 
   0  12   7   26.06    1.18 
   0 -12   7   24.51    1.37 
   0 -12   7   24.89    1.18 
   0 -12   7   26.02    1.12 
   0 -12  -7   26.61    1.18 
   0 -12   7   25.57    1.15 
   0  12   7   23.37    1.43 
   1 -12   7   17.38    0.79 
   1  12  -7   16.56    0.76 
  -1  12   7   17.06    0.81 
   1  12  -7   17.64    0.91 
   1 -12   7   15.24    1.01 
  -1 -12  -7   16.48    0.79 
  -1 -12  -7   16.06    0.77 
  -1  12   7   17.63    1.04 
   1  12  -7   17.39    0.80 
   1 -12   7   16.67    0.76 
  -1  12  -7   17.13    0.79 
   1 -12  -7   16.01    0.79 
   1 -12  -7   17.06    0.81 
  -1 -12   7   15.92    0.79 
   1  12   7   16.74    0.79 
  -1 -12   7   17.38    0.77 
  -1 -12   7   16.00    0.73 
  -1 -12   7   16.40    0.98 
  -2 -12  -7    9.84    0.46 
   2 -12   7    9.03    0.44 
   2  12  -7    9.14    0.42 
   2 -12   7    8.84    0.42 
  -2  12   7    9.15    0.46 
  -2 -12  -7    7.86    0.63 
  -2 -12  -7    9.24    0.48 
  -2  12   7    7.71    0.63 
   2  12  -7    8.43    0.45 
   2  12  -7    8.75    0.61 
   2  12   7    8.76    0.44 
  -2 -12   7    7.56    0.60 
  -2  12  -7    8.97    0.44 
   2 -12  -7    9.09    0.48 
  -2 -12   7    8.75    0.45 
  -2 -12   7    8.97    0.42 
  -3 -12  -7    4.70    0.25 
  -3 -12  -7    4.45    0.42 
   3 -12   7    4.88    0.26 
  -3  12   7    5.35    0.27 
   3  12  -7    4.29    0.27 
  -3 -12  -7    5.54    0.29 
   3 -12  -7    5.07    0.30 
  -3 -12   7    5.29    0.27 
   3  12   7    4.90    0.26 
  -3  12  -7    4.28    0.41 
  -3  12  -7    4.71    0.28 
  -3 -12   7    5.29    0.24 
  -4 -12  -7    1.85    0.11 
  -4 -12  -7    2.05    0.13 
   4 -12   7    2.27    0.11 
   4  12  -7    2.18    0.15 
  -4 -12  -7    1.87    0.21 
  -4  12  -7    2.38    0.14 
  -4 -12   7    2.13    0.13 
  -4  12  -7    1.91    0.20 
   4 -12  -7    2.06    0.14 
   0 -13   7    0.04    0.24 
   0  13  -7    0.17    0.06 
   0 -13   7    0.03    0.07 
   0 -13  -7    0.14    0.05 
   0 -13   7    0.18    0.03 
   0 -13  -7    0.17    0.06 
   0  13   7    0.15    0.05 
   0 -13   7    0.16    0.04 
  -1 -13  -7    0.10    0.04 
   1  13  -7    0.02    0.04 
   1 -13   7    0.08    0.03 
  -1  13   7    0.04    0.04 
   1 -13   7    0.07    0.02 
   1  13  -7    0.12    0.04 
  -1 -13  -7    0.08    0.04 
  -1  13  -7    0.06    0.03 
   1 -13  -7    0.11    0.05 
  -1 -13   7    0.09    0.05 
   1 -13  -7    0.08    0.05 
   1  13   7    0.04    0.03 
  -1 -13   7    0.09    0.03 
   2  13  -7    4.04    0.23 
   2 -13   7    4.23    0.22 
   2 -13   7    4.11    0.23 
   2  13  -7    4.27    0.21 
  -2  13   7    3.91    0.30 
   2  13   7    3.73    0.22 
  -2  13  -7    4.00    0.22 
   3  13  -7    6.87    0.35 
  -3 -13  -7    6.72    0.34 
   3 -13   7    6.48    0.32 
   3 -13   7    6.34    0.30 
  -3  13   7    6.76    0.35 
   3  13  -7    6.26    0.31 
  -3  13  -7    6.32    0.30 
   3  13   7    6.49    0.32 
   3 -13  -7    6.31    0.33 
  -3 -13   7    6.37    0.31 
  -3  13  -7    5.38    0.40 
   0 -14   7    0.47    0.08 
   0 -14  -7    0.33    0.08 
   0 -14   7    0.50    0.06 
   0 -14  -7    0.45    0.07 
   0  14  -7    0.62    0.08 
   0  14   7    0.49    0.07 
  -1  14   7    0.77    0.13 
  -1 -14  -7    0.73    0.07 
   1 -14   7    0.76    0.08 
   1 -14   7    0.74    0.05 
  -1 -14   7    0.81    0.07 
   1 -14  -7    0.63    0.09 
   1  14   7    0.73    0.07 
  -1 -14   7    0.58    0.08 
   1 -14  -7    0.49    0.09 
  -2 -14  -7    4.13    0.23 
   2  14  -7    3.70    0.21 
   2 -14   7    3.88    0.20 
  -2  14   7    3.94    0.21 
   2 -14   7    3.85    0.18 
  -2  14  -7    3.90    0.20 
  -2 -14   7    3.87    0.20 
   2  14   7    3.02    0.23 
  -2 -14   7    3.90    0.21 
   2 -14  -7    3.84    0.22 
  -3 -14  -7    4.36    0.21 
   3 -14   7    4.07    0.20 
   3 -14   7    4.03    0.19 
   3 -14  -7    4.03    0.21 
  -3 -14   7    3.85    0.19 
  -3  14  -7    3.60    0.20 
   0  15   7    1.66    0.11 
   0 -15  -7    1.39    0.11 
   0 -15  -7    1.31    0.10 
   0 -15   7    1.55    0.10 
   0  15  -7    1.64    0.11 
   1 -15   7    0.25    0.04 
   1  15  -7    0.20    0.05 
  -1  15   7    0.29    0.06 
  -1 -15  -7    0.19    0.05 
  -1  15  -7    0.20    0.03 
  -1  15  -7    0.20    0.05 
  -1 -15   7    0.16    0.08 
   1  15   7    0.19    0.03 
  -1 -15   7    0.21    0.03 
   0   0  -8    4.31    4.80 
   0   0   8    8.11    0.59 
   0   0   8    8.34    0.65 
   0   0   8    9.58    0.47 
   0   0   8    9.41    0.64 
   0   0  -8    7.22    3.29 
   1   0  -8    4.05    4.95 
   1   0  -8    0.10    0.05 
  -1   0  -8    0.50    1.52 
   1   0  -8   -1.36    4.76 
  -1   0   8    0.24    0.39 
   1   0   8    0.13    0.05 
   1   0   8    0.07    0.12 
   1   0   8    0.41    0.11 
  -1   0  -8   -2.17    1.52 
  -1   0   8    0.11    0.07 
  -1   0   8    0.22    0.14 
   2   0  -8   14.43    8.04 
  -2   0   8   -0.50    0.99 
  -3   0  -8    0.31    0.15 
  -3   0  -8    0.37    0.06 
   3   0   8    0.50    0.05 
   3   0   8    0.31    0.04 
  -3   0   8    0.26    0.05 
  -3   0  -8    0.30    0.06 
  -3   0   8    0.39    0.16 
   3   0  -8    0.27    0.13 
   3   0  -8    0.22    0.07 
   3   0  -8    0.48    0.05 
  -3   0  -8    0.32    0.08 
  -3   0   8    0.49    0.09 
   4   0  -8   61.06    2.61 
  -4   0  -8   60.89    3.00 
  -4   0   8   63.33    2.82 
  -4   0  -8   58.42    2.64 
  -4   0  -8   60.38    2.65 
  -4   0   8   62.14    2.67 
   4   0  -8   57.87    2.70 
  -4   0  -8   58.19    2.67 
   4   0  -8   59.74    2.84 
   5   0  -8   68.62    2.95 
  -5   0  -8   66.37    2.97 
  -5   0   8   67.96    2.98 
  -5   0  -8   68.74    2.99 
   5   0  -8   66.29    3.03 
  -5   0  -8   72.44    3.34 
   5   0  -8   67.55    3.18 
  -6   0  -8    2.86    0.16 
  -6   0  -8    3.09    0.32 
   6   0  -8    2.47    0.13 
   0  -1  -8   19.16    4.02 
   0   1  -8   16.68    4.44 
   0  -1   8   20.32    1.16 
   0   1   8   21.40    1.17 
   0  -1  -8   26.00    3.87 
   0   1   8   24.99    1.08 
   0  -1   8   23.85    1.20 
   0  -1   8   25.63    1.08 
   0   1  -8   23.84    3.97 
   0   1   8   21.90    1.22 
   1   1  -8    3.60    4.71 
  -1   1   8    1.74    0.27 
   1  -1   8    2.81    0.28 
  -1  -1  -8    1.78    1.27 
  -1   1   8   -0.24    5.22 
  -1  -1  -8    2.08    1.47 
   1   1  -8    5.82    5.38 
  -1   1   8    2.59    0.21 
   1  -1   8    2.51    0.17 
   1   1  -8    2.84    0.19 
   1   1   8    2.55    0.17 
  -1  -1   8    2.22    0.49 
   1   1   8    2.46    0.19 
   1  -1  -8    5.16    4.67 
  -1  -1   8    2.68    0.22 
  -1  -1   8    2.19    0.28 
   1   1   8    2.38    0.29 
   1  -1  -8    2.81    0.18 
  -2   1   8   47.91    2.28 
  -2   1   8   47.62    2.21 
   2  -1   8   48.69    2.12 
  -2   1   8   45.02    2.25 
   2   1  -8   46.97    2.15 
   2   1  -8   50.71    2.25 
  -2  -1  -8   50.83    2.19 
  -2  -1  -8   48.32    2.12 
  -2   1  -8   40.27    2.07 
  -2  -1   8   45.54    2.16 
  -2  -1   8   48.69    2.10 
   2   1   8   48.38    1.99 
  -2  -1   8   42.73    2.06 
   2  -1  -8   46.28    2.08 
  -3  -1  -8   34.05    1.49 
  -3  -1  -8   33.28    1.77 
  -3  -1  -8   31.82    1.49 
   3   1  -8   32.69    1.54 
  -3   1   8   33.28    1.66 
  -3  -1  -8   32.93    1.53 
  -3   1   8   33.54    1.48 
  -3   1   8   33.45    1.52 
   3  -1   8   33.46    1.47 
   3   1  -8   33.55    1.45 
   3   1  -8   32.99    1.66 
  -3   1   8   36.90    1.72 
   3  -1  -8   34.35    1.63 
  -3  -1   8   34.03    1.47 
  -3   1  -8   33.42    1.52 
  -3   1  -8   32.83    1.47 
   3  -1  -8   33.72    1.44 
  -3   1  -8   32.43    1.49 
  -3  -1   8   32.58    1.50 
  -3  -1   8   34.55    1.67 
   3  -1  -8   33.14    1.53 
  -3   1  -8   31.02    1.76 
  -4   1   8    8.85    0.57 
   4   1  -8    7.97    0.46 
  -4  -1  -8    8.27    0.66 
   4   1  -8    8.41    0.38 
  -4  -1  -8    7.83    0.45 
   4   1  -8    8.49    0.61 
  -4  -1  -8    7.88    0.41 
  -4  -1  -8    8.51    0.41 
  -4   1   8    8.07    0.44 
  -4   1  -8    7.57    0.43 
   4  -1  -8    7.87    0.56 
  -4   1  -8    8.17    0.68 
  -4  -1   8    8.86    0.57 
   4  -1  -8    8.22    0.37 
   4  -1  -8    7.90    0.46 
  -4   1  -8    7.99    0.40 
  -4   1  -8    7.52    0.41 
  -4  -1   8    8.85    0.43 
   5   1  -8    9.17    0.51 
  -5   1   8    9.64    0.46 
   5   1  -8    9.36    0.43 
  -5  -1  -8   10.26    0.73 
  -5  -1  -8    9.38    0.46 
   5   1  -8    9.43    0.67 
  -5  -1  -8    9.42    0.46 
  -5   1  -8    9.75    0.47 
  -5  -1   8    9.27    0.45 
   5  -1  -8    9.14    0.50 
   5  -1  -8    9.78    0.42 
  -5   1  -8   10.00    0.74 
  -5   1  -8    7.90    0.46 
   5  -1  -8    9.01    0.62 
  -6  -1  -8    2.56    0.15 
   6   1  -8    2.79    0.13 
  -6  -1  -8    2.87    0.32 
   6  -1  -8    2.47    0.13 
   6  -1  -8    2.74    0.23 
  -6   1  -8    2.90    0.16 
  -6   1  -8    3.23    0.37 
   0  -2   8    2.46    0.34 
   0  -2   8    1.73    0.32 
   0   2  -8    2.61    4.33 
   0   2   8    2.90    4.43 
   0   2   8    1.73    0.28 
   0  -2   8    2.40    0.18 
   0  -2  -8    1.10    3.08 
   0   2   8    2.21    0.18 
  -1  -2  -8   87.55    5.19 
   1  -2   8   82.10    3.70 
  -1   2   8   85.26    3.72 
   1   2  -8   86.57    3.71 
   1   2  -8   74.87    8.71 
   1  -2   8   85.91    3.68 
  -1   2   8   80.07    3.79 
   1  -2  -8   86.57    3.62 
   1  -2  -8   87.11    9.20 
   1   2   8   79.66    3.64 
  -1  -2   8   83.50    3.77 
  -1  -2   8   80.53    3.88 
  -1  -2   8   85.16    3.69 
  -2   2   8   16.34    0.95 
   2  -2   8   18.95    0.82 
  -2   2   8   15.57    0.87 
  -2   2   8   18.62    0.91 
  -2  -2  -8   17.58    0.86 
   2   2  -8   19.09    0.94 
   2   2  -8   17.09    0.85 
  -2  -2   8   17.52    0.99 
  -2   2  -8   17.53    0.83 
   2   2   8   17.39    0.82 
  -2  -2   8   17.88    0.87 
   2  -2  -8   19.36    0.91 
   2  -2  -8   17.24    0.87 
  -2   2  -8   19.94    0.94 
   2  -2  -8   18.21    0.86 
  -2  -2   8   18.41    0.93 
  -2  -2   8   17.81    0.82 
   3   2  -8   17.58    0.85 
  -3   2   8   17.07    0.95 
  -3   2   8   16.56    0.96 
   3   2  -8   17.51    0.99 
   3  -2   8   17.17    0.79 
   3   2  -8   17.88    0.77 
  -3   2   8   18.44    0.84 
  -3  -2  -8   18.11    0.81 
  -3  -2  -8   17.93    1.06 
  -3  -2  -8   15.57    0.79 
  -3  -2  -8   17.43    0.85 
  -3  -2   8   15.66    1.08 
  -3  -2   8   16.91    0.96 
   3  -2  -8   16.82    0.84 
   3  -2  -8   17.75    0.92 
  -3  -2   8   16.98    0.81 
  -3   2  -8   16.07    1.07 
  -3  -2   8   18.26    0.78 
  -3   2  -8   17.53    0.83 
   3  -2  -8   17.15    0.75 
  -3   2  -8   16.59    0.80 
  -4  -2  -8   36.34    1.65 
   4   2  -8   35.65    1.70 
  -4   2   8   37.67    1.69 
  -4  -2  -8   37.02    1.70 
  -4  -2  -8   38.63    1.98 
   4  -2   8   34.51    1.63 
   4   2  -8   36.17    1.62 
   4   2  -8   38.37    1.89 
  -4  -2  -8   38.29    1.66 
  -4   2   8   39.94    1.83 
   4  -2  -8   35.84    1.69 
   4  -2  -8   36.22    1.59 
  -4   2  -8   36.37    1.65 
  -4   2  -8   37.47    1.65 
   4  -2  -8   35.73    1.79 
  -4  -2   8   38.12    1.80 
  -4   2  -8   36.25    1.99 
  -4  -2   8   36.81    1.64 
  -5  -2  -8    1.37    0.11 
  -5  -2  -8    1.44    0.25 
  -5  -2  -8    1.44    0.11 
   5   2  -8    1.33    0.08 
  -5   2   8    1.24    0.11 
   5   2  -8    1.23    0.15 
   5   2  -8    1.16    0.26 
   5  -2  -8    1.43    0.25 
   5  -2  -8    1.23    0.15 
  -5   2  -8    1.39    0.27 
  -5  -2   8    1.43    0.11 
  -5   2  -8    1.42    0.12 
   5  -2  -8    1.45    0.08 
   6   2  -8    0.23    0.03 
  -6  -2  -8    0.23    0.04 
  -6  -2  -8    0.27    0.04 
  -6  -2  -8    0.23    0.10 
  -6   2  -8    0.22    0.10 
  -6   2  -8    0.30    0.06 
   6  -2  -8    0.29    0.07 
   0   3  -8    4.31    8.24 
   0  -3   8    5.27    0.45 
   0  -3   8    5.68    0.57 
   0   3   8    5.16    5.51 
   0  -3   8    6.02    0.34 
   0  -3  -8    2.60    3.57 
   0   3   8    5.65    0.34 
   0   3   8    5.82    0.47 
   1   3  -8   25.48    1.18 
   1  -3   8   25.69    1.14 
  -1  -3  -8   23.49    1.14 
   1   3  -8    5.56    8.40 
   1  -3   8   24.46    1.24 
  -1  -3  -8   24.53    1.12 
  -1   3   8   23.64    1.25 
   1   3  -8   25.93    1.13 
  -1  -3  -8   23.65    4.18 
  -1   3   8   26.20    8.47 
  -1   3   8   24.72    1.19 
   1  -3  -8   22.25    1.14 
  -1   3  -8   24.31    1.15 
  -1  -3   8   26.93    1.51 
   1  -3  -8   26.45    1.13 
  -1  -3   8   25.47    1.28 
   1  -3  -8   24.71    1.14 
  -1   3  -8   28.00    5.28 
  -1  -3   8   25.68    1.20 
   1   3   8   24.90    1.15 
  -2  -3  -8   21.12    1.01 
   2   3  -8   21.57    1.11 
   2  -3   8   22.42    0.99 
  -2  -3  -8   21.66    0.97 
   2   3  -8   20.94    1.00 
  -2   3   8   20.41    1.12 
  -2  -3  -8   22.20    1.19 
  -2   3   8   20.24    0.99 
   2  -3  -8   22.31    1.02 
   2  -3  -8   21.35    0.98 
   2  -3  -8   20.23    0.99 
  -2   3  -8   20.17    0.98 
  -2  -3   8   20.30    0.94 
  -2  -3   8   19.87    0.96 
  -2  -3   8   20.90    1.06 
  -2   3  -8   21.60    0.97 
  -2  -3   8   20.56    1.12 
  -3  -3  -8   35.59    1.66 
  -3  -3  -8   34.01    1.60 
   3   3  -8   35.48    1.57 
  -3  -3  -8   38.61    1.90 
  -3   3   8   36.16    1.65 
   3  -3   8   35.94    1.62 
  -3   3   8   37.94    1.86 
  -3  -3  -8   37.92    1.62 
  -3   3   8   34.73    1.75 
   3   3  -8   35.85    1.65 
  -3  -3   8   34.72    1.58 
   3  -3  -8   35.90    1.62 
   3  -3  -8   34.72    1.52 
  -3  -3   8   36.25    1.54 
  -3   3  -8   35.46    1.59 
  -3   3  -8   31.88    1.87 
  -3   3  -8   37.16    1.58 
  -3  -3   8   34.18    1.95 
  -4  -3  -8   16.24    0.76 
  -4   3   8   16.92    0.92 
  -4   3   8   16.61    0.80 
   4   3  -8   15.99    0.81 
   4   3  -8   16.33    0.73 
  -4  -3  -8   17.58    0.78 
   4   3  -8   15.69    0.98 
  -4  -3  -8   17.58    1.06 
  -4  -3  -8   16.32    0.81 
   4  -3   8   15.72    0.77 
  -4  -3   8   17.12    0.92 
   4  -3  -8   16.99    0.90 
   4  -3  -8   15.77    0.82 
   4  -3  -8   15.93    0.71 
  -4   3  -8   16.72    0.77 
  -4   3  -8   14.72    1.06 
  -4   3  -8   15.53    0.77 
  -4  -3   8   16.50    0.76 
   5   3  -8   10.92    0.55 
   5   3  -8   10.83    0.48 
   5   3  -8    9.47    0.71 
  -5  -3  -8   10.52    0.51 
  -5  -3  -8   10.92    0.52 
  -5   3   8   10.80    0.52 
  -5  -3  -8   11.35    0.76 
   5  -3  -8   10.78    0.47 
   5  -3  -8   10.84    0.65 
  -5   3  -8   10.62    0.52 
  -5   3  -8   10.23    0.78 
  -5  -3   8   10.71    0.49 
   5  -3  -8   10.17    0.56 
  -6  -3  -8    3.89    0.20 
  -6  -3  -8    3.91    0.20 
  -6  -3  -8    4.05    0.34 
   6  -3  -8    3.74    0.30 
  -6   3  -8    4.05    0.22 
  -6   3  -8    4.03    0.36 
   0  -4   8    9.61    0.63 
   0   4  -8   10.07    0.50 
   0  -4   8    6.22    0.97 
   0   4  -8   -3.44    6.88 
   0  -4   8   10.79    0.54 
   0  -4  -8    9.91    0.48 
   0   4   8    9.50    0.53 
   0   4  -8    9.71    0.47 
   0  -4  -8   12.47    4.49 
   0   4   8    2.15    7.08 
   1  -4   8   43.17    2.17 
  -1   4   8   43.33    2.04 
   1  -4   8   48.50    2.07 
  -1   4   8   48.99    2.19 
   1   4  -8   44.97    2.10 
   1  -4  -8   48.52    2.05 
   1  -4  -8   44.46    2.08 
  -1  -4   8   46.17    2.06 
  -1   4  -8   37.78    8.05 
  -1  -4   8   48.25    2.14 
  -1  -4   8   47.49    2.23 
  -1   4  -8   47.61    2.05 
  -1  -4   8   44.31    2.04 
  -2   4   8   16.93    0.98 
   2   4  -8   17.22    0.97 
   2   4  -8   17.74    0.85 
  -2   4   8   18.85    0.94 
  -2  -4  -8   17.25    0.87 
  -2  -4  -8   18.63    0.83 
   2  -4   8   18.87    0.86 
  -2  -4  -8   19.32    1.09 
  -2   4   8   16.65    0.85 
  -2   4  -8   17.45    0.87 
   2  -4  -8   17.22    0.88 
   2   4   8   19.12    0.86 
  -2  -4   8   17.79    1.02 
  -2  -4   8   19.17    0.98 
   2  -4  -8   18.06    0.87 
  -2  -4   8   17.80    0.85 
   2  -4  -8   19.55    0.90 
  -2  -4   8   17.93    0.82 
  -3  -4  -8   37.23    1.75 
  -3   4   8   39.58    1.93 
   3   4  -8   38.90    1.73 
  -3   4   8   40.43    1.95 
   3   4  -8   40.97    2.00 
   3  -4   8   40.94    1.79 
  -3   4   8   40.01    1.81 
  -3  -4  -8   41.54    1.78 
  -3  -4   8   39.37    1.76 
   3  -4  -8   43.35    1.86 
  -3   4  -8   37.88    1.77 
  -3   4  -8   34.94    2.06 
  -3  -4   8   42.29    1.97 
   3  -4  -8   39.94    1.86 
   3  -4  -8   39.05    1.71 
   4   4  -8   32.94    1.43 
  -4  -4  -8   36.13    1.79 
  -4  -4  -8   32.78    1.51 
  -4  -4  -8   34.32    1.48 
  -4  -4  -8   30.82    1.45 
  -4   4   8   33.06    1.50 
   4   4  -8   31.23    1.51 
  -4   4   8   33.46    1.63 
   4   4  -8   32.40    1.72 
   4  -4   8   31.26    1.48 
  -4   4  -8   32.59    1.43 
  -4  -4   8   32.48    1.57 
  -4   4  -8   28.87    1.75 
  -4   4  -8   31.34    1.42 
   4  -4  -8   31.09    1.48 
  -4  -4   8   31.35    1.42 
   4  -4  -8   32.65    1.55 
   4  -4  -8   31.64    1.37 
  -5   4   8    7.74    0.39 
  -5  -4  -8    8.33    0.40 
  -5  -4  -8    7.52    0.38 
   5   4  -8    7.84    0.36 
   5   4  -8    8.26    0.63 
   5   4  -8    7.73    0.42 
  -5  -4  -8    8.12    0.60 
   5  -4  -8    7.79    0.51 
  -5   4  -8    7.60    0.63 
   5  -4  -8    7.61    0.34 
  -5   4  -8    7.79    0.40 
   5  -4  -8    7.54    0.43 
  -6  -4  -8   14.52    0.65 
  -6  -4  -8   14.21    0.64 
  -6   4  -8   14.74    0.85 
  -6   4  -8   14.99    0.68 
   0  -5   8   15.63    0.75 
   0   5  -8   16.30    0.78 
   0   5  -8   16.17    0.75 
   0  -5  -8   16.67    0.76 
   0   5   8   17.81    0.83 
   0  -5   8   14.76    0.73 
   0  -5   8   16.81    0.93 
   0  -5   8   17.17    0.82 
   0   5   8   13.67    0.90 
  -1  -5  -8   20.36    0.99 
   1   5  -8   22.16    1.10 
   1  -5   8   22.63    1.05 
  -1   5   8   23.40    1.17 
  -1   5   8   21.60    1.02 
   1   5  -8   21.14    1.01 
  -1  -5  -8   22.08    1.00 
  -1  -5  -8   21.82    1.03 
  -1   5   8   22.06    1.09 
  -1   5  -8   22.20    1.03 
   1  -5  -8   21.75    1.03 
   1  -5  -8   22.69    1.03 
  -1  -5   8   21.03    1.01 
   1   5   8   23.29    1.06 
   1  -5  -8   24.00    1.00 
  -1  -5   8   22.46    1.10 
  -1   5  -8   22.11    0.99 
  -1  -5   8   21.29    0.99 
   1  -5  -8   19.99    1.02 
  -1  -5   8   21.24    1.18 
  -2  -5  -8   25.29    1.33 
   2   5  -8   25.41    1.27 
   2   5  -8   23.88    1.12 
   2  -5   8   24.63    1.14 
   2   5  -8   23.06    1.10 
  -2   5   8   24.53    1.27 
  -2   5   8   23.80    1.21 
  -2   5   8   22.80    1.12 
  -2  -5  -8   23.79    1.14 
  -2  -5  -8   23.94    1.10 
  -2  -5   8   23.51    1.20 
  -2  -5   8   24.30    1.05 
  -2  -5   8   24.16    1.27 
   2  -5  -8   22.54    1.11 
  -2  -5   8   23.64    1.08 
  -2   5  -8   23.03    1.09 
   2  -5  -8   23.50    1.10 
  -2   5  -8   22.63    1.04 
   2   5   8   23.69    1.11 
   2  -5  -8   23.91    1.12 
   3   5  -8   11.67    0.60 
   3   5  -8   11.57    0.53 
  -3  -5  -8   11.64    0.62 
  -3   5   8   11.80    0.61 
  -3  -5  -8   12.78    0.82 
  -3   5   8    9.78    0.78 
  -3  -5  -8   12.45    0.58 
   3  -5   8   12.13    0.62 
  -3   5   8   12.28    0.74 
   3   5  -8   11.79    0.78 
  -3   5  -8   11.54    0.58 
  -3  -5   8   11.56    0.57 
   3  -5  -8   12.22    0.65 
  -3  -5   8   12.39    0.76 
  -3   5  -8    9.98    0.82 
   3  -5  -8   12.03    0.62 
  -3   5  -8   11.79    0.58 
  -3  -5   8   11.29    0.53 
  -4   5   8   19.19    1.04 
  -4   5   8   19.30    0.92 
  -4  -5  -8   18.10    0.87 
  -4  -5  -8   20.46    1.17 
  -4  -5  -8   19.74    0.90 
   4  -5   8   18.70    0.92 
   4   5  -8   19.77    1.14 
   4   5  -8   18.79    0.92 
   4   5  -8   19.36    0.85 
  -4  -5  -8   19.78    0.94 
  -4  -5   8   19.60    1.03 
  -4   5  -8   19.91    0.91 
   4  -5  -8   19.28    1.00 
  -4   5  -8   17.49    1.20 
   4  -5  -8   18.92    0.86 
   4  -5  -8   19.51    0.96 
  -4  -5   8   19.58    0.88 
   5   5  -8    6.78    0.59 
  -5  -5  -8    7.02    0.36 
  -5  -5  -8    7.49    0.55 
   5   5  -8    7.06    0.32 
  -5  -5  -8    6.84    0.34 
   5  -5  -8    7.14    0.48 
  -5   5  -8    7.14    0.37 
  -5   5  -8    7.24    0.60 
   5  -5  -8    7.20    0.41 
  -6  -5  -8   26.53    1.21 
  -6  -5  -8   26.93    1.23 
  -6  -5  -8   30.00    1.38 
  -6   5  -8   30.97    1.50 
  -6   5  -8   27.86    1.29 
   0  -6  -8    3.88    0.23 
   0  -6  -8    3.70    0.23 
   0  -6   8    3.49    0.41 
   0   6   8    3.82    0.43 
   0   6  -8    3.93    0.22 
   0   6   8    3.71    0.29 
   0  -6  -8    3.47    0.24 
   0  -6   8    3.82    0.30 
   0  -6   8    3.50    0.20 
   0   6  -8    3.91    0.24 
   0  -6   8    3.75    0.22 
  -1   6   8    3.83    0.37 
   1  -6   8    2.95    0.18 
  -1  -6  -8    2.94    0.19 
   1   6  -8    3.13    0.29 
   1   6  -8    3.30    0.21 
  -1  -6  -8    3.33    0.23 
   1  -6   8    3.29    0.20 
   1   6  -8    3.07    0.21 
  -1   6   8    2.92    0.21 
   1  -6   8    3.26    0.26 
  -1  -6  -8    3.33    0.20 
  -1  -6  -8    3.34    0.35 
  -1   6   8    3.26    0.29 
  -1   6  -8    3.16    0.22 
  -1  -6   8    3.19    0.18 
   1   6   8    3.30    0.26 
  -1  -6   8    3.26    0.20 
  -1  -6   8    3.49    0.38 
  -1  -6   8    3.35    0.30 
   1  -6  -8    3.20    0.23 
   1  -6  -8    3.13    0.22 
  -1   6  -8    3.20    0.19 
   1  -6  -8    3.49    0.22 
   2  -6   8   90.55    4.14 
   2   6  -8   97.20    4.19 
   2   6  -8   91.28    4.45 
   2  -6   8   89.69    4.16 
   2  -6   8  100.35    4.23 
   2   6  -8   90.14    4.16 
  -2  -6  -8  104.20    4.46 
  -2   6   8   97.84    4.27 
  -2   6   8   98.62    4.30 
  -2   6   8   97.33    4.36 
   2  -6  -8   92.79    4.17 
  -2  -6   8   94.19    4.46 
   2  -6  -8   98.68    4.24 
  -2  -6   8   93.80    4.13 
  -2  -6   8   96.64    4.25 
  -2   6  -8   96.02    4.13 
  -2   6  -8   95.66    4.17 
  -2  -6   8   93.94    4.29 
   3   6  -8   11.78    0.54 
   3  -6   8   11.23    0.56 
  -3   6   8   12.68    0.76 
   3   6  -8   12.07    0.80 
  -3  -6  -8   11.26    0.55 
  -3  -6  -8   12.96    0.83 
  -3  -6  -8   12.53    0.64 
  -3   6   8   12.27    0.62 
  -3  -6  -8   12.18    0.59 
   3   6  -8   11.97    0.61 
   3  -6   8   12.10    0.63 
  -3   6  -8   10.48    0.85 
  -3  -6   8   11.54    0.77 
  -3   6  -8   12.29    0.60 
  -3  -6   8   12.53    0.59 
   3  -6  -8   12.38    0.66 
  -3   6  -8   11.77    0.59 
  -3  -6   8   11.92    0.54 
   3  -6  -8   12.83    0.65 
  -4   6   8    0.72    0.11 
  -4  -6  -8    0.54    0.17 
   4  -6   8    0.60    0.13 
  -4  -6  -8    0.38    0.05 
   4  -6   8    0.50    0.06 
   4   6  -8    0.62    0.22 
   4   6  -8    0.55    0.10 
  -4  -6  -8    0.55    0.08 
   4   6  -8    0.63    0.05 
  -4  -6  -8    0.47    0.10 
  -4   6   8    0.40    0.15 
  -4  -6   8    0.41    0.06 
   4  -6  -8    0.36    0.12 
  -4   6  -8    0.40    0.18 
  -4   6  -8    0.31    0.08 
  -4   6  -8    0.39    0.07 
   4  -6  -8    0.58    0.12 
  -4  -6   8    0.47    0.16 
  -5   6   8    0.23    0.05 
  -5  -6  -8    0.31    0.05 
  -5  -6  -8    0.37    0.13 
   5  -6   8    0.36    0.04 
  -5  -6  -8    0.38    0.06 
   5   6  -8    0.29    0.03 
   5   6  -8    0.22    0.05 
  -5   6  -8    0.35    0.06 
  -5   6  -8    0.29    0.13 
   5  -6  -8    0.40    0.08 
  -6  -6  -8    4.71    0.23 
  -6  -6  -8    4.86    0.34 
  -6   6  -8    4.87    0.34 
  -6  -6   8    4.40    0.23 
  -6   6  -8    5.32    0.27 
   0  -7  -8   16.33    1.09 
   0  -7   8   19.26    0.98 
   0  -7   8   18.44    1.08 
   0   7   8   18.15    0.89 
   0   7  -8   19.61    0.90 
   0   7  -8   19.57    0.88 
   0   7   8   19.61    0.98 
   0  -7  -8   20.30    0.89 
   0  -7   8   19.59    0.88 
   0   7   8   19.61    1.10 
   0  -7  -8   18.94    0.90 
   0  -7  -8   19.40    0.92 
   0  -7   8   18.74    0.86 
  -1  -7  -8    1.85    0.14 
   1  -7   8    2.42    0.38 
  -1  -7  -8    1.72    0.14 
   1   7  -8    1.96    0.25 
   1   7  -8    2.00    0.16 
   1  -7   8    2.05    0.22 
  -1  -7  -8    1.87    0.28 
  -1  -7  -8    1.91    0.17 
   1   7  -8    1.86    0.15 
   1  -7   8    1.75    0.12 
  -1   7   8    2.17    0.25 
  -1   7   8    1.97    0.31 
   1  -7   8    1.68    0.14 
  -1   7   8    1.87    0.16 
  -1   7  -8    1.80    0.16 
   1   7   8    1.45    0.15 
   1   7   8    1.85    0.12 
  -1   7  -8    2.00    0.14 
  -1  -7   8    1.34    0.21 
   1  -7  -8    1.58    0.17 
   1  -7  -8    1.97    0.17 
  -1  -7   8    1.65    0.29 
  -1  -7   8    1.88    0.14 
   1  -7  -8    2.11    0.16 
  -1  -7   8    2.07    0.13 
   1   7   8    1.94    0.22 
  -2   7   8    1.78    0.27 
  -2  -7  -8    1.75    0.14 
   2  -7   8    1.75    0.20 
   2   7  -8    1.95    0.30 
  -2  -7  -8    1.88    0.28 
  -2   7   8    1.24    0.23 
  -2   7   8    1.71    0.16 
   2   7  -8    1.84    0.15 
  -2  -7  -8    1.78    0.17 
   2  -7   8    1.86    0.15 
  -2   7  -8    1.60    0.13 
   2  -7  -8    1.53    0.17 
  -2  -7   8    1.55    0.28 
  -2  -7   8    1.64    0.11 
   2  -7  -8    1.67    0.14 
  -2   7  -8    1.83    0.16 
  -2  -7   8    1.56    0.13 
  -2  -7   8    1.84    0.31 
   2  -7  -8    1.99    0.18 
   3  -7   8    6.88    0.36 
  -3  -7  -8    7.32    0.38 
  -3   7   8    6.84    0.41 
   3  -7   8    6.64    0.37 
   3   7  -8    6.95    0.33 
   3  -7   8    7.91    0.45 
   3   7  -8    7.09    0.40 
  -3  -7  -8    7.64    0.43 
  -3   7   8    7.44    0.54 
   3   7  -8    8.08    0.61 
  -3  -7  -8    7.86    0.60 
  -3   7  -8    5.98    0.61 
  -3  -7   8    7.11    0.36 
   3  -7  -8    7.05    0.43 
  -3   7  -8    7.26    0.38 
  -3  -7   8    6.92    0.32 
   3  -7  -8    6.86    0.42 
  -3  -7   8    6.64    0.54 
  -3   7  -8    7.28    0.38 
  -4  -7  -8    0.11    0.04 
  -4  -7  -8    0.08    0.04 
  -4   7   8    0.20    0.15 
   4   7  -8    0.20    0.02 
   4  -7   8    0.18    0.04 
   4   7  -8    0.11    0.05 
  -4   7   8    0.12    0.05 
  -4  -7  -8    0.15    0.10 
   4   7  -8    0.16    0.20 
  -4  -7  -8    0.14    0.06 
   4  -7  -8    0.12    0.11 
  -4   7  -8    0.18    0.06 
  -4  -7   8    0.15    0.04 
  -4  -7   8    0.27    0.16 
  -4   7  -8    0.16    0.05 
  -4   7  -8    0.09    0.10 
   4  -7  -8    0.15    0.07 
   5   7  -8    1.67    0.14 
   5  -7   8    1.83    0.11 
  -5  -7  -8    1.82    0.10 
  -5  -7  -8    1.84    0.24 
  -5   7  -8    1.72    0.28 
   5  -7  -8    1.84    0.16 
   0   8   8    1.16    0.20 
   0  -8   8    0.97    0.10 
   0   8  -8    0.97    0.10 
   0  -8   8    1.09    0.27 
   0  -8  -8    0.98    0.14 
   0  -8  -8    0.89    0.11 
   0   8  -8    1.24    0.13 
   0  -8  -8    0.76    0.11 
   0  -8   8    0.95    0.08 
   0   8   8    0.61    0.26 
   0  -8   8    0.94    0.19 
  -1   8   8   10.93    0.57 
   1   8  -8   12.84    0.69 
   1   8  -8   11.47    0.57 
  -1   8   8   11.08    0.68 
  -1  -8  -8   11.55    0.60 
   1  -8   8   11.35    0.53 
   1   8  -8   11.48    0.56 
  -1  -8  -8   11.78    0.56 
   1  -8   8   10.63    0.64 
   1  -8   8   11.35    0.55 
  -1  -8  -8   11.15    0.55 
   1  -8   8   11.07    0.81 
  -1   8   8   11.24    0.75 
  -1  -8  -8   10.61    0.77 
  -1  -8   8   11.05    0.70 
  -1  -8   8   11.60    0.78 
  -1  -8   8   11.07    0.55 
  -1   8  -8   11.10    0.54 
   1  -8  -8   10.35    0.58 
  -1  -8   8   10.62    0.52 
   1   8   8   11.93    0.55 
   1  -8  -8   11.24    0.56 
   1  -8  -8   11.57    0.59 
  -1   8  -8   11.54    0.57 
  -2  -8  -8    2.14    0.30 
   2   8  -8    2.11    0.32 
  -2  -8  -8    2.09    0.15 
   2  -8   8    2.16    0.15 
   2  -8   8    1.82    0.24 
  -2   8   8    2.14    0.34 
  -2  -8  -8    2.00    0.19 
   2  -8   8    1.90    0.13 
   2   8  -8    2.11    0.16 
  -2   8   8    1.91    0.30 
  -2   8   8    2.12    0.18 
  -2   8  -8    2.07    0.17 
  -2  -8   8    1.90    0.12 
  -2   8  -8    1.96    0.14 
   2   8   8    1.85    0.12 
  -2  -8   8    1.70    0.30 
   2  -8  -8    1.88    0.18 
   2  -8  -8    1.88    0.16 
  -2  -8   8    2.14    0.15 
  -3  -8  -8   20.59    0.97 
   3   8  -8   23.16    1.03 
   3  -8   8   19.72    0.99 
  -3  -8  -8   18.57    1.05 
  -3  -8  -8   21.90    1.29 
  -3   8   8   21.32    1.01 
  -3   8   8   21.93    1.34 
   3  -8  -8   21.46    1.00 
  -3  -8   8   20.50    1.23 
   3   8   8   18.16    0.88 
  -3  -8   8   19.43    0.92 
   3  -8  -8   20.24    1.11 
  -3   8  -8   19.65    0.94 
   4  -8   8    2.91    0.16 
  -4  -8  -8    2.82    0.33 
   4   8  -8    2.39    0.36 
   4   8  -8    2.80    0.19 
  -4   8   8    2.87    0.19 
  -4  -8  -8    2.87    0.18 
  -4  -8  -8    3.15    0.22 
  -4   8   8    2.92    0.38 
   4  -8  -8    2.87    0.22 
   4  -8  -8    2.73    0.27 
  -4  -8   8    2.81    0.16 
  -4   8  -8    2.50    0.35 
  -4   8  -8    2.82    0.19 
   5   8  -8    2.92    0.18 
  -5  -8  -8    3.57    0.19 
   5  -8   8    3.16    0.16 
  -5  -8  -8    3.02    0.29 
  -5  -8   8    2.54    0.16 
  -5   8  -8    2.77    0.18 
   5  -8  -8    3.17    0.20 
  -5   8  -8    3.01    0.31 
   0  -9   8    0.65    0.25 
   0  -9   8    0.62    0.07 
   0   9  -8    0.70    0.10 
   0  -9  -8    0.72    0.10 
   0  -9   8    0.69    0.19 
   0  -9  -8    0.68    0.11 
   0   9  -8    0.63    0.09 
   0  -9  -8    0.62    0.09 
   0   9   8    0.98    0.30 
   0  -9   8    0.80    0.09 
   0   9   8    0.69    0.10 
   1   9  -8   13.69    0.66 
  -1   9   8   13.59    0.87 
   1  -9   8   14.80    0.64 
  -1  -9  -8   13.65    0.66 
   1  -9   8   13.13    0.77 
   1   9  -8   11.97    0.75 
   1   9  -8   14.27    0.67 
   1  -9   8   13.75    0.65 
  -1  -9  -8   12.64    0.89 
  -1  -9  -8   14.11    0.70 
  -1   9   8   14.35    0.69 
  -1   9   8   13.21    0.81 
   1  -9   8   12.73    0.91 
  -1  -9  -8   13.92    0.66 
  -1  -9   8   14.26    0.63 
  -1  -9   8   13.66    0.86 
  -1  -9   8   13.80    0.66 
   1  -9  -8   13.13    0.66 
   1  -9  -8   12.91    0.68 
  -1  -9   8   13.18    0.89 
   1  -9  -8   13.75    0.69 
   1   9   8   13.18    0.66 
  -1   9  -8   13.86    0.68 
  -1   9  -8   14.55    0.66 
  -2  -9  -8    0.67    0.09 
   2  -9   8    0.74    0.08 
  -2  -9  -8    0.60    0.07 
   2  -9   8    0.73    0.17 
   2   9  -8    0.79    0.10 
  -2   9   8    0.75    0.22 
  -2  -9  -8    0.71    0.20 
   2  -9   8    0.70    0.09 
   2   9  -8    0.84    0.20 
  -2   9   8    0.70    0.12 
  -2  -9  -8    0.76    0.13 
  -2  -9   8    0.48    0.18 
   2  -9  -8    0.75    0.12 
   2   9   8    0.66    0.09 
  -2  -9   8    0.80    0.07 
   2   9   8    0.85    0.07 
  -2  -9   8    0.67    0.09 
  -2   9  -8    0.68    0.09 
   2  -9  -8    0.74    0.12 
   2  -9  -8    0.76    0.11 
  -2   9  -8    0.75    0.11 
  -3  -9  -8   13.77    0.66 
   3  -9   8   14.10    0.64 
  -3   9   8   14.11    0.69 
  -3  -9  -8   14.31    0.71 
  -3  -9  -8   13.72    0.90 
  -3   9   8   14.17    0.83 
   3   9  -8   13.23    0.86 
   3  -9   8   13.05    0.65 
   3   9  -8   13.98    0.67 
   3   9   8   13.60    0.61 
  -3   9  -8   12.09    0.90 
  -3   9  -8   13.43    0.66 
  -3   9  -8   13.89    0.65 
  -3  -9   8   13.87    0.81 
   3  -9  -8   13.72    0.70 
  -3  -9   8   13.58    0.63 
  -4  -9  -8    3.83    0.22 
   4  -9   8    3.76    0.22 
  -4  -9  -8    4.01    0.38 
  -4   9   8    4.67    0.29 
   4   9  -8    4.35    0.24 
   4  -9   8    4.10    0.25 
   4   9   8    3.81    0.19 
   4  -9  -8    3.94    0.26 
  -4   9  -8    3.79    0.23 
  -4   9  -8    3.84    0.47 
  -4  -9   8    3.60    0.19 
  -5  -9  -8    2.78    0.26 
  -5  -9  -8    2.76    0.15 
   5  -9   8    2.91    0.14 
  -5   9  -8    2.64    0.25 
   5  -9  -8    2.61    0.17 
  -5   9  -8    2.84    0.15 
   0  10  -8    1.56    0.14 
   0 -10  -8    1.25    0.13 
   0 -10  -8    1.46    0.16 
   0  10   8    1.38    0.14 
   0 -10   8    1.45    0.11 
   0 -10   8    0.86    0.24 
   0  10  -8    1.46    0.13 
   0 -10   8    1.51    0.12 
   0 -10   8    1.20    0.29 
   0 -10  -8    1.49    0.15 
   0  10   8    1.27    0.33 
   1 -10   8   67.80    2.85 
  -1 -10  -8   56.61    3.12 
   1 -10   8   66.98    3.30 
   1 -10   8   66.92    2.83 
  -1 -10  -8   61.03    2.85 
   1 -10   8   66.55    2.99 
  -1 -10  -8   65.06    2.85 
   1  10  -8   65.42    2.86 
  -1  10   8   65.87    2.88 
   1  10  -8   64.51    2.82 
  -1 -10  -8   67.55    2.90 
  -1  10   8   61.72    3.10 
   1  10  -8   67.66    2.93 
   1 -10  -8   61.57    2.86 
  -1  10  -8   66.00    2.84 
  -1 -10   8   63.32    3.09 
   1 -10  -8   64.20    2.88 
  -1 -10   8   75.70    3.35 
  -1 -10   8   62.52    2.86 
  -1 -10   8   66.09    2.84 
   1  10   8   61.47    2.85 
   1 -10  -8   61.18    2.84 
  -1  10  -8   69.23    2.86 
  -1 -10   8   62.50    2.81 
   2 -10   8   10.93    0.72 
   2  10  -8   11.54    0.56 
   2  10  -8   10.50    0.70 
  -2 -10  -8   10.71    0.78 
  -2  10   8   11.34    0.58 
  -2 -10  -8   10.99    0.55 
  -2 -10  -8   11.36    0.60 
   2 -10   8   11.86    0.53 
   2 -10   8   11.45    0.55 
  -2  10   8   11.23    0.75 
  -2 -10   8   11.16    0.76 
  -2  10  -8   11.14    0.56 
  -2 -10   8   11.65    0.55 
   2 -10  -8   11.59    0.60 
   2  10   8   11.53    0.52 
   2  10   8   10.49    0.55 
  -2 -10   8   10.72    0.50 
  -2  10  -8   11.60    0.55 
   3 -10   8   10.00    0.46 
  -3 -10  -8    9.55    0.48 
  -3  10   8   10.27    0.66 
  -3 -10  -8    9.66    0.69 
  -3  10   8   10.06    0.51 
   3 -10   8    9.65    0.48 
   3  10  -8    9.72    0.71 
  -3 -10  -8   10.16    0.52 
   3  10  -8    9.60    0.49 
  -3  10  -8    8.64    0.69 
  -3 -10   8    8.54    0.68 
  -3 -10   8   10.22    0.46 
   3 -10  -8    9.98    0.52 
  -3  10  -8   10.25    0.49 
   3  10   8    9.85    0.45 
  -4 -10  -8    0.78    0.07 
   4 -10   8    0.90    0.07 
   4  10  -8    0.67    0.08 
  -4  10   8    0.68    0.08 
   4 -10   8    0.64    0.09 
  -4 -10  -8    0.72    0.10 
  -4 -10  -8    0.66    0.15 
  -4  10  -8    0.72    0.08 
   4  10   8    0.74    0.06 
   4 -10  -8    1.01    0.14 
  -4  10  -8    0.75    0.17 
   5 -10   8    0.07    0.01 
  -5 -10  -8    0.07    0.02 
  -5 -10  -8    0.07    0.05 
  -5  10  -8    0.07    0.02 
  -5 -10   8    0.09    0.02 
   0 -11  -8   39.51    1.73 
   0  11   8   38.84    1.71 
   0 -11   8   35.18    1.92 
   0 -11   8   39.27    1.69 
   0 -11  -8   36.12    1.68 
   0  11  -8   39.08    1.70 
   0  11   8   34.11    1.96 
   0 -11  -8   39.24    1.71 
   0 -11   8   37.75    1.66 
   1 -11   8   52.78    2.79 
  -1 -11  -8   61.92    2.61 
  -1 -11  -8   56.33    2.55 
  -1  11   8   57.68    2.80 
   1 -11   8   60.86    2.56 
  -1  11   8   59.98    2.58 
   1  11  -8   61.07    2.57 
   1  11  -8   54.94    2.52 
  -1 -11  -8   57.73    2.55 
   1 -11   8   56.55    2.53 
  -1 -11   8   52.84    2.55 
   1 -11  -8   59.31    2.58 
   1  11   8   57.59    2.55 
  -1 -11   8   60.38    2.54 
  -1 -11   8   59.56    2.79 
  -1 -11   8   56.56    2.50 
  -1  11  -8   58.43    2.55 
   1 -11  -8   57.18    2.56 
   2  11  -8    7.36    0.38 
   2 -11   8    6.96    0.36 
  -2  11   8    6.99    0.58 
  -2 -11  -8    7.40    0.41 
  -2 -11  -8    7.01    0.36 
   2 -11   8    7.33    0.34 
   2  11  -8    6.87    0.56 
  -2 -11  -8    6.45    0.55 
   2  11   8    7.19    0.37 
  -2 -11   8    6.97    0.37 
  -2  11  -8    7.00    0.36 
  -2 -11   8    6.76    0.35 
  -2 -11   8    6.69    0.55 
   2 -11  -8    7.41    0.41 
  -3 -11  -8    2.13    0.29 
  -3  11   8    2.64    0.17 
   3 -11   8    2.65    0.14 
  -3 -11  -8    2.81    0.18 
  -3 -11  -8    2.42    0.18 
   3 -11   8    2.47    0.15 
  -3  11  -8    2.07    0.28 
  -3 -11   8    2.53    0.14 
  -3 -11   8    3.06    0.20 
   3 -11  -8    2.42    0.19 
  -3  11  -8    2.68    0.17 
  -4  11   8    0.77    0.09 
  -4 -11  -8    0.89    0.07 
  -4 -11  -8    0.81    0.09 
  -4 -11  -8    0.80    0.14 
   4  11  -8    0.76    0.08 
   4 -11   8    0.93    0.06 
  -4  11  -8    0.79    0.07 
  -4  11  -8    0.80    0.14 
   4 -11  -8    0.86    0.09 
  -4 -11   8    0.82    0.07 
   0 -12   8    0.90    0.09 
   0  12   8    1.54    0.57 
   0 -12   8    0.65    0.31 
   0 -12   8    1.10    0.16 
   0 -12  -8    0.93    0.12 
   0  12  -8    0.82    0.10 
   0 -12  -8    0.92    0.11 
   0 -12   8    0.82    0.07 
   0  12   8    0.86    0.10 
   1  12  -8    5.41    0.29 
   1 -12   8    5.25    0.28 
  -1  12   8    5.11    0.30 
   1 -12   8    5.55    0.82 
  -1 -12  -8    5.59    0.32 
   1 -12   8    5.14    0.25 
  -1  12   8    4.04    0.54 
  -1 -12  -8    4.73    0.28 
  -1 -12  -8    4.89    0.27 
  -1 -12   8    4.77    0.23 
  -1 -12   8    5.69    0.70 
  -1 -12   8    4.96    0.29 
  -1 -12   8    4.86    0.27 
   1 -12  -8    5.16    0.29 
  -1  12  -8    5.24    0.28 
   1  12   8    5.05    0.29 
   1 -12  -8    4.99    0.30 
  -2 -12  -8    6.98    0.38 
   2  12  -8    7.09    0.36 
  -2 -12  -8    5.84    0.35 
   2 -12   8    7.01    0.35 
   2 -12   8    7.12    0.33 
  -2  12   8    6.72    0.36 
   2 -12  -8    7.00    0.39 
  -2  12  -8    7.13    0.36 
  -2  12  -8    6.68    0.37 
  -2 -12   8    6.45    0.34 
  -2 -12   8    7.67    0.40 
  -3  12   8    0.61    0.07 
   3  12  -8    0.45    0.07 
   3 -12   8    0.50    0.06 
   3 -12   8    0.57    0.05 
  -3 -12  -8    0.50    0.05 
   3  12  -8    0.48    0.05 
  -3 -12  -8    0.34    0.06 
  -3 -12  -8    0.40    0.12 
  -3 -12   8    0.53    0.07 
   3 -12  -8    0.55    0.09 
  -3  12  -8    0.39    0.12 
  -3 -12   8    0.53    0.07 
  -3  12  -8    0.69    0.09 
   4 -12   8    8.07    0.36 
   4 -12  -8    7.26    0.37 
  -4  12  -8    7.65    0.35 
  -4 -12   8    7.80    0.36 
   0 -13   8    7.83    0.38 
   0 -13   8    7.57    0.35 
   0  13   8    7.30    0.40 
   0 -13  -8    7.31    0.40 
   0  13  -8    7.96    0.39 
   1 -13   8    5.06    0.25 
  -1  13   8    5.26    0.31 
  -1 -13  -8    4.43    0.25 
  -1 -13   8    4.59    0.27 
   1  13   8    4.82    0.27 
   1 -13  -8    4.56    0.26 
   1 -13  -8    5.33    0.36 
  -2 -13  -8    0.16    0.08 
   2 -13   8    0.40    0.04 
   2 -13   8    0.30    0.05 
   2  13  -8    0.39    0.06 
  -2 -13   8    0.42    0.06 
   2  13   8    0.30    0.04 
  -2 -13   8    0.25    0.04 
   3 -13   8    2.19    0.13 
  -3  13   8    2.54    0.13 
   3  13  -8    2.44    0.14 
   3 -13   8    2.42    0.12 
  -3 -13  -8    2.16    0.18 
   3 -13  -8    2.55    0.19 
  -3 -13   8    2.57    0.15 
   0 -14   8    0.02    0.02 
   0  14  -8    0.00    0.02 
   0 -14  -8   -0.05    0.03 
   0  14   8    0.06    0.03 
   0 -14  -8    0.02    0.02 
  -1 -14  -8   14.46    0.68 
   1  14  -8   14.19    0.66 
   1 -14   8   13.99    0.63 
  -1  14   8   14.42    0.67 
   1 -14   8   14.94    0.66 
  -1  14  -8   14.46    0.66 
   1 -14  -8   14.26    0.67 
  -1 -14   8   14.28    0.67 
   1  14   8   14.22    0.66 
  -1 -14   8   14.53    0.65 
  -2 -14  -8   13.23    0.64 
   2 -14   8   14.70    0.61 
   2  14  -8   11.50    0.60
[truncated: 147,156 more chars]
