# Supplementary material for: Enantioselective Michael Spirocyclization of Palladium Enolates
Source: ACS Catal. 2025 Jul 6;15(14):12231–7. doi: 10.1021/acscatal.5c02758 (PMC12854706; doi:10.1021/acscatal.5c02758)
Supplement: Supplementary file 5 [file cs5c02758_si_005.cif]

 
data_V25146 
  
_audit_creation_method            'SHELXL-2019/1' 
_shelx_SHELXL_version_number      '2019/1' 
_chemical_name_systematic         ? 
_chemical_name_common             ? 
_chemical_melting_point           ? 
_chemical_formula_moiety          ? 
_chemical_formula_sum 
 'C19 H26 O2' 
_chemical_formula_weight          286.40 
  
loop_ 
 _atom_type_symbol 
 _atom_type_description 
 _atom_type_scat_dispersion_real 
 _atom_type_scat_dispersion_imag 
 _atom_type_scat_source 
 'C'  'C'   0.0181   0.0091 
 'International Tables Vol C Tables 4.2.6.8 and 6.1.1.4' 
 'H'  'H'   0.0000   0.0000 
 'International Tables Vol C Tables 4.2.6.8 and 6.1.1.4' 
 'O'  'O'   0.0492   0.0322 
 'International Tables Vol C Tables 4.2.6.8 and 6.1.1.4' 
  
_space_group_crystal_system       orthorhombic 
_space_group_IT_number            19 
_space_group_name_H-M_alt         'P 21 21 21' 
_space_group_name_Hall            'P 2ac 2ab' 
  
_shelx_space_group_comment 
; 
The symmetry employed for this shelxl refinement is uniquely defined 
by the following loop, which should always be used as a source of 
symmetry information in preference to the above space-group names. 
They are only intended as comments. 
; 
  
loop_ 
 _space_group_symop_operation_xyz 
 'x, y, z' 
 '-x+1/2, -y, z+1/2' 
 '-x, y+1/2, -z+1/2' 
 'x+1/2, -y+1/2, -z' 
  
_cell_length_a                    7.4117(6) 
_cell_length_b                    8.4258(9) 
_cell_length_c                    24.689(3) 
_cell_angle_alpha                 90 
_cell_angle_beta                  90 
_cell_angle_gamma                 90 
_cell_volume                      1541.8(3) 
_cell_formula_units_Z             4 
_cell_measurement_temperature     100(2) 
_cell_measurement_reflns_used     9272 
_cell_measurement_theta_min       3.58 
_cell_measurement_theta_max       74.56 
  
_exptl_crystal_description        Block 
_exptl_crystal_colour             colourless 
_exptl_crystal_density_meas       ? 
_exptl_crystal_density_method     'not measured' 
_exptl_crystal_density_diffrn     1.234 
_exptl_crystal_F_000              624 
_exptl_transmission_factor_min    ? 
_exptl_transmission_factor_max    ? 
_exptl_crystal_size_max           0.200 
_exptl_crystal_size_mid           0.200 
_exptl_crystal_size_min           0.150 
_exptl_absorpt_coefficient_mu     0.605 
_shelx_estimated_absorpt_T_min    0.889 
_shelx_estimated_absorpt_T_max    0.915 
_exptl_absorpt_correction_type    multi-scan 
_exptl_absorpt_correction_T_min   0.6822 
_exptl_absorpt_correction_T_max   0.7538 
_exptl_absorpt_process_details    'SADABS-2016/2 (Sheldrick, 2014)' 
_exptl_absorpt_special_details    ? 
_diffrn_ambient_temperature       100(2) 
_diffrn_radiation_wavelength      1.54178 
_diffrn_radiation_type            CuK\a 
_diffrn_source                    'I\mS HB micro-focus sealed tube' 
_diffrn_measurement_device_type   'Bruker D8 VENTURE Kappa Duo PHOTON II CPAD' 
_diffrn_measurement_method        '\f and \w scans' 
_diffrn_detector_area_resol_mean  7.69 
_diffrn_reflns_number             24262 
_diffrn_reflns_av_unetI/netI      0.0227 
_diffrn_reflns_av_R_equivalents   0.0479 
_diffrn_reflns_limit_h_min        -9 
_diffrn_reflns_limit_h_max        9 
_diffrn_reflns_limit_k_min        -10 
_diffrn_reflns_limit_k_max        9 
_diffrn_reflns_limit_l_min        -30 
_diffrn_reflns_limit_l_max        30 
_diffrn_reflns_theta_min          3.580 
_diffrn_reflns_theta_max          74.555 
_diffrn_reflns_theta_full         67.679 
_diffrn_measured_fraction_theta_max   0.998 
_diffrn_measured_fraction_theta_full  1.000 
_diffrn_reflns_Laue_measured_fraction_max    0.998 
_diffrn_reflns_Laue_measured_fraction_full   1.000 
_diffrn_reflns_point_group_measured_fraction_max   0.997 
_diffrn_reflns_point_group_measured_fraction_full  1.000 
_reflns_number_total              3148 
_reflns_number_gt                 3096 
_reflns_threshold_expression      'I > 2\s(I)' 
_reflns_Friedel_coverage          0.709 
_reflns_Friedel_fraction_max      0.996 
_reflns_Friedel_fraction_full     1.000 
  
_reflns_special_details 
; 
 Reflections were merged by SHELXL according to the crystal 
 class for the calculation of statistics and refinement. 
  
 _reflns_Friedel_fraction is defined as the number of unique 
 Friedel pairs measured divided by the number that would be 
 possible theoretically, ignoring centric projections and 
 systematic absences. 
; 
  
_computing_data_collection        'APEX3 v2019.11-0 (Bruker Nano, 2020)' 
_computing_cell_refinement        'SAINT v8.40A (Bruker-AXS, 2013)' 
_computing_data_reduction         'SAINT v8.40A (Bruker-AXS, 2013)' 
_computing_structure_solution     'SHELXS-2013/1 (Sheldrick, 2015)' 
_computing_structure_refinement 'SHELXL-2019/1 (Sheldrick, 2019)' 
_computing_molecular_graphics     'Bruker SHELXTL' 
_computing_publication_material   'Bruker SHELXTL' 
_refine_special_details 
; 
 Refinement of F^2^ against ALL reflections.  The weighted R-factor wR and 
 goodness of fit S are based on F^2^, conventional R-factors R are based 
 on F, with F set to zero for negative F^2^. The threshold expression of 
 F^2^ > 2sigma(F^2^) is used only for calculating R-factors(gt) etc. and is 
 not relevant to the choice of reflections for refinement.  R-factors based 
 on F^2^ are statistically about twice as large as those based on F, and R- 
 factors based on ALL data will be even larger. 
; 
_refine_ls_structure_factor_coef  Fsqd 
_refine_ls_matrix_type            full 
_refine_ls_weighting_scheme       calc 
_refine_ls_weighting_details 
'w=1/[\s^2^(Fo^2^)+(0.0344P)^2^+0.3046P] where P=(Fo^2^+2Fc^2^)/3' 
_atom_sites_solution_primary      direct 
_atom_sites_solution_secondary    difmap 
_atom_sites_solution_hydrogens    mixed 
_refine_ls_hydrogen_treatment     mixed 
_refine_ls_extinction_method      none 
_refine_ls_extinction_coef        . 
_refine_ls_abs_structure_details 
; 
 Flack x determined using 1277 quotients [(I+)-(I-)]/[(I+)+(I-)] 
 (Parsons, Flack and Wagner, Acta Cryst. B69 (2013) 249-259). 
; 
_refine_ls_abs_structure_Flack    0.08(5) 
_chemical_absolute_configuration  ad 
_refine_ls_number_reflns          3148 
_refine_ls_number_parameters      196 
_refine_ls_number_restraints      0 
_refine_ls_R_factor_all           0.0287 
_refine_ls_R_factor_gt            0.0280 
_refine_ls_wR_factor_ref          0.0697 
_refine_ls_wR_factor_gt           0.0694 
_refine_ls_goodness_of_fit_ref    1.065 
_refine_ls_restrained_S_all       1.065 
_refine_ls_shift/su_max           0.001 
_refine_ls_shift/su_mean          0.000 
  
loop_ 
 _atom_site_label 
 _atom_site_type_symbol 
 _atom_site_fract_x 
 _atom_site_fract_y 
 _atom_site_fract_z 
 _atom_site_U_iso_or_equiv 
 _atom_site_adp_type 
 _atom_site_occupancy 
 _atom_site_site_symmetry_order 
 _atom_site_calc_flag 
 _atom_site_refinement_flags_posn 
 _atom_site_refinement_flags_adp 
 _atom_site_refinement_flags_occupancy 
 _atom_site_disorder_assembly 
 _atom_site_disorder_group 
C1 C 0.49664(18) 0.67267(17) 0.59375(5) 0.0126(3) Uani 1 1 d . . . . . 
O1 O 0.39717(15) 0.75312(12) 0.55180(4) 0.0154(2) Uani 1 1 d . . . . . 
H1O H 0.466(3) 0.813(3) 0.5386(8) 0.018 Uiso 1 1 d . U . . . 
C14 C 0.44398(18) 0.49837(17) 0.58962(6) 0.0142(3) Uani 1 1 d . . . . . 
C15 C 0.4248(2) 0.42970(18) 0.53841(6) 0.0191(3) Uani 1 1 d . . . . . 
H15 H 0.449048 0.491641 0.507091 0.023 Uiso 1 1 calc R U . . . 
C16 C 0.3711(3) 0.27278(19) 0.53236(7) 0.0252(4) Uani 1 1 d . . . . . 
H16 H 0.357642 0.229036 0.497124 0.030 Uiso 1 1 calc R U . . . 
C17 C 0.3370(2) 0.17949(19) 0.57763(7) 0.0253(4) Uani 1 1 d . . . . . 
H17 H 0.299478 0.072318 0.573615 0.030 Uiso 1 1 calc R U . . . 
C18 C 0.3584(2) 0.24496(19) 0.62868(7) 0.0217(3) Uani 1 1 d . . . . . 
H18 H 0.336966 0.181747 0.659888 0.026 Uiso 1 1 calc R U . . . 
C19 C 0.41098(19) 0.40235(17) 0.63467(6) 0.0173(3) Uani 1 1 d . . . . . 
H19 H 0.424703 0.445353 0.670002 0.021 Uiso 1 1 calc R U . . . 
C2 C 0.71082(19) 0.71096(16) 0.58391(5) 0.0129(3) Uani 1 1 d . . . . . 
O2 O 0.71417(14) 0.83654(12) 0.54445(4) 0.0152(2) Uani 1 1 d . . . . . 
H2O H 0.767(3) 0.809(2) 0.5164(8) 0.018 Uiso 1 1 d . U . . . 
C3 C 0.83142(19) 0.57673(18) 0.56302(6) 0.0159(3) Uani 1 1 d . . . . . 
H3A H 0.943997 0.624142 0.548743 0.019 Uiso 1 1 calc R U . . . 
H3B H 0.769206 0.524565 0.532329 0.019 Uiso 1 1 calc R U . . . 
C4 C 0.8823(2) 0.44896(18) 0.60449(6) 0.0189(3) Uani 1 1 d . . . . . 
H4A H 0.774568 0.384873 0.613645 0.023 Uiso 1 1 calc R U . . . 
H4B H 0.974352 0.377260 0.588823 0.023 Uiso 1 1 calc R U . . . 
C5 C 0.9566(2) 0.52699(19) 0.65560(6) 0.0201(3) Uani 1 1 d . . . . . 
H5A H 0.983449 0.444508 0.682990 0.024 Uiso 1 1 calc R U . . . 
H5B H 1.070389 0.583069 0.646957 0.024 Uiso 1 1 calc R U . . . 
C6 C 0.8202(2) 0.64457(19) 0.67859(5) 0.0172(3) Uani 1 1 d . . . . . 
H6A H 0.869167 0.690296 0.712470 0.021 Uiso 1 1 calc R U . . . 
H6B H 0.707932 0.586892 0.687833 0.021 Uiso 1 1 calc R U . . . 
C7 C 0.77364(19) 0.78164(17) 0.63902(5) 0.0140(3) Uani 1 1 d . . . . . 
C8 C 0.9299(2) 0.90076(19) 0.63479(6) 0.0196(3) Uani 1 1 d . . . . . 
H8A H 0.903252 0.978807 0.605899 0.024 Uiso 1 1 calc R U . . . 
H8B H 1.041906 0.843853 0.624811 0.024 Uiso 1 1 calc R U . . . 
C9 C 0.9585(2) 0.9887(2) 0.68899(7) 0.0259(4) Uani 1 1 d . . . . . 
H9A H 1.003788 0.912621 0.716344 0.031 Uiso 1 1 calc R U . . . 
H9B H 1.051640 1.071690 0.683991 0.031 Uiso 1 1 calc R U . . . 
C10 C 0.7849(2) 1.0662(2) 0.71023(6) 0.0237(3) Uani 1 1 d . . . . . 
H10A H 0.807223 1.108846 0.746989 0.028 Uiso 1 1 calc R U . . . 
H10B H 0.752502 1.156440 0.686433 0.028 Uiso 1 1 calc R U . . . 
C11 C 0.6260(2) 0.94976(18) 0.71250(6) 0.0173(3) Uani 1 1 d . . . . . 
H11A H 0.649337 0.867085 0.740118 0.021 Uiso 1 1 calc R U . . . 
H11B H 0.514150 1.006783 0.722564 0.021 Uiso 1 1 calc R U . . . 
C12 C 0.60405(19) 0.87332(17) 0.65689(5) 0.0137(3) Uani 1 1 d . . . . . 
H12 H 0.585739 0.961237 0.630246 0.016 Uiso 1 1 calc R U . . . 
C13 C 0.45120(19) 0.75471(18) 0.64837(5) 0.0142(3) Uani 1 1 d . . . . . 
H13A H 0.333330 0.809663 0.646352 0.017 Uiso 1 1 calc R U . . . 
H13B H 0.447326 0.676331 0.678222 0.017 Uiso 1 1 calc R U . . . 
  
loop_ 
 _atom_site_aniso_label 
 _atom_site_aniso_U_11 
 _atom_site_aniso_U_22 
 _atom_site_aniso_U_33 
 _atom_site_aniso_U_23 
 _atom_site_aniso_U_13 
 _atom_site_aniso_U_12 
C1 0.0127(6) 0.0155(7) 0.0096(6) 0.0004(5) -0.0014(5) 0.0021(5) 
O1 0.0166(5) 0.0144(5) 0.0151(5) 0.0026(4) -0.0057(4) 0.0003(4) 
C14 0.0114(6) 0.0151(7) 0.0163(7) 0.0004(5) -0.0011(5) 0.0005(5) 
C15 0.0239(8) 0.0158(7) 0.0176(7) -0.0007(5) -0.0026(6) 0.0018(6) 
C16 0.0324(9) 0.0167(7) 0.0265(8) -0.0060(6) -0.0052(7) 0.0014(7) 
C17 0.0237(8) 0.0134(7) 0.0389(9) -0.0004(6) -0.0019(7) -0.0010(6) 
C18 0.0176(7) 0.0191(7) 0.0284(8) 0.0081(6) 0.0017(6) 0.0007(6) 
C19 0.0142(7) 0.0195(7) 0.0181(6) 0.0025(6) 0.0002(6) 0.0015(6) 
C2 0.0139(6) 0.0148(6) 0.0101(6) 0.0011(5) 0.0002(5) 0.0006(5) 
O2 0.0194(5) 0.0156(5) 0.0105(5) 0.0013(4) 0.0035(4) 0.0017(4) 
C3 0.0159(7) 0.0186(7) 0.0132(6) 0.0000(5) 0.0019(5) 0.0031(5) 
C4 0.0188(7) 0.0193(7) 0.0186(7) 0.0010(6) 0.0010(6) 0.0063(6) 
C5 0.0174(7) 0.0252(7) 0.0178(7) 0.0015(6) -0.0018(6) 0.0082(6) 
C6 0.0152(6) 0.0242(7) 0.0121(6) 0.0015(6) -0.0018(5) 0.0041(6) 
C7 0.0122(6) 0.0187(7) 0.0112(6) -0.0004(5) -0.0003(5) 0.0006(5) 
C8 0.0138(7) 0.0267(8) 0.0184(7) -0.0044(6) 0.0014(6) -0.0040(6) 
C9 0.0187(7) 0.0352(9) 0.0239(8) -0.0089(7) -0.0022(6) -0.0091(7) 
C10 0.0257(8) 0.0268(8) 0.0186(7) -0.0085(6) -0.0024(6) -0.0044(7) 
C11 0.0171(7) 0.0218(7) 0.0131(6) -0.0045(5) 0.0000(5) 0.0006(6) 
C12 0.0125(6) 0.0172(6) 0.0113(6) -0.0013(5) -0.0006(5) 0.0009(6) 
C13 0.0118(6) 0.0182(6) 0.0125(6) -0.0030(5) 0.0004(5) 0.0009(5) 
  
_geom_special_details 
; 
 All esds (except the esd in the dihedral angle between two l.s. planes) 
 are estimated using the full covariance matrix.  The cell esds are taken 
 into account individually in the estimation of esds in distances, angles 
 and torsion angles; correlations between esds in cell parameters are only 
 used when they are defined by crystal symmetry.  An approximate (isotropic) 
 treatment of cell esds is used for estimating esds involving l.s. planes. 
; 
  
loop_ 
 _geom_bond_atom_site_label_1 
 _geom_bond_atom_site_label_2 
 _geom_bond_distance 
 _geom_bond_site_symmetry_2 
 _geom_bond_publ_flag 
C1 O1 1.4407(16) . ? 
C1 C14 1.5230(19) . ? 
C1 C13 1.5524(18) . ? 
C1 C2 1.638(2) . ? 
O1 H1O 0.79(2) . ? 
C14 C19 1.397(2) . ? 
C14 C15 1.398(2) . ? 
C15 C16 1.389(2) . ? 
C15 H15 0.9500 . ? 
C16 C17 1.390(2) . ? 
C16 H16 0.9500 . ? 
C17 C18 1.385(2) . ? 
C17 H17 0.9500 . ? 
C18 C19 1.390(2) . ? 
C18 H18 0.9500 . ? 
C19 H19 0.9500 . ? 
C2 O2 1.4386(16) . ? 
C2 C3 1.5310(19) . ? 
C2 C7 1.5563(18) . ? 
O2 H2O 0.83(2) . ? 
C3 C4 1.5327(19) . ? 
C3 H3A 0.9900 . ? 
C3 H3B 0.9900 . ? 
C4 C5 1.526(2) . ? 
C4 H4A 0.9900 . ? 
C4 H4B 0.9900 . ? 
C5 C6 1.525(2) . ? 
C5 H5A 0.9900 . ? 
C5 H5B 0.9900 . ? 
C6 C7 1.5515(19) . ? 
C6 H6A 0.9900 . ? 
C6 H6B 0.9900 . ? 
C7 C8 1.536(2) . ? 
C7 C12 1.5399(19) . ? 
C8 C9 1.544(2) . ? 
C8 H8A 0.9900 . ? 
C8 H8B 0.9900 . ? 
C9 C10 1.536(2) . ? 
C9 H9A 0.9900 . ? 
C9 H9B 0.9900 . ? 
C10 C11 1.534(2) . ? 
C10 H10A 0.9900 . ? 
C10 H10B 0.9900 . ? 
C11 C12 1.5251(18) . ? 
C11 H11A 0.9900 . ? 
C11 H11B 0.9900 . ? 
C12 C13 1.525(2) . ? 
C12 H12 1.0000 . ? 
C13 H13A 0.9900 . ? 
C13 H13B 0.9900 . ? 
  
loop_ 
 _geom_angle_atom_site_label_1 
 _geom_angle_atom_site_label_2 
 _geom_angle_atom_site_label_3 
 _geom_angle 
 _geom_angle_site_symmetry_1 
 _geom_angle_site_symmetry_3 
 _geom_angle_publ_flag 
O1 C1 C14 105.93(11) . . ? 
O1 C1 C13 107.70(11) . . ? 
C14 C1 C13 115.59(12) . . ? 
O1 C1 C2 107.26(10) . . ? 
C14 C1 C2 115.37(11) . . ? 
C13 C1 C2 104.55(11) . . ? 
C1 O1 H1O 105.5(15) . . ? 
C19 C14 C15 117.56(13) . . ? 
C19 C14 C1 123.36(13) . . ? 
C15 C14 C1 119.07(13) . . ? 
C16 C15 C14 121.37(14) . . ? 
C16 C15 H15 119.3 . . ? 
C14 C15 H15 119.3 . . ? 
C15 C16 C17 120.28(15) . . ? 
C15 C16 H16 119.9 . . ? 
C17 C16 H16 119.9 . . ? 
C18 C17 C16 119.07(14) . . ? 
C18 C17 H17 120.5 . . ? 
C16 C17 H17 120.5 . . ? 
C17 C18 C19 120.59(15) . . ? 
C17 C18 H18 119.7 . . ? 
C19 C18 H18 119.7 . . ? 
C18 C19 C14 121.12(14) . . ? 
C18 C19 H19 119.4 . . ? 
C14 C19 H19 119.4 . . ? 
O2 C2 C3 107.76(11) . . ? 
O2 C2 C7 107.79(11) . . ? 
C3 C2 C7 113.73(12) . . ? 
O2 C2 C1 105.19(10) . . ? 
C3 C2 C1 118.05(12) . . ? 
C7 C2 C1 103.64(10) . . ? 
C2 O2 H2O 111.4(14) . . ? 
C2 C3 C4 115.94(12) . . ? 
C2 C3 H3A 108.3 . . ? 
C4 C3 H3A 108.3 . . ? 
C2 C3 H3B 108.3 . . ? 
C4 C3 H3B 108.3 . . ? 
H3A C3 H3B 107.4 . . ? 
C5 C4 C3 109.78(12) . . ? 
C5 C4 H4A 109.7 . . ? 
C3 C4 H4A 109.7 . . ? 
C5 C4 H4B 109.7 . . ? 
C3 C4 H4B 109.7 . . ? 
H4A C4 H4B 108.2 . . ? 
C6 C5 C4 110.39(12) . . ? 
C6 C5 H5A 109.6 . . ? 
C4 C5 H5A 109.6 . . ? 
C6 C5 H5B 109.6 . . ? 
C4 C5 H5B 109.6 . . ? 
H5A C5 H5B 108.1 . . ? 
C5 C6 C7 113.36(12) . . ? 
C5 C6 H6A 108.9 . . ? 
C7 C6 H6A 108.9 . . ? 
C5 C6 H6B 108.9 . . ? 
C7 C6 H6B 108.9 . . ? 
H6A C6 H6B 107.7 . . ? 
C8 C7 C12 107.88(12) . . ? 
C8 C7 C6 111.20(11) . . ? 
C12 C7 C6 111.98(11) . . ? 
C8 C7 C2 114.59(11) . . ? 
C12 C7 C2 101.44(11) . . ? 
C6 C7 C2 109.39(11) . . ? 
C7 C8 C9 111.00(12) . . ? 
C7 C8 H8A 109.4 . . ? 
C9 C8 H8A 109.4 . . ? 
C7 C8 H8B 109.4 . . ? 
C9 C8 H8B 109.4 . . ? 
H8A C8 H8B 108.0 . . ? 
C10 C9 C8 112.63(13) . . ? 
C10 C9 H9A 109.1 . . ? 
C8 C9 H9A 109.1 . . ? 
C10 C9 H9B 109.1 . . ? 
C8 C9 H9B 109.1 . . ? 
H9A C9 H9B 107.8 . . ? 
C11 C10 C9 112.56(13) . . ? 
C11 C10 H10A 109.1 . . ? 
C9 C10 H10A 109.1 . . ? 
C11 C10 H10B 109.1 . . ? 
C9 C10 H10B 109.1 . . ? 
H10A C10 H10B 107.8 . . ? 
C12 C11 C10 108.62(12) . . ? 
C12 C11 H11A 110.0 . . ? 
C10 C11 H11A 110.0 . . ? 
C12 C11 H11B 110.0 . . ? 
C10 C11 H11B 110.0 . . ? 
H11A C11 H11B 108.3 . . ? 
C11 C12 C13 118.70(12) . . ? 
C11 C12 C7 112.50(11) . . ? 
C13 C12 C7 103.77(11) . . ? 
C11 C12 H12 107.1 . . ? 
C13 C12 H12 107.1 . . ? 
C7 C12 H12 107.1 . . ? 
C12 C13 C1 104.50(11) . . ? 
C12 C13 H13A 110.9 . . ? 
C1 C13 H13A 110.9 . . ? 
C12 C13 H13B 110.9 . . ? 
C1 C13 H13B 110.9 . . ? 
H13A C13 H13B 108.9 . . ? 
  
loop_ 
 _geom_torsion_atom_site_label_1 
 _geom_torsion_atom_site_label_2 
 _geom_torsion_atom_site_label_3 
 _geom_torsion_atom_site_label_4 
 _geom_torsion 
 _geom_torsion_site_symmetry_1 
 _geom_torsion_site_symmetry_2 
 _geom_torsion_site_symmetry_3 
 _geom_torsion_site_symmetry_4 
 _geom_torsion_publ_flag 
O1 C1 C14 C19 -138.81(14) . . . . ? 
C13 C1 C14 C19 -19.65(19) . . . . ? 
C2 C1 C14 C19 102.72(15) . . . . ? 
O1 C1 C14 C15 40.32(17) . . . . ? 
C13 C1 C14 C15 159.48(13) . . . . ? 
C2 C1 C14 C15 -78.15(16) . . . . ? 
C19 C14 C15 C16 1.4(2) . . . . ? 
C1 C14 C15 C16 -177.79(14) . . . . ? 
C14 C15 C16 C17 -0.7(3) . . . . ? 
C15 C16 C17 C18 -0.4(3) . . . . ? 
C16 C17 C18 C19 0.8(2) . . . . ? 
C17 C18 C19 C14 -0.2(2) . . . . ? 
C15 C14 C19 C18 -0.9(2) . . . . ? 
C1 C14 C19 C18 178.20(13) . . . . ? 
O1 C1 C2 O2 11.89(14) . . . . ? 
C14 C1 C2 O2 129.62(11) . . . . ? 
C13 C1 C2 O2 -102.29(12) . . . . ? 
O1 C1 C2 C3 -108.30(13) . . . . ? 
C14 C1 C2 C3 9.43(17) . . . . ? 
C13 C1 C2 C3 137.53(12) . . . . ? 
O1 C1 C2 C7 124.94(11) . . . . ? 
C14 C1 C2 C7 -117.33(13) . . . . ? 
C13 C1 C2 C7 10.76(13) . . . . ? 
O2 C2 C3 C4 166.10(12) . . . . ? 
C7 C2 C3 C4 46.68(17) . . . . ? 
C1 C2 C3 C4 -75.06(16) . . . . ? 
C2 C3 C4 C5 -50.84(17) . . . . ? 
C3 C4 C5 C6 56.35(16) . . . . ? 
C4 C5 C6 C7 -60.91(17) . . . . ? 
C5 C6 C7 C8 -73.43(16) . . . . ? 
C5 C6 C7 C12 165.79(12) . . . . ? 
C5 C6 C7 C2 54.15(15) . . . . ? 
O2 C2 C7 C8 -39.64(16) . . . . ? 
C3 C2 C7 C8 79.77(16) . . . . ? 
C1 C2 C7 C8 -150.80(11) . . . . ? 
O2 C2 C7 C12 76.29(12) . . . . ? 
C3 C2 C7 C12 -164.31(12) . . . . ? 
C1 C2 C7 C12 -34.87(13) . . . . ? 
O2 C2 C7 C6 -165.29(11) . . . . ? 
C3 C2 C7 C6 -45.88(15) . . . . ? 
C1 C2 C7 C6 83.55(13) . . . . ? 
C12 C7 C8 C9 56.76(16) . . . . ? 
C6 C7 C8 C9 -66.40(16) . . . . ? 
C2 C7 C8 C9 168.90(13) . . . . ? 
C7 C8 C9 C10 -53.29(19) . . . . ? 
C8 C9 C10 C11 51.7(2) . . . . ? 
C9 C10 C11 C12 -53.55(17) . . . . ? 
C10 C11 C12 C13 -178.67(13) . . . . ? 
C10 C11 C12 C7 59.97(16) . . . . ? 
C8 C7 C12 C11 -62.00(15) . . . . ? 
C6 C7 C12 C11 60.69(15) . . . . ? 
C2 C7 C12 C11 177.24(11) . . . . ? 
C8 C7 C12 C13 168.46(11) . . . . ? 
C6 C7 C12 C13 -68.85(13) . . . . ? 
C2 C7 C12 C13 47.70(13) . . . . ? 
C11 C12 C13 C1 -166.74(12) . . . . ? 
C7 C12 C13 C1 -41.06(13) . . . . ? 
O1 C1 C13 C12 -95.90(13) . . . . ? 
C14 C1 C13 C12 145.92(12) . . . . ? 
C2 C1 C13 C12 17.96(13) . . . . ? 
  
loop_ 
 _geom_hbond_atom_site_label_D 
 _geom_hbond_atom_site_label_H 
 _geom_hbond_atom_site_label_A 
 _geom_hbond_distance_DH 
 _geom_hbond_distance_HA 
 _geom_hbond_distance_DA 
 _geom_hbond_angle_DHA 
 _geom_hbond_site_symmetry_A 
 _geom_hbond_publ_flag 
O1 H1O O2  0.79(2) 1.85(2) 2.4591(15) 132.6(19) . yes 
O2 H2O O1  0.83(2) 2.01(2) 2.8384(14) 179(2) 4_566 yes 
  
_refine_diff_density_max    0.174 
_refine_diff_density_min   -0.205 
_refine_diff_density_rms    0.050 
  
_shelx_res_file 
; 
TITL V25146 in P2(1)2(1)2(1) 
    V25146.res 
    created by SHELXL-2019/1 at 15:00:50 on 21-Mar-2025 
CELL 1.54178   7.41170   8.42580  24.68890  90.0000  90.0000  90.0000 
ZERR   4.00   0.00060   0.00090   0.00280   0.0000   0.0000   0.0000 
LATT -1 
SYMM 0.5-X, -Y, 0.5+Z 
SYMM -X, 0.5+Y, 0.5-Z 
SYMM 0.5+X, 0.5-Y, -Z 
SFAC C H O 
UNIT 76 104 8 
TEMP -173 
SIZE 0.15 0.20 0.20 
  
ACTA 
WPDB -2 
CONF 
  
L.S. 10 
BOND $H 
FMAP 2 
PLAN 20 
  
EQIV $1 x+1/2, -y+3/2, -z+1 
  
HTAB 
  
HTAB O1 O2 
HTAB O2 O1_$1 
  
WGHT    0.034400    0.304600 
FVAR       0.23742 
C1    1    0.496638    0.672668    0.593748    11.00000    0.01274    0.01546 = 
         0.00958    0.00041   -0.00135    0.00208 
O1    3    0.397167    0.753120    0.551797    11.00000    0.01665    0.01435 = 
         0.01507    0.00257   -0.00573    0.00031 
H1O   2    0.466201    0.813447    0.538599    11.00000   -1.20000 
C14   1    0.443978    0.498372    0.589616    11.00000    0.01136    0.01505 = 
         0.01628    0.00042   -0.00114    0.00052 
C15   1    0.424823    0.429701    0.538409    11.00000    0.02393    0.01581 = 
         0.01764   -0.00065   -0.00260    0.00180 
AFIX  43 
H15   2    0.449048    0.491641    0.507091    11.00000   -1.20000 
AFIX   0 
C16   1    0.371106    0.272777    0.532359    11.00000    0.03245    0.01669 = 
         0.02655   -0.00600   -0.00520    0.00138 
AFIX  43 
H16   2    0.357642    0.229036    0.497124    11.00000   -1.20000 
AFIX   0 
C17   1    0.336976    0.179491    0.577628    11.00000    0.02374    0.01339 = 
         0.03890   -0.00038   -0.00187   -0.00099 
AFIX  43 
H17   2    0.299478    0.072318    0.573615    11.00000   -1.20000 
AFIX   0 
C18   1    0.358398    0.244965    0.628683    11.00000    0.01760    0.01911 = 
         0.02845    0.00807    0.00172    0.00071 
AFIX  43 
H18   2    0.336966    0.181747    0.659888    11.00000   -1.20000 
AFIX   0 
C19   1    0.410977    0.402354    0.634671    11.00000    0.01415    0.01955 = 
         0.01811    0.00248    0.00019    0.00151 
AFIX  43 
H19   2    0.424703    0.445353    0.670002    11.00000   -1.20000 
AFIX   0 
C2    1    0.710822    0.710964    0.583915    11.00000    0.01395    0.01477 = 
         0.01008    0.00115    0.00016    0.00063 
O2    3    0.714173    0.836539    0.544449    11.00000    0.01937    0.01557 = 
         0.01053    0.00125    0.00352    0.00166 
H2O   2    0.767113    0.808635    0.516355    11.00000   -1.20000 
C3    1    0.831418    0.576733    0.563024    11.00000    0.01595    0.01860 = 
         0.01324    0.00000    0.00190    0.00313 
AFIX  23 
H3A   2    0.943997    0.624142    0.548743    11.00000   -1.20000 
H3B   2    0.769206    0.524565    0.532329    11.00000   -1.20000 
AFIX   0 
C4    1    0.882289    0.448957    0.604487    11.00000    0.01879    0.01926 = 
         0.01860    0.00104    0.00101    0.00631 
AFIX  23 
H4A   2    0.774568    0.384873    0.613645    11.00000   -1.20000 
H4B   2    0.974352    0.377260    0.588823    11.00000   -1.20000 
AFIX   0 
C5    1    0.956592    0.526994    0.655595    11.00000    0.01735    0.02520 = 
         0.01779    0.00149   -0.00180    0.00823 
AFIX  23 
H5A   2    0.983449    0.444508    0.682990    11.00000   -1.20000 
H5B   2    1.070389    0.583069    0.646957    11.00000   -1.20000 
AFIX   0 
C6    1    0.820152    0.644575    0.678588    11.00000    0.01518    0.02424 = 
         0.01211    0.00153   -0.00184    0.00411 
AFIX  23 
H6A   2    0.869167    0.690296    0.712470    11.00000   -1.20000 
H6B   2    0.707932    0.586892    0.687833    11.00000   -1.20000 
AFIX   0 
C7    1    0.773640    0.781644    0.639016    11.00000    0.01215    0.01871 = 
         0.01119   -0.00043   -0.00029    0.00057 
C8    1    0.929871    0.900760    0.634789    11.00000    0.01379    0.02665 = 
         0.01844   -0.00442    0.00137   -0.00398 
AFIX  23 
H8A   2    0.903252    0.978807    0.605899    11.00000   -1.20000 
H8B   2    1.041906    0.843853    0.624811    11.00000   -1.20000 
AFIX   0 
C9    1    0.958514    0.988742    0.688989    11.00000    0.01868    0.03516 = 
         0.02387   -0.00888   -0.00225   -0.00909 
AFIX  23 
H9A   2    1.003788    0.912621    0.716344    11.00000   -1.20000 
H9B   2    1.051640    1.071690    0.683991    11.00000   -1.20000 
AFIX   0 
C10   1    0.784865    1.066248    0.710226    11.00000    0.02568    0.02681 = 
         0.01863   -0.00852   -0.00244   -0.00440 
AFIX  23 
H10A  2    0.807223    1.108846    0.746989    11.00000   -1.20000 
H10B  2    0.752502    1.156440    0.686433    11.00000   -1.20000 
AFIX   0 
C11   1    0.626022    0.949760    0.712498    11.00000    0.01709    0.02180 = 
         0.01309   -0.00451    0.00003    0.00059 
AFIX  23 
H11A  2    0.649337    0.867085    0.740118    11.00000   -1.20000 
H11B  2    0.514150    1.006783    0.722564    11.00000   -1.20000 
AFIX   0 
C12   1    0.604052    0.873317    0.656893    11.00000    0.01253    0.01716 = 
         0.01127   -0.00133   -0.00061    0.00087 
AFIX  13 
H12   2    0.585739    0.961237    0.630246    11.00000   -1.20000 
AFIX   0 
C13   1    0.451201    0.754710    0.648371    11.00000    0.01181    0.01819 = 
         0.01254   -0.00295    0.00038    0.00090 
AFIX  23 
H13A  2    0.333330    0.809663    0.646352    11.00000   -1.20000 
H13B  2    0.447326    0.676331    0.678222    11.00000   -1.20000 
AFIX   0 
HKLF 4 
  
  
  
  
REM  V25146 in P2(1)2(1)2(1) 
REM wR2 = 0.0697, GooF = S = 1.065, Restrained GooF = 1.065 for all data 
REM R1 = 0.0280 for 3096 Fo > 4sig(Fo) and 0.0287 for all 3148 data 
REM 196 parameters refined using 0 restraints 
  
END 
  
WGHT      0.0344      0.3046 
  
REM Instructions for potential hydrogen bonds 
HTAB O1 O2 
HTAB O2 O1_$1 
  
REM Highest difference peak  0.174,  deepest hole -0.205,  1-sigma level  0.050 
Q1    1   0.6029  0.6764  0.5869  11.00000  0.05    0.17 
Q2    1   0.6205  0.9108  0.6854  11.00000  0.05    0.16 
Q3    1   0.7160  1.0022  0.7165  11.00000  0.05    0.15 
Q4    1   0.6851  0.8230  0.6516  11.00000  0.05    0.14 
Q5    1   0.7556  0.7409  0.6120  11.00000  0.05    0.14 
Q6    1   0.1721  0.3575  0.4812  11.00000  0.05    0.13 
Q7    1   0.4851  0.5781  0.5920  11.00000  0.05    0.13 
Q8    1   0.7903  0.7121  0.6605  11.00000  0.05    0.13 
Q9    1   0.7650  0.6386  0.5733  11.00000  0.05    0.13 
Q10   1   0.6271  0.5614  0.4882  11.00000  0.05    0.13 
Q11   1   0.5903  0.3569  0.4898  11.00000  0.05    0.12 
Q12   1   0.6127  0.6836  0.5062  11.00000  0.05    0.12 
Q13   1   0.5873  0.1632  0.5268  11.00000  0.05    0.12 
Q14   1   1.1016  0.3977  0.5130  11.00000  0.05    0.12 
Q15   1   1.1022  0.5336  0.5116  11.00000  0.05    0.12 
Q16   1   0.5273  0.8171  0.6535  11.00000  0.05    0.12 
Q17   1   0.6941  1.3014  0.7558  11.00000  0.05    0.12 
Q18   1   0.7350  0.5565  0.4732  11.00000  0.05    0.12 
Q19   1   0.7044  0.5577  0.7517  11.00000  0.05    0.12 
Q20   1   1.0963  0.8997  0.5520  11.00000  0.05    0.12 
; 
_shelx_res_checksum   86404 
  
_shelx_hkl_file 
; 
   1   0   0    0.12    0.39 
   1   0   0    0.02    0.03 
  -1   0   0   -0.05    0.38 
  -1   0   0    0.05    0.06 
  -2   0   0   25.74    1.35 
  -2   0   0   24.05    2.37 
  -2   0   0   29.57    1.30 
   2   0   0   30.33    1.35 
   2   0   0   25.98    2.43 
   2   0   0   28.08    1.30 
  -3   0   0    0.08    0.14 
  -3   0   0   -0.01    0.15 
  -3   0   0    0.36    1.73 
  -3   0   0   -0.14    0.12 
   3   0   0    0.21    1.91 
   3   0   0    0.05    0.12 
   3   0   0    0.08    0.15 
  -4   0   0   25.18    4.80 
  -4   0   0   29.76    1.54 
   4   0   0   30.74    5.35 
  -4   0   0   27.86    1.62 
  -4   0   0   31.54    1.58 
   4   0   0   30.67    1.53 
   4   0   0   30.34    1.60 
  -5   0   0    0.05    0.56 
   5   0   0    0.07    0.07 
   5   0   0   -0.09    0.09 
  -5   0   0    0.22    0.38 
  -5   0   0    0.01    0.09 
   5   0   0    0.38    0.34 
   6   0   0   16.67    0.86 
   6   0   0   14.52    1.45 
  -6   0   0   15.39    1.47 
   6   0   0   17.10    0.80 
  -6   0   0   16.75    0.84 
  -6   0   0   15.11    0.80 
   7   0   0    0.01    0.07 
  -7   0   0   -0.02    0.07 
   7   0   0   -0.07    0.06 
   8   0   0    3.65    0.27 
  -8   0   0    3.53    0.25 
  -9   0   0    0.02    0.04 
   9   0   0    0.00    0.06 
   0  -1   0    0.04    0.02 
   0   1   0    0.03    0.03 
   0   1   0    0.10    0.18 
   0   1   0    0.01    0.01 
   0  -1   0    0.00    0.20 
   0   1   0    0.02    0.02 
   1   1   0   78.37    3.81 
   1   1   0   74.92    3.21 
  -1  -1   0   70.79    3.70 
   1   1   0   70.97    3.23 
  -1  -1   0   77.79    3.22 
  -1   1   0   81.03    4.00 
   1  -1   0   73.27    3.91 
   1  -1   0   77.14    3.23 
   1   1   0   77.27    3.24 
   1  -1   0   67.53    3.25 
  -1   1   0   74.45    3.23 
  -1  -1   0   62.74    3.21 
  -1   1   0   73.40    3.27 
   2   1   0  100.37    4.35 
  -2   1   0  103.95    5.78 
   2  -1   0  106.20    4.42 
   2   1   0   94.62    5.56 
  -2   1   0   89.97    4.44 
  -2  -1   0  102.08    4.35 
   2  -1   0   89.61    4.39 
   2  -1   0  107.07    5.79 
   2   1   0  103.54    4.40 
  -2   1   0   98.78    4.36 
  -2  -1   0   96.72    4.36 
  -2  -1   0  101.21    5.48 
  -2  -1   0   95.14    4.40 
   3   1   0  112.65    5.09 
  -3  -1   0  116.13    5.03 
  -3   1   0  106.54    5.03 
  -3   1   0  124.48    7.45 
   3   1   0  113.91    7.17 
   3   1   0  113.98    5.02 
  -3  -1   0  115.26    6.99 
   3  -1   0  109.79    5.10 
  -3  -1   0  111.85    5.11 
  -3   1   0  110.08    5.15 
   3  -1   0  115.93    5.05 
  -3  -1   0  112.40    5.04 
   3  -1   0  117.92    7.39 
  -4   1   0   64.86    7.36 
   4   1   0   59.71    2.81 
  -4  -1   0   58.74    2.82 
   4  -1   0   56.24    2.74 
  -4   1   0   56.57    2.74 
  -4  -1   0   56.58    2.72 
  -4   1   0   56.96    2.88 
   4  -1   0   57.84    2.82 
  -4   1   0   55.24    2.78 
   4   1   0   58.47    2.73 
   4  -1   0   64.11    7.53 
  -4  -1   0   68.06    6.85 
   4   1   0   60.01    7.24 
  -4  -1   0   59.43    2.76 
  -5   1   0   70.84    2.88 
  -5  -1   0   64.86    2.91 
   5   1   0   62.12    2.89 
   5   1   0   65.62    3.22 
  -5   1   0   60.10    3.28 
   5  -1   0   65.99    2.88 
   5   1   0   64.99    2.94 
  -5   1   0   61.70    3.36 
  -5   1   0   65.01    3.21 
  -5   1   0   67.60    2.94 
  -5  -1   0   64.73    2.91 
  -5  -1   0   63.31    3.24 
   5  -1   0   63.43    2.93 
   5  -1   0   66.41    3.26 
   5  -1   0   59.35    3.65 
   6  -1   0    9.76    0.59 
  -6   1   0   10.24    0.58 
  -6   1   0    7.92    1.16 
   6   1   0   10.79    0.61 
  -6  -1   0   10.46    0.58 
  -6   1   0   11.13    0.53 
   6   1   0    8.76    1.12 
   6   1   0   10.77    0.56 
  -6  -1   0   10.03    0.55 
   6  -1   0   10.38    0.53 
   7   1   0    9.73    0.59 
  -7  -1   0    9.35    0.56 
   7  -1   0   10.60    0.59 
  -7   1   0   10.43    0.57 
   7   1   0   10.00    0.53 
  -7  -1   0   10.57    0.56 
  -7   1   0    6.75    1.57 
   8   1   0    3.75    0.28 
   8  -1   0    4.28    0.28 
  -8  -1   0    3.92    0.26 
  -8   1   0    4.02    0.27 
   8   1   0    3.75    0.24 
   9   1   0    2.40    0.23 
   9  -1   0    2.09    0.15 
  -9  -1   0    2.61    0.20 
  -9   1   0    2.68    0.19 
   0  -2   0   11.73    1.09 
   0   2   0   12.05    0.59 
   0   2   0   13.59    1.09 
   0  -2   0   13.11    0.57 
   0   2   0   12.71    0.57 
   0   2   0   11.98    0.61 
  -1  -2   0   54.27    3.03 
   1   2   0   52.32    2.48 
   1  -2   0   53.24    2.49 
   1  -2   0   55.00    2.49 
  -1   2   0   59.12    3.53 
  -1  -2   0   59.51    2.47 
   1   2   0   55.85    2.49 
   1   2   0   58.05    2.47 
  -1   2   0   56.00    3.32 
   1  -2   0   62.20    2.61 
   1   2   0   55.76    3.15 
  -1   2   0   53.79    2.55 
  -2  -2   0  207.44   10.20 
   2   2   0  210.81   10.39 
  -2   2   0  208.41   10.77 
  -2   2   0  219.22    9.23 
   2   2   0  207.10    9.13 
  -2  -2   0  209.69    9.09 
   2  -2   0  207.87    9.12 
   2   2   0  210.13    9.08 
   2  -2   0  194.76    9.14 
  -3   2   0   97.47    7.49 
   3   2   0  111.56    4.85 
  -3  -2   0  103.18    4.85 
   3   2   0  104.48    4.92 
  -3  -2   0  106.64    6.74 
   3  -2   0  106.64    4.89 
   3  -2   0  115.89    4.96 
   3   2   0  100.58    7.25 
  -3   2   0  122.50    5.07 
   4   2   0    0.25    0.21 
   4  -2   0    0.12    0.40 
   4   2   0    5.56    5.28 
  -4   2   0    0.45    5.67 
  -4   2   0    0.58    0.28 
  -5   2   0    4.83    0.35 
   5   2   0    4.86    0.37 
  -5  -2   0    5.41    0.34 
  -5   2   0    5.29    0.72 
   5  -2   0    4.78    0.34 
  -5  -2   0    4.55    0.34 
  -5   2   0    5.52    0.32 
   5  -2   0    5.54    0.34 
   5   2   0    5.65    0.68 
   5   2   0    5.19    0.33 
   5  -2   0    5.09    0.30 
  -5  -2   0    5.16    0.34 
  -5   2   0    5.45    0.80 
   6   2   0    6.00    0.37 
  -6  -2   0    5.53    0.37 
  -6   2   0    6.04    0.40 
  -6   2   0    6.27    0.35 
   6  -2   0    6.03    0.40 
   6  -2   0    5.69    0.33 
   6   2   0    6.19    0.43 
  -6  -2   0    6.15    0.38 
  -7  -2   0    8.46    0.49 
   7   2   0    7.38    1.25 
  -7   2   0    6.61    1.38 
  -7  -2   0    7.71    0.46 
  -7   2   0    8.74    0.51 
  -7  -2   0    8.09    0.48 
   7  -2   0    9.16    0.51 
   7   2   0    9.64    0.49 
   7   2   0    8.92    0.53 
   8  -2   0    9.77    0.52 
   8   2   0    9.30    0.47 
  -8  -2   0    9.07    0.48 
   8   2   0    9.16    0.52 
  -8  -2   0    9.51    0.49 
  -9   2   0    0.11    0.04 
   9   2   0    0.04    0.04 
  -9  -2   0    0.14    0.04 
  -9  -2   0    0.14    0.04 
   0   3   0    1.19    0.80 
   0  -3   0    0.49    0.07 
   0   3   0    0.68    0.13 
   1   3   0    1.46    0.98 
  -1   3   0   -2.06    1.28 
  -1   3   0   -0.17    1.06 
  -2   3   0   64.23    4.95 
  -2  -3   0   60.72    4.11 
   2   3   0   63.01    4.47 
   2   3   0   64.92    2.79 
   2  -3   0   62.96    2.83 
  -2   3   0   60.30    4.91 
   2   3   0   61.57    2.85 
   3   3   0   10.10    3.47 
   3  -3   0   13.65    0.83 
  -3   3   0    6.90    3.74 
   3  -3   0   14.39    0.85 
  -3   3   0   14.95    0.97 
   3   3   0   14.78    0.84 
  -3  -3   0   13.12    0.79 
   3  -3   0   14.80    1.18 
  -3  -3   0   16.98    3.30 
  -3   3   0   10.21    3.95 
   3   3   0   15.04    0.78 
  -4  -3   0   51.80    2.42 
  -4  -3   0   55.12    2.45 
  -4  -3   0   51.16    2.47 
   4  -3   0   53.83    2.45 
  -4   3   0   58.79    2.43 
  -4   3   0   26.02   12.91 
   5  -3   0    2.19    0.25 
   5  -3   0    2.69    0.25 
   5   3   0    2.92    0.24 
   5   3   0    3.18    0.29 
   5   3   0    2.16    0.45 
   5  -3   0    2.91    0.23 
  -5  -3   0    2.69    0.24 
  -5   3   0    2.28    0.27 
  -5   3   0    2.53    0.59 
  -5   3   0    2.68    0.22 
  -5  -3   0    2.56    0.22 
  -5  -3   0    2.90    0.24 
  -6  -3   0    1.36    0.17 
   6   3   0    1.25    0.17 
  -6   3   0    1.39    0.15 
  -6   3   0    0.72    0.85 
   6   3   0    1.03    0.17 
  -6   3   0    0.85    0.64 
  -6  -3   0    1.27    0.18 
   6   3   0    1.29    0.53 
   6  -3   0    1.34    0.18 
  -6   3   0    1.19    0.16 
   7   3   0   17.53    0.94 
  -7  -3   0   19.27    0.89 
  -7   3   0   18.15    0.91 
   7   3   0   19.07    0.90 
  -7  -3   0   18.03    0.91 
   7  -3   0   18.84    0.90 
  -7  -3   0   17.62    0.88 
   7  -3   0   16.99    0.91 
  -8  -3   0   34.81    1.63 
  -8  -3   0   33.88    1.58 
  -8   3   0   34.18    1.60 
   8   3   0   37.06    1.63 
   8   3   0   34.55    1.58 
   0  -4   0   67.48    3.15 
   0   4   0   73.31    4.61 
   0  -4   0   75.14    3.17 
   0   4   0   70.96    4.41 
   1  -4   0   52.68    2.40 
  -1   4   0   59.60    4.82 
   1   4   0   57.37    3.81 
   1   4   0   51.68    2.46 
   1   4   0   53.82    2.47 
  -1  -4   0   54.28    3.69 
  -1   4   0   55.17    4.15 
  -1   4   0   47.10    2.51 
   1  -4   0   50.88    2.42 
  -1  -4   0   56.03    2.37 
   1   4   0   56.96    2.37 
  -2   4   0   32.50    4.21 
  -2  -4   0   27.93    3.55 
   2  -4   0   32.32    1.74 
  -2   4   0   29.05    4.43 
  -2   4   0   37.00    1.72 
   2   4   0   31.17    1.45 
  -2  -4   0   29.65    1.46 
   2  -4   0   28.89    1.50 
   2   4   0   30.82    1.56 
   3   4   0    0.15    4.64 
  -3   4   0    2.24    5.70 
   3  -4   0    2.36    0.21 
   3   4   0    2.64    0.41 
  -3   4   0    1.98    0.39 
  -3  -4   0    0.70    6.02 
   4   4   0    1.22    0.38 
   4  -4   0    1.72    0.20 
   4   4   0    1.83    0.24 
  -4   4   0    1.49    0.44 
  -4  -4   0    2.19    0.21 
  -4  -4   0    1.81    0.17 
  -4  -4   0    1.74    0.19 
   4  -4   0    1.93    0.21 
   4  -4   0    1.69    0.18 
  -4   4   0    1.59    0.18 
  -5   4   0    6.41    0.96 
   5   4   0    6.74    0.90 
  -5   4   0    5.08    0.35 
  -5  -4   0    6.02    0.35 
   5  -4   0    5.76    0.39 
  -5  -4   0    5.76    0.37 
   5  -4   0    6.15    0.38 
   5   4   0    4.77    0.38 
  -5   4   0    6.14    0.43 
  -5  -4   0    5.85    0.37 
  -6  -4   0    2.17    0.22 
  -6   4   0    1.87    1.03 
  -6  -4   0    2.24    0.19 
  -6   4   0    1.46    0.73 
   6   4   0    2.48    0.21 
   6  -4   0    1.80    0.28 
   6   4   0    2.25    0.26 
  -6   4   0    2.22    0.27 
   6  -4   0    2.17    0.23 
  -6  -4   0    2.34    0.21 
  -6   4   0    2.01    0.19 
   6   4   0    2.51    0.74 
  -6  -4   0    2.28    0.23 
  -7  -4   0    0.47    0.12 
   7   4   0    0.19    0.09 
  -7  -4   0    0.19    0.07 
  -7  -4   0    0.09    0.06 
  -7   4   0    0.38    0.23 
   7   4   0    0.17    0.07 
   8   4   0    0.38    0.08 
  -8  -4   0    0.47    0.08 
  -8  -4   0    0.37    0.07 
  -8   4   0    0.55    0.11 
   8   4   0    0.37    0.07 
   0   5   0    0.69    2.38 
  -1   5   0    3.14    3.32 
   1   5   0    2.74    0.35 
  -1   5   0    1.86    0.34 
   1  -5   0    2.68    0.35 
  -2   5   0    1.00    0.33 
   2  -5   0    1.37    0.19 
   2  -5   0    1.70    0.20 
   2  -5   0    1.97    0.47 
   2   5   0    2.12    0.34 
  -2  -5   0    1.91    0.19 
  -2   5   0    3.41    5.89 
  -3  -5   0   15.15    0.82 
   3  -5   0   16.85    0.83 
  -3  -5   0   16.70    0.83 
  -3   5   0   16.70    1.21 
  -3  -5   0   16.71    0.78 
  -3   5   0   15.89    0.81 
   3  -5   0   16.51    0.84 
   3   5   0   16.85    1.06 
  -3  -5   0   16.19    0.84 
   3  -5   0   16.44    0.84 
  -4   5   0    5.32    0.86 
  -4  -5   0    5.38    0.31 
   4  -5   0    5.55    0.37 
   4   5   0    5.74    0.78 
   4  -5   0    5.51    0.37 
   4   5   0    4.82    0.43 
   5  -5   0    0.03    0.08 
  -5  -5   0    0.19    0.08 
  -5  -5   0    0.13    0.09 
   5   5   0    0.41    0.60 
  -5  -5   0    0.18    0.07 
   5  -5   0    0.23    0.10 
   5   5   0    0.03    0.09 
  -5   5   0    0.47    0.65 
   5  -5   0    0.10    0.08 
  -5  -5   0    0.36    0.11 
   5   5   0   -0.03    0.13 
  -5   5   0    0.10    0.08 
  -6  -5   0   16.17    0.74 
   6   5   0   16.53    0.80 
  -6  -5   0   15.77    0.80 
  -6   5   0   15.14    0.78 
   6   5   0   16.11    0.84 
   6  -5   0   15.09    0.78 
  -6  -5   0   17.20    0.83 
  -6  -5   0   16.47    0.80 
  -6  -5   0   16.32    0.80 
   6  -5   0   14.71    0.79 
  -7  -5   0    4.40    0.27 
  -7  -5   0    4.89    0.32 
  -7  -5   0    4.53    0.34 
  -8  -5   0    0.12    0.04 
   8   5   0    0.13    0.04 
   0  -6   0   22.59    1.11 
   0  -6   0   22.83    1.11 
   0  -6   0   23.06    1.13 
  -1   6   0   -0.09    0.32 
  -1  -6   0   -0.23    0.14 
  -1  -6   0   -0.03    0.07 
  -1  -6   0   -0.02    0.10 
   1  -6   0    0.03    0.08 
   1  -6   0    0.10    0.08 
  -1  -6   0   -0.11    0.08 
  -2  -6   0    0.16    0.09 
  -2  -6   0    0.10    0.09 
   2  -6   0    0.09    0.08 
   2   6   0    0.24    0.33 
  -2   6   0    0.09    0.37 
   2  -6   0   -0.02    0.09 
   2  -6   0    0.17    0.08 
  -2  -6   0    0.08    0.11 
  -2   6   0   -0.06    0.13 
   3  -6   0    9.60    0.56 
  -3  -6   0   10.03    0.57 
   3   6   0    9.87    0.92 
  -3  -6   0   10.08    0.57 
  -3  -6   0   10.39    0.59 
   3  -6   0   10.03    0.58 
  -3   6   0   11.95    1.11 
   3  -6   0   10.31    0.58 
   4  -6   0   50.08    2.36 
   4   6   0   48.68    2.72 
  -4  -6   0   52.75    2.37 
  -4  -6   0   54.23    2.38 
  -4   6   0   53.83    2.35 
   4  -6   0   48.78    2.36 
  -4  -6   0   53.40    2.39 
  -4   6   0   55.12    2.97 
  -4  -6   0   49.73    2.33 
   4  -6   0   50.44    2.36 
  -5   6   0    2.89    0.23 
   5  -6   0    2.70    0.24 
  -5  -6   0    3.21    0.26 
  -5  -6   0    3.42    0.25 
   5   6   0    2.95    0.25 
   5  -6   0    3.12    0.25 
   5   6   0    2.67    0.31 
   5  -6   0    3.17    0.25 
  -5   6   0    3.56    1.02 
  -5  -6   0    3.17    0.25 
  -5  -6   0    3.03    0.24 
  -6  -6   0   16.51    0.80 
  -6  -6   0   16.69    0.80 
   6   6   0   16.26    0.80 
   6  -6   0   15.16    0.80 
  -6  -6   0   16.51    0.82 
  -6   6   0   17.19    0.79 
  -6  -6   0   16.46    0.87 
  -7  -6   0    0.87    0.11 
  -7  -6   0    0.91    0.14 
   7   6   0    0.71    0.10 
   7   6   0    0.80    0.12 
   0   7   0    0.11    0.49 
   0  -7   0    0.03    0.08 
   0  -7   0    0.02    0.07 
   0  -7   0    0.12    0.09 
   1  -7   0    0.33    0.11 
   1   7   0   -0.05    0.53 
  -1  -7   0    0.50    0.12 
   1  -7   0    0.27    0.11 
   1  -7   0    0.35    0.10 
  -1  -7   0    0.37    0.10 
  -1   7   0    0.54    0.51 
  -1  -7   0    0.13    0.10 
  -2   7   0   14.67    1.28 
   2  -7   0   11.04    0.60 
  -2  -7   0   11.35    0.62 
  -2  -7   0   10.74    0.60 
   2  -7   0   11.33    0.62 
   2  -7   0   10.69    0.53 
  -2   7   0   10.10    0.59 
   2  -7   0   10.99    0.62 
  -2  -7   0   11.68    0.64 
  -3   7   0    0.16    0.09 
   3  -7   0    0.02    0.08 
  -3  -7   0    0.16    0.10 
  -3   7   0   -0.25    0.68 
  -3  -7   0    0.15    0.08 
  -3  -7   0    0.23    0.10 
   3  -7   0    0.22    0.09 
   3  -7   0    0.17    0.07 
   4  -7   0    0.55    0.11 
   4  -7   0    0.58    0.11 
  -4   7   0    0.73    0.12 
   4  -7   0    0.71    0.13 
  -4  -7   0    0.95    0.15 
  -4  -7   0    0.72    0.13 
  -4  -7   0    0.66    0.11 
   5   7   0   -0.02    0.08 
  -5  -7   0    0.03    0.06 
  -5  -7   0    0.03    0.06 
   5  -7   0    0.01    0.05 
   5  -7   0   -0.05    0.18 
  -5  -7   0   -0.07    0.06 
  -5   7   0    0.00    0.06 
  -6  -7   0    1.05    0.13 
  -6  -7   0    0.88    0.11 
   6   7   0    1.02    0.12 
   0  -8   0    0.56    0.16 
   0  -8   0    0.35    0.12 
   0  -8   0    0.32    0.10 
  -1  -8   0    0.83    0.14 
  -1  -8   0    1.47    0.27 
  -1  -8   0    1.18    0.21 
   1  -8   0    1.18    0.20 
  -2  -8   0   17.31    0.87 
  -2  -8   0   17.28    0.86 
   2  -8   0   16.34    0.85 
   2  -8   0   17.54    0.86 
   2  -8   0   17.43    0.86 
  -2  -8   0   16.14    0.81 
   2  -8   0   16.35    0.81 
  -2   8   0   14.92    0.81 
   3  -8   0    3.17    0.26 
   3  -8   0    3.05    0.24 
   3  -8   0    2.61    0.23 
  -3   8   0    2.89    0.22 
  -3  -8   0    2.81    0.23 
  -3  -8   0    2.99    0.24 
   3  -8   0    3.01    0.24 
  -3  -8   0    3.15    0.25 
  -4   8   0    3.30    0.23 
   4  -8   0    3.49    0.28 
   4   8   0    3.52    0.26 
   4  -8   0    3.53    0.25 
  -4  -8   0    3.61    0.25 
   4  -8   0    3.35    0.33 
  -4  -8   0    3.40    0.25 
  -5  -8   0   11.03    0.53 
   5  -8   0   10.42    0.52 
  -5  -8   0   10.23    0.52 
   5  -8   0    9.98    0.51 
  -5  -8   0   11.06    0.53 
  -6   8   0    9.91    0.51 
  -6  -8   0    9.58    0.51 
   6   8   0   11.31    0.52 
   0  -9   0    0.10    0.07 
   0  -9   0    0.09    0.06 
   0  -9   0    0.07    0.07 
   1  -9   0    0.71    0.11 
  -1  -9   0    0.40    0.11 
  -1  -9   0    0.62    0.12 
   1  -9   0    0.44    0.08 
  -1  -9   0    0.58    0.10 
   1  -9   0    0.52    0.10 
  -2  -9   0    2.41    0.21 
   2  -9   0    2.47    0.20 
   2  -9   0    2.05    0.26 
   3  -9   0   13.87    0.67 
  -3  -9   0   14.22    0.69 
   3  -9   0   12.79    0.66 
  -3  -9   0   13.52    0.68 
   3  -9   0   13.95    0.68 
   4   9   0    2.65    0.24 
   4  -9   0    2.90    0.20 
   4  -9   0    2.83    0.18 
  -4  -9   0    2.82    0.19 
  -4  -9   0    2.80    0.19 
   0 -10   0    8.26    0.42 
   0 -10   0    7.59    0.41 
   1 -10   0    2.78    0.18 
  -1 -10   0    2.75    0.19 
   1 -10   0    2.87    0.19 
   1 -10   0    3.49    0.26 
  -1 -10   0    2.93    0.19 
   2 -10   0    0.85    0.09 
   2 -10   0    0.52    0.07 
  -2 -10   0    0.85    0.10 
   2 -10   0    0.69    0.10 
  -2 -10   0    0.93    0.10 
   0   0  -1    0.00    0.01 
  -1   0   1   57.25    2.53 
  -1   0  -1   51.60    2.50 
   1   0  -1   60.29    2.51 
   1   0   1   50.47    2.50 
   1   0  -1   60.04    2.49 
  -1   0  -1   55.05    2.49 
  -1   0  -1   52.32    2.52 
  -1   0   1   55.99    2.48 
  -1   0   1   55.96    3.06 
   1   0  -1   59.25    3.09 
   1   0   1   61.40    3.13 
  -1   0  -1   58.30    3.09 
   1   0   1   60.89    2.49 
   2   0  -1  952.99   42.70 
  -2   0   1  957.41   42.70 
  -2   0  -1 1000.00   42.74 
   2   0   1  916.34   42.69 
  -3   0   1   13.03    0.67 
  -3   0  -1   12.42    0.77 
   3   0   1   13.12    0.68 
  -3   0   1   12.29    0.76 
   3   0  -1   12.13    0.67 
  -3   0  -1   12.31    0.71 
  -3   0  -1   11.04    2.45 
   3   0  -1   11.95    0.73 
   3   0   1   11.35    0.72 
  -3   0   1   11.98    0.72 
  -3   0   1   12.15    2.48 
   3   0  -1   13.04    2.41 
  -3   0  -1   12.06    0.67 
  -4   0   1   96.91    4.28 
   4   0  -1   90.03    4.12 
  -4   0  -1   95.55    8.02 
   4   0  -1   90.04    4.21 
  -4   0  -1   91.90    4.26 
   4   0   1   89.88    4.13 
   4   0   1   88.56    8.45 
   4   0  -1   86.50    8.33 
  -4   0  -1   91.11    4.13 
   4   0   1   82.92    4.18 
  -4   0   1   90.13    4.16 
  -4   0   1   95.89    7.94 
  -4   0   1   88.11    4.12 
   5   0  -1   36.77    2.08 
   5   0  -1   39.39    1.75 
  -5   0   1   43.13    2.18 
   5   0   1   36.00    1.80 
   5   0   1   41.37    2.12 
  -5   0  -1   39.05    1.79 
  -5   0  -1   38.01    2.14 
  -5   0   1   39.08    1.78 
  -5   0  -1   37.10    1.74 
   5   0  -1   36.25    1.80 
   6   0  -1    0.83    0.65 
  -6   0   1    0.93    0.16 
  -6   0  -1    0.82    0.17 
   6   0  -1    0.78    0.16 
   6   0   1    0.68    0.14 
  -6   0   1    0.66    0.74 
  -6   0  -1   -0.02    0.66 
  -6   0   1    0.63    0.16 
  -6   0   1    0.50    0.11 
   6   0  -1    0.73    0.11 
   6   0   1    0.95    0.13 
  -6   0  -1    0.79    0.14 
   7   0  -1    6.76    0.38 
   7   0   1    6.15    0.43 
   7   0  -1    6.83    0.44 
  -7   0  -1    6.84    0.42 
  -7   0   1    6.92    0.43 
   7   0   1    6.92    0.38 
   8   0   1    9.34    0.52 
  -8   0  -1    9.40    0.51 
   8   0  -1    9.38    0.52 
  -8   0   1    9.06    0.50 
  -9   0  -1    4.27    0.24 
   9   0   1    3.88    0.25 
  -9   0   1    4.02    0.23 
   0   1  -1  326.50   14.37 
   0   1  -1  339.94   14.39 
   0   1   1  321.86   14.62 
   1   1  -1  288.70   13.14 
  -1  -1  -1  284.55   12.65 
  -1   1   1  290.15   13.38 
  -1   1   1  310.94   13.48 
   1  -1   1  275.08   12.66 
   1  -1   1  303.47   13.39 
   1   1   1  291.41   12.89 
  -1   1  -1  291.68   12.98 
  -1  -1   1  267.76   12.24 
   1  -1  -1  286.14   12.28 
  -1  -1   1  275.38   12.70 
   2   1  -1  143.26    6.38 
  -2   1   1  140.09    6.44 
   2   1  -1  146.36    6.34 
   2  -1   1  144.84    7.72 
  -2  -1  -1  143.07    6.40 
  -2  -1  -1  137.38    7.43 
  -2  -1  -1  139.11    6.35 
  -2  -1  -1  149.74    6.35 
   2  -1   1  149.58    6.36 
  -2   1   1  151.69    7.82 
  -2   1   1  148.98    6.35 
   2   1  -1  143.63    7.54 
   2   1   1  140.46    7.64 
  -2   1  -1  143.46    6.41 
  -2  -1   1  152.96    6.40 
  -2  -1   1  138.04    6.45 
  -2   1  -1  148.09    6.51 
   2   1   1  148.35    6.40 
   2  -1  -1  153.63    6.42 
   2  -1  -1  144.40    6.47 
   2   1   1  147.92    6.45 
   2  -1  -1  143.69    7.83 
  -2   1  -1  144.74    7.77 
   3  -1   1  102.26    4.83 
   3   1  -1  114.91    7.12 
   3  -1   1   91.27    6.87 
  -3   1   1  101.05    7.08 
   3   1  -1  109.86    4.76 
  -3   1   1  112.27    4.78 
   3  -1   1  106.30    4.78 
  -3  -1  -1  109.53    4.86 
  -3  -1  -1  111.97    6.78 
  -3  -1  -1  105.75    4.79 
   3   1  -1  102.69    4.82 
  -3   1   1  112.29    4.92 
  -3   1  -1   92.76    6.80 
   3   1   1  110.76    4.74 
  -3  -1   1  104.73    6.69 
   3  -1  -1  104.27    7.01 
  -3   1  -1   95.25    4.84 
  -3  -1   1  109.87    4.73 
   3  -1  -1  116.27    4.84 
   3   1   1  108.06    4.81 
  -3   1  -1  103.65    4.74 
  -3  -1   1  102.46    4.74 
   3  -1  -1  105.23    4.75 
   3   1   1  111.63    6.99 
  -3  -1   1  111.35    4.82 
   4   1  -1   67.38    7.61 
  -4  -1  -1   76.38    3.63 
  -4  -1  -1   80.54    7.41 
  -4   1   1   85.53    8.13 
   4  -1   1   85.92    3.65 
  -4  -1  -1   74.76    3.53 
   4  -1   1   77.41    3.55 
  -4   1   1   66.47    3.63 
   4  -1   1   69.73    7.95 
   4   1  -1   75.46    3.60 
  -4   1   1   79.57    3.55 
  -4  -1   1   76.03    3.58 
   4   1   1   84.58    8.36 
   4  -1  -1   81.68    3.61 
   4   1   1   75.40    3.65 
   4  -1  -1   86.75    3.71 
  -4   1  -1   68.36    3.61 
  -4   1  -1   75.32    8.67 
  -4  -1   1   75.02    3.75 
  -4  -1   1   79.93    8.24 
   4   1   1   79.12    3.58 
  -4   1  -1   79.00    3.75 
  -5   1   1   16.74    0.89 
  -5   1   1   15.29    1.20 
   5   1  -1   16.91    1.15 
  -5   1   1   17.58    0.83 
   5   1  -1   17.16    0.87 
   5  -1   1   18.40    0.87 
   5  -1   1   17.41    0.80 
  -5   1   1   15.30    0.84 
  -5  -1  -1   15.83    1.23 
  -5  -1  -1   15.99    0.84 
   5  -1   1   16.66    1.25 
   5  -1   1   15.34    1.52 
   5   1  -1   16.32    0.81 
  -5   1  -1   16.09    1.18 
   5   1   1   15.37    1.49 
  -5   1  -1    7.81   13.04 
  -5  -1   1   16.41    0.80 
  -5  -1   1   15.56    1.21 
   5   1   1   15.73    0.77 
  -5  -1   1   16.26    0.78 
   5   1   1   16.97    0.84 
   5  -1  -1   15.06    0.76 
  -5   1  -1   13.43    1.45 
   5  -1  -1   15.17    0.81 
   5  -1  -1   15.79    1.20 
  -5   1  -1   16.46    0.76 
  -5   1  -1   13.77    0.81 
  -5   1  -1   15.24    1.14 
   6   1  -1   15.33    0.85 
   6  -1   1   15.88    0.78 
   6  -1   1   17.31    0.86 
   6   1  -1   16.58    0.81 
  -6  -1  -1   15.91    0.80 
   6   1  -1   16.54    1.35 
  -6  -1  -1   16.72    0.83 
  -6   1   1   15.89    0.76 
  -6   1   1   13.73    1.39 
  -6   1   1   16.16    0.83 
   6  -1  -1   16.69    0.76 
   6   1   1   16.19    0.85 
   6  -1  -1   14.15    0.81 
  -6  -1   1   16.53    0.81 
  -6   1  -1   17.38    1.42 
  -6   1  -1   15.65    0.81 
   6  -1  -1   13.32    1.65 
   6   1   1   14.20    0.77 
  -7  -1  -1   11.44    0.61 
   7  -1   1   10.33    0.64 
  -7   1   1   11.01    0.60 
   7   1  -1   11.08    0.57 
   7   1  -1   10.36    0.62 
  -7   1   1   13.61    2.48 
  -7  -1   1   11.24    0.60 
  -7   1  -1   10.01    0.61 
   7  -1  -1   11.06    0.62 
  -7  -1   1   10.23    0.65 
  -7   1  -1   10.14    1.87 
   7   1   1   11.11    0.63 
   7   1   1   11.03    0.57 
   8   1  -1    0.81    0.11 
   8   1  -1    0.81    0.14 
  -8  -1  -1    0.90    0.12 
  -8   1   1    0.69    0.10 
   8  -1   1    1.04    0.14 
  -8   1  -1    1.16    0.15 
  -8  -1   1    0.92    0.13 
   8   1   1    1.13    0.15 
   8  -1  -1    0.93    0.14 
   8   1   1    0.83    0.11 
   9   1  -1    1.23    0.14 
  -9  -1  -1    1.16    0.13 
  -9   1   1    0.96    0.13 
   9  -1   1    0.81    0.12 
   9  -1  -1    1.21    0.11 
  -9   1  -1    1.42    0.12 
  -9  -1   1    0.94    0.10 
   0   2  -1   16.15    0.72 
   0  -2   1   15.29    0.73 
   0   2   1   16.40    0.78 
   0  -2  -1   15.62    1.39 
   0   2   1   16.54    1.33 
   0   2  -1   15.82    0.75 
   0   2  -1   15.23    1.15 
   0   2   1   14.74    0.77 
   0  -2  -1   15.34    0.73 
   0   2  -1   17.66    1.09 
   0   2   1   17.40    0.74 
   0  -2   1   17.32    0.72 
  -1   2   1  194.20    8.71 
   1   2  -1  205.89    8.60 
   1  -2   1  201.93    8.63 
   1   2  -1  189.70    8.61 
   1   2  -1  208.45    8.62 
  -1  -2  -1  184.95    9.28 
  -1   2   1  197.20    9.70 
  -1   2   1  193.54    9.57 
   1  -2   1  199.42    8.63 
   1   2  -1  205.26    9.16 
  -1  -2  -1  198.58    8.62 
   1   2   1  190.27    8.51 
  -1   2  -1  187.56    8.52 
  -1   2  -1  193.40    9.31 
  -1  -2   1  200.99    8.44 
   1   2   1  197.98    8.48 
  -1  -2   1  186.14    9.03 
   1   2   1  196.44    9.24 
  -1   2  -1  214.16    9.48 
   1   2   1  197.39    8.45 
   1   2   1  185.73    8.48 
   1  -2  -1  192.01    8.46 
  -2   2   1   64.46    4.63 
  -2   2   1   63.81    3.01 
   2  -2   1   59.29    2.92 
   2   2  -1   68.43    4.19 
   2  -2   1   62.88    2.90 
  -2  -2  -1   68.33    2.89 
   2  -2   1   58.15    4.32 
  -2  -2  -1   66.11    4.12 
  -2   2   1   67.94    4.52 
   2   2  -1   67.58    2.92 
  -2   2  -1   57.86    3.02 
   2  -2  -1   68.48    2.94 
  -2   2  -1   69.51    4.57 
   2  -2  -1   58.49    2.98 
   2  -2  -1   69.40    2.95 
  -2   2  -1   66.33    2.94 
   2   2   1   65.50    2.97 
   2   2   1   64.60    4.39 
  -2  -2   1   65.56    3.98 
   2   2   1   68.79    2.92 
  -2  -2   1   68.34    2.91 
   3  -2   1    5.77    2.99 
   3   2  -1    4.28    2.48 
  -3  -2  -1    5.41    0.42 
  -3   2   1    4.76    2.95 
   3   2  -1    5.71    0.40 
   3  -2   1    5.71    0.53 
   3   2  -1    5.36    0.43 
  -3   2   1    4.71    2.62 
   3  -2   1    6.02    0.46 
  -3   2   1    5.17    0.51 
  -3   2  -1    6.01    0.53 
  -3   2  -1    5.66    0.45 
   3   2   1    5.43    2.75 
   3  -2  -1    5.40    0.55 
  -3  -2   1    6.15    2.30 
   3   2   1    5.72    0.39 
  -3  -2   1    5.04    0.40 
   3   2   1    5.48    0.44 
  -3   2  -1    6.62    2.98 
   3  -2  -1    5.79    0.44 
   3  -2  -1    6.05    0.43 
   4  -2   1   26.73    1.68 
  -4  -2  -1   37.49    5.63 
  -4   2   1   28.25    6.26 
  -4   2   1   25.29    6.30 
   4  -2   1   26.44    6.57 
   4   2  -1   26.12    5.36 
  -4   2   1   32.80    1.77 
   4  -2   1   32.34    1.64 
   4   2  -1   32.47    1.65 
   4   2   1   35.32    6.12 
  -4   2  -1   33.90    6.26 
  -4  -2   1   26.05    4.98 
  -4   2  -1   30.34    1.73 
   4  -2  -1   29.52    1.64 
   4   2   1   32.69    1.65 
   4  -2  -1   28.28    1.61 
   4  -2  -1   33.75    1.73 
  -4   2  -1   30.55    1.64 
  -5  -2  -1    3.57    0.27 
   5   2  -1    3.57    0.31 
  -5   2   1    5.01    0.75 
  -5  -2  -1    3.46    0.27 
   5  -2   1    3.59    0.28 
  -5   2   1    3.00    0.60 
  -5   2   1    3.66    0.25 
   5   2  -1    3.60    0.53 
   5   2  -1    3.51    0.26 
   5  -2   1    3.90    0.28 
  -5   2  -1    3.69    0.25 
   5  -2  -1    3.40    0.23 
  -5  -2   1    2.97    0.29 
  -5  -2   1    3.39    0.27 
  -5  -2   1    3.55    0.26 
  -5   2  -1    3.02    0.28 
   5   2   1    3.85    0.31 
   5  -2  -1    3.54    0.28 
  -5   2  -1    3.32    0.61 
   5   2   1    3.75    0.26 
  -5   2  -1    3.46    0.61 
   5   2   1    3.27    0.52 
   6  -2   1   60.99    3.05 
  -6  -2  -1   68.42    3.05 
   6   2  -1   70.35    3.03 
  -6   2   1   75.73    4.08 
  -6   2   1   66.62    3.05 
  -6   2   1   68.06    2.99 
   6   2  -1   67.30    3.08 
  -6  -2  -1   63.94    3.01 
   6  -2  -1   69.59    3.12 
   6   2   1   70.71    3.15 
   6   2   1   72.14    3.08 
  -6   2  -1   67.18    3.05 
  -6  -2   1   68.94    3.08 
  -6   2  -1   67.98    3.11 
   6  -2  -1   64.82    3.02 
  -6  -2   1   67.69    3.09 
  -7  -2  -1    1.95    0.21 
   7   2  -1    2.13    0.23 
   7  -2   1    1.70    0.20 
  -7   2   1    2.41    1.64 
  -7  -2  -1    2.23    0.20 
   7   2  -1    2.14    0.19 
  -7  -2  -1    1.62    0.19 
  -7   2   1    2.00    0.21 
  -7   2  -1    1.85    0.21 
  -7  -2   1    1.72    0.19 
   7   2   1    1.82    0.22 
  -7  -2   1    1.78    0.18 
   7   2   1    1.41    0.86 
   7   2   1    1.94    0.17 
  -7  -2   1    1.80    0.19 
  -7   2  -1    1.86    1.28 
   7  -2  -1    2.05    0.21 
   8   2  -1    2.88    0.19 
  -8  -2  -1    2.81    0.21 
   8  -2   1    2.61    0.21 
   8   2  -1    3.03    0.24 
  -8  -2  -1    2.72    0.20 
   8  -2  -1    3.20    0.25 
  -8   2  -1    3.09    0.27 
  -8  -2   1    2.66    0.19 
   8   2   1    2.81    0.19 
   8   2   1    2.82    0.23 
  -8  -2   1    2.70    0.21 
  -9   2   1    1.96    0.14 
   9   2  -1    1.89    0.14 
  -9  -2  -1    2.06    0.12 
   9   2   1    2.06    0.14 
  -9   2  -1    1.85    0.14 
  -9  -2   1    1.75    0.13 
   0   3  -1   25.45    1.74 
   0  -3   1   24.43    1.09 
   0  -3   1   25.06    1.10 
   0   3   1   24.39    2.09 
   0   3   1   25.23    1.19 
   0   3   1   25.69    1.14 
   0   3   1   21.48    1.17 
   0   3  -1   25.85    1.91 
   0   3  -1   24.70    1.13 
   0  -3  -1   23.93    1.11 
   0   3  -1   24.42    1.15 
   0  -3  -1   23.37    2.22 
   1   3  -1    5.04    0.33 
  -1   3   1    6.60    1.63 
   1   3  -1    5.26    0.32 
  -1  -3  -1    5.17    1.15 
  -1  -3  -1    5.46    0.31 
  -1   3   1    5.69    1.49 
  -1   3   1    5.55    0.41 
   1  -3   1    5.38    0.30 
   1   3  -1    5.29    0.27 
   1   3  -1    5.49    0.98 
  -1   3  -1    4.56    0.50 
   1   3   1    4.95    0.39 
  -1   3  -1    5.34    1.34 
   1  -3  -1    5.04    0.34 
   1   3   1    6.67    1.32 
  -1  -3   1    5.55    0.92 
   1   3   1    5.77    0.40 
   1   3   1    5.52    0.30 
  -1   3  -1    5.67    1.41 
  -1  -3   1    5.40    0.27 
   1  -3  -1    4.95    0.32 
   2  -3   1    5.81    0.39 
   2   3  -1    5.56    0.32 
   2   3  -1    5.08    1.61 
   2  -3   1    5.51    0.38 
  -2  -3  -1    4.72    1.59 
  -2   3   1    5.92    0.49 
   2   3  -1    5.24    0.49 
  -2   3   1    6.79    2.08 
  -2   3   1    6.25    2.31 
   2   3  -1    5.51    0.38 
   2   3   1    5.81    0.35 
   2  -3  -1    6.13    0.39 
   2   3   1    4.03    1.99 
  -2   3  -1    4.81    2.12 
   2  -3  -1    5.77    0.45 
   2   3   1    5.68    0.43 
   2  -3  -1    4.94    0.58 
  -2  -3   1    5.86    1.43 
  -2   3  -1    6.51    2.35 
  -2   3  -1    5.88    0.47 
   3  -3   1  161.40    7.24 
  -3   3   1  171.74    7.46 
   3   3  -1  163.60    7.18 
   3  -3   1  158.81    7.25 
  -3   3   1  168.98   11.09 
   3   3  -1  167.35    7.28 
  -3   3   1  174.88   11.41 
   3   3  -1  154.79    9.79 
  -3  -3  -1  154.55    7.21 
  -3  -3   1  161.82    6.83 
   3  -3  -1  135.82    6.91 
  -3   3  -1  150.77    7.04 
  -3   3  -1  170.26   15.18 
   3   3   1  158.57    6.83 
  -3  -3   1  161.19    9.04 
   3   3   1  166.10    6.94 
   3  -3  -1  148.46    6.87 
  -3   3  -1  159.79   10.84 
   3   3   1  151.01    9.83 
  -4  -3  -1    8.81    0.49 
  -4  -3  -1    8.12    0.47 
  -4   3   1    6.47    8.64 
  -4   3   1    9.40    0.48 
   4  -3   1    9.08    0.51 
   4   3  -1    8.17    0.94 
   4  -3  -1    6.73    0.48 
  -4   3  -1    8.56    0.44 
   4  -3  -1    8.07    0.47 
  -4  -3   1    8.34    0.46 
  -4  -3   1    7.88    0.43 
  -4  -3   1    9.89    6.15 
   5   3  -1    5.34    0.68 
  -5  -3  -1    4.80    0.33 
  -5   3   1    4.63    0.35 
  -5   3   1    5.23    0.32 
   5  -3   1    5.24    0.35 
   5  -3   1    5.36    0.34 
   5  -3   1    4.97    0.35 
  -5   3   1    5.65    0.85 
   5   3  -1    4.75    0.37 
   5   3  -1    4.71    0.33 
  -5  -3  -1    4.92    0.32 
  -5  -3  -1    4.97    0.34 
  -5  -3   1    5.14    0.32 
  -5   3  -1    4.78    0.75 
  -5   3  -1    4.99    0.38 
   5  -3  -1    5.15    0.33 
   5   3   1    4.62    0.32 
   5  -3  -1    4.46    0.33 
  -5  -3   1    5.12    0.33 
   5  -3  -1    4.68    0.33 
   5   3   1    4.67    0.37 
  -5   3  -1    4.90    0.31 
  -5  -3   1    4.60    0.32 
  -6   3   1   31.30    2.12 
  -6  -3  -1   32.06    1.43 
  -6  -3  -1   31.12    1.44 
   6   3  -1   30.16    1.43 
   6  -3   1   30.00    1.44 
  -6   3   1   31.72    1.41 
   6   3  -1   30.54    1.48 
  -6   3   1   23.58    2.15 
  -6   3   1   29.61    1.45 
  -6   3  -1   32.86    1.44 
  -6   3  -1   29.50    1.47 
  -6  -3   1   30.41    1.45 
  -6  -3   1   31.29    1.48 
  -6   3  -1   28.48    2.13 
   6   3   1   29.71    2.01 
   6  -3  -1   30.14    1.46 
   6   3   1   32.19    1.52 
  -6  -3   1   30.50    1.44 
  -6   3  -1   31.65    2.12 
   6   3   1   30.66    1.45 
  -7  -3  -1    5.16    0.34 
  -7  -3  -1    4.59    0.32 
  -7  -3  -1    5.34    0.33 
  -7   3   1    5.34    0.35 
   7   3  -1    5.71    0.33 
   7  -3   1    4.94    0.33 
   7   3  -1    5.13    0.37 
   7  -3  -1    5.05    0.34 
  -7  -3   1    5.59    0.35 
  -7  -3   1    5.42    0.33 
   7   3   1    5.31    0.33 
  -7   3  -1    5.32    0.36 
  -7   3  -1    5.39    0.30 
   7   3   1    5.24    0.38 
  -7  -3   1    5.44    0.32 
  -8  -3  -1    0.14    0.06 
  -8   3   1    0.24    0.08 
   8   3  -1    0.13    0.05 
  -8  -3  -1    0.18    0.07 
   8   3  -1    0.16    0.07 
   8   3   1    0.15    0.05 
  -8  -3   1    0.13    0.07 
  -8   3  -1    0.17    0.08 
  -8  -3   1    0.05    0.06 
   8   3   1    0.09    0.06 
   8  -3  -1    0.30    0.14 
   0  -4   1   35.07    1.55 
   0   4   1   36.91    3.22 
   0   4  -1   35.00    1.65 
   0   4   1   33.83    3.48 
   0   4  -1   37.71    1.66 
   0   4   1   30.32    1.66 
   0   4  -1   36.79    2.63 
   0   4  -1   36.39    2.91 
   0  -4  -1   33.61    1.58 
  -1   4   1   34.82    1.69 
   1  -4   1   34.10    1.55 
   1   4  -1   34.58    2.47 
  -1   4   1   28.22    3.66 
  -1  -4  -1   33.64    1.53 
  -1  -4  -1   35.99    3.35 
   1  -4   1   33.20    1.52 
  -1   4   1   35.34    3.83 
   1   4  -1   32.25    1.57 
   1   4  -1   31.78    1.57 
  -1  -4   1   28.34    1.38 
  -1   4  -1   26.91    1.53 
   1  -4  -1   33.51    1.48 
   1   4   1   31.48    1.56 
   1  -4  -1   26.13    1.44 
   1   4   1   34.46    1.53 
   1   4   1   35.51    1.43 
   1   4   1   30.30    3.38 
  -1   4  -1   33.50    3.23 
  -1   4  -1   37.30    3.74 
  -2   4   1  111.02    4.83 
   2  -4   1  101.07    4.64 
  -2   4   1   97.11    8.23 
   2   4  -1  101.09    4.67 
  -2  -4  -1  102.03    6.63 
   2   4  -1  109.52    4.55 
   2   4  -1   96.98    6.13 
  -2  -4  -1  104.90    4.60 
   2  -4   1  101.51    4.62 
  -2   4   1  100.88    7.57 
  -2   4  -1  121.73    5.03 
  -2  -4   1  110.17    6.06 
   2  -4  -1   97.50    4.85 
   2   4   1  111.29    4.78 
   2  -4  -1  100.43    4.82 
   2   4   1  109.30    7.26 
  -2   4  -1  115.03    8.05 
   2   4   1  106.95    4.91 
  -2  -4   1  108.59    4.75 
   3   4  -1   12.20    0.78 
   3  -4   1   11.70    0.64 
  -3   4   1   12.84    0.97 
  -3  -4  -1   13.51    0.67 
  -3   4   1    3.77    5.61 
   3   4  -1   12.20    0.83 
   3   4  -1   15.86    4.57 
  -3  -4  -1   11.43    4.31 
   3  -4  -1   12.17    0.64 
  -3  -4   1   11.97    0.65 
   3   4   1   19.11    5.66 
  -3   4  -1   12.96    5.81 
   3   4   1   12.46    0.84 
  -3   4  -1   12.93    0.95 
  -4  -4  -1   34.88    1.63 
  -4   4   1   38.59    2.11 
   4   4  -1   37.31    1.94 
   4  -4   1   35.37    1.63 
   4   4  -1   32.10    1.68 
  -4  -4  -1   33.66    1.60 
   4  -4   1   34.80    1.62 
  -4   4   1   33.59    1.60 
  -4  -4  -1   34.54    1.62 
  -4   4  -1   35.92    1.58 
  -4  -4   1   33.08    1.55 
   4  -4  -1   36.37    1.61 
   4  -4  -1   33.96    1.59 
   4   4   1   32.94    1.64 
  -4  -4   1   34.84    1.59 
   4  -4  -1   33.62    1.59 
  -4  -4   1   34.63    1.60 
   4  -4  -1   29.46    1.59 
   4   4   1   33.94    1.91 
  -4   4  -1   37.63    2.04 
  -5   4   1    1.78    0.22 
  -5   4   1    2.02    0.19 
  -5  -4  -1    2.10    0.19 
  -5   4   1    2.25    0.64 
   5  -4   1    2.26    0.22 
  -5  -4  -1    2.28    0.22 
   5  -4   1    1.68    0.26 
   5   4  -1    2.19    0.57 
  -5  -4  -1    2.25    0.21 
  -5  -4   1    2.01    0.19 
  -5   4  -1    1.93    0.56 
   5   4   1    2.01    0.52 
  -5  -4   1    2.36    0.23 
   5  -4  -1    2.14    0.21 
  -5   4  -1    1.93    0.19 
  -5  -4   1    2.40    0.22 
   5   4   1    2.16    0.21 
  -6  -4  -1    0.50    0.09 
  -6  -4  -1    0.62    0.11 
  -6   4   1   -0.28    0.70 
   6   4  -1    0.44    0.13 
  -6   4   1    0.26    0.12 
  -6   4   1    0.47    1.02 
   6   4  -1    0.94    0.68 
   6  -4   1    0.59    0.12 
   6   4  -1    0.68    0.12 
  -6   4   1    0.54    0.09 
  -6  -4  -1    0.49    0.12 
  -6  -4   1    0.57    0.11 
   6   4   1    0.60    0.14 
   6   4   1    0.48    0.10 
  -6   4  -1    0.24    0.69 
  -6   4  -1    0.46    0.10 
   6  -4  -1    0.33    0.15 
   6  -4  -1    0.54    0.14 
  -6   4  -1    0.09    0.86 
   6  -4  -1    0.29    0.15 
  -6   4  -1    0.64    0.15 
   6   4   1    0.44    0.65 
  -6  -4   1    0.59    0.10 
  -6  -4   1    0.52    0.12 
   7   4  -1    4.01    0.30 
  -7  -4  -1    4.01    0.28 
   7  -4   1    3.72    0.31 
  -7   4   1    4.83    0.35 
   7   4  -1    3.94    0.26 
  -7  -4  -1    3.97    0.25 
  -7  -4  -1    3.28    0.31 
  -7  -4   1    4.11    0.28 
   7   4   1    3.93    0.31 
  -7  -4   1    3.94    0.26 
  -7  -4   1    4.04    0.24 
  -7   4  -1    3.85    0.24 
   7   4   1    3.84    0.26 
   8   4  -1    1.50    0.14 
   8   4  -1    1.36    0.11 
  -8   4   1    1.06    0.13 
  -8  -4  -1    1.34    0.12 
  -8  -4  -1    1.19    0.12 
   8   4   1    1.09    0.13 
   8   4   1    1.38    0.11 
  -8  -4   1    1.24    0.12 
  -8   4  -1    1.17    0.14 
  -8  -4   1    1.22    0.12 
   0   5  -1   14.53    0.83 
   0   5   1   13.64    0.85 
   0  -5   1   12.85    0.61 
   0   5  -1   14.65    1.31 
   0  -5  -1   13.95    0.75 
   0   5   1   12.87    3.24 
   1   5  -1    2.92    0.35 
  -1   5   1    2.76    0.43 
  -1   5   1    4.49    4.12 
  -1   5  -1    4.58    2.94 
   1  -5  -1    2.94    0.39 
  -1   5  -1    3.27    0.42 
   1   5   1    1.55    3.08 
   1   5   1    2.84    0.38 
   2   5  -1    8.86    0.63 
   2  -5   1    9.16    0.50 
  -2   5   1    8.04    0.77 
   2  -5   1    8.82    0.50 
  -2  -5  -1    8.98    0.53 
  -2  -5   1    8.25    0.50 
   2  -5  -1    8.94    0.51 
   2  -5  -1    9.14    0.50 
  -2   5  -1    8.01    0.73 
  -2   5  -1    4.38    5.37 
   2   5   1    8.37    0.65 
  -3   5   1    0.49    0.12 
  -3  -5  -1    0.64    0.11 
   3   5  -1    0.40    0.30 
  -3  -5  -1    0.55    0.11 
  -3   5   1    0.46    0.34 
  -3  -5  -1    0.54    0.13 
   3  -5   1    0.69    0.13 
   3  -5   1    0.64    0.13 
   3  -5   1    0.34    0.11 
  -3  -5   1    0.65    0.13 
   3  -5  -1    0.49    0.11 
   3   5   1    0.59    0.31 
   3  -5  -1    0.52    0.12 
   3  -5  -1    0.59    0.12 
  -3   5  -1    0.59    0.35 
  -3  -5   1    0.65    0.14 
  -3  -5   1    0.45    0.09 
  -3  -5   1    0.48    0.12 
  -4  -5  -1    3.50    0.32 
  -4  -5  -1    2.80    0.21 
   4  -5   1    2.97    0.32 
   4  -5   1    2.35    0.23 
  -4   5   1    3.34    0.75 
   4   5  -1    2.36    0.53 
  -4  -5   1    2.79    0.30 
   4   5   1    2.17    0.48 
   4  -5  -1    2.19    0.24 
  -4   5  -1    1.59    0.51 
   4   5   1    1.83    0.25 
   4  -5  -1    2.61    0.24 
  -4  -5   1    2.28    0.18 
  -5   5   1    5.84    0.35 
   5   5  -1    5.40    0.41 
   5   5  -1    7.04    1.11 
   5   5  -1    4.45    0.34 
  -5  -5  -1    5.79    0.37 
  -5  -5  -1    5.64    0.37 
   5  -5   1    5.53    0.38 
   5  -5   1    5.18    0.35 
  -5   5   1    3.51    0.77 
   5  -5   1    5.98    0.37 
  -5  -5  -1    5.80    0.32 
   5  -5  -1    5.44    0.37 
   5   5   1    5.74    0.36 
  -5   5  -1    5.79    0.36 
   5  -5  -1    5.83    0.36 
  -5   5  -1    3.87    0.78 
  -5  -5   1    5.20    0.31 
   5   5   1    5.24    0.41 
  -5  -5   1    6.13    0.38 
  -5  -5   1    5.72    0.38 
  -5  -5   1    5.62    0.37 
   5  -5  -1    6.07    0.37 
   5   5   1    5.77    0.86 
   6   5  -1    1.10    0.18 
   6   5  -1    0.78    0.13 
  -6  -5  -1    0.86    0.12 
  -6  -5  -1    0.86    0.13 
  -6  -5  -1    1.05    0.15 
  -6  -5  -1    0.76    0.12 
   6  -5   1    0.81    0.14 
  -6   5   1    1.10    0.13 
   6  -5   1    0.97    0.14 
   6   5   1    1.15    0.18 
   6   5   1    1.14    0.15 
  -6  -5   1    1.02    0.11 
  -6  -5   1    1.08    0.15 
   6  -5  -1    0.71    0.14 
  -6  -5   1    1.06    0.15 
  -6  -5   1    0.81    0.12 
  -6  -5   1    0.98    0.15 
   6  -5  -1    0.95    0.13 
  -6   5  -1    0.77    0.12 
   7   5  -1    1.05    0.16 
  -7  -5  -1    1.06    0.13 
  -7  -5  -1    1.05    0.14 
  -7  -5  -1    1.34    0.16 
  -7  -5   1    1.69    0.21 
   7   5   1    1.61    0.20 
  -7  -5   1    1.22    0.13 
  -8  -5  -1    2.92    0.17 
   8   5  -1    2.73    0.24 
   8   5  -1    3.04    0.17 
   8   5   1    2.52    0.19 
   8   5   1    2.80    0.16 
  -8  -5   1    2.79    0.17 
   0   6  -1    0.24    0.31 
   0  -6   1    0.57    0.14 
   0   6   1    0.27    0.30 
   0  -6   1    0.31    0.10 
   0  -6   1    0.32    0.10 
   0  -6  -1    0.32    0.09 
   0  -6  -1    0.57    0.12 
   0  -6  -1    0.36    0.10 
   1  -6   1    4.48    0.27 
  -1   6   1    5.29    0.66 
  -1  -6  -1    5.17    0.36 
  -1  -6  -1    4.71    0.35 
  -1  -6  -1    4.65    0.32 
  -1  -6  -1    4.85    0.34 
   1  -6   1    4.94    0.34 
   1  -6   1    4.91    0.33 
   1  -6   1    4.53    0.33 
   1   6  -1    4.56    0.54 
  -1  -6   1    4.69    0.35 
   1   6   1    3.98    0.55 
   1  -6  -1    4.80    0.33 
   1  -6  -1    4.73    0.27 
  -1  -6   1    4.59    0.31 
  -1  -6   1    4.67    0.33 
   1  -6  -1    4.80    0.35 
  -1  -6   1    4.93    0.34 
  -1   6  -1    3.85    0.61 
   1  -6  -1    4.60    0.32 
  -2  -6  -1   48.82    2.26 
   2   6  -1   48.98    2.40 
  -2   6   1   50.77    2.64 
   2  -6   1   48.52    2.25 
  -2  -6  -1   51.02    2.25 
  -2  -6  -1   47.65    2.24 
   2  -6   1   47.68    2.24 
   2  -6   1   49.32    2.26 
  -2   6  -1   43.63    2.24 
  -2  -6   1   51.54    2.25 
  -2  -6   1   46.59    2.22 
  -2  -6   1   51.11    2.27 
   2  -6  -1   50.09    2.23 
   2   6   1   49.65    2.46 
   2  -6  -1   49.77    2.25 
   2  -6  -1   49.83    2.25 
  -2   6  -1   47.27    2.58 
  -3   6   1    0.81    0.48 
  -3  -6  -1    1.07    0.16 
   3  -6   1    0.93    0.13 
  -3  -6  -1    1.05    0.15 
  -3  -6  -1    1.21    0.16 
   3   6  -1    1.19    0.46 
   3  -6   1    0.91    0.15 
   3  -6   1    1.16    0.17 
   3  -6  -1    0.77    0.13 
  -3  -6   1    1.09    0.15 
  -3  -6   1    0.88    0.15 
  -3   6  -1    0.74    0.50 
   3   6   1    1.23    0.45 
   3  -6  -1    0.83    0.14 
  -3  -6   1    1.08    0.16 
   3  -6  -1    1.19    0.17 
   4   6  -1    0.74    0.63 
  -4  -6  -1    0.74    0.13 
  -4  -6  -1    0.50    0.11 
   4  -6   1    0.73    0.14 
   4  -6   1    0.69    0.13 
  -4  -6  -1    0.87    0.14 
   4  -6   1    0.77    0.14 
  -4   6   1    0.72    0.12 
  -4   6   1    0.79    0.64 
  -4  -6   1    0.65    0.11 
  -4  -6   1    0.58    0.12 
   4  -6  -1    0.93    0.15 
  -4  -6   1    0.67    0.13 
  -4  -6   1    0.49    0.11 
   4  -6  -1    0.47    0.10 
   4   6   1    0.85    0.59 
  -4   6  -1    1.07    0.62 
   4  -6  -1    0.57    0.11 
   4   6   1    0.51    0.19 
   5  -6   1   11.71    0.63 
  -5  -6  -1   11.57    0.60 
  -5   6   1   11.60    1.54 
  -5  -6  -1   12.07    0.63 
   5  -6   1   11.62    0.62 
  -5  -6  -1   11.85    0.63 
   5   6  -1   11.39    0.66 
   5  -6   1   12.04    0.63 
  -5  -6  -1   12.46    0.65 
  -5   6   1   10.98    0.60 
   5   6  -1   11.13    0.61 
   5  -6  -1   10.26    0.60 
   5  -6  -1   10.96    0.61 
   5   6   1   11.23    0.61 
  -5  -6   1   11.97    0.64 
  -5  -6   1   11.88    0.62 
  -5  -6   1   11.68    0.63 
  -5   6  -1   12.42    0.61 
   5   6   1   11.46    0.66 
  -5   6  -1   13.56    1.57 
  -5  -6   1   11.66    0.60 
   6  -6   1    1.81    0.18 
  -6   6   1    1.86    0.15 
   6  -6   1    1.83    0.23 
  -6  -6  -1    1.78    0.17 
   6   6  -1    1.70    0.17 
  -6  -6  -1    1.52    0.18 
  -6  -6  -1    1.73    0.17 
  -6  -6  -1    1.81    0.17 
   6   6  -1    1.98    0.27 
   6   6   1    2.43    0.26 
  -6  -6   1    1.85    0.18 
  -6  -6   1    1.69    0.17 
   6  -6  -1    1.53    0.20 
  -6  -6   1    1.84    0.24 
  -6   6  -1    1.75    0.16 
   6   6   1    1.94    0.17 
  -6  -6   1    1.77    0.20 
  -7  -6  -1    0.47    0.08 
   7   6  -1    0.56    0.15 
   7   6  -1    0.49    0.07 
   7   6   1    0.53    0.10 
  -7  -6   1    0.58    0.08 
   7   6   1    0.37    0.07 
  -7  -6   1    0.46    0.08 
   0  -7   1   -0.10    0.08 
   0  -7  -1    0.01    0.08 
   0  -7   1   -0.09    0.08 
   0   7   1   -0.15    0.48 
   0  -7  -1    0.00    0.07 
   0   7  -1   -0.53    0.51 
   0  -7   1    0.15    0.08 
   0  -7  -1   -0.08    0.08 
  -1   7   1    0.40    0.51 
  -1  -7  -1    0.36    0.10 
  -1  -7  -1    0.40    0.11 
   1  -7   1    0.24    0.10 
  -1  -7  -1    0.47    0.14 
   1  -7   1    0.52    0.12 
   1  -7   1    0.21    0.09 
   1  -7   1    0.53    0.13 
  -1   7  -1    0.96    0.55 
   1  -7  -1    0.60    0.14 
  -1  -7   1    0.30    0.10 
   1   7   1    0.37    0.50 
   1  -7  -1    0.33    0.11 
  -1  -7   1    0.32    0.12 
  -1  -7   1    0.40    0.11 
   1  -7  -1    0.57    0.13 
  -2  -7  -1    3.04    0.25 
   2  -7   1    3.34    0.27 
  -2   7   1    2.82    0.71 
   2  -7   1    3.27    0.28 
  -2   7   1    3.20    0.26 
   2  -7   1    3.11    0.26 
   2  -7   1    3.22    0.27 
  -2  -7  -1    3.23    0.28 
  -2  -7  -1    2.67    0.26 
   2  -7  -1    3.41    0.22 
   2  -7  -1    3.16    0.26 
  -2  -7   1    3.26    0.28 
  -2  -7   1    2.96    0.26 
  -2  -7   1    3.18    0.27 
   2  -7  -1    3.18    0.26 
   2   7   1    3.62    0.71 
  -2   7  -1    3.29    0.28 
   2  -7  -1    3.20    0.27 
  -2   7  -1    3.67    0.72 
  -3   7   1    3.39    0.27 
  -3   7   1    3.81    0.91 
   3  -7   1    3.92    0.29 
  -3  -7  -1    4.07    0.30 
  -3  -7  -1    4.32    0.30 
   3  -7   1    3.80    0.30 
   3  -7   1    3.88    0.29 
  -3  -7  -1    4.10    0.31 
  -3  -7   1    4.22    0.31 
  -3   7  -1    4.44    0.30 
  -3   7  -1    4.56    0.88 
   3  -7  -1    4.19    0.31 
  -3  -7   1    4.09    0.31 
  -3  -7   1    3.86    0.30 
   3  -7  -1    4.78    0.31 
   3  -7  -1    4.33    0.31 
  -4  -7  -1   15.48    0.79 
  -4   7   1   15.52    0.76 
   4  -7   1   14.43    0.77 
  -4  -7  -1   15.13    0.78 
   4  -7   1   14.77    0.78 
  -4  -7  -1   15.44    0.80 
   4  -7   1   15.02    0.77 
   4  -7   1   16.03    0.79 
  -4   7  -1   16.30    0.78 
  -4  -7   1   15.75    0.80 
  -4  -7   1   15.53    0.79 
   4  -7  -1   15.27    0.79 
  -4  -7   1   16.30    0.81 
   4  -7  -1   14.52    0.78 
   4  -7  -1   14.54    0.78 
   5  -7   1    1.55    0.17 
  -5   7   1    1.49    0.14 
  -5  -7  -1    1.49    0.16 
  -5  -7  -1    1.46    0.16 
  -5  -7  -1    1.42    0.16 
   5  -7   1    1.44    0.15 
  -5  -7   1    1.65    0.16 
   5   7   1    1.63    0.17 
  -5   7  -1    1.76    0.16 
  -5  -7   1    1.68    0.17 
  -5  -7   1    1.36    0.16 
   5  -7  -1    1.40    0.15 
   5  -7  -1    1.49    0.18 
  -6  -7  -1   14.38    0.70 
   6   7  -1   14.32    0.68 
  -6  -7  -1   13.83    0.67 
  -6  -7   1   14.35    0.70 
   6   7   1   14.79    0.70 
  -6  -7   1   14.63    0.72 
   0  -8   1    4.76    0.37 
   0  -8   1    3.95    0.31 
   0  -8  -1    3.58    0.33 
   0  -8  -1    3.42    0.28 
   0  -8  -1    3.61    0.31 
   0  -8   1    3.89    0.29 
   1  -8   1   12.92    0.89 
  -1  -8  -1   14.60    0.78 
  -1  -8  -1   17.83    0.96 
  -1  -8  -1   18.73    0.93 
  -1  -8   1   12.50    0.88 
   1  -8  -1   17.20    0.91 
  -1  -8   1   15.47    0.74 
  -1  -8   1   12.96    0.86 
  -2  -8  -1    3.46    0.30 
   2  -8   1    3.91    0.29 
  -2  -8  -1    4.28    0.29 
   2  -8   1    3.92    0.30 
  -2  -8  -1    4.17    0.31 
  -2   8   1    3.25    0.31 
   2  -8   1    3.73    0.28 
   2  -8   1    3.60    0.28 
   2  -8  -1    4.27    0.31 
  -2   8  -1    4.09    0.28 
  -2  -8   1    3.54    0.28 
  -2  -8   1    3.98    0.29 
   2  -8  -1    3.76    0.29 
  -2  -8   1    3.65    0.29 
   2  -8  -1    3.70    0.28 
   2  -8  -1    3.95    0.29 
  -3  -8  -1    1.14    0.16 
  -3   8   1    1.13    0.15 
   3  -8   1    1.59    0.18 
  -3  -8  -1    1.25    0.16 
   3  -8   1    1.17    0.16 
  -3  -8  -1    1.28    0.17 
   3  -8   1    1.13    0.15 
   3  -8   1    1.46    0.16 
  -3  -8   1    1.21    0.16 
  -3  -8   1    1.30    0.16 
   3  -8  -1    1.37    0.18 
  -3  -8   1    1.27    0.17 
   3  -8  -1    1.41    0.17 
   3  -8  -1    1.31    0.15 
  -3   8  -1    0.94    0.14 
   4   8  -1    3.77    0.29 
  -4  -8  -1    4.35    0.28 
   4  -8   1    4.16    0.28 
  -4  -8  -1    4.64    0.30 
   4  -8   1    3.75    0.28 
  -4  -8  -1    4.23    0.28 
  -4  -8   1    3.92    0.28 
  -4  -8   1    3.97    0.27 
   4  -8  -1    4.78    0.28 
   4  -8  -1    4.45    0.33 
  -4   8  -1    3.98    0.26 
   4  -8  -1    3.92    0.27 
   5  -8   1    4.22    0.25 
   5  -8   1    4.37    0.25 
   5   8  -1    4.29    0.26 
  -5  -8  -1    4.12    0.25 
  -5  -8  -1    4.15    0.25 
  -5  -8  -1    4.33    0.25 
   5   8   1    4.36    0.26 
  -5  -8   1    4.25    0.26 
  -5  -8   1    4.10    0.25 
  -5  -8   1    4.44    0.26 
   5  -8  -1    4.16    0.25 
  -6  -8   1    2.05    0.14 
   6   8   1    1.47    0.13 
  -6   8  -1    1.52    0.14 
   0  -9  -1    4.82    0.31 
   0  -9   1    4.48    0.29 
   0  -9  -1    4.70    0.32 
   0  -9   1    4.50    0.32 
   0  -9   1    4.55    0.31 
   0  -9  -1    4.65    0.29 
   1  -9   1    4.36    0.29 
  -1  -9  -1    4.97    0.31 
   1  -9   1    4.61    0.31 
   1  -9   1    4.05    0.29 
   1  -9  -1    4.44    0.29 
  -1  -9   1    4.36    0.29 
   1  -9  -1    4.46    0.29 
  -1  -9   1    3.64    0.28 
   1  -9  -1    4.47    0.30 
  -1  -9   1    4.41    0.30 
  -2  -9  -1    5.01    0.31 
  -2  -9  -1    4.98    0.32 
   2  -9   1    4.69    0.30 
   2  -9   1    4.53    0.30 
   2  -9   1    4.76    0.30 
   2  -9  -1    4.73    0.30 
   2  -9  -1    4.93    0.43 
  -2  -9   1    4.58    0.30 
   2  -9  -1    5.76    0.35 
  -2  -9   1    4.68    0.31 
  -3  -9  -1   15.63    0.73 
   3  -9   1   14.41    0.71 
   3  -9   1   14.80    0.72 
  -3  -9  -1   14.58    0.72 
   3  -9   1   14.81    0.79 
  -3   9   1   13.42    0.71 
   3  -9  -1   14.23    0.69 
   3  -9  -1   14.14    0.70 
  -3  -9   1   14.70    0.71 
  -3  -9   1   14.09    0.70 
   3  -9  -1   13.83    0.69 
   4  -9   1    0.91    0.10 
  -4   9   1    0.90    0.16 
  -4  -9  -1    0.88    0.10 
  -4  -9  -1    0.86    0.10 
   4  -9   1    0.93    0.11 
   4  -9  -1    0.80    0.10 
   4   9   1    0.93    0.15 
  -4  -9   1    0.75    0.10 
  -4  -9   1    0.79    0.10 
   0 -10   1    5.80    0.32 
   0 -10   1    5.56    0.31 
   0 -10  -1    5.33    0.31 
   0 -10  -1    5.72    0.31 
  -1 -10  -1    1.88    0.15 
   1 -10   1    1.91    0.16 
   1 -10   1    1.96    0.14 
   1 -10   1    2.07    0.15 
  -1 -10  -1    1.81    0.15 
   1 -10  -1    1.69    0.13 
   1 -10  -1    1.60    0.14 
   1 -10  -1    1.81    0.14 
  -1 -10   1    2.04    0.15 
  -1 -10   1    2.08    0.15 
   2 -10   1    1.29    0.11 
  -2 -10  -1    1.45    0.13 
  -2 -10  -1    1.30    0.12 
   2 -10   1    1.45    0.11 
   2 -10  -1    1.46    0.13 
  -2 -10   1    1.66    0.13 
   2 -10  -1    1.30    0.12 
  -2 -10   1    1.57    0.13 
   2 -10  -1    1.37    0.12 
   0   0   2   91.13    4.03 
   0   0   2   86.35    3.78 
   0   0  -2   90.08    4.03 
   0   0  -2   79.86    3.77 
  -1   0   2  241.44   10.41 
  -1   0  -2  242.27   11.01 
   1   0   2  239.54   11.04 
  -1   0   2  231.48   10.98 
   2   0  -2   13.94    0.69 
   2   0   2   14.81    1.91 
  -2   0  -2   12.99    0.75 
   2   0  -2   11.83    1.68 
  -2   0  -2   13.14    0.71 
  -2   0   2   12.46    1.80 
   2   0   2   14.84    0.69 
   2   0  -2   14.39    0.74 
  -2   0  -2   14.71    0.70 
  -2   0  -2   15.16    1.91 
  -2   0   2   13.58    0.76 
  -2   0   2   13.39    0.68 
   2   0   2   14.18    0.73 
  -3   0   2  148.15    6.46 
   3   0   2  138.49    6.41 
  -3   0  -2  146.23    8.48 
  -3   0   2  142.96    6.41 
   3   0  -2  148.99    6.43 
  -3   0   2  136.03    6.57 
   3   0  -2  153.07    6.50 
  -3   0  -2  151.15    6.43 
  -3   0  -2  148.48    6.54 
   3   0   2  153.98    6.50 
   3   0  -2  143.59    9.29 
   3   0   2  135.97    8.60 
  -3   0  -2  136.05    6.45 
  -3   0   2  144.95    8.52 
   4   0  -2    8.21    0.67 
  -4   0   2    8.89    0.64 
  -4   0   2    7.58    0.71 
  -4   0  -2    7.62    0.64 
  -4   0   2    3.07    3.68 
  -4   0  -2    8.07    4.10 
   4   0   2    7.83    0.62 
   4   0   2    7.63    4.81 
   4   0  -2    8.90    0.64 
   4   0   2    8.74    0.68 
  -4   0  -2    9.66    0.72 
  -4   0   2    7.45    0.70 
  -4   0  -2    8.82    0.68 
   4   0  -2    2.71    4.44 
   5   0  -2    6.47    0.42 
  -5   0   2    6.60    0.40 
  -5   0  -2    6.99    0.42 
   5   0   2    7.45    0.39 
  -5   0   2    6.23    0.40 
   5   0   2    6.67    0.43 
  -5   0   2    7.16    0.82 
  -5   0  -2    6.66    0.37 
   5   0  -2    6.11    0.75 
  -5   0  -2    7.17    0.78 
   5   0  -2    6.94    0.39 
   5   0   2    7.10    0.80 
  -6   0   2    0.85    0.76 
  -6   0  -2    1.04    0.69 
   6   0   2    0.96    0.14 
  -6   0  -2    0.86    0.15 
   6   0  -2    1.08    0.63 
   6   0  -2    0.85    0.16 
   6   0   2    1.24    0.18 
  -6   0   2    1.17    0.16 
   6   0  -2    0.73    0.12 
  -6   0   2    0.70    0.13 
   7   0  -2    0.17    0.08 
   7   0   2    0.21    0.08 
   7   0   2    0.17    0.09 
   7   0  -2    0.15    0.07 
  -7   0  -2    0.12    0.08 
  -7   0   2    0.25    0.09 
  -8   0  -2   -0.02    0.05 
   8   0   2    0.05    0.06 
   8   0  -2    0.01    0.06 
  -8   0   2    0.02    0.06 
   9   0  -2    0.67    0.13 
  -9   0   2    0.96    0.09 
   9   0   2    0.67    0.08 
  -9   0  -2    0.97    0.10 
   0  -1  -2   75.73    3.30 
   0   1   2   73.25    3.32 
   0  -1   2   75.15    3.39 
   0  -1   2   72.80    3.28 
   0   1  -2   79.68    3.28 
   0   1   2   73.41    3.33 
   0   1   2   72.98    3.75 
   0  -1  -2   81.69    3.32 
   0  -1  -2   75.08    3.78 
   1   1  -2   56.48    2.55 
   1  -1   2   59.52    3.28 
  -1   1   2   60.55    3.35 
   1   1  -2   58.43    3.01 
  -1  -1  -2   58.15    2.56 
  -1   1   2   55.60    2.62 
   1   1  -2   61.76    2.55 
   1   1  -2   53.21    2.55 
  -1  -1  -2   53.61    3.16 
  -1  -1  -2   60.75    2.58 
  -1   1   2   64.09    3.47 
   1   1   2   56.74    2.59 
   1   1   2   58.88    2.57 
  -1  -1   2   59.31    2.57 
   1  -1  -2   56.13    2.57 
  -1   1  -2   56.82    2.57 
  -1   1  -2   66.97    2.63 
   1  -1  -2   55.13    2.59 
  -1  -1   2   55.88    2.55 
  -1  -1   2   57.94    3.03 
   1  -1  -2   55.75    2.60 
  -1   1  -2   61.16    3.27 
   1   1   2   59.99    3.32 
  -2  -1  -2   53.01    3.57 
   2   1  -2   49.51    3.43 
  -2  -1  -2   53.31    2.39 
  -2  -1  -2   54.55    2.41 
  -2  -1  -2   53.59    2.45 
   2  -1   2   54.57    2.40 
   2   1  -2   55.09    2.38 
   2  -1   2   55.17    3.78 
   2  -1   2   50.57    2.43 
  -2   1   2   50.83    3.80 
   2   1  -2   52.71    2.42 
  -2   1  -2   55.91    2.44 
   2   1   2   54.27    2.39 
  -2  -1   2   52.76    2.38 
  -2  -1   2   46.10    3.31 
   2   1   2   45.85    3.51 
   2  -1  -2   49.66    2.34 
  -2   1  -2   52.30    3.67 
   2  -1  -2   48.33    2.39 
  -2  -1   2   51.40    2.34 
  -2   1  -2   52.63    2.34 
  -2  -1   2   53.56    2.32 
   2   1   2   54.15    2.33 
   3  -1   2   53.78    5.10 
  -3   1   2   55.44    2.59 
  -3  -1  -2   61.34    2.78 
   3   1  -2   57.46    2.58 
  -3   1   2   54.47    2.71 
   3  -1   2   56.15    2.65 
   3  -1   2   54.41    2.59 
   3   1  -2   55.44    4.59 
  -3  -1  -2   56.04    2.73 
  -3   1   2   59.38    5.02 
   3   1  -2   56.62    2.64 
  -3  -1  -2   59.88    4.97 
  -3   1  -2   55.33    4.87 
   3  -1  -2   53.44    5.02 
  -3  -1   2   57.31    2.57 
   3   1   2   59.15    2.65 
   3   1   2   48.33    5.12 
   3   1   2   56.13    2.57 
  -3  -1   2   59.40    2.66 
  -3   1  -2   56.60    2.70 
   3  -1  -2   56.71    2.60 
  -3   1  -2   55.09    2.60 
  -3  -1   2   51.87    4.43 
   3  -1  -2   53.92    2.72 
   4   1  -2   18.76    1.06 
  -4  -1  -2   18.51    4.61 
  -4   1   2   17.33    1.16 
  -4  -1  -2   16.72    1.05 
  -4  -1  -2   19.93    1.15 
   4  -1   2   14.70    4.89 
  -4  -1  -2   17.68    1.11 
   4   1  -2   19.15    1.11 
   4  -1   2   19.79    1.21 
   4   1  -2   24.45    5.35 
  -4   1  -2   21.97    4.87 
   4  -1  -2   18.26    1.16 
  -4  -1   2   18.21    4.77 
   4   1   2    1.83    5.00 
  -4  -1   2   19.51    1.16 
   4   1   2   18.36    1.11 
   4   1   2   16.64    1.07 
   4  -1  -2   17.99    1.09 
  -4   1  -2   20.47    1.12 
  -4   1  -2   22.71    1.24 
  -4   1  -2   17.58    1.09 
  -5  -1  -2    9.22    0.50 
   5  -1   2    8.93    0.99 
   5   1  -2    8.44    0.47 
  -5   1   2    8.43    0.48 
   5   1  -2    9.01    0.81 
  -5   1   2    8.91    0.49 
   5  -1   2    7.27    0.50 
   5  -1   2    8.84    0.46 
  -5  -1  -2   10.19    0.93 
   5  -1   2  -10.65   19.07 
   5   1  -2    9.03    0.52 
  -5   1  -2    9.11    0.87 
  -5   1  -2    8.58    0.58 
  -5   1  -2    4.07   19.02 
   5  -1  -2    8.94    0.47 
   5   1   2    8.47    0.53 
  -5  -1   2    9.08    0.50 
  -5  -1   2    8.85    0.98 
  -5   1  -2    9.32    0.48 
  -5   1  -2    9.25    0.89 
   5  -1  -2    9.42    0.53 
   5  -1  -2    9.01    0.92 
   5   1   2    8.88    0.48 
  -5  -1   2    9.06    0.56 
   6   1  -2   11.79    0.69 
   6   1  -2   12.88    0.65 
   6   1  -2   11.90    1.19 
  -6   1   2   12.40    1.33 
  -6  -1  -2   12.36    0.68 
  -6   1   2   12.52    0.68 
   6  -1   2   12.72    0.69 
   6  -1   2   12.88    0.62 
  -6  -1   2   12.93    0.66 
   6   1   2   11.52    0.69 
   6  -1  -2   12.16    0.68 
   6  -1  -2   12.35    0.62 
  -6   1  -2   12.05    0.62 
  -6   1  -2   12.58    0.68 
   6   1   2   13.42    0.65 
  -6   1  -2   10.95    1.22 
   6  -1  -2   12.36    1.57 
   7  -1   2    2.41    0.22 
  -7   1   2    2.20    0.23 
   7   1  -2    2.42    0.25 
  -7  -1  -2    2.47    0.22 
   7   1  -2    2.33    0.23 
   7  -1   2    2.13    0.30 
  -7  -1   2    2.16    0.20 
  -7   1  -2    1.99    1.17 
  -7  -1   2    1.89    0.23 
   7  -1  -2    2.01    0.22 
   7   1   2    1.94    0.20 
   7   1   2    2.21    0.23 
  -7   1  -2    1.97    0.29 
   8  -1   2    1.48    0.16 
  -8  -1  -2    1.44    0.16 
   8   1  -2    1.42    0.13 
  -8   1   2    1.44    0.16 
   8   1  -2    1.48    0.17 
   8  -1  -2    1.61    0.16 
  -8  -1   2    1.51    0.15 
  -8   1  -2    1.57    0.17 
   8   1   2    1.53    0.17 
   9   1  -2   14.09    0.75 
  -9   1   2   13.40    0.69 
  -9  -1   2   12.92    0.60 
   9  -1  -2   12.14    0.60 
   9   1   2   13.04    0.63 
  -9   1  -2   12.95    0.61 
   0  -2  -2  283.12   12.47 
   0   2  -2  294.67   12.66 
   0  -2   2  307.06   12.44 
   0   2   2  294.03   12.48 
   0   2   2  301.88   13.24 
   0   2  -2  291.07   12.61 
   0  -2  -2  261.15   12.48 
   0  -2  -2  289.85   13.26 
   0   2  -2  266.38   12.45 
   1   2  -2   48.43    2.40 
  -1  -2  -2   55.63    2.40 
   1   2  -2   55.96    2.81 
  -1   2   2   57.90    3.59 
   1   2  -2   55.97    2.36 
   1  -2   2   53.78    3.23 
   1   2  -2   57.09    2.36 
  -1   2   2   50.53    2.48 
   1  -2   2   55.39    2.40 
   1   2  -2   52.50    2.36 
  -1   2   2   54.32    3.39 
  -1  -2  -2   53.68    3.19 
   1  -2  -2   48.75    2.45 
   1   2   2   54.81    3.30 
   1  -2  -2   56.05    2.42 
  -1   2  -2   53.81    3.26 
  -1  -2   2   55.37    2.72 
  -1   2  -2   59.18    2.48 
   1   2   2   52.03    2.46 
  -1  -2   2   56.37    2.37 
  -1   2  -2   51.68    2.45 
  -1   2  -2   55.98    2.41 
   1   2   2   54.87    2.41 
   1  -2  -2   53.25    2.42 
   2  -2   2    2.48    1.48 
  -2  -2  -2    4.21    0.28 
  -2   2   2    2.94    1.63 
   2   2  -2    3.17    1.25 
   2   2  -2    3.11    0.35 
   2   2  -2    3.89    0.28 
  -2  -2  -2    4.45    0.36 
   2   2  -2    3.87    0.25 
   2  -2   2    3.67    0.28 
  -2   2   2    4.13    0.37 
  -2   2   2    2.99    1.51 
   2  -2   2    3.62    0.36 
  -2   2  -2    4.12    0.30 
   2   2   2    5.62    1.58 
   2  -2  -2    4.37    0.30 
  -2  -2   2    4.03    0.26 
   2  -2  -2    3.57    0.48 
  -2   2  -2    4.19    0.36 
  -2   2  -2    4.83    1.73 
   2   2   2    4.45    0.28 
   2   2   2    4.26    0.32 
   2  -2  -2    4.51    0.31 
   3  -2   2  176.09    8.58 
   3   2  -2  188.06   11.19 
   3   2  -2  196.07    8.51 
  -3  -2  -2  201.47    8.55 
  -3   2   2  199.60   11.45 
   3   2  -2  189.42    8.59 
  -3   2   2  199.65   11.24 
   3  -2   2  190.32    8.56 
   3  -2   2  201.18   11.39 
  -3  -2  -2  182.01   10.71 
  -3   2   2  212.40    8.75 
  -3   2  -2  203.42    8.62 
  -3   2  -2  197.95   11.23 
  -3  -2   2  190.89   10.47 
   3  -2  -2  192.54    8.61 
   3   2   2  198.82    8.67 
   3   2   2  195.28    8.58 
  -3   2  -2  197.17    8.75 
   3  -2  -2  189.83    8.68 
   3  -2  -2  201.83    8.63 
  -3  -2   2  187.09    8.56 
   3   2   2  192.65   11.20 
  -4   2   2   57.89    7.99 
   4  -2   2   59.59    2.80 
  -4  -2  -2   43.02    6.39 
   4   2  -2   59.89    2.83 
   4   2  -2   66.55    8.12 
  -4   2   2   61.61    2.97 
   4  -2   2   53.52    2.85 
  -4   2  -2   48.26    8.41 
   4   2   2   59.03    2.87 
  -4   2  -2   57.01    2.84 
  -4  -2   2   63.00    7.02 
   4  -2  -2   59.14    2.87 
   4  -2  -2   54.49    2.84 
   4   2   2   50.97    7.55 
  -4   2  -2   67.27    3.02 
  -5   2   2   12.28    1.14 
  -5   2   2   13.94    0.75 
   5  -2   2   13.87    0.68 
  -5  -2  -2   14.20    0.74 
  -5  -2  -2   14.96    0.74 
   5  -2   2   15.52    0.74 
   5   2  -2   14.01    0.77 
   5  -2   2   14.03    0.75 
  -5  -2  -2   14.14    0.74 
   5   2  -2   13.80    0.72 
   5   2  -2   14.44    1.05 
  -5   2   2   15.23    0.71 
   5   2   2   14.05    0.72 
  -5  -2   2   14.64    0.72 
  -5   2  -2   16.14    1.34 
  -5   2  -2   14.89    1.17 
  -5   2  -2   13.62    0.75 
   5  -2  -2   12.50    0.68 
   5  -2  -2   12.11    0.73 
  -5   2  -2   16.71    0.72 
   5   2   2   14.70    0.77 
  -5  -2   2   14.43    0.73 
  -6  -2  -2   -0.13    0.10 
   6   2  -2    0.17    0.11 
   6   2  -2    0.12    0.08 
  -6  -2  -2    0.07    0.08 
  -6   2   2    0.20    0.07 
  -6   2   2    0.00    0.08 
  -6   2   2   -0.01    0.78 
   6  -2   2    0.45    0.12 
   6  -2  -2    0.06    0.08 
   6   2   2    0.14    0.11 
  -6   2  -2    0.18    0.07 
   6   2   2    0.12    0.07 
  -6   2  -2    0.09    0.81 
  -6   2  -2    0.17    0.11 
  -6  -2   2    0.07    0.09 
  -6  -2   2    0.20    0.07 
   6  -2  -2    0.07    0.09 
  -6  -2   2    0.24    0.09 
   7   2  -2    4.75    0.31 
   7   2  -2    4.61    0.36 
  -7  -2  -2    5.02    0.33 
  -7  -2  -2    4.58    0.32 
  -7   2   2    4.69    0.33 
   7  -2   2    4.85    0.34 
  -7   2  -2    4.61    0.27 
   7   2   2    4.97    0.31 
   7   2   2    5.20    0.37 
   7   2   2    3.28    0.80 
  -7   2  -2    4.81    1.49 
  -7   2  -2    4.83    0.34 
  -7  -2   2    4.90    0.31 
  -7  -2   2    4.35    0.30 
  -7  -2   2    4.74    0.31 
   7  -2  -2    4.42    0.33 
   8   2  -2   10.88    0.56 
   8   2  -2    9.98    0.50 
  -8  -2  -2   10.47    0.52 
   8  -2   2   10.92    0.61 
  -8  -2  -2    9.75    0.51 
  -8   2   2    8.08    0.58 
  -8  -2   2   10.61    0.56 
   8  -2  -2   11.39    0.65 
  -8   2  -2    9.60    0.55 
   8   2   2   11.05    0.58 
  -8  -2   2    9.94    0.52 
   9   2  -2    9.69    0.47 
  -9   2   2    9.71    0.46 
  -9  -2  -2    9.22    0.44 
  -9  -2   2    9.67    0.46 
  -9   2  -2    9.32    0.46 
   9   2   2    9.35    0.46 
   0   3   2   61.47    3.79 
   0   3  -2   62.29    3.00 
   0  -3   2   61.21    2.63 
   0  -3  -2   58.84    2.67 
   0  -3  -2   54.99    3.78 
   0   3  -2   58.76    2.66 
   0  -3   2   64.21    2.63 
   0   3  -2   59.21    2.68 
   0   3  -2   59.17    3.07 
  -1   3   2   94.56    5.81 
  -1   3   2  102.46    4.61 
   1   3  -2  100.43    4.49 
  -1  -3  -2  103.47    4.49 
   1  -3   2  108.61    4.47 
   1   3  -2  102.99    4.42 
   1  -3   2   95.09    4.47 
   1   3  -2   99.59    4.71 
  -1  -3  -2  104.47    5.63 
   1   3  -2   96.66    4.45 
   1   3  -2  108.07    4.46 
  -1   3   2  107.65    6.23 
  -1  -3   2   98.30    4.42 
   1  -3  -2   94.98    4.47 
   1   3   2  102.78    7.02 
  -1   3  -2  106.27    5.67 
  -1   3  -2  101.28    5.47 
   1   3   2  103.50    4.54 
  -1   3  -2  107.47    4.54 
  -1  -3   2  102.11    4.65 
   1   3   2  103.57    4.46 
   1  -3  -2   97.10    4.48 
   2   3  -2   14.83    0.71 
  -2   3   2   11.77    2.59 
   2   3  -2   13.28    1.97 
   2   3  -2   13.54    0.81 
   2  -3   2   15.88    0.78 
   2  -3   2   14.46    0.78 
  -2   3   2   17.16    0.94 
   2   3  -2   14.98    0.78 
  -2   3   2   12.97    2.94 
  -2  -3  -2   14.42    2.26 
  -2   3  -2   14.02    2.63 
   2  -3  -2   14.65    0.80 
   2  -3  -2   13.60    0.92 
   2   3   2   15.05    0.76 
  -2   3  -2   16.74    0.91 
  -2   3  -2   13.90    2.59 
  -2  -3   2   15.36    2.01 
   2   3   2   14.03    2.53 
   2   3   2   14.98    0.85 
   2  -3  -2   15.45    0.79 
   3  -3   2   48.06    2.27 
  -3  -3  -2   47.03    2.25 
   3   3  -2   51.89    2.30 
  -3   3   2   46.05    2.43 
  -3  -3  -2   42.62    5.23 
  -3   3   2   38.41    5.58 
   3   3  -2   49.08    2.19 
   3   3  -2   44.03    5.20 
  -3   3   2   45.23    6.22 
   3   3   2   38.02    4.98 
  -3   3  -2   50.05    2.48 
  -3  -3   2   47.74    2.25 
   3  -3  -2   47.48    2.31 
   3   3   2   53.23    2.44 
  -3  -3   2   48.65    4.86 
  -3   3  -2   37.46    5.50 
  -3   3  -2   45.44    5.68 
   3  -3  -2   49.87    2.43 
   3   3   2   51.73    2.28 
   3  -3  -2   47.87    2.35 
  -4   3   2   38.59    2.68 
   4  -3   2   39.36    1.95 
  -4  -3  -2   40.65    1.82 
   4   3  -2   40.21    2.08 
  -4   3   2   19.98   13.01 
  -4  -3  -2   38.51    1.80 
  -4   3  -2   45.39    2.33 
  -4  -3   2   50.68    7.67 
  -4   3  -2   41.81    1.81 
   4  -3  -2   40.24    1.82 
   4  -3  -2   33.13    1.86 
  -4  -3   2   38.44    1.81 
  -4  -3   2   38.28    1.79 
  -5  -3  -2    1.43    0.18 
   5   3  -2    1.51    0.19 
   5   3  -2    1.04    0.38 
  -5   3   2    1.35    0.55 
   5  -3   2    1.26    0.17 
  -5   3   2    1.64    0.21 
  -5  -3  -2    1.03    0.15 
   5  -3   2    1.59    0.21 
   5  -3   2    1.23    0.18 
   5   3  -2    1.36    0.21 
  -5  -3  -2    1.25    0.17 
  -5   3   2    1.42    0.16 
   5   3   2    1.24    0.17 
  -5   3  -2    1.24    0.43 
   5  -3  -2    1.32    0.18 
  -5  -3   2    1.48    0.18 
  -5   3  -2    1.39    0.21 
   5  -3  -2    1.32    0.17 
   5   3   2    1.20    0.47 
   5   3   2    1.65    0.23 
  -5  -3   2    1.28    0.16 
  -5  -3   2    1.35    0.18 
  -5   3  -2    1.41    0.16 
  -5   3  -2    1.54    0.53 
  -6   3   2   10.74    0.59 
   6   3  -2   10.80    0.62 
   6   3  -2   10.51    0.57 
  -6   3   2   10.76    0.54 
  -6  -3  -2    9.65    0.55 
  -6   3   2   12.25    1.43 
   6  -3   2    9.82    0.57 
  -6  -3  -2   10.27    0.57 
  -6  -3   2   10.24    0.56 
  -6   3  -2    9.91    0.60 
   6   3   2   11.14    0.64 
   6  -3  -2   11.44    0.60 
  -6  -3   2   10.26    0.58 
  -6  -3   2   10.64    0.60 
   6   3   2   10.52    1.18 
  -6   3  -2   10.61    0.56 
   6   3   2   10.45    0.57 
  -6   3  -2   10.04    1.28 
  -6   3  -2   12.09    1.44 
   7   3  -2   18.98    0.99 
  -7  -3  -2   19.57    0.95 
   7   3  -2   19.93    0.95 
  -7   3   2   19.70    0.97 
   7  -3   2   19.67    0.94 
  -7  -3  -2   18.91    0.96 
  -7   3  -2   18.07    0.98 
   7   3   2   19.88    1.02 
  -7   3  -2   18.24    0.92 
   7  -3  -2   22.00    0.98 
  -7  -3   2   19.65    0.95 
  -7  -3   2   19.98    0.96 
   7   3   2   21.07    0.97 
  -7  -3   2   20.07    0.98 
  -8  -3  -2    1.68    0.15 
  -8   3   2    1.61    0.17 
   8   3  -2    1.96    0.22 
   8   3  -2    2.05    0.15 
  -8  -3  -2    1.49    0.15 
   8   3   2    1.79    0.17 
  -8  -3   2    1.76    0.15 
   8  -3  -2    1.27    0.19 
  -8   3  -2    2.13    0.18 
  -8  -3   2    1.80    0.13 
   8   3   2    1.76    0.14 
   0   4  -2   16.98    0.88 
   0  -4  -2   14.89    2.59 
   0   4   2   17.34    0.85 
   0   4   2   18.10    0.95 
   0  -4   2   16.23    0.76 
   0   4  -2   17.53    1.31 
   0   4  -2   15.75    1.28 
   0   4   2   24.92    3.02 
   0   4  -2   17.38    0.88 
   1   4  -2   33.22    1.50 
  -1   4   2   28.65    3.79 
   1  -4   2   34.04    1.49 
   1   4  -2   31.96    1.51 
  -1   4   2   25.01    3.32 
  -1  -4  -2   31.76    1.50 
  -1   4   2   31.99    1.65 
  -1  -4  -2   30.72    3.56 
   1  -4   2   32.27    1.47 
   1  -4  -2   32.08    1.54 
  -1   4  -2   31.98    1.62 
   1   4   2   34.10    1.62 
   1   4   2   31.04    3.66 
   1   4   2   33.89    1.53 
  -1   4  -2   34.98    3.54 
  -1   4  -2   30.12    3.12 
   1  -4  -2   32.58    1.60 
  -2  -4  -2   21.19    3.25 
   2   4  -2   21.41    1.08 
   2   4  -2   21.47    1.05 
   2  -4   2   20.29    1.25 
  -2   4   2   14.74    4.47 
  -2  -4  -2   19.95    1.05 
   2  -4   2   20.20    1.05 
   2   4  -2   19.88    1.13 
  -2   4   2   21.96    1.24 
  -2   4   2   16.53    3.51 
   2   4   2   19.84    0.97 
   2  -4  -2   19.71    1.02 
   2  -4  -2   18.47    1.05 
  -2   4  -2   17.98    1.12 
  -2   4  -2   18.61    3.52 
  -2   4  -2   18.40    3.82 
   2   4   2   19.26    3.63 
   2   4   2   20.08    1.08 
  -3   4   2   20.12    6.82 
   3   4  -2   31.51    1.65 
  -3  -4  -2   31.62    1.49 
   3   4  -2   33.72    1.63 
  -3   4   2   32.84    1.84 
   3   4  -2   28.39    4.50 
   3  -4   2   31.26    1.49 
  -3  -4  -2   32.27    5.48 
  -3  -4   2   26.49    4.19 
   3   4   2   19.01    6.24 
  -3  -4   2   30.90    1.47 
   3   4   2   31.12    1.68 
   3  -4  -2   31.95    1.48 
  -3   4  -2   32.75    1.78 
   3  -4  -2   31.52    1.47 
  -4   4   2   38.28    1.68 
  -4  -4  -2   37.33    1.69 
  -4  -4  -2   35.88    1.69 
   4  -4   2   34.59    1.68 
   4   4  -2   36.45    1.91 
  -4  -4  -2   35.98    1.67 
   4  -4   2   35.78    1.69 
  -4   4   2   35.73    2.12 
   4  -4  -2   36.55    1.69 
  -4   4  -2   34.19    1.66 
  -4  -4   2   35.83    1.68 
   4  -4  -2   39.16    1.72 
  -4  -4   2   35.21    1.64 
   4  -4  -2   35.75    1.68 
  -4   4  -2   36.09    2.09 
  -4  -4   2   36.71    1.69 
   4   4   2   36.27    2.01 
  -5  -4  -2    4.30    0.28 
  -5   4   2    3.59    0.34 
  -5  -4  -2    3.77    0.29 
  -5   4   2    3.05    0.68 
   5   4  -2    3.35    0.61 
   5  -4   2    3.93    0.29 
  -5  -4  -2    4.11    0.29 
   5   4  -2    3.65    0.34 
  -5   4   2    3.44    0.26 
  -5  -4   2    3.92    0.29 
  -5   4  -2    3.91    0.72 
  -5  -4   2    4.17    0.30 
  -5   4  -2    4.10    0.28 
   5   4   2    5.09    0.81 
   5  -4  -2    3.91    0.31 
   5   4   2    4.16    0.35 
  -5  -4   2    3.67    0.31 
  -5  -4   2    3.76    0.26 
   5   4   2    3.86    0.29 
   5  -4  -2    3.78    0.29 
   5  -4  -2    4.21    0.33 
   5  -4  -2    4.04    0.29 
  -6   4   2    5.65    0.31 
  -6  -4  -2    4.61    0.31 
  -6   4   2    4.41    0.36 
  -6  -4  -2    4.44    0.33 
   6   4  -2    4.59    0.36 
  -6  -4  -2    4.48    0.32 
   6   4  -2    5.06    0.33 
   6  -4   2    4.82    0.33 
   6   4  -2    5.02    0.90 
  -6   4   2    6.12    1.07 
   6   4   2    4.80    0.37 
   6   4   2    3.35    0.75 
  -6  -4   2    4.71    0.29 
  -6  -4   2    4.86    0.33 
   6   4   2    4.85    0.33 
  -6   4  -2    2.80    1.01 
  -6   4  -2    5.08    1.01 
  -6   4  -2    5.15    0.32 
  -6  -4   2    5.53    0.35 
   7   4  -2    0.81    0.12 
   7   4  -2    0.67    0.13 
  -7   4   2    0.67    0.14 
  -7  -4  -2    0.57    0.09 
  -7  -4  -2    0.82    0.13 
  -7  -4   2    0.41    0.09 
  -7  -4   2    0.69    0.10 
   7   4   2    0.62    0.13 
  -7  -4   2    0.76    0.10 
  -7   4  -2    0.68    0.09 
  -7   4  -2    0.52    0.15 
   7   4   2    0.70    0.11 
  -8  -4  -2    0.38    0.07 
   8   4  -2    0.52    0.08 
  -8   4   2    0.35    0.09 
   8   4  -2    0.35    0.08 
  -8  -4  -2    0.49    0.08 
  -8   4  -2    0.47    0.13 
  -8  -4   2    0.38    0.07 
   8   4   2    0.39    0.08 
   8   4   2    0.46    0.07 
  -8  -4   2    0.54    0.10 
   0   5  -2    0.57    0.21 
   0  -5  -2    0.43    0.31 
   0   5   2    0.67    0.25 
   1  -5   2    5.46    0.41 
   1   5  -2    4.82    0.42 
  -1  -5  -2    6.30    0.46 
  -1   5   2   -0.31    3.98 
  -1  -5  -2    2.53    3.61 
  -1   5   2    5.49    0.55 
   1  -5   2    5.18    0.42 
  -1   5  -2    5.94    2.63 
   1   5   2    5.36    0.50 
   1  -5  -2    5.17    0.56 
   1   5   2    5.91    3.73 
  -1   5  -2    4.94    0.50 
   2  -5   2   28.11    1.36 
   2  -5   2   29.50    1.45 
   2   5  -2   30.27    1.47 
   2  -5   2   28.17    1.55 
  -2  -5  -2   20.38    6.75 
   2  -5  -2   28.28    1.40 
  -2  -5   2   30.40    1.41 
   2   5   2   31.17    1.61 
  -2  -5   2   28.77    1.40 
  -2   5  -2   33.09    1.70 
  -2   5  -2   20.65    5.69 
   2   5   2   23.37    6.02 
   3  -5   2    4.04    0.30 
  -3   5   2    4.15    0.69 
   3   5  -2    3.90    0.62 
   3  -5   2    3.73    0.29 
  -3  -5  -2    3.82    0.26 
  -3  -5  -2    3.74    0.29 
  -3   5   2    4.17    0.29 
  -3  -5  -2    4.28    0.30 
   3  -5   2    3.84    0.29 
   3   5   2    4.05    0.57 
   3  -5  -2    4.38    0.29 
   3  -5  -2    3.72    0.27 
  -3  -5   2    3.45    0.28 
   3  -5  -2    3.70    0.29 
  -3   5  -2    3.53    0.59 
  -3  -5   2    3.62    0.28 
  -3  -5   2    3.78    0.34 
  -3  -5   2    3.81    0.28 
   4   5  -2   28.26    1.66 
  -4   5   2   26.37    1.84 
   4  -5   2   28.36    1.34 
  -4   5   2   28.76    1.34 
  -4  -5  -2   28.11    1.34 
  -4  -5  -2   27.10    1.34 
  -4  -5   2   28.20    1.33 
  -4  -5   2   25.13    1.23 
  -4   5  -2   29.44    1.80 
   4  -5  -2   26.86    1.31 
   4  -5  -2   27.97    1.48 
   4  -5  -2   29.63    1.33 
   4   5   2   26.52    1.66 
  -4  -5   2   27.15    1.30 
   4   5   2   25.39    1.34 
  -4  -5   2   28.58    1.33 
   5   5  -2    3.90    0.35 
  -5  -5  -2    3.86    0.26 
   5   5  -2    3.95    0.78 
   5  -5   2    3.84    0.29 
   5   5  -2    3.61    0.28 
  -5   5   2    3.31    0.26 
  -5  -5  -2    3.79    0.29 
   5  -5   2    3.36    0.29 
   5  -5   2    3.62    0.28 
  -5  -5  -2    4.19    0.30 
  -5   5   2    3.34    0.72 
   5  -5  -2    3.91    0.28 
  -5  -5   2    3.74    0.29 
   5  -5  -2    3.98    0.29 
  -5   5  -2    3.78    0.28 
   5   5   2    4.03    0.29 
  -5  -5   2    3.84    0.23 
  -5  -5   2    4.20    0.30 
  -5   5  -2    3.51    0.83 
   5   5   2    4.57    0.81 
  -5  -5   2    4.03    0.30 
   5   5   2    3.32    0.33 
   5  -5  -2    3.80    0.30 
  -5  -5   2    4.02    0.29 
  -6   5   2    1.00    0.20 
  -6   5   2    1.23    0.13 
  -6  -5  -2    1.14    0.16 
   6  -5   2    0.72    0.13 
  -6  -5  -2    1.09    0.15 
   6  -5   2    1.02    0.15 
  -6  -5  -2    1.13    0.15 
  -6  -5  -2    1.21    0.13 
   6   5  -2    1.18    0.19 
   6   5  -2    1.22    0.16 
   6   5   2    1.29    0.16 
  -6  -5   2    1.03    0.14 
  -6  -5   2    1.07    0.14 
   6   5   2    1.38    0.21 
  -6   5  -2    1.06    0.14 
  -6  -5   2    1.29    0.16 
  -6  -5   2    1.21    0.16 
   6  -5  -2    0.78    0.13 
  -7  -5  -2    0.53    0.09 
   7   5  -2    0.56    0.11 
  -7  -5  -2    0.70    0.12 
   7   5  -2    0.61    0.13 
  -7   5   2    0.76    0.19 
  -7   5  -2    0.73    0.10 
  -7  -5   2    0.59    0.12 
  -7  -5   2    0.51    0.10 
   7   5   2    0.64    0.13 
   8   5  -2    1.83    0.12 
  -8  -5  -2    1.75    0.12 
   8   5   2    1.94    0.12 
   8   5   2    1.85    0.14 
  -8  -5   2    1.66    0.12 
   0  -6   2    0.22    0.10 
   0  -6  -2    0.42    0.10 
   0  -6   2    0.34    0.09 
   0   6   2    0.23    0.30 
   0  -6   2    0.39    0.11 
   0   6  -2    0.59    0.30 
   0  -6   2    0.10    0.15 
   0  -6  -2    0.35    0.10 
  -1  -6  -2    3.77    0.30 
   1  -6   2    3.81    0.29 
   1  -6   2    3.96    0.29 
  -1  -6  -2    3.81    0.30 
   1  -6   2    3.44    0.30 
  -1   6   2    4.46    0.65 
  -1  -6  -2    4.06    0.28 
   1   6  -2    3.67    0.51 
   1  -6   2    3.77    0.29 
  -1  -6   2    3.46    0.29 
   1   6   2    3.58    0.54 
   1  -6  -2    3.76    0.28 
  -1   6  -2    3.83    0.59 
  -1  -6   2    3.98    0.30 
   1  -6  -2    3.74    0.24 
   1  -6  -2    3.76    0.28 
   1  -6  -2    3.63    0.35 
  -1  -6   2    3.85    0.28 
  -2  -6  -2   10.93    0.61 
  -2   6   2   10.80    0.57 
   2  -6   2   11.26    0.60 
   2   6  -2   10.67    0.83 
  -2  -6  -2   10.69    0.59 
   2  -6   2   11.33    0.60 
  -2  -6  -2   10.17    0.53 
  -2   6   2    9.53    0.98 
   2  -6   2   10.99    0.59 
  -2  -6   2   11.48    0.63 
  -2   6  -2   11.48    0.98 
   2  -6  -2   11.50    0.60 
  -2  -6   2   10.84    0.60 
   2   6   2    9.85    0.86 
   2  -6  -2   11.33    0.61 
   2  -6  -2   10.76    0.60 
  -2  -6   2   10.70    0.59 
  -3  -6  -2   12.86    0.68 
  -3   6   2   12.84    0.65 
  -3   6   2   15.51    1.26 
   3  -6   2   11.90    0.67 
   3  -6   2   11.90    0.68 
   3  -6   2   12.99    0.69 
  -3  -6  -2   12.05    0.61 
   3   6  -2   12.03    0.98 
  -3  -6  -2   12.84    0.69 
  -3  -6   2   11.82    0.63 
  -3  -6   2   12.32    0.67 
   3  -6  -2   12.02    0.64 
   3  -6  -2   11.59    0.66 
  -3   6  -2   10.92    1.11 
  -3  -6   2   11.93    0.65 
   3  -6  -2   13.56    0.67 
  -3  -6   2   11.74    0.65 
   3   6   2   12.42    1.02 
   4  -6   2   20.34    1.00 
  -4  -6  -2   20.59    1.00 
  -4   6   2   18.19    1.61 
  -4  -6  -2   20.28    0.99 
   4  -6   2   19.43    0.98 
   4   6  -2   17.97    1.45 
   4  -6   2   19.70    0.99 
  -4  -6  -2   19.35    0.90 
  -4   6   2   19.42    0.96 
   4   6   2   19.26    1.47 
  -4  -6   2   19.98    0.99 
  -4   6  -2   22.08    1.61 
   4  -6  -2   20.32    0.99 
  -4  -6   2   20.19    0.97 
   4   6   2   18.77    1.02 
  -4   6  -2   19.43    0.98 
  -4  -6   2   20.57    1.00 
  -4  -6   2   19.94    1.00 
   4  -6  -2   18.97    0.98 
   4  -6  -2   19.79    0.99 
  -5   6   2    1.97    0.18 
   5  -6   2    1.75    0.20 
   5   6  -2    1.82    0.20 
  -5   6   2    1.05    0.80 
  -5  -6  -2    2.10    0.21 
  -5  -6  -2    1.93    0.20 
  -5  -6  -2    2.04    0.20 
   5  -6   2    2.00    0.20 
   5  -6   2    1.85    0.19 
  -5   6  -2    2.02    0.94 
   5   6   2    1.69    0.19 
  -5  -6   2    1.72    0.18 
  -5  -6   2    1.89    0.19 
   5   6   2    1.68    0.22 
   5  -6  -2    1.32    0.20 
  -5   6  -2    1.78    0.18 
   5  -6  -2    1.75    0.18 
  -5  -6   2    1.81    0.20 
  -5  -6   2    1.74    0.19 
   6  -6   2    0.17    0.10 
   6   6  -2    0.21    0.13 
  -6  -6  -2    0.07    0.06 
   6   6  -2   -0.05    0.07 
  -6  -6  -2    0.10    0.07 
   6  -6   2    0.00    0.08 
  -6  -6  -2    0.07    0.09 
  -6  -6   2    0.10    0.09 
  -6  -6   2    0.09    0.06 
  -6   6  -2    0.13    0.06 
  -6  -6   2    0.06    0.06 
   6   6   2    0.08    0.06 
   6   6   2    0.09    0.11 
  -6  -6   2    0.21    0.08 
   7   6  -2    0.63    0.09 
  -7  -6  -2    0.36    0.07 
  -7  -6   2    0.40    0.06 
  -7  -6   2    0.55    0.08 
   7   6   2    0.50    0.09 
   7   6   2    0.43    0.07 
   0  -7  -2    0.23    0.10 
   0  -7   2    0.45    0.10 
   0  -7  -2    0.28    0.09 
   0  -7   2    0.39    0.11 
   0  -7   2    0.42    0.17 
   0  -7  -2    0.41    0.11 
   0  -7   2    0.48    0.13 
   0   7   2    0.11    0.49 
   1  -7   2   13.92    0.74 
  -1   7   2   14.00    0.77 
   1  -7   2   14.69    0.77 
  -1  -7  -2   14.96    0.76 
  -1  -7  -2   15.36    0.79 
  -1  -7  -2   13.52    0.73 
   1  -7   2   15.00    0.77 
  -1   7   2   11.97    1.22 
   1  -7   2   15.12    0.77 
   1  -7  -2   14.44    0.76 
  -1  -7   2   14.83    0.78 
  -1  -7   2   14.18    0.75 
   1   7   2   14.50    1.18 
  -1   7  -2   14.43    1.21 
   1  -7  -2   14.51    0.76 
   1  -7  -2   14.03    0.69 
  -1  -7   2   15.62    0.77 
  -2  -7  -2    5.89    0.38 
   2  -7   2    5.74    0.40 
  -2  -7  -2    6.41    0.41 
   2  -7   2    5.62    0.38 
  -2   7   2    6.14    0.91 
   2  -7   2    6.37    0.40 
  -2   7   2    5.26    0.36 
  -2  -7  -2    6.48    0.40 
   2  -7   2    5.99    0.40 
   2  -7  -2    6.39    0.39 
  -2  -7   2    5.94    0.39 
   2  -7  -2    5.85    0.38 
  -2  -7   2    6.56    0.42 
  -2  -7   2    6.00    0.38 
   2  -7  -2    6.66    0.40 
  -2   7  -2    4.84    0.38 
  -2   7  -2    6.35    0.87 
   2  -7  -2    5.93    0.33 
   2   7   2    6.00    0.81 
  -3   7   2   12.90    1.43 
  -3   7   2   11.42    0.63 
   3  -7   2   11.94    0.67 
  -3  -7  -2   12.35    0.68 
  -3  -7  -2   12.41    0.67 
   3  -7   2   13.25    0.67 
   3  -7   2   12.55    0.68 
   3  -7   2   12.97    0.68 
  -3  -7  -2   11.71    0.65 
  -3  -7   2   12.02    0.65 
   3   7   2   13.10    1.39 
  -3   7  -2   10.98    1.34 
  -3  -7   2   12.92    0.69 
   3  -7  -2   11.76    0.66 
   3  -7  -2   12.18    0.66 
  -3  -7   2   12.71    0.67 
   3  -7  -2   12.35    0.64 
  -3   7  -2   12.31    0.65 
   4  -7   2    4.27    0.34 
  -4  -7  -2    5.01    0.33 
  -4  -7  -2    5.17    0.33 
  -4  -7  -2    4.90    0.34 
   4  -7   2    5.02    0.33 
   4  -7   2    4.93    0.34 
  -4   7   2    4.21    0.30 
   4  -7   2    5.11    0.33 
   4  -7  -2    4.94    0.33 
   4  -7  -2    4.99    0.34 
  -4  -7   2    4.98    0.34 
  -4  -7   2    5.26    0.35 
  -4   7  -2    5.27    0.33 
  -4  -7   2    5.15    0.34 
  -5  -7  -2    0.21    0.07 
   5  -7   2    0.13    0.08 
  -5  -7  -2    0.19    0.08 
   5   7  -2    0.22    0.10 
   5  -7   2    0.20    0.07 
  -5  -7  -2    0.14    0.06 
   5  -7   2    0.11    0.07 
  -5   7   2    0.22    0.07 
  -5   7  -2    0.22    0.07 
  -5  -7   2    0.11    0.07 
   5  -7  -2    0.10    0.07 
  -5  -7   2    0.09    0.06 
  -5  -7   2    0.29    0.08 
   5   7   2    0.15    0.15 
   5   7   2    0.21    0.08 
   6  -7   2    0.41    0.09 
   6   7  -2    0.45    0.08 
  -6  -7  -2    0.51    0.09 
  -6  -7   2    0.59    0.09 
   6   7   2    0.48    0.08 
  -6   7  -2    0.46    0.08 
  -6  -7   2    0.59    0.09 
   0  -8  -2    1.92    0.27 
   0  -8  -2    1.72    0.21 
   0  -8   2    1.99    0.20 
   0  -8   2    1.65    0.21 
   0  -8  -2    1.65    0.19 
  -1  -8  -2    9.52    0.54 
  -1  -8  -2   12.22    0.74 
  -1   8   2    8.32    1.33 
  -1  -8  -2   11.88    0.78 
   1  -8   2   11.46    0.71 
   1  -8   2    9.00    0.55 
  -1  -8   2    9.64    0.53 
  -2   8   2   14.64    0.79 
   2  -8   2   15.98    0.80 
   2  -8   2   15.23    0.80 
   2  -8   2   15.35    0.77 
  -2  -8  -2   15.38    0.80 
  -2  -8  -2   16.17    0.82 
   2  -8   2   15.42    0.80 
  -2  -8   2   16.29    0.81 
   2  -8  -2   15.90    0.79 
   2  -8  -2   15.85    0.81 
  -2   8  -2   13.13    0.75 
   2  -8  -2   15.66    0.78 
  -2  -8   2   14.52    0.75 
  -2  -8   2   15.24    0.79 
  -3   8   2    2.01    0.23 
   3  -8   2    2.42    0.23 
   3  -8   2    2.46    0.21 
  -3  -8  -2    2.43    0.21 
   3  -8   2    2.85    0.22 
   3  -8   2    2.69    0.22 
  -3  -8  -2    2.63    0.23 
  -3  -8  -2    2.39    0.21 
   3  -8  -2    2.14    0.20 
  -3  -8   2    2.58    0.21 
  -3  -8   2    2.42    0.22 
   3  -8  -2    2.36    0.22 
  -3  -8   2    2.41    0.21 
  -3   8  -2    2.15    0.20 
   3  -8  -2    2.69    0.22 
  -4  -8  -2    1.35    0.15 
  -4  -8  -2    1.34    0.15 
   4  -8   2    1.41    0.15 
   4  -8   2    1.57    0.17 
  -4  -8  -2    1.29    0.15 
   4   8  -2    1.56    0.21 
   4  -8  -2    1.25    0.14 
   4  -8  -2    1.14    0.18 
  -4  -8   2    1.33    0.15 
  -4   8  -2    1.17    0.14 
   4  -8  -2    1.09    0.14 
  -4  -8   2    1.34    0.15 
  -5   8   2    3.05    0.21 
   5   8  -2    2.93    0.21 
  -5  -8  -2    3.16    0.20 
  -5  -8  -2    3.10    0.20 
  -5  -8  -2    2.99    0.20 
   5  -8   2    3.10    0.20 
   5  -8  -2    2.69    0.19 
  -5  -8   2    2.87    0.20 
   5   8   2    3.23    0.20 
  -5  -8   2    2.86    0.19 
  -5  -8   2    3.01    0.19 
  -6   8   2    9.64    0.49 
   0  -9  -2    0.97    0.14 
   0  -9   2    0.63    0.12 
   0  -9   2    1.01    0.14 
   0  -9  -2    0.69    0.11 
   0  -9  -2    0.99    0.14 
   0  -9   2    1.05    0.15 
   1  -9   2    3.51    0.27 
   1  -9   2    3.68    0.26 
  -1  -9  -2    3.70    0.28 
   1  -9   2    3.65    0.26 
  -1  -9  -2    3.64    0.26 
  -1  -9   2    3.45    0.26 
   1  -9  -2    3.94    0.26 
   1  -9  -2    3.62    0.27 
  -1  -9   2    3.44    0.25 
   1  -9  -2    3.68    0.26 
  -1  -9   2    3.52    0.26 
  -2  -9  -2    5.16    0.31 
  -2  -9  -2    5.10    0.32 
   2  -9   2    4.90    0.31 
   2  -9   2    4.75    0.31 
   2  -9  -2    4.77    0.38 
  -2  -9   2    4.91    0.31 
  -2  -9   2    4.84    0.32 
   2  -9  -2    5.30    0.41 
   2  -9  -2    4.87    0.30 
  -3   9   2    1.79    0.20 
   3  -9   2    1.92    0.17 
  -3  -9  -2    1.92    0.16 
  -3  -9  -2    1.77    0.17 
   3  -9   2    1.52    0.18 
   3  -9   2    1.54    0.15 
   3  -9  -2    1.58    0.15 
   3  -9  -2    1.70    0.15 
  -3  -9   2    1.60    0.15 
  -3  -9   2    1.85    0.18 
   3  -9  -2    1.75    0.17 
   4  -9   2    1.32    0.12 
  -4   9   2    1.38    0.20 
  -4  -9  -2    1.55    0.13 
   4  -9   2    1.21    0.12 
  -4  -9  -2    1.45    0.13 
  -4  -9   2    1.37    0.14 
   4  -9  -2    1.55    0.13 
   4   9   2    1.12    0.13 
  -4  -9   2    1.45    0.12 
   0 -10   2    0.05    0.05 
   0 -10  -2    0.03    0.05 
   0 -10   2    0.06    0.05 
   0 -10  -2    0.05    0.05 
   1 -10   2    0.01    0.06 
  -1 -10  -2    0.06    0.05 
  -1 -10  -2    0.01    0.05 
   1 -10   2    0.02    0.05 
   1 -10   2    0.10    0.05 
  -1 -10   2    0.09    0.05 
   1 -10  -2    0.06    0.05 
  -1 -10   2    0.05    0.05 
   1 -10  -2    0.00    0.06 
   2 -10   2    0.81    0.09 
  -2 -10  -2    0.68    0.10 
  -2 -10  -2    0.74    0.10 
   2 -10   2    0.84    0.09 
   2 -10  -2    0.58    0.09 
   2 -10  -2    0.55    0.07 
  -2 -10   2    0.93    0.16 
   0   0   3   -0.15    0.29 
   0   0   3    0.01    0.04 
   0   0  -3    0.02    0.02 
   0   0  -3    0.08    0.26 
   0   0   3    0.05    0.02 
   0   0  -3    0.02    0.03 
  -1   0   3  360.91   16.48 
  -1   0  -3  358.09   16.80 
  -1   0   3  363.37   16.42 
   1   0   3  372.79   16.55 
   2   0  -3   33.97    1.55 
  -2   0  -3   33.93    2.79 
   2   0   3   33.65    1.55 
  -2   0  -3   34.53    1.59 
   2   0  -3   32.14    2.74 
   2   0   3   32.39    2.90 
  -2   0   3   32.49    2.79 
  -2   0  -3   35.31    1.64 
   2   0   3   31.82    1.59 
   2   0  -3   32.38    1.59 
  -2   0  -3   33.42    1.56 
  -2   0   3   32.88    1.55 
  -2   0   3   38.26    1.65 
  -3   0  -3    4.86    2.17 
   3   0   3    7.09    2.46 
   3   0  -3    6.44    0.61 
   3   0  -3    6.28    0.53 
   3   0   3    6.23    0.68 
   3   0   3    7.00    0.44 
  -3   0   3    6.74    0.43 
  -3   0   3    4.66    2.24 
  -3   0  -3    6.75    0.45 
  -3   0  -3    6.05    0.47 
   3   0  -3    8.32    2.23 
  -4   0   3    3.59    4.50 
   4   0   3    0.66    0.29 
   4   0   3    0.60    0.28 
  -4   0   3    0.93    0.33 
   4   0   3   -0.98    4.60 
   4   0  -3    0.62    0.25 
  -4   0  -3    0.94    0.29 
  -4   0   3    0.65    0.35 
  -4   0  -3    1.03    0.29 
  -4   0  -3    0.18    0.34 
   4   0  -3    0.89    0.34 
  -4   0  -3    2.56    4.04 
  -5   0  -3   11.59    0.62 
   5   0  -3   12.42    0.64 
   5   0   3   10.85    0.58 
  -5   0  -3   11.28    1.01 
   5   0   3   12.15    0.65 
   5   0  -3   12.52    1.43 
  -5   0  -3   11.21    0.67 
  -5   0   3   10.20    1.00 
  -5   0   3   12.10    0.61 
   5   0  -3   11.11    0.59 
  -5   0   3   11.21    0.65 
   6   0   3  107.47    4.66 
  -6   0   3  106.32    4.62 
  -6   0   3   95.81    5.10 
   6   0  -3  101.52    5.08 
   6   0  -3  101.35    4.58 
   6   0  -3  112.31    4.66 
  -6   0  -3  103.26    4.63 
  -6   0  -3   95.32    5.08 
   6   0   3  108.23    4.58 
  -7   0   3   10.68    0.58 
   7   0  -3    7.35    1.87 
   7   0   3   10.61    0.61 
  -7   0  -3   10.71    0.59 
   7   0  -3   10.06    0.54 
   7   0  -3   10.59    0.61 
   8   0  -3    1.93    0.19 
  -8   0   3    1.86    0.17 
  -8   0  -3    1.67    0.17 
   8   0   3    1.51    0.18 
  -9   0   3    1.90    0.14 
   9   0   3    1.73    0.13 
   9   0  -3    1.30    0.15 
   0  -1   3  117.27    5.09 
   0   1  -3  120.72    5.30 
   0   1  -3  107.04    5.10 
   0   1  -3  118.51    5.09 
   0  -1  -3  119.70    5.75 
   0   1   3  130.72    5.19 
   0  -1  -3  113.91    5.12 
   0  -1   3  115.90    5.31 
   0   1  -3  110.39    5.10 
   0   1   3  122.25    5.74 
  -1   1   3  319.93   14.37 
  -1  -1  -3  302.11   14.23 
  -1  -1  -3  306.60   13.45 
  -1   1  -3  293.75   13.07 
   1   1   3  253.38   12.37 
  -1  -1   3  277.17   12.81 
  -1  -1   3  287.89   12.80 
  -1   1  -3  308.63   12.33 
   1   1   3  286.14   13.19 
   1  -1  -3  281.42   12.37 
  -2   1   3  103.96    6.31 
  -2  -1  -3  108.64    4.81 
  -2   1   3  104.52    6.18 
   2   1  -3  108.24    5.88 
   2   1  -3  110.70    4.84 
  -2  -1  -3  107.03    6.06 
   2  -1   3  105.22    4.81 
   2  -1   3  104.87    6.27 
  -2  -1  -3  112.82    4.84 
   2  -1   3  111.83    4.85 
   2   1  -3  112.23    4.80 
  -2  -1  -3  111.62    4.88 
   2  -1  -3  109.03    4.81 
  -2   1  -3  103.26    4.80 
  -2  -1   3  111.88    4.84 
   2  -1  -3  113.57    4.81 
   2  -1  -3  106.61    4.86 
  -2  -1   3  106.82    5.90 
  -2   1  -3  105.41    6.15 
   2   1   3  105.71    6.18 
  -2   1  -3  104.31    4.88 
  -2  -1   3  113.16    4.78 
   2   1   3  112.33    4.85 
   2   1   3  110.84    4.80 
  -3  -1  -3   65.31    2.92 
  -3  -1  -3   63.83    2.93 
   3   1  -3   62.94    2.88 
   3  -1   3   69.31    5.60 
  -3   1   3   57.94    3.02 
   3   1  -3   69.72    5.18 
  -3   1   3   64.12    5.46 
   3  -1   3   63.34    2.90 
  -3   1   3   62.20    5.26 
  -3  -1  -3   65.35    3.00 
   3   1  -3   65.24    2.96 
  -3  -1  -3   59.34    5.01 
   3  -1   3   63.12    2.96 
   3  -1  -3   61.57    2.94 
  -3   1  -3   60.50    2.98 
   3   1   3   65.36    2.87 
   3   1   3   57.86    5.25 
  -3  -1   3   62.15    2.92 
   3  -1  -3   62.66    2.86 
  -3   1  -3   70.79    5.35 
  -3   1  -3   60.92    2.87 
  -3  -1   3   63.04    2.84 
  -3   1  -3   65.47    3.00 
   3   1   3   63.65    2.93 
   3  -1  -3   60.22    2.87 
  -4   1   3    8.13    5.09 
   4   1  -3    9.27    0.71 
   4   1  -3    9.89    0.71 
  -4  -1  -3   16.37    4.42 
   4   1  -3   13.38    5.05 
  -4  -1  -3    9.19    0.75 
  -4  -1  -3    8.87    0.75 
  -4  -1  -3    8.32    0.70 
   4  -1   3    9.31    0.77 
  -4   1   3   14.16    4.95 
  -4   1   3    8.68    0.75 
   4  -1   3   10.19    5.05 
   4  -1   3   10.24    0.75 
  -4   1  -3    9.22    0.75 
   4   1   3    9.25    0.67 
   4  -1  -3    8.57    0.75 
  -4  -1   3    3.42    4.47 
  -4   1  -3    8.69    0.67 
  -4  -1   3    8.04    0.72 
   4   1   3    4.42    5.08 
  -4  -1   3    9.12    0.68 
  -4   1  -3    9.03    0.77 
  -4   1  -3   14.30    4.70 
   4  -1  -3    9.71    0.75 
   4  -1  -3    8.77    0.71 
   4   1   3    8.87    0.69 
   5  -1   3   11.43    0.58 
   5   1  -3   10.91    0.92 
  -5   1   3   11.93    0.57 
   5   1  -3   11.03    0.59 
   5  -1   3   12.13    0.64 
  -5   1   3   11.56    0.61 
  -5  -1  -3   11.60    0.63 
   5   1  -3   11.15    0.64 
  -5  -1   3   11.98    0.61 
  -5   1  -3   11.44    0.65 
  -5   1  -3   10.75    0.98 
  -5   1  -3   10.81    0.98 
   5   1   3   12.17    0.65 
  -5   1  -3   10.96    0.58 
   5  -1  -3   12.73    0.65 
   5  -1  -3   12.82    1.06 
  -5  -1   3   11.13    0.61 
   5  -1  -3   11.63    0.59 
  -5  -1   3   11.54    1.11 
   5   1   3   11.08    0.59 
  -6  -1  -3   11.44    0.61 
   6   1  -3   10.98    0.57 
  -6   1   3   10.31    1.30 
  -6   1   3   10.04    0.59 
   6   1  -3   10.44    1.14 
   6  -1   3    9.48    0.60 
   6   1  -3   10.98    0.62 
  -6   1   3   10.44    0.59 
   6  -1   3   11.69    0.54 
   6  -1  -3   11.56    0.56 
   6  -1  -3   11.38    0.63 
   6   1   3    9.63    0.62 
   6   1   3   10.38    0.57 
  -6  -1   3   11.09    0.59 
  -6   1  -3   10.97    0.55 
   6  -1  -3   11.75    1.55 
  -6  -1   3   10.93    0.58 
  -6   1  -3    9.45    1.19 
  -6   1  -3   10.98    0.62 
  -7   1   3    9.63    0.58 
   7   1  -3    8.60    0.55 
   7   1  -3    8.07    1.21 
  -7  -1  -3    8.07    0.60 
   7   1  -3    7.96    0.62 
   7  -1   3    5.09    1.19 
  -7  -1   3    7.45    0.46 
  -7   1  -3    9.06    1.35 
   7  -1  -3    8.29    0.62 
   7   1   3    7.73    0.62 
  -7  -1   3    9.21    0.52 
  -7  -1   3   10.50    0.59 
   7   1   3    7.84    1.54 
  -8  -1  -3    1.71    0.17 
   8   1  -3    1.64    0.14 
   8   1  -3    1.67    0.18 
  -8   1   3    1.77    0.17 
   8  -1   3    1.65    0.17 
   8  -1  -3    1.76    0.17 
   8   1   3    1.64    0.17 
  -8   1  -3    1.58    0.17 
  -8  -1   3    1.83    0.16 
   8   1   3    1.92    0.19 
  -9   1   3    0.88    0.10 
   9   1  -3    0.94    0.13 
  -9  -1  -3    0.83    0.11 
   9  -1  -3    0.80    0.09 
  -9   1  -3    0.88    0.10 
   9   1   3    0.77    0.09 
  -9  -1   3    0.86    0.09 
  -9  -1   3    0.90    0.08 
   0  -2  -3   41.13    1.81 
   0  -2  -3   40.69    1.79 
   0   2   3   40.51    1.79 
   0   2  -3   36.90    1.75 
   0   2   3   37.18    2.59 
   0   2   3   42.03    1.86 
  -1   2   3  144.22    7.41 
   1   2  -3  148.78    6.25 
   1  -2   3  144.49    6.29 
   1   2  -3  131.82    6.30 
  -1  -2  -3  151.31    6.31 
   1  -2   3  151.31    7.17 
  -1   2   3  128.72    6.38 
   1   2  -3  149.96    6.25 
  -1  -2  -3  148.94    6.43 
  -1   2  -3  149.40    7.14 
   1  -2  -3  148.31    6.31 
   1  -2  -3  132.43    6.35 
  -1   2  -3  152.67    6.29 
   1   2   3  139.04    6.37 
  -1   2  -3  124.57    6.32 
  -1   2  -3  157.13    6.37 
   1   2   3  152.98    6.31 
  -1  -2   3  144.72    6.48 
  -1  -2   3  142.69    6.47 
   1   2   3  144.23    7.35 
  -2  -2  -3    5.49    0.36 
   2   2  -3    6.38    1.36 
  -2  -2  -3    5.45    0.41 
   2   2  -3    6.13    0.33 
  -2   2   3    4.80    1.88 
   2   2  -3    5.97    0.37 
   2  -2   3    4.77    1.52 
  -2  -2  -3    5.42    1.60 
  -2   2   3    6.30    0.47 
   2  -2  -3    5.17    0.36 
  -2  -2   3    5.67    0.34 
   2   2   3    4.75    1.76 
   2  -2  -3    5.43    0.35 
  -2   2  -3    5.68    0.43 
   2   2   3    6.06    0.36 
   2   2   3    5.65    0.42 
  -2   2  -3    5.90    0.35 
  -2  -2   3    5.77    1.24 
   2  -2  -3    4.80    0.44 
   3   2  -3  202.11    8.73 
  -3   2   3  202.76   11.80 
  -3   2   3  198.79   11.41 
   3   2  -3  208.71    8.82 
  -3  -2  -3  195.59    8.77 
   3   2  -3  198.77   10.76 
   3  -2   3  195.18    8.77 
   3  -2   3  194.80   11.32 
  -3   2   3  202.21    8.96 
  -3  -2  -3  197.26    8.77 
  -3  -2  -3  190.62   10.87 
  -3  -2   3  199.86    8.89 
  -3   2  -3  192.07    8.93 
  -3  -2   3  195.69   11.41 
   3  -2  -3  192.23    8.95 
   3   2   3  210.91    8.92 
   3   2   3  195.50   11.72 
  -3   2  -3  215.87   11.66 
   3   2   3  214.62    9.01 
   3  -2  -3  201.28    9.12 
   3  -2  -3  201.57    9.02 
  -3   2  -3  210.87    9.09 
  -4   2   3   30.97    1.80 
   4   2  -3   32.84    1.69 
   4   2  -3   20.04    6.46 
  -4   2   3   35.28    6.91 
  -4   2   3   44.65    7.62 
   4  -2   3   32.07    6.59 
   4  -2   3   30.69    1.69 
  -4  -2   3   14.76    5.28 
  -4   2  -3   28.00    6.21 
   4  -2  -3   28.13    1.67 
   4  -2  -3   29.14    1.61 
  -4   2  -3   30.07    1.66 
   4   2   3   39.15    7.01 
   4  -2  -3   31.00    1.71 
  -4   2  -3   32.55    1.74 
   5   2  -3    0.82    0.16 
  -5   2   3    1.00    0.17 
   5  -2   3    0.72    0.13 
  -5   2   3    0.80    0.42 
  -5  -2  -3    0.86    0.14 
  -5   2   3    0.75    0.11 
   5  -2   3    1.12    0.16 
  -5  -2  -3    0.52    0.12 
   5   2  -3    0.85    0.13 
   5   2  -3    0.77    0.37 
  -5  -2  -3    0.73    0.15 
   5  -2  -3    0.86    0.66 
   5   2   3    1.22    0.16 
  -5  -2   3    1.00    0.16 
   5  -2  -3    1.06    0.14 
  -5  -2   3    0.84    0.13 
  -5  -2   3    0.72    0.12 
   5   2   3    1.07    0.19 
   5  -2  -3    0.81    0.14 
  -5   2  -3    1.02    0.16 
  -5   2  -3    1.09    0.39 
  -5   2  -3    1.01    0.14 
  -5   2  -3    0.69    0.40 
  -6  -2  -3   39.50    1.87 
  -6   2   3   35.94    1.79 
   6   2  -3   41.77    1.90 
   6   2  -3   41.28    2.35 
   6   2  -3   40.87    1.84 
  -6   2   3   38.93    1.86 
   6  -2   3   42.07    1.88 
  -6  -2   3   38.12    1.74 
   6   2   3   38.17    1.72 
  -6   2  -3   31.16    2.32 
   6   2   3   36.55    1.78 
   6  -2  -3   38.20    1.68 
   6   2   3   32.07    2.22 
  -6   2  -3   37.53    2.38 
  -6   2  -3   40.92    1.71 
   6  -2  -3   32.16    1.74 
  -6   2  -3   37.19    1.76 
  -6  -2   3   40.66    1.74 
  -6  -2   3   39.42    1.73 
   7   2  -3   19.59    1.01 
   7   2  -3   19.73    0.95 
   7  -2   3   19.39    0.98 
  -7   2   3   19.21    0.98 
  -7  -2  -3   20.03    0.98 
  -7   2  -3   18.75    0.89 
   7  -2  -3   19.72    0.97 
  -7  -2   3   19.90    0.94 
  -7  -2   3   18.44    0.94 
   7   2   3   19.45    1.00 
  -7  -2   3   19.88    0.94 
   7   2   3   15.96    1.71 
   7   2   3   19.64    0.93 
  -7   2  -3   19.58    0.97 
   8  -2   3    1.28    0.17 
   8   2  -3    1.44    0.17 
   8   2  -3    1.63    0.14 
  -8  -2  -3    1.36    0.16 
  -8  -2  -3    1.57    0.15 
   8   2   3    1.66    0.16 
  -8   2  -3    1.37    0.16 
  -8  -2   3    1.41    0.15 
   8   2   3    1.54    0.17 
   8  -2  -3    1.40    0.18 
  -9  -2  -3    6.14    0.30 
   9   2  -3    6.24    0.32 
  -9   2   3    6.19    0.31 
  -9   2  -3    6.52    0.38 
  -9  -2   3    6.51    0.33 
   9   2   3    6.31    0.33 
   0  -3  -3    3.60    1.40 
   0   3  -3    2.22    0.14 
   0   3  -3    2.33    0.18 
   0   3   3    1.29    1.21 
   0   3   3    3.00    0.27 
   0  -3  -3    2.67    0.20 
   0   3   3    2.70    0.21 
  -1   3   3    2.68    1.56 
  -1  -3  -3    4.62    1.41 
  -1   3   3    3.55    1.62 
   1   3  -3    3.31    0.17 
   1  -3   3    3.18    0.21 
   1   3  -3    3.15    0.17 
  -1  -3  -3    3.46    0.25 
   1   3  -3    3.15    0.26 
   1   3   3    3.40    0.30 
   1   3   3    2.52    1.47 
   1  -3  -3    2.93    0.25 
  -1   3  -3    3.82    1.16 
  -1   3  -3    2.57    0.38 
  -1   3  -3    4.14    1.20 
   1   3   3    3.67    0.24 
   1  -3  -3    2.94    0.42 
   2   3  -3   62.92    3.87 
  -2   3   3   64.39    5.09 
  -2  -3  -3   64.23    4.75 
   2  -3   3   63.29    2.85 
  -2   3   3   65.64    3.02 
   2   3  -3   65.05    2.85 
  -2  -3  -3   60.46    2.85 
   2   3  -3   57.86    2.85 
   2  -3   3   61.21    2.84 
   2   3  -3   66.48    2.78 
  -2   3   3   67.46    5.50 
  -2   3  -3   67.75    2.98 
   2  -3  -3   58.87    2.86 
   2   3   3   61.99    5.01 
  -2  -3   3   62.65    3.64 
   2   3   3   65.29    2.94 
  -2   3  -3   60.43    4.86 
   2   3   3   64.93    2.82 
  -2   3  -3   66.73    4.94 
   2  -3  -3   58.47    2.91 
   2  -3  -3   60.53    2.84 
  -3   3   3   38.40    5.90 
  -3   3   3   22.64    5.05 
   3   3  -3   33.17    1.60 
  -3  -3  -3   30.85    1.58 
  -3   3   3   32.70    1.76 
  -3  -3  -3   27.31    4.28 
   3   3  -3   32.17    3.91 
   3   3  -3   31.49    1.49 
  -3  -3   3   33.50    4.20 
   3  -3  -3   32.81    1.66 
   3   3   3   33.15    5.16 
  -3   3  -3   31.03    4.76 
   3  -3  -3   31.10    1.77 
   3  -3  -3   30.45    1.63 
   3   3   3   34.49    1.61 
  -3   3  -3   35.71    1.78 
  -3  -3   3   31.64    1.54 
   3   3   3   34.40    1.74 
  -4   3   3   20.98    1.39 
   4  -3   3   19.68    1.00 
   4   3  -3   22.44    1.23 
  -4  -3  -3   20.19    1.02 
  -4  -3   3   20.36    1.04 
  -4  -3   3   20.33    0.97 
  -4   3  -3   20.36    1.00 
   4   3   3   21.77    1.33 
  -4   3  -3   22.21    1.36 
   4  -3  -3   21.46    1.01 
   4   3   3   18.74    1.07 
   5  -3   3   13.75    0.72 
  -5   3   3   13.94    0.68 
  -5  -3  -3   12.78    0.70 
  -5   3   3   13.21    0.71 
  -5  -3  -3   14.00    0.71 
   5   3  -3   13.05    0.69 
  -5  -3  -3   13.85    0.72 
  -5   3   3   14.85    1.27 
   5   3  -3   12.64    1.01 
   5  -3   3   13.92    0.71 
   5   3  -3   13.89    0.75 
  -5   3  -3   12.49    0.73 
   5   3   3   14.68    1.15 
  -5   3  -3   13.67    1.17 
   5  -3  -3   12.18    0.67 
   5   3   3   14.18    0.75 
  -5  -3   3   13.79    0.67 
  -5  -3   3   13.56    0.69 
   5   3   3   12.44    0.67 
  -5  -3   3   13.54    0.71 
  -5  -3   3   12.57    0.68 
  -5   3  -3   13.51    1.09 
   5  -3  -3   13.10    0.70 
  -5   3  -3   12.82    0.67 
  -6  -3  -3    4.20    0.30 
   6   3  -3    4.01    0.33 
   6   3  -3    5.01    0.76 
  -6   3   3    4.01    0.26 
  -6   3   3    3.16    0.84 
   6  -3   3    3.74    0.30 
  -6   3   3    4.05    0.32 
  -6  -3  -3    3.90    0.29 
   6   3  -3    4.07    0.29 
   6  -3   3    4.72    0.32 
  -6  -3   3    3.92    0.28 
  -6   3  -3    4.40    0.34 
  -6   3  -3    4.30    0.28 
   6   3   3    3.79    0.33 
  -6   3  -3    3.66    0.92 
   6  -3  -3    3.84    0.30 
  -6   3  -3    3.67    0.81 
  -6  -3   3    3.98    0.30 
   6   3   3    3.93    0.29 
  -6  -3   3    4.50    0.31 
   6   3   3    4.60    0.85 
   7   3  -3    2.36    0.20 
   7  -3   3    2.45    0.22 
  -7   3   3    2.54    0.23 
   7   3  -3    2.63    0.24 
  -7  -3  -3    2.54    0.21 
  -7   3  -3    2.77    0.26 
   7   3   3    2.89    0.22 
  -7  -3   3    2.71    0.20 
  -7  -3   3    2.56    0.21 
   7  -3  -3    3.04    0.24 
  -7   3  -3    2.58    0.19 
  -7  -3   3    2.69    0.23 
   7   3   3    2.62    0.25 
   8   3  -3    1.51    0.21 
   8   3  -3    1.31    0.12 
  -8  -3  -3    1.01    0.13 
  -8   3   3    1.28    0.14 
  -8  -3  -3    1.27    0.13 
  -8  -3   3    1.25    0.13 
   8  -3  -3    1.23    0.16 
   8   3   3    1.20    0.17 
  -8  -3   3    1.33    0.10 
   8   3   3    1.29    0.15 
  -8   3  -3    1.24    0.16 
   0  -4  -3   21.76    3.11 
   0   4   3   22.51    2.96 
   0   4   3   24.11    1.09 
   0  -4  -3   18.77    1.06 
   0   4   3   23.48    1.19 
  -1  -4  -3   47.78    2.11 
   1   4  -3   39.38    2.17 
   1  -4   3   47.85    2.04 
  -1   4   3   44.00    4.62 
   1   4  -3   45.42    2.06 
  -1   4   3   45.56    2.26 
   1  -4   3   48.80    2.06 
   1   4  -3   45.18    2.07 
  -1  -4  -3   50.09    4.36 
  -1   4   3   49.01    5.17 
   1   4   3   46.36    2.27 
   1   4   3   42.93    4.68 
  -1   4  -3   40.64    2.28 
   1   4   3   48.71    2.18 
  -1   4  -3   51.79    3.80 
  -1   4  -3   53.97    2.28 
   1  -4  -3   46.30    2.20 
  -1   4  -3   51.98    3.61 
   1  -4  -3   47.67    2.19 
  -2   4   3   11.37    0.80 
   2  -4   3   10.71    0.63 
  -2  -4  -3   10.71    0.66 
  -2   4   3   14.10    3.42 
   2   4  -3   10.04    0.71 
  -2  -4  -3   13.31    5.04 
  -2   4   3    9.58    4.30 
   2   4  -3   10.17    0.59 
   2  -4   3   10.60    0.65 
   2   4  -3   10.41    0.63 
   2   4   3   11.44    0.68 
   2   4   3    9.23    3.62 
   2  -4  -3   10.71    0.69 
  -2   4  -3   11.09    3.10 
   2   4   3   11.55    0.73 
  -2   4  -3    9.80    0.74 
  -2   4  -3    8.69    3.45 
   3  -4   3    3.55    0.53 
  -3  -4  -3    4.50    0.30 
  -3  -4  -3    4.57    0.30 
   3  -4   3    4.36    0.30 
  -3  -4  -3    6.62    5.23 
  -3   4   3   11.93    7.06 
   3  -4   3    4.67    0.33 
  -3   4   3    3.17    0.55 
   3   4  -3    4.73    0.43 
   3   4   3    5.14    6.23 
   3  -4  -3    4.68    0.30 
  -3   4  -3    3.80    0.54 
   3   4   3    4.25    0.51 
  -3   4  -3    1.60    5.97 
  -3  -4   3    4.34    0.30 
   3  -4  -3    4.18    0.29 
  -4   4   3   11.03    1.11 
   4  -4   3   12.94    0.67 
  -4  -4  -3   13.54    0.67 
   4  -4   3   13.49    0.69 
  -4  -4  -3   13.87    0.69 
  -4   4   3   13.16    0.66 
  -4  -4  -3   13.25    0.69 
   4  -4   3   12.99    0.68 
   4   4  -3   13.68    0.92 
  -4   4   3   11.34    0.72 
  -4  -4   3   13.51    0.69 
   4   4   3   13.75    1.04 
  -4  -4   3   13.88    0.70 
   4  -4  -3   13.65    0.70 
   4  -4  -3   13.19    0.69 
   4  -4  -3   13.41    0.69 
  -4  -4   3   13.68    0.71 
   4   4   3   13.09    0.73 
   4  -4  -3   13.38    0.71 
  -4   4  -3   13.65    1.08 
  -4  -4   3   12.79    0.64 
  -4   4  -3   12.30    0.68 
   5   4  -3    7.98    0.56 
  -5  -4  -3    7.29    0.45 
  -5   4   3    7.25    0.43 
  -5   4   3    9.21    1.15 
   5   4  -3    7.87    0.91 
   5  -4   3    7.46    0.47 
  -5  -4  -3    8.24    0.45 
   5   4  -3    8.59    1.04 
  -5  -4  -3    7.81    0.47 
  -5   4  -3    7.93    1.16 
   5   4   3    8.59    0.47 
   5   4   3    7.87    0.51 
   5   4   3    8.26    1.08 
  -5  -4   3    7.64    0.48 
   5  -4  -3    8.68    0.48 
  -5  -4   3    7.56    0.42 
   5  -4  -3    7.14    0.47 
  -5  -4   3    8.10    0.47 
  -5  -4   3    8.12    0.48 
  -5   4  -3    6.74    0.95 
   5  -4  -3    8.51    0.46 
  -5   4  -3    7.58    0.45 
  -6  -4  -3    4.83    0.34 
   6   4  -3    4.62    0.33 
   6   4  -3    4.66    0.43 
  -6  -4  -3    4.74    0.32 
   6   4  -3    4.76    0.98 
  -6   4   3    6.51    1.12 
  -6   4   3    5.19    0.31 
   6  -4   3    5.51    0.35 
  -6   4   3    5.71    0.41 
   6   4   3    5.71    0.34 
  -6  -4   3    5.21    0.34 
   6  -4  -3    4.23    0.39 
   6   4   3    4.89    0.38 
  -6   4  -3    5.29    0.33 
  -6   4  -3    5.06    0.96 
   6   4   3    4.49    0.86 
  -6  -4   3    5.30    0.36 
  -6   4  -3    7.32    1.58 
  -6  -4   3    5.18    0.31 
   7  -4   3    1.00    0.19 
  -7   4   3    0.63    0.12 
  -7  -4  -3    0.73    0.10 
   7   4  -3    0.85    0.14 
  -7  -4  -3    0.92    0.14 
   7   4  -3    0.92    0.13 
  -7  -4   3    0.89    0.12 
   7   4   3    0.75    0.13 
  -7  -4   3    0.89    0.12 
  -7  -4   3    0.98    0.14 
   7   4   3    1.04    0.13 
  -7   4  -3    0.83    0.11 
   8   4  -3    5.37    0.28 
  -8   4   3    4.60    0.29 
   8   4  -3    5.50    0.34 
  -8  -4  -3    5.17    0.29 
  -8  -4  -3    5.10    0.29 
  -8  -4  -3    5.11    0.26 
   8   4   3    5.36    0.29 
  -8  -4   3    6.26    0.36 
   8   4   3    5.22    0.32 
  -8  -4   3    5.22    0.30 
   0   5  -3    1.46    0.26 
   0   5   3    1.25    0.28 
   0   5   3    1.26    3.77 
   0  -5  -3    1.12    0.31 
   0   5  -3    1.06    0.48 
   1  -5   3    2.12    0.21 
  -1   5   3   -2.04    4.49 
  -1  -5  -3    2.51    0.23 
   1   5  -3    2.23    0.32 
   1  -5   3    2.41    0.22 
  -1   5   3    2.57    0.43 
   1   5  -3    2.65    0.33 
  -1  -5  -3    2.64    0.24 
  -1   5  -3    2.92    0.40 
   1   5   3    5.02    6.47 
   1  -5  -3    1.88    0.40 
   1  -5  -3    2.17    0.22 
  -1   5  -3    3.11    1.65 
   1   5   3    2.59    0.40 
  -1  -5   3    2.40    0.25 
  -1  -5   3    2.69    0.24 
  -2  -5  -3   11.50    8.20 
  -2   5   3   12.76    0.99 
   2   5  -3   11.59    0.73 
  -2  -5  -3   11.10    0.60 
   2  -5   3   12.14    0.64 
  -2  -5  -3   13.53    0.68 
   2  -5   3   11.71    0.68 
   2   5   3   10.45    0.81 
  -2  -5   3   11.61    0.62 
  -2  -5   3   11.34    0.68 
   2  -5  -3   12.04    0.63 
  -2   5  -3   15.25    5.19 
  -2   5  -3   11.58    0.88 
   2  -5  -3   13.14    0.66 
  -2  -5   3   12.36    0.67 
   2   5   3   15.87    6.71 
  -3   5   3    8.10    0.89 
   3  -5   3    8.06    0.48 
   3  -5   3    8.62    0.49 
  -3  -5  -3    8.34    0.49 
   3  -5   3    8.61    0.50 
  -3  -5  -3    9.10    0.49 
  -3  -5  -3    7.83    0.45 
   3  -5   3    8.71    0.65 
  -3   5   3    7.83    0.46 
  -3  -5   3    8.67    0.50 
  -3  -5   3    8.65    0.50 
  -3   5  -3    8.08    0.83 
   3   5   3    8.46    0.54 
   3  -5  -3    9.11    0.50 
  -3  -5   3    8.71    0.49 
  -3  -5   3    8.48    0.49 
   3  -5  -3    8.81    0.50 
   3  -5  -3    8.82    0.49 
   3   5   3    8.84    0.79 
  -4  -5  -3   37.31    1.83 
  -4  -5  -3   40.61    1.81 
   4   5  -3   37.39    2.08 
  -4   5   3   36.66    2.32 
   4  -5   3   37.83    1.84 
   4  -5   3   39.24    1.81 
  -4   5   3   40.08    1.78 
   4   5   3   37.06    1.86 
  -4  -5   3   40.87    1.85 
  -4  -5   3   40.11    1.85 
   4  -5  -3   39.72    1.85 
   4  -5  -3   35.41    1.81 
  -4   5  -3   43.55    2.34 
   4   5   3   40.23    2.20 
   4  -5  -3   39.57    1.83 
  -5  -5  -3    2.56    0.24 
   5  -5   3    2.51    0.23 
   5  -5   3    2.79    0.26 
  -5   5   3    1.73    0.69 
   5   5  -3    2.44    0.33 
   5   5  -3    2.65    0.25 
   5  -5   3    2.57    0.23 
  -5  -5  -3    2.55    0.21 
  -5  -5  -3    2.80    0.25 
  -5   5   3    2.89    0.21 
   5   5  -3    2.51    0.74 
  -5  -5   3    2.56    0.24 
  -5   5  -3    2.56    0.22 
   5   5   3    3.01    0.74 
  -5  -5   3    2.89    0.24 
   5   5   3    2.51    0.23 
   5   5   3    2.63    0.29 
  -5   5  -3    3.88    0.85 
  -5   5  -3    2.25    0.62 
  -5  -5   3    2.83    0.24 
   5  -5  -3    2.76    0.26 
  -5  -5   3    2.61    0.23 
   5  -5  -3    2.53    0.23 
  -6  -5  -3    3.17    0.26 
  -6   5   3    2.65    0.30 
   6   5  -3    2.96    0.24 
   6  -5   3    3.41    0.26 
   6   5  -3    3.55    0.31 
  -6   5   3    3.58    0.23 
  -6  -5  -3    3.48    0.25 
   6  -5   3    3.27    0.26 
   6  -5   3    2.94    0.25 
  -6  -5  -3    3.36    0.22 
  -6  -5  -3    3.29    0.25 
  -6  -5   3    3.22    0.25 
  -6  -5   3    3.49    0.27 
  -6  -5   3    3.56    0.26 
  -6   5  -3    3.70    0.25 
   6   5   3    3.27    0.29 
   6   5   3    3.18    0.25 
  -7  -5  -3    5.27    0.27 
   7   5  -3    5.84    0.32 
  -7  -5  -3    5.22    0.31 
   7   5  -3    5.92    0.35 
   7  -5   3    5.68    0.33 
  -7   5  -3    5.57    0.31 
  -7  -5   3    5.70    0.36 
   7   5   3    5.73    0.40 
  -8  -5  -3    2.05    0.14 
   8   5  -3    2.40    0.14 
   8   5   3    2.25    0.13 
  -8  -5   3    2.20    0.15 
   8   5   3    2.15    0.16 
   0  -6  -3    5.00    0.30 
   0   6  -3    4.69    0.55 
   0   6   3    5.74    0.65 
   0  -6   3    5.35    0.35 
   0  -6   3    5.31    0.36 
   0  -6  -3    5.16    0.34 
   0  -6  -3    5.71    0.35 
   0  -6   3    5.53    0.36 
   1   6  -3    9.81    0.71 
   1  -6   3   10.46    0.59 
  -1  -6  -3   10.44    0.56 
  -1  -6  -3   10.37    0.57 
  -1  -6  -3   10.82    0.60 
  -1  -6  -3    9.91    0.53 
  -1   6   3   10.88    0.94 
   1  -6   3   10.45    0.58 
   1  -6   3   10.98    0.59 
   1  -6   3   11.20    0.59 
   1  -6  -3   10.25    0.53 
  -1  -6   3   11.14    0.58 
  -1  -6   3    9.75    0.57 
   1   6   3    9.88    0.83 
   1  -6  -3   10.34    0.57 
  -1  -6   3   11.18    0.58 
  -1   6  -3   10.66    0.85 
  -1  -6   3   10.52    0.58 
   1  -6  -3   10.06    0.57 
  -2  -6  -3    5.85    0.33 
   2   6  -3    5.52    0.74 
   2  -6   3    6.12    0.39 
  -2  -6  -3    5.72    0.37 
   2  -6   3    5.81    0.39 
  -2  -6  -3    5.96    0.39 
  -2   6   3    5.27    0.35 
   2  -6   3    5.24    0.36 
  -2   6   3    6.58    0.84 
  -2  -6   3    5.29    0.35 
   2  -6  -3    5.78    0.37 
  -2   6  -3    4.28    0.71 
   2   6   3    4.90    0.68 
  -2  -6   3    5.19    0.37 
  -2  -6   3    5.61    0.37 
   2  -6  -3    6.08    0.37 
  -2  -6   3    5.14    0.35 
   2  -6  -3    5.43    0.36 
  -3  -6  -3    0.59    0.12 
   3  -6   3    0.55    0.12 
   3  -6   3    0.51    0.12 
   3  -6   3    0.47    0.12 
  -3  -6  -3    0.59    0.13 
   3   6  -3    0.05    0.52 
  -3   6   3    0.48    0.10 
  -3   6   3    0.27    0.45 
   3  -6  -3    0.43    0.13 
   3   6   3    0.57    0.18 
  -3  -6   3    0.60    0.20 
  -3  -6   3    0.54    0.11 
   3  -6  -3    0.49    0.12 
  -3   6  -3    0.62    0.46 
  -3  -6   3    0.63    0.14 
   3  -6  -3    0.48    0.10 
   3   6   3    0.69    0.44 
  -3  -6   3    0.59    0.12 
  -4   6   3    1.43    0.66 
  -4  -6  -3    1.56    0.19 
  -4   6   3    1.77    0.18 
   4  -6   3    1.58    0.20 
   4  -6   3    1.69    0.21 
   4  -6   3    1.63    0.19 
  -4  -6  -3    1.98    0.21 
  -4  -6  -3    1.62    0.16 
   4  -6  -3    1.48    0.21 
  -4  -6   3    1.66    0.20 
  -4  -6   3    1.89    0.20 
   4  -6  -3    1.65    0.19 
  -4  -6   3    1.90    0.20 
   4  -6  -3    1.71    0.19 
  -4   6  -3    0.77    0.64 
  -4  -6   3    1.77    0.20 
   4   6   3    1.76    0.27 
  -4   6  -3    1.68    0.19 
   4   6   3    1.54    0.62 
  -5  -6  -3   22.52    1.12 
  -5  -6  -3   23.66    1.14 
  -5  -6  -3   22.65    1.11 
  -5   6   3   24.95    2.54 
   5   6  -3   21.08    1.09 
   5  -6   3   22.32    1.11 
  -5   6   3   24.27    1.10 
   5  -6   3   23.05    1.13 
  -5  -6  -3   22.23    1.03 
   5  -6   3   24.17    1.12 
  -5  -6   3   23.05    1.10 
  -5  -6   3   23.13    1.11 
  -5  -6   3   21.98    1.08 
  -5  -6   3   22.69    1.09 
   5  -6  -3   22.65    1.09 
   5  -6  -3   20.06    1.06 
   5   6   3   23.72    1.09 
   5   6   3   22.54    1.13 
  -6  -6  -3    2.41    0.20 
  -6  -6  -3    2.76    0.22 
  -6  -6  -3    2.37    0.20 
  -6  -6   3    2.72    0.21 
  -6  -6   3    2.85    0.21 
   6   6   3    2.76    0.27 
  -6  -6   3    2.86    0.22 
   6   6   3    2.70    0.21 
  -6   6  -3    2.82    0.20 
   7   6  -3    1.52    0.12 
  -7  -6  -3    1.32    0.13 
  -7  -6   3    1.29    0.11 
  -7  -6   3    1.49    0.12 
   7   6   3    1.27    0.14 
   7   6   3    1.35    0.12 
  -7  -6   3    1.06    0.15 
   0  -7  -3    0.18    0.09 
   0   7   3    0.11    0.50 
   0  -7   3    0.17    0.09 
   0  -7   3    0.08    0.09 
   0  -7  -3    0.15    0.10 
   0  -7  -3    0.14    0.08 
   0  -7   3    0.10    0.09 
   0  -7  -3    0.05    0.09 
   1  -7   3    1.57    0.19 
   1  -7   3    1.36    0.20 
  -1  -7  -3    1.28    0.16 
   1  -7   3    1.36    0.19 
  -1  -7  -3    1.28    0.17 
   1  -7   3    1.52    0.19 
  -1   7   3    1.14    0.18 
  -1  -7  -3    1.68    0.22 
  -1  -7   3    1.76    0.22 
  -1  -7   3    1.59    0.19 
   1  -7  -3    1.31    0.17 
  -1   7  -3    1.33    0.60 
  -1  -7   3    1.42    0.20 
  -1  -7   3    1.53    0.18 
   1   7   3    1.38    0.65 
   1  -7  -3    1.04    0.14 
   1  -7  -3    1.31    0.18 
  -2  -7  -3    3.55    0.29 
   2  -7   3    3.82    0.30 
  -2   7   3    4.70    0.85 
  -2  -7  -3    3.28    0.28 
   2  -7   3    3.72    0.28 
  -2   7   3    3.63    0.27 
  -2  -7  -3    3.50    0.28 
   2  -7   3    3.39    0.29 
   2  -7   3    3.76    0.30 
  -2   7  -3    3.38    0.70 
   2  -7  -3    3.61    0.27 
  -2  -7   3    3.53    0.29 
   2  -7  -3    2.97    0.28 
   2  -7  -3    3.72    0.28 
   2  -7  -3    3.54    0.23 
  -2   7  -3    3.29    0.31 
   2   7   3    2.93    0.67 
  -2  -7   3    3.06    0.26 
  -2  -7   3    3.39    0.28 
   3  -7   3    8.09    0.48 
  -3  -7  -3    8.16    0.49 
  -3   7   3    6.76    1.07 
  -3  -7  -3    7.13    0.45 
   3  -7   3    7.84    0.48 
  -3   7   3    8.23    0.45 
   3  -7   3    7.52    0.46 
   3  -7   3    7.52    0.47 
  -3  -7  -3    8.21    0.47 
  -3  -7   3    7.79    0.47 
   3   7   3    7.44    0.99 
  -3  -7   3    7.76    0.46 
  -3  -7   3    8.34    0.48 
   3  -7  -3    7.86    0.46 
   3  -7  -3    7.74    0.45 
  -3   7  -3    7.33    0.45 
  -3   7  -3    7.89    1.04 
   3  -7  -3    7.72    0.47 
  -4   7   3    3.14    0.23 
   4  -7   3    3.16    0.25 
  -4  -7  -3    3.01    0.25 
  -4  -7  -3    3.17    0.25 
   4  -7   3    3.02    0.26 
   4  -7   3    2.71    0.24 
  -4  -7  -3    3.03    0.25 
  -4  -7   3    2.94    0.24 
  -4  -7   3    3.17    0.25 
   4   7   3    3.02    0.34 
  -4   7  -3    3.20    0.24 
   4  -7  -3    2.63    0.24 
   4  -7  -3    3.31    0.25 
  -4  -7   3    3.13    0.25 
   5  -7   3    2.87    0.22 
   5  -7   3    2.75    0.23 
  -5  -7  -3    2.76    0.22 
  -5  -7  -3    2.92    0.22 
   5  -7   3    2.98    0.22 
  -5  -7  -3    2.99    0.23 
   5   7   3    3.30    0.38 
  -5  -7   3    2.73    0.22 
  -5  -7   3    2.45    0.21 
  -5   7  -3    2.70    0.20 
   5   7   3    2.71    0.21 
   5  -7  -3    2.85    0.21 
  -5  -7   3    2.62    0.21 
  -6  -7  -3    9.32    0.47 
   6  -7   3    9.02    0.45 
  -6  -7  -3    8.59    0.44 
   6  -7   3    8.57    0.44 
   6   7  -3    9.40    0.47 
   6   7   3    9.55    0.47 
  -6   7  -3    9.16    0.46 
   6   7   3    8.70    0.48 
  -6  -7   3    9.16    0.47 
  -6  -7   3    9.38    0.48 
   0  -8   3    1.24    0.26 
   0  -8  -3    0.65    0.13 
   0  -8  -3    1.15    0.21 
   0  -8   3    0.85    0.17 
   0   8   3    0.72    0.99 
   1  -8   3   14.07    0.75 
   1  -8   3   14.42    0.88 
  -1  -8  -3   15.10    0.75 
   1  -8   3   16.47    0.81 
  -1   8   3   17.10    1.78 
  -1   8   3   14.96    0.79 
   1  -8  -3   15.84    0.86 
   1  -8  -3   19.78    0.97 
  -1  -8   3   15.00    0.82 
  -2   8   3   11.65    0.64 
   2  -8   3   11.63    0.62 
   2  -8   3   10.89    0.63 
  -2  -8  -3   12.34    0.66 
  -2  -8  -3   11.87    0.64 
   2  -8   3   11.94    0.65 
   2  -8   3   12.75    0.65 
  -2  -8   3   12.03    0.65 
  -2  -8   3   10.68    0.59 
   2  -8  -3   11.87    0.62 
   2  -8  -3   12.04    0.65 
   2  -8  -3   11.11    0.62 
  -2  -8   3   12.54    0.63 
  -2   8  -3   10.66    0.60 
  -3   8   3    2.93    0.25 
   3  -8   3    3.12    0.25 
  -3  -8  -3    3.07    0.25 
   3  -8   3    2.81    0.23 
  -3  -8  -3    3.47    0.25 
   3  -8   3    2.79    0.25 
   3  -8   3    2.92    0.23 
  -3  -8  -3    2.85    0.23 
  -3  -8   3    3.12    0.26 
   3  -8  -3    3.00    0.26 
  -3  -8   3    3.09    0.24 
  -3  -8   3    3.16    0.25 
  -3   8  -3    3.70    0.25 
   3  -8  -3    3.61    0.26 
   3  -8  -3    3.23    0.24 
  -4  -8  -3    2.05    0.18 
   4  -8   3    2.64    0.28 
   4  -8   3    1.77    0.17 
  -4   8   3    1.94    0.19 
   4  -8   3    1.99    0.18 
  -4  -8  -3    1.93    0.18 
  -4  -8  -3    1.87    0.18 
  -4  -8   3    1.68    0.19 
  -4  -8   3    2.12    0.19 
   4  -8  -3    1.66    0.19 
   4  -8  -3    2.06    0.19 
  -4  -8   3    2.48    0.26 
   5   8  -3   16.00    0.75 
  -5  -8  -3   16.39    0.77 
   5  -8   3   16.15    0.76 
  -5   8   3   14.96    0.77 
   5  -8   3   15.11    0.77 
  -5  -8  -3   16.31    0.75 
  -5  -8  -3   16.73    0.76 
  -5   8  -3   17.56    0.79 
  -5  -8   3   16.58    0.80 
   5  -8  -3   15.18    0.86 
  -5  -8   3   17.32    0.83 
  -5  -8   3   16.83    0.80 
   5   8   3   17.62    0.80 
   0  -9  -3    4.39    0.41 
   0  -9  -3    5.56    0.35 
   0  -9   3    5.74    0.34 
   0  -9  -3    5.51    0.33 
   0  -9   3    5.32    0.34 
   0  -9   3    4.95    0.32 
   1  -9   3   12.66    0.65 
   1  -9   3   12.03    0.64 
  -1  -9  -3   12.15    0.64 
  -1  -9  -3   12.34    0.66 
   1  -9   3   13.24    0.65 
   1  -9  -3   11.31    0.60 
  -1  -9   3   11.16    0.58 
  -1  -9   3   12.18    0.61 
   1  -9  -3   11.47    0.62 
  -1  -9   3   12.35    0.62 
   1  -9  -3   11.38    0.60 
  -2   9   3    0.75    0.13 
   2  -9   3    0.62    0.10 
  -2  -9  -3    0.94    0.14 
  -2  -9  -3    0.78    0.12 
   2  -9   3    0.49    0.08 
   2  -9   3    0.69    0.11 
  -2  -9   3    1.02    0.13 
   2  -9  -3    0.69    0.11 
  -2  -9   3    0.77    0.12 
   2  -9  -3    0.66    0.10 
   2  -9  -3    0.74    0.15 
  -3   9   3    3.15    0.28 
   3  -9   3    3.30    0.23 
  -3  -9  -3    3.30    0.32 
   3  -9   3    3.55    0.24 
   3  -9  -3    2.86    0.25 
   3  -9  -3    3.13    0.22 
  -3  -9   3    3.46    0.25 
   3  -9  -3    3.36    0.23 
  -3  -9   3    3.09    0.23 
  -4   9   3    4.58    0.27 
  -4  -9  -3    4.98    0.31 
   4  -9   3    4.62    0.26 
  -4  -9  -3    4.55    0.26 
   4  -9   3    4.55    0.25 
   4  -9  -3    4.55    0.26 
  -4  -9   3    4.53    0.26 
  -4  -9   3    4.52    0.26 
   4   9   3    4.75    0.26 
   0 -10  -3    1.85    0.15 
   0 -10  -3    1.92    0.14 
   0 -10   3    1.64    0.14 
   1 -10   3    4.53    0.26 
  -1 -10  -3    4.94    0.28 
  -1 -10  -3    4.88    0.27 
   1 -10   3    4.25    0.25 
   1 -10   3    5.11    0.27 
  -1 -10   3    4.49    0.28 
   1 -10  -3    4.79    0.28 
  -1 -10   3    4.88    0.28 
   1 -10  -3    5.56    0.31 
  -2 -10  -3    1.14    0.17 
  -2 -10  -3    1.13    0.14 
   2 -10   3    1.39    0.11 
   2 -10   3    1.41    0.11 
  -2 -10   3    1.66    0.13 
  -2 -10   3    1.45    0.13 
   2 -10  -3    1.52    0.13 
   0   0  -4  700.81   30.87 
  -1   0   4  149.54    6.64 
   1   0  -4  152.14    6.62 
  -1   0  -4  149.21    6.60 
   1   0   4  146.62    6.59 
  -1   0  -4  150.78    6.64 
   1   0  -4  144.98    6.59 
  -1   0  -4  155.22    7.41 
  -1   0  -4  161.01    6.62 
   1   0   4  153.33    7.45 
  -1   0   4  151.13    7.31 
  -2   0  -4  111.41    4.97 
   2   0  -4  109.22    4.95 
  -2   0  -4  121.95    6.40 
  -2   0  -4  116.27    5.01 
  -2   0   4  106.75    5.04 
   2   0  -4  112.16    4.96 
   2   0   4  111.72    6.51 
  -2   0   4  109.88    6.20 
  -2   0  -4  108.11    5.04 
   2   0   4  114.39    4.97 
   2   0  -4  120.80    5.02 
  -2   0   4  110.97    6.39 
   3   0   4  227.29    9.62 
  -3   0  -4  217.11    9.63 
   3   0  -4  216.12    9.61 
  -3   0  -4  218.31   11.80 
   3   0  -4  224.35    9.63 
   3   0  -4  229.13    9.71 
  -3   0  -4  213.61    9.75 
  -3   0   4  198.31   11.67 
  -3   0   4  222.98   11.73 
  -3   0  -4  214.67    9.73 
   3   0   4  223.82   12.13 
  -4   0  -4    0.03    0.36 
  -4   0  -4    0.13    0.25 
  -4   0  -4    0.13    0.23 
   4   0   4    0.09    0.29 
   4   0  -4    0.60    0.30 
  -4   0   4    0.16    0.29 
   4   0   4    1.98    5.10 
   4   0  -4    0.44    0.34 
  -4   0   4   -6.49    4.20 
  -4   0   4    4.43    4.74 
  -4   0  -4    6.03    4.19 
   4   0  -4    0.18    0.21 
   5   0   4    0.77    0.11 
  -5   0  -4    1.45    0.50 
  -5   0   4    1.00    0.14 
   5   0  -4    1.02    0.44 
   5   0  -4    0.83    0.15 
  -5   0   4    0.65    0.12 
  -5   0   4    1.52    0.53 
   5   0  -4    0.68    0.12 
   5   0   4    0.90    0.16 
  -5   0  -4    0.88    0.12 
  -5   0  -4    0.86    0.15 
  -5   0  -4    0.73    0.39 
   6   0  -4    3.88    0.27 
   6   0   4    4.28    0.32 
   6   0  -4    3.71    0.81 
  -6   0   4    4.03    0.29 
  -6   0  -4    3.70    0.26 
   6   0  -4    4.50    0.33 
  -6   0  -4    4.20    0.84 
   6   0   4    3.55    0.26 
  -6   0   4    3.94    0.28 
  -6   0  -4    4.14    0.31 
  -7   0  -4    0.23    0.14 
   7   0   4    0.36    0.14 
   7   0  -4   -1.21    1.32 
   7   0  -4    0.24    0.09 
  -7   0   4    0.28    0.10 
   7   0   4   -0.85    1.09 
   7   0  -4    0.30    0.10 
   8   0  -4    1.76    0.18 
  -8   0   4    1.63    0.16 
   8   0   4    1.62    0.18 
  -8   0  -4    1.77    0.17 
  -9   0  -4    0.58    0.08 
  -9   0   4    0.49    0.08 
   9   0  -4    0.34    0.07 
  -9   0   4    0.53    0.07 
   9   0   4    0.40    0.06 
   0   1  -4  378.12   16.14 
   0   1  -4  350.08   15.82 
   0   1   4  355.18   16.57 
   0  -1   4  361.28   16.14 
   0  -1  -4  381.16   16.64 
  -1  -1  -4   40.55    1.87 
  -1  -1  -4   43.11    1.85 
  -1  -1  -4   39.04    2.66 
   1  -1   4   40.63    1.87 
  -1   1   4   41.62    1.85 
   1   1  -4   40.05    1.82 
  -1   1   4   39.84    1.91 
   1   1  -4   41.51    1.82 
   1  -1   4   41.99    2.65 
   1   1  -4   42.15    1.81 
   1  -1  -4   44.77    1.92 
   1   1   4   43.71    2.84 
   1  -1  -4   42.44    2.90 
   1   1   4   43.32    1.87 
  -1   1  -4   39.99    1.86 
  -1   1  -4   37.06    2.51 
   1   1   4   40.77    1.93 
   1  -1  -4   42.11    1.89 
  -1  -1   4   40.40    2.42 
  -1  -1   4   41.03    2.35 
   2  -1   4   42.16    3.47 
   2  -1   4   45.32    2.00 
  -2  -1  -4   44.87    3.37 
  -2   1   4   43.14    3.61 
  -2  -1  -4   45.55    2.01 
  -2  -1  -4   42.51    2.03 
   2   1  -4   39.97    2.05 
   2   1  -4   44.88    1.98 
  -2   1   4   46.70    3.47 
  -2   1   4   42.48    2.10 
   2   1  -4   46.61    1.98 
   2   1   4   36.50    3.61 
   2  -1  -4   43.16    2.08 
  -2  -1   4   42.98    3.22 
  -2   1  -4   42.97    3.37 
   2   1   4   46.53    2.02 
  -2  -1   4   44.72    2.05 
  -2   1  -4   41.53    2.02 
   2  -1  -4   48.04    2.02 
   2  -1  -4   45.13    2.03 
   3   1  -4   16.86    0.94 
   3   1  -4   17.34    0.89 
  -3  -1  -4   17.25    0.99 
  -3   1   4   17.88    3.29 
  -3  -1  -4   16.96    3.02 
  -3   1   4   15.70    3.12 
  -3   1   4   17.14    1.03 
  -3  -1  -4   17.18    0.93 
  -3  -1  -4   16.99    0.94 
   3  -1   4   17.42    0.91 
   3   1   4   16.60    3.32 
  -3   1  -4   19.49    0.97 
   3  -1  -4   17.46    0.91 
  -3   1  -4   15.73    0.99 
   3  -1  -4   16.57    0.98 
  -3   1  -4   16.49    0.92 
   3   1   4   16.65    0.94 
  -3   1  -4   17.53    3.02 
  -3  -1   4   16.23    0.95 
   3  -1  -4   18.21    0.93 
  -4   1   4    3.72    0.54 
   4  -1   4    1.06    5.07 
   4   1  -4    3.30    0.44 
   4  -1   4    3.10    0.47 
  -4  -1  -4    3.40    0.50 
   4   1  -4    4.19    0.46 
  -4  -1  -4    3.03    0.49 
  -4  -1  -4    2.15    4.21 
  -4   1   4    4.87    5.29 
  -4  -1  -4    3.57    0.56 
  -4   1   4    5.07    4.84 
  -4  -1   4    4.33    0.57 
  -4  -1   4    1.76    4.62 
   4   1   4    7.14    5.40 
  -4   1  -4    3.48    0.49 
  -4   1  -4   -1.36    4.87 
  -4   1  -4    3.62    0.47 
   4   1   4    3.91    0.47 
   4  -1  -4    3.85    0.50 
   4  -1  -4    4.10    0.52 
  -4   1  -4    3.69    0.49 
   4  -1  -4    4.02    0.55 
  -5   1   4   17.47    0.89 
  -5   1   4   17.46    0.88 
   5  -1   4   17.83    0.84 
   5   1  -4   17.34    0.91 
   5   1  -4   17.18    0.86 
   5   1  -4   18.90    1.24 
  -5   1   4   17.99    0.83 
  -5  -1  -4   17.62    0.90 
   5  -1   4   19.20    0.92 
   5  -1  -4   17.97    0.85 
   5  -1  -4   17.27    0.90 
  -5  -1   4   18.23    0.87 
  -5  -1   4   17.21    0.86 
   5  -1  -4   16.54    1.30 
  -5   1  -4   15.85    0.88 
  -5   1  -4   16.41    1.21 
   5   1   4   17.94    0.86 
  -5   1  -4   16.74    0.85 
   5   1   4   19.16    0.92 
  -5  -1   4   18.92    1.02 
  -5   1  -4   17.82    1.28 
   6  -1   4   22.68    1.16 
  -6   1   4   25.74    1.24 
   6   1  -4   25.70    1.73 
  -6  -1  -4   26.16    1.26 
   6  -1   4   26.52    1.26 
   6   1  -4   25.77    1.21 
  -6   1   4   24.17    1.91 
  -6   1   4   25.78    1.22 
   6   1  -4   27.08    1.27 
  -6  -1   4   26.19    1.22 
   6   1   4   23.75    1.79 
   6   1   4   25.42    1.19 
  -6   1  -4   25.61    1.18 
   6  -1  -4   23.27    1.24 
   6  -1  -4   23.75    1.94 
  -6   1  -4   20.80    1.72 
  -6  -1   4   25.38    1.21 
   6  -1  -4   27.58    1.19 
  -6   1  -4   25.25    1.24 
   6   1   4   27.50    1.28 
   7  -1   4    6.33    0.57 
  -7  -1  -4    7.75    0.57 
   7   1  -4    5.63    1.24 
   7  -1   4    7.07    1.29 
  -7   1   4    8.41    0.58 
   7   1   4    7.16    1.09 
  -7   1  -4    8.43    0.52 
   7   1   4    7.35    0.46 
  -7  -1   4    7.77    0.42 
  -7  -1   4    6.87    0.42 
   7  -1  -4    6.63    0.42 
  -8   1   4    0.31    0.08 
  -8  -1  -4    0.21    0.07 
   8   1  -4    0.23    0.07 
   8   1  -4    0.31    0.09 
  -8  -1   4    0.26    0.07 
   8   1   4    0.20    0.08 
   8  -1  -4    0.25    0.07 
   8   1   4    0.30    0.08 
  -8   1  -4    0.20    0.07 
   9   1  -4   13.45    0.64 
  -9   1   4   11.46    0.65 
  -9   1   4   14.08    0.63 
  -9  -1  -4   14.15    0.63 
  -9  -1   4   14.38    0.68 
   9   1   4   14.38    0.68 
  -9  -1   4   14.06    0.65 
  -9   1  -4   14.56    0.68 
   9  -1  -4   14.68    0.67 
   0   2   4   14.18    0.70 
   0   2   4   14.34    0.76 
   0   2   4   16.97    1.78 
   0  -2  -4   12.64    0.72 
   0  -2  -4   14.81    1.68 
   0   2  -4   15.66    0.67 
   0  -2  -4   14.91    0.70 
   1  -2   4   41.71    1.88 
  -1  -2  -4   43.61    1.91 
   1   2  -4   45.24    1.84 
  -1   2   4   41.45    3.09 
  -1  -2  -4   42.31    2.97 
  -1   2   4   40.58    1.92 
   1   2  -4   44.43    1.84 
  -1  -2  -4   40.16    1.93 
   1  -2   4   42.06    2.80 
  -1   2   4   39.97    1.99 
   1  -2  -4   42.74    1.91 
   1   2   4   43.64    1.90 
  -1  -2   4   43.04    2.00 
   1  -2  -4   39.52    3.16 
   1  -2  -4   42.35    1.96 
   1   2   4   42.92    1.98 
   1   2   4   40.88    3.20 
  -1   2  -4   46.13    1.91 
  -1   2  -4   40.79    1.92 
  -1   2  -4   42.58    2.73 
  -1   2  -4   37.70    1.93 
  -1  -2   4   41.42    1.98 
  -2   2   4   51.31    4.32 
   2   2  -4   51.23    2.16 
  -2   2   4   40.93    2.57 
   2  -2   4   45.07    3.84 
   2   2  -4   50.82    2.20 
  -2  -2  -4   45.33    2.22 
  -2   2   4   48.66    3.99 
  -2  -2  -4   50.77    2.21 
  -2  -2  -4   51.56    3.75 
  -2  -2   4   49.90    3.32 
   2   2   4   48.22    4.28 
   2  -2  -4   51.83    2.33 
  -2   2  -4   55.79    2.44 
  -2   2  -4   50.20    2.32 
   2  -2  -4   47.86    2.40 
   2  -2  -4   52.23    2.35 
  -2   2  -4   51.02    3.91 
  -3   2   4    5.02    3.17 
   3  -2   4    3.96    2.98 
   3   2  -4    6.67    0.45 
  -3  -2  -4    6.15    2.44 
   3  -2   4    6.48    0.51 
  -3   2   4    6.17    0.58 
  -3  -2  -4    4.65    0.67 
   3   2  -4    7.96    0.51 
  -3   2   4    6.39    3.01 
  -3  -2  -4    7.20    0.53 
   3   2   4    6.27    0.45 
   3  -2  -4    6.37    0.50 
  -3  -2   4    5.93    2.38 
  -3   2  -4   10.46    3.22 
   3   2   4    6.23    0.54 
  -3   2  -4    6.68    0.55 
  -3   2  -4    6.68    0.48 
   3   2   4    7.38    2.98 
   4  -2   4   24.41    1.43 
   4   2  -4   25.53    1.38 
  -4   2   4   24.34    1.51 
   4  -2   4   23.98    6.44 
  -4   2   4   22.38    6.89 
  -4  -2  -4   10.42    5.45 
  -4   2   4   30.79    7.46 
  -4   2  -4   17.46    6.68 
  -4  -2   4   29.44    6.00 
   4  -2  -4   24.95    1.45 
  -4   2  -4   25.47    1.41 
  -4   2  -4   23.65    1.46 
   4  -2  -4   26.50    1.46 
   4  -2  -4   25.62    1.51 
  -4   2  -4   24.19    1.48 
   4   2   4   29.46    7.32 
  -5  -2  -4   85.49    3.74 
  -5   2   4   80.88    4.17 
   5   2  -4   85.86    4.05 
  -5  -2  -4   84.72    3.73 
   5  -2   4   83.42    3.73 
   5   2  -4   81.71    3.70 
  -5   2   4   75.11    3.67 
  -5   2   4   85.54    3.73 
   5  -2   4   86.97    3.73 
   5   2  -4   83.73    3.75 
   5   2   4   85.38    4.14 
   5  -2  -4   74.73    4.10 
   5  -2  -4   80.40    3.66 
  -5   2  -4   79.74    4.00 
   5   2   4   82.34    3.69 
  -5   2  -4   81.88    3.68 
  -5  -2   4   84.54    3.69 
  -5   2  -4   84.24    3.73 
  -5  -2   4   85.99    3.70 
   5  -2  -4   85.33    3.73 
  -5   2  -4   83.17    4.13 
   5   2   4   83.20    3.75 
  -5  -2   4   85.73    3.71 
  -6   2   4    8.76    1.45 
  -6  -2  -4   10.62    0.58 
   6   2  -4   10.11    1.09 
  -6   2   4   10.12    0.57 
   6   2  -4    9.93    0.55 
   6   2  -4    9.92    0.60 
   6  -2   4   11.05    0.59 
   6   2   4   10.60    0.55 
  -6  -2   4   10.01    0.56 
  -6  -2   4   10.15    0.55 
   6   2   4   10.52    0.61 
   6  -2  -4   10.13    0.58 
  -6   2  -4   10.31    1.18 
  -6   2  -4    9.66    0.58 
  -6  -2   4    9.84    0.56 
   6   2   4   10.33    1.17 
  -6   2  -4   10.18    0.54 
   6  -2  -4    9.85    0.52 
  -6   2  -4   12.22    1.40 
  -7  -2  -4   15.01    0.78 
   7  -2   4   14.97    0.78 
  -7   2   4   15.25    0.78 
   7   2  -4   15.45    0.81 
   7   2  -4   14.88    0.76 
   7   2   4   14.72    0.72 
   7  -2  -4   14.93    0.76 
  -7  -2   4   14.66    0.73 
  -7  -2   4   13.89    0.73 
  -7  -2   4   14.84    0.73 
  -7   2  -4   14.08    0.69 
   7   2   4   14.91    0.79 
  -7   2  -4   13.64    0.76 
   8   2  -4    3.38    0.22 
   8  -2   4    3.19    0.22 
  -8  -2  -4    3.07    0.22 
  -8  -2  -4    3.07    0.22 
  -8   2   4    2.41    0.24 
  -8   2  -4    4.03    0.31 
   8  -2  -4    3.16    0.25 
   8   2   4    3.16    0.25 
   8   2   4    3.12    0.24 
   9   2  -4    1.13    0.10 
  -9  -2  -4    1.03    0.08 
  -9   2   4    1.13    0.09 
  -9  -2   4    1.04    0.09 
   9   2   4    1.28    0.10 
  -9   2  -4    1.12    0.12 
   0   3  -4  113.16    4.96 
   0   3   4  117.70    5.10 
   0  -3  -4  106.63    5.10 
   0   3   4  106.68    6.41 
   0   3   4  119.88    5.01 
  -1  -3  -4   23.65    1.17 
   1   3  -4   23.53    1.13 
  -1   3   4   26.80    1.30 
  -1  -3  -4   24.54    2.84 
   1  -3   4   24.23    1.13 
  -1   3   4   25.03    2.79 
   1  -3   4   25.44    1.13 
   1   3   4   26.13    1.13 
   1   3   4   22.29    1.20 
   1  -3  -4   22.68    1.21 
  -1   3  -4   22.76    1.16 
   1  -3  -4   24.15    1.13 
   1   3   4   22.65    2.71 
  -1   3  -4   22.48    2.24 
  -1   3  -4   24.78    2.30 
  -2   3   4   17.45    3.24 
   2   3  -4   17.99    0.80 
   2  -3   4   18.49    0.90 
   2   3  -4   16.44    0.90 
  -2  -3  -4   16.58    2.64 
  -2  -3  -4   17.14    0.91 
  -2   3   4   10.78    3.05 
  -2   3   4   18.96    1.07 
   2   3  -4   17.56    0.88 
   2   3   4   17.98    0.87 
  -2   3  -4   16.08    0.96 
  -2  -3   4   19.52    1.73 
   2  -3  -4   15.40    0.88 
   2   3   4   18.26    0.98 
   2  -3  -4   16.15    0.90 
  -2   3  -4   18.00    2.80 
   2  -3  -4   16.83    1.01 
   2   3   4   20.65    3.33 
  -3   3   4   62.59    7.58 
   3   3  -4   63.64    2.77 
  -3   3   4   61.30    3.05 
   3  -3   4   52.87    6.45 
  -3  -3  -4   57.44    2.86 
   3   3  -4   63.54    2.87 
  -3   3  -4   64.16    2.87 
   3  -3  -4   55.70    2.70 
   3   3   4   60.11    2.68 
  -3   3  -4   60.78    7.08 
  -3  -3   4   56.76    5.39 
   3   3   4   60.72    2.83 
   3  -3  -4   53.43    2.72 
  -3  -3   4   56.01    5.07 
   3  -3  -4   51.79    2.80 
  -4   3   4    4.98    0.70 
   4  -3   4    5.17    0.34 
  -4  -3  -4    5.00    0.36 
   4  -3   4    5.67    0.38 
  -4  -3  -4    5.47    0.34 
   4   3  -4    5.98    0.57 
  -4   3   4    4.93    0.31 
  -4  -3   4    5.35    0.31 
  -4  -3   4    5.18    0.36 
   4  -3  -4    4.71    0.46 
   4  -3  -4    5.29    0.36 
  -4   3  -4    5.48    0.39 
   4  -3  -4    5.04    0.34 
   4   3   4    4.53    0.36 
  -4   3  -4    5.66    0.65 
   4   3   4    6.65    0.68 
  -5  -3  -4    2.13    0.23 
  -5   3   4    2.16    0.23 
  -5  -3  -4    1.79    0.21 
   5   3  -4    1.42    0.20 
  -5   3   4    1.07    0.51 
   5   3  -4    1.71    0.23 
  -5   3   4    1.62    0.16 
   5  -3   4    2.27    0.23 
   5  -3   4    1.91    0.20 
  -5  -3  -4    1.58    0.19 
   5   3  -4    2.07    0.45 
   5  -3  -4    2.26    0.21 
  -5  -3   4    1.77    0.17 
  -5   3  -4    1.91    0.19 
  -5  -3   4    1.61    0.19 
   5   3   4    2.05    0.54 
  -5   3  -4    1.65    0.23 
  -5  -3   4    1.70    0.23 
  -5   3  -4    1.25    0.42 
  -5   3  -4    1.59    0.50 
   5  -3  -4    1.86    0.20 
   5   3   4    2.18    0.20 
  -5  -3   4    1.87    0.19 
   5   3   4    1.74    0.23 
   5  -3  -4    1.85    0.21 
   6   3  -4    0.88    0.51 
   6   3  -4    0.90    0.18 
   6  -3   4    0.76    0.13 
  -6  -3  -4    0.85    0.14 
  -6   3   4    0.86    0.15 
   6   3  -4    1.11    0.15 
   6  -3   4    0.80    0.14 
  -6   3   4    0.78    0.11 
  -6   3   4    1.66    0.84 
  -6  -3   4    1.22    0.17 
   6   3   4    0.73    0.13 
  -6   3  -4    0.73    0.77 
  -6   3  -4    1.16    0.14 
   6   3   4    0.64    0.15 
  -6   3  -4    1.11    0.66 
   6   3   4    1.46    0.62 
  -6   3  -4    1.10    0.20 
  -6  -3   4    0.72    0.13 
   6  -3  -4    1.04    0.17 
  -6  -3   4    0.94    0.13 
   7   3  -4    6.28    0.42 
   7   3  -4    6.39    0.38 
   7  -3   4    6.36    0.38 
  -7   3   4    6.57    0.40 
  -7  -3  -4    6.57    0.39 
  -7   3  -4    6.63    0.43 
   7  -3  -4    6.78    0.41 
  -7  -3   4    6.40    0.36 
  -7   3  -4    6.74    0.36 
  -7  -3   4    6.52    0.39 
   7   3   4    6.56    0.43 
  -7  -3   4    6.40    0.39 
   7   3   4    6.64    0.38 
  -8  -3  -4    8.09    0.45 
   8   3  -4    8.79    0.47 
   8   3  -4    9.10    0.45 
  -8  -3  -4    8.44    0.49 
   8  -3   4    8.72    0.47 
  -8   3   4    9.11    0.46 
  -8  -3   4    7.99    0.47 
  -8  -3   4    9.57    0.52 
  -8   3  -4    8.53    0.47 
  -8  -3   4    8.53    0.41 
   8   3   4    9.09    0.50 
   8   3   4    9.20    0.45 
   8  -3  -4    8.65    0.44 
  -8  -3   4    8.95    0.48 
   0   4  -4    2.23    0.23 
   0   4  -4    2.08    0.24 
   0  -4  -4    0.24    2.31 
   0  -4  -4    1.92    0.24 
   0   4   4    1.94    0.29 
   0   4   4    3.09    2.25 
   0   4   4    2.30    0.26 
   1   4  -4   10.10    0.57 
   1   4  -4   11.04    0.51 
   1   4  -4    9.55    0.50 
   1  -4   4   10.46    0.51 
   1   4  -4   10.89    0.53 
  -1   4   4    8.87    2.98 
  -1  -4  -4   10.84    0.62 
  -1   4   4    8.71    0.69 
  -1   4   4   15.47    3.69 
   1  -4   4   10.80    0.62 
   1   4   4   11.88    3.00 
   1  -4  -4   11.66    0.68 
  -1   4  -4   10.46    1.80 
   1  -4  -4   10.65    0.65 
   1   4   4   10.68    0.70 
  -1   4  -4   12.46    1.77 
  -1   4  -4   11.43    0.78 
  -1   4  -4   10.83    0.67 
  -2  -4  -4   10.45    3.58 
  -2  -4  -4   11.02    0.83 
   2  -4   4   10.02    0.65 
   2   4  -4   10.11    0.62 
   2   4  -4   11.07    0.61 
  -2   4   4    9.59    4.44 
  -2   4   4   12.26    0.84 
  -2   4   4   10.68    4.22 
   2  -4  -4   10.63    0.71 
   2   4   4   11.01    0.73 
  -2   4  -4    9.59    0.72 
  -2   4  -4   10.51    3.22 
   2   4   4    8.89    4.07 
   2  -4  -4   10.85    0.72 
   3   4  -4   25.27    1.23 
  -3   4   4   20.49    1.05 
  -3  -4  -4   23.91    1.09 
  -3  -4  -4   22.39    1.07 
  -3  -4  -4   18.05    6.48 
   3  -4   4   22.04    1.09 
   3  -4   4   21.55    1.09 
  -3   4  -4   -1.34    8.65 
  -3   4  -4   26.11    1.43 
   3   4   4   24.42    1.38 
  -3  -4   4   22.53    1.12 
   3  -4  -4   23.91    1.12 
  -3  -4   4   22.25    1.12 
   3  -4  -4   22.50    1.12 
  -4  -4  -4   12.15    0.66 
   4  -4   4   11.56    0.65 
  -4  -4  -4   12.90    0.65 
  -4   4   4   13.28    0.64 
   4  -4   4   12.32    0.66 
  -4  -4  -4   12.42    0.66 
  -4   4   4   13.12    0.72 
   4   4  -4   12.62    0.89 
   4  -4   4   12.38    0.66 
  -4   4   4   11.95    1.11 
   4   4   4   11.93    1.00 
  -4  -4   4   12.75    0.67 
  -4   4  -4   13.55    1.09 
   4  -4  -4   13.77    0.67 
  -4   4  -4   11.62    0.65 
  -4  -4   4   11.85    0.60 
   4   4   4   11.52    0.69 
  -4  -4   4   11.61    0.65 
   4  -4  -4   13.65    0.67 
  -4  -4   4   12.35    0.66 
   4  -4  -4   13.69    0.67 
   5   4  -4   18.04    0.92 
  -5  -4  -4   17.89    0.92 
   5  -4   4   20.07    0.96 
  -5  -4  -4   19.93    0.95 
  -5   4   4   17.94    0.96 
   5  -4   4   17.72    0.92 
  -5   4   4   19.57    0.91 
  -5  -4  -4   18.00    0.92 
  -5   4  -4   21.02    1.54 
  -5  -4   4   19.20    0.95 
  -5  -4   4   18.27    0.92 
   5  -4  -4   18.79    0.92 
  -5  -4   4   18.18    0.88 
   5   4   4   17.86    0.92 
   5   4   4   17.98    0.98 
   5  -4  -4   17.96    0.93 
  -5  -4   4   19.80    0.94 
  -5   4  -4   18.87    0.92 
   6   4  -4    0.67    0.17 
   6  -4   4    0.58    0.11 
  -6  -4  -4    0.61    0.15 
  -6  -4  -4    0.58    0.11 
  -6   4   4    0.76    0.13 
  -6  -4   4    0.67    0.14 
  -6   4  -4    2.48    1.43 
  -6   4  -4    0.46    0.10 
   6   4   4    0.66    0.11 
  -6  -4   4    0.54    0.11 
  -6   4  -4    0.17    1.00 
   6   4   4    0.38    0.80 
   6   4   4    0.58    0.16 
  -7  -4  -4    0.24    0.06 
  -7   4   4    0.10    0.08 
   7   4  -4    0.12    0.06 
   7  -4   4    0.25    0.10 
   7   4  -4    0.17    0.09 
  -7  -4  -4    0.05    0.06 
   7   4   4    0.22    0.07 
  -7  -4   4    0.23    0.08 
  -7   4  -4    0.17    0.06 
   7   4   4    0.17    0.09 
  -7   4  -4    0.40    0.17 
  -7  -4   4    0.11    0.06 
  -7  -4   4    0.13    0.07 
   7  -4  -4    0.15    0.11 
  -8   4   4    2.62    0.18 
  -8  -4  -4    2.49    0.15 
   8   4  -4    2.49    0.16 
   8   4  -4    2.57    0.20 
  -8  -4  -4    2.46    0.16 
  -8  -4  -4    2.41    0.17 
  -8  -4   4    2.53    0.18 
  -8  -4   4    2.61    0.17 
   8   4   4    2.71    0.16 
   8   4   4    2.62    0.19 
   0   5   4    0.26    0.21 
   0   5   4   -0.65    4.24 
   0   5  -4    0.43    0.28 
   0   5  -4    0.27    0.20 
   1   5  -4    7.54    0.51 
  -1   5   4    4.48    5.13 
  -1  -5  -4    4.93    4.98 
   1   5  -4    7.91    0.54 
  -1   5   4    8.59    0.71 
   1  -5   4    7.59    0.45 
   1  -5   4    6.78    0.44 
  -1  -5  -4    7.84    0.43 
  -1  -5   4    7.16    0.42 
   1   5   4   11.73    5.08 
   1  -5  -4    7.34    0.43 
   1   5   4    8.43    0.65 
  -1  -5   4    6.96    0.43 
  -1   5  -4    7.38    0.60 
  -2   5   4    4.41    0.62 
   2  -5   4    4.14    0.31 
  -2   5   4    4.14    0.29 
  -2  -5  -4    4.24    0.29 
   2  -5   4    4.10    0.30 
   2   5  -4    4.06    0.41 
   2  -5   4    3.93    0.72 
  -2  -5  -4    4.55    0.27 
  -2   5  -4    3.97    0.55 
  -2  -5   4    4.29    0.31 
   2  -5  -4    3.85    0.31 
   2  -5  -4    4.56    0.30 
   3  -5   4   24.48    1.20 
   3   5  -4   24.14    1.41 
  -3  -5  -4   25.57    1.20 
  -3   5   4   21.94    1.16 
  -3  -5  -4   24.20    1.20 
   3  -5   4   24.53    1.21 
   3  -5   4   25.54    1.20 
  -3  -5  -4   24.48    1.16 
  -3   5   4   29.81    1.71 
   3  -5  -4   24.26    1.14 
   3  -5  -4   24.72    1.16 
   3  -5  -4   24.15    1.15 
  -3  -5   4   24.86    1.15 
  -3  -5   4   25.30    1.17 
   3   5   4   26.11    1.47 
   3   5   4   20.02    1.34 
  -3   5  -4   21.01    1.45 
  -3  -5   4   23.92    1.14 
  -3   5  -4   23.68    1.30 
  -3  -5   4   23.86    1.16 
   4  -5   4   15.00    0.76 
   4  -5   4   13.84    0.75 
   4   5  -4   13.55    1.09 
   4  -5   4   14.03    0.76 
  -4   5   4   15.06    0.72 
  -4  -5  -4   14.75    0.75 
   4  -5   4   12.90    0.73 
  -4  -5  -4   14.77    0.72 
  -4   5   4   14.08    1.31 
  -4  -5   4   15.82    0.78 
  -4   5  -4   13.70    1.22 
   4   5   4   16.64    1.20 
   4  -5  -4   15.06    0.75 
  -4  -5   4   14.15    0.77 
  -4   5  -4   14.76    0.79 
  -4  -5   4   14.48    0.80 
  -4  -5   4   14.34    0.76 
   4  -5  -4   14.87    0.76 
   4   5   4   13.27    0.85 
   4  -5  -4   13.40    0.74 
   5  -5   4   22.86    1.12 
  -5  -5  -4   22.72    1.07 
   5   5  -4   21.49    1.08 
  -5  -5  -4   22.82    1.11 
  -5   5   4   18.54    1.77 
   5   5  -4   22.84    1.73 
   5  -5   4   21.53    1.08 
  -5  -5  -4   22.07    1.08 
   5  -5   4   24.23    1.12 
  -5   5   4   22.66    1.07 
  -5   5   4   21.76    1.11 
  -5   5  -4   22.43    1.63 
  -5  -5   4   23.10    1.13 
  -5   5  -4   23.02    1.11 
  -5  -5   4   22.23    1.11 
  -5  -5   4   22.18    1.10 
   5   5   4   23.13    1.65 
  -5  -5   4   23.51    1.13 
  -5   5  -4   21.41    1.72 
   5   5   4   24.28    1.11 
   5   5   4   23.08    1.17 
   5  -5  -4   22.52    1.11 
  -6  -5  -4    4.26    0.29 
  -6   5   4    3.98    0.34 
   6  -5   4    4.20    0.30 
   6   5  -4    4.45    0.35 
  -6  -5  -4    4.29    0.30 
  -6  -5  -4    4.48    0.27 
   6  -5   4    4.62    0.31 
   6  -5   4    4.38    0.29 
   6   5  -4    4.37    0.29 
  -6  -5   4    4.57    0.31 
   6   5   4    4.13    0.28 
  -6   5  -4    4.10    0.28 
  -6  -5   4    4.03    0.29 
  -6  -5   4    4.31    0.30 
   6   5   4    4.36    0.33 
   7   5  -4    0.57    0.12 
  -7  -5  -4    0.71    0.17 
  -7   5   4    0.93    0.19 
   7  -5   4    0.49    0.09 
  -7  -5  -4    0.59    0.07 
  -7  -5  -4    0.73    0.17 
   7   5  -4    0.56    0.09 
  -7   5  -4    0.54    0.08 
  -7  -5   4    0.74    0.11 
  -7  -5   4    0.61    0.12 
   7   5   4    0.87    0.17 
  -8   5   4    0.05    0.04 
   8   5  -4    0.13    0.04 
  -8  -5  -4    0.07    0.04 
  -8  -5   4    0.22    0.08 
   8   5   4    0.10    0.04 
   8   5   4    0.07    0.05 
  -8  -5   4    0.04    0.06 
   0   6   4    1.36    0.41 
   0  -6   4    1.43    0.20 
   0  -6  -4    1.21    0.15 
   0   6  -4    1.46    0.34 
   0  -6   4    1.20    0.17 
   0  -6   4    1.18    0.17 
   0  -6  -4    1.19    0.16 
   0   6   4    0.98    0.19 
   0  -6   4    1.36    0.18 
   0  -6  -4    1.21    0.17 
   1  -6   4   11.97    0.63 
   1  -6   4   11.22    0.62 
   1  -6   4   11.62    0.63 
  -1   6   4   11.84    0.99 
  -1   6   4   11.79    0.60 
  -1  -6  -4   11.02    0.61 
  -1  -6  -4   10.86    0.57 
  -1  -6  -4   11.87    0.64 
  -1  -6  -4   10.93    0.60 
   1  -6   4   11.25    0.62 
   1   6   4   10.60    0.64 
  -1   6  -4   11.11    1.00 
  -1  -6   4   10.94    0.61 
  -1  -6   4   11.70    0.61 
   1  -6  -4   11.03    0.60 
  -1  -6   4   11.19    0.59 
   1  -6  -4   11.50    0.60 
  -1  -6   4   11.63    0.62 
   1  -6  -4   11.17    0.56 
   1   6   4   10.87    0.89 
  -2   6   4    7.16    0.40 
   2  -6   4    6.58    0.42 
   2  -6   4    6.23    0.41 
   2  -6   4    6.76    0.43 
  -2  -6  -4    6.87    0.41 
  -2   6   4    7.57    0.90 
   2  -6   4    6.00    0.41 
  -2  -6  -4    6.89    0.42 
  -2  -6  -4    5.95    0.37 
  -2  -6   4    6.50    0.39 
   2  -6  -4    6.24    0.39 
  -2   6  -4    5.17    0.73 
   2  -6  -4    6.78    0.40 
   2   6   4    6.30    0.43 
  -2  -6   4    6.29    0.39 
   2  -6  -4    6.30    0.39 
  -2  -6   4    5.84    0.39 
  -2  -6   4    6.77    0.42 
   2   6   4    6.14    0.73 
  -2  -6   4    5.17    0.41 
   3  -6   4   24.21    1.26 
   3  -6   4   26.39    1.28 
  -3  -6  -4   26.14    1.26 
  -3  -6  -4   25.63    1.27 
  -3   6   4   25.65    1.95 
   3  -6   4   25.39    1.26 
  -3   6   4   29.41    1.24 
  -3  -6  -4   25.06    1.20 
  -3  -6   4   25.51    1.23 
   3  -6  -4   27.34    1.26 
  -3  -6   4   26.39    1.27 
  -3   6  -4   29.01    1.71 
  -3  -6   4   25.77    1.25 
  -3  -6   4   25.89    1.25 
   3  -6  -4   24.97    1.23 
   3   6   4   23.68    1.61 
   3  -6  -4   24.84    1.23 
  -4  -6  -4    1.78    0.17 
   4  -6   4    2.05    0.20 
  -4  -6  -4    1.68    0.19 
   4  -6   4    2.10    0.23 
  -4   6   4    1.52    0.17 
  -4  -6  -4    1.65    0.21 
   4  -6   4    1.50    0.20 
  -4   6   4    1.30    0.70 
   4   6   4    0.94    0.58 
   4  -6  -4    1.70    0.19 
  -4  -6   4    2.00    0.20 
  -4   6  -4    1.65    0.20 
  -4  -6   4    1.70    0.19 
  -4  -6   4    1.76    0.20 
   4   6   4    1.48    0.21 
  -4   6  -4    1.60    0.65 
   4  -6  -4    1.66    0.21 
  -4  -6   4    1.73    0.19 
  -5  -6  -4    2.15    0.20 
  -5   6   4    1.91    0.17 
   5  -6   4    1.89    0.20 
   5  -6   4    1.84    0.21 
   5   6  -4    1.83    0.21 
   5  -6   4    1.85    0.19 
  -5  -6  -4    1.74    0.16 
  -5  -6  -4    1.93    0.20 
   5  -6  -4    1.75    0.19 
  -5  -6   4    1.75    0.19 
   5   6   4    1.53    0.21 
  -5  -6   4    1.89    0.19 
  -5  -6   4    1.81    0.20 
  -5   6  -4    1.96    0.18 
  -5  -6   4    1.95    0.20 
   5   6   4    1.60    0.18 
   6  -6   4    2.22    0.22 
   6   6  -4    2.72    0.22 
  -6  -6  -4    2.79    0.22 
  -6  -6  -4    2.48    0.21 
  -6  -6  -4    2.65    0.21 
   6   6   4    2.59    0.20 
  -6  -6   4    2.43    0.20 
  -6   6  -4    2.85    0.20 
   6   6   4    2.18    0.23 
  -6  -6   4    2.63    0.20 
  -6  -6   4    2.44    0.21 
   7   6  -4   28.73    1.33 
  -7  -6  -4   30.10    1.35 
   7   6   4   28.26    1.31 
  -7  -6   4   28.97    1.32 
  -7  -6   4   31.42    1.34 
   7   6   4   28.11    1.33 
  -7  -6   4   28.17    1.30 
   0  -7  -4   33.70    1.53 
   0  -7  -4   32.65    1.58 
   0  -7  -4   34.44    1.63 
   0  -7   4   30.93    1.57 
   0  -7   4   33.81    1.60 
   0  -7   4   35.01    1.61 
   0  -7  -4   34.28    1.59 
   0   7   4   36.21    2.33 
   0  -7   4   34.03    1.60 
   1  -7   4    3.36    0.27 
  -1  -7  -4    3.27    0.25 
  -1  -7  -4    2.61    0.25 
   1  -7   4    3.39    0.28 
  -1  -7  -4    2.95    0.21 
  -1  -7  -4    2.89    0.28 
  -1   7   4    2.43    0.27 
  -1   7   4    2.39    0.66 
   1  -7   4    3.11    0.26 
   1  -7   4    3.26    0.28 
   1  -7  -4    3.06    0.25 
  -1  -7   4    3.34    0.27 
   1  -7  -4    2.82    0.21 
  -1  -7   4    3.26    0.26 
  -1  -7   4    2.96    0.27 
   1   7   4    2.80    0.31 
   1  -7  -4    2.54    0.24 
  -1  -7   4    3.26    0.27 
   2  -7   4   33.07    1.58 
  -2  -7  -4   32.65    1.56 
   2  -7   4   32.69    1.60 
  -2  -7  -4   36.33    1.60 
  -2   7   4   31.69    1.55 
   2  -7   4   34.86    1.61 
  -2   7   4   34.58    2.17 
   2  -7   4   32.21    1.58 
  -2  -7  -4   34.74    1.61 
   2  -7  -4   35.07    1.57 
   2   7   4   31.00    1.57 
  -2   7  -4   28.91    1.97 
  -2  -7   4   34.48    1.58 
  -2  -7   4   32.48    1.54 
  -2  -7   4   34.50    1.57 
  -2  -7   4   32.28    1.54 
   2  -7  -4   33.15    1.55 
   2   7   4   32.66    2.00 
   2  -7  -4   33.63    1.51 
  -3   7   4   14.32    0.69 
  -3  -7  -4   13.04    0.72 
  -3  -7  -4   13.17    0.71 
   3  -7   4   13.94    0.76 
  -3  -7  -4   12.99    0.69 
   3  -7   4   12.81    0.72 
  -3   7   4   11.41    1.46 
   3  -7   4   13.18    0.72 
   3  -7   4   13.07    0.70 
   3   7   4   12.22    1.38 
  -3   7  -4   11.24    0.66 
   3  -7  -4   13.12    0.69 
  -3   7  -4   13.48    1.44 
  -3  -7   4   13.66    0.69 
   3  -7  -4   12.79    0.67 
  -3  -7   4   12.93    0.70 
  -3  -7   4   12.29    0.67 
   3   7   4   12.93    0.74 
   4  -7   4    0.38    0.09 
  -4  -7  -4    0.51    0.12 
  -4  -7  -4    0.35    0.09 
   4  -7   4    0.67    0.12 
   4  -7   4    0.63    0.12 
  -4  -7  -4    0.60    0.12 
  -4  -7   4    0.45    0.10 
  -4  -7   4    0.33    0.12 
   4  -7  -4    0.51    0.10 
   4   7   4    0.48    0.17 
  -4  -7   4    0.42    0.10 
  -4   7  -4    0.38    0.09 
  -4  -7   4    0.42    0.09 
   4  -7  -4    0.35    0.12 
  -5  -7  -4    9.31    0.50 
  -5  -7  -4    9.11    0.50 
   5  -7   4    9.28    0.50 
  -5  -7  -4    9.05    0.50 
   5  -7   4    9.17    0.49 
   5   7  -4    8.45    0.48 
   5  -7   4    9.00    0.49 
   5   7   4    9.27    0.50 
  -5   7  -4    9.20    0.49 
  -5  -7   4    9.00    0.48 
  -5  -7   4    9.21    0.50 
   5  -7  -4    9.68    0.50 
  -5  -7   4    9.55    0.51 
   6  -7   4    2.78    0.21 
   6   7  -4    2.86    0.21 
  -6  -7  -4    3.18    0.20 
   6  -7   4    2.37    0.18 
   6   7   4    2.70    0.23 
  -6  -7   4    2.83    0.19 
  -6   7  -4    2.86    0.18 
   6   7   4    2.77    0.19 
  -6  -7   4    2.94    0.19 
   0  -8   4   10.90    0.70 
   0  -8  -4   11.25    0.61 
   0   8   4   10.18    1.33 
   0  -8   4   12.97    0.77 
   0   8   4    9.60    0.60 
   1  -8   4    4.65    0.33 
  -1  -8  -4    3.99    0.30 
  -1   8   4    4.55    0.35 
   1  -8   4    4.43    0.30 
  -1  -8  -4    4.64    0.38 
   1  -8   4    4.99    0.34 
  -1   8   4    3.96    1.29 
  -1  -8  -4    4.60    0.33 
   1  -8   4    4.71    0.36 
  -1  -8   4    4.38    0.33 
  -1  -8   4    4.99    0.34 
   1  -8  -4    4.86    0.37 
   1  -8  -4    4.67    0.32 
  -1  -8   4    4.14    0.31 
   1  -8  -4    4.95    0.32 
  -2   8   4    0.58    0.12 
   2  -8   4    0.64    0.12 
  -2  -8  -4    0.67    0.12 
  -2  -8  -4    0.48    0.11 
   2  -8   4    0.70    0.13 
   2  -8   4    0.74    0.14 
   2  -8   4    0.59    0.11 
   2  -8  -4    0.74    0.15 
   2  -8  -4    0.73    0.08 
   2  -8  -4    0.93    0.13 
  -2  -8   4    0.69    0.13 
   2  -8  -4    0.52    0.10 
  -2   8  -4    0.72    0.14 
  -2  -8   4    0.70    0.12 
  -2  -8   4    0.59    0.13 
  -3  -8  -4    4.35    0.30 
  -3   8   4    4.90    0.32 
   3  -8   4    4.42    0.30 
  -3  -8  -4    4.38    0.31 
   3  -8   4    4.30    0.29 
  -3  -8  -4    4.59    0.31 
   3  -8   4    4.28    0.30 
  -3  -8   4    4.09    0.29 
   3  -8  -4    4.27    0.28 
   3  -8  -4    4.31    0.24 
  -3  -8   4    4.30    0.31 
   3  -8  -4    4.22    0.29 
  -3  -8   4    4.25    0.28 
  -3   8  -4    4.58    0.29 
   4  -8   4    1.46    0.15 
  -4   8   4    1.29    0.16 
  -4  -8  -4    1.75    0.25 
   4  -8   4    1.56    0.16 
  -4  -8  -4    1.34    0.15 
   4  -8   4    1.70    0.23 
   4  -8  -4    1.59    0.16 
  -4  -8   4    1.59    0.17 
  -4  -8   4    1.65    0.16 
   4  -8  -4    1.35    0.13 
  -4   8  -4    1.32    0.16 
   4  -8  -4    1.49    0.17 
  -4  -8   4    1.67    0.17 
  -5  -8  -4    0.76    0.10 
   5  -8   4    0.51    0.08 
   5  -8   4    0.87    0.11 
  -5   8   4    0.77    0.11 
  -5  -8  -4    0.56    0.11 
  -5  -8  -4    0.74    0.10 
   5  -8  -4    0.62    0.10 
   5   8   4    0.61    0.09 
  -5  -8   4    0.48    0.08 
  -5  -8   4    0.58    0.08 
  -5  -8   4    0.59    0.09 
  -5   8  -4    0.87    0.09 
   0  -9   4    6.74    0.40 
   0  -9   4    6.18    0.40 
   0  -9  -4    6.50    0.38 
   0  -9   4    6.61    0.39 
   0  -9  -4    6.85    0.43 
   0  -9  -4    6.39    0.40 
  -1   9   4   12.60    0.70 
   1  -9   4   14.08    0.70 
   1  -9   4   14.42    0.70 
   1  -9   4   13.68    0.81 
  -1  -9  -4   13.32    0.69 
  -1  -9  -4   13.62    0.71 
  -1  -9   4   13.98    0.69 
   1  -9  -4   13.24    0.67 
   1  -9  -4   13.06    0.67 
  -1  -9   4   12.54    0.65 
  -1  -9   4   13.91    0.69 
  -2  -9  -4    2.90    0.22 
   2  -9   4    3.09    0.22 
   2  -9   4    2.40    0.21 
   2  -9   4    2.95    0.22 
  -2   9   4    2.84    0.24 
  -2  -9  -4    2.99    0.21 
   2  -9  -4    3.43    0.25 
  -2  -9   4    2.61    0.24 
  -2  -9   4    3.04    0.23 
   2  -9  -4    3.38    0.29 
   3  -9   4    8.31    0.48 
   3  -9   4    7.46    0.45 
  -3  -9  -4    9.01    0.50 
  -3  -9  -4    8.06    0.48 
  -3  -9   4    6.28    0.42 
   3  -9  -4    7.90    0.45 
  -3  -9   4    6.35    0.36 
   3  -9  -4    6.39    0.37 
   3  -9  -4    5.85    0.34 
  -4  -9  -4    0.77    0.09 
   4  -9   4    0.64    0.09 
  -4   9   4    0.81    0.12 
   4  -9   4    0.89    0.09 
  -4  -9  -4    0.55    0.08 
   4  -9  -4    0.84    0.11 
  -4  -9   4    0.82    0.10 
  -4  -9   4    0.87    0.10 
   4   9   4    0.99    0.11 
   0 -10  -4    3.72    0.24 
   0 -10  -4    3.98    0.25 
   0 -10   4    3.98    0.24 
   0 -10   4    3.79    0.23 
  -1 -10  -4    4.71    0.27 
   1 -10   4    4.56    0.26 
  -1 -10  -4    4.95    0.28 
   1 -10   4    4.90    0.27 
   1 -10  -4    4.84    0.27 
  -1 -10   4    4.84    0.27 
   1 -10  -4    4.65    0.26 
  -1 -10   4    4.31    0.30 
   2 -10   4    8.49    0.41 
   2 -10   4    8.26    0.41 
  -2 -10  -4    8.28    0.42 
  -2 -10  -4    8.33    0.42 
   2 -10  -4    8.65    0.43 
  -2 -10   4    8.93    0.43 
  -2 -10   4    8.50    0.43 
   0   0  -5    0.10    0.04 
   0   0   5    0.05    0.44 
   0   0  -5    0.24    0.49 
   0   0   5   -0.02    0.07 
   0   0   5    0.02    0.03 
   0   0  -5    0.08    0.05 
  -1   0  -5  184.65    8.96 
  -1   0   5  191.21    8.89 
   1   0  -5  181.88    8.95 
  -1   0  -5  189.12    8.08 
  -1   0  -5  186.44    8.06 
   1   0   5  185.82    9.03 
   1   0   5  179.62    8.11 
   1   0  -5  184.56    8.08 
  -1   0   5  179.44    8.05 
   1   0   5  190.50    8.05 
  -1   0   5  180.74    8.11 
  -2   0  -5   80.86    3.74 
  -2   0  -5   89.46    5.23 
  -2   0   5   84.94    5.17 
  -2   0  -5   83.32    3.72 
   2   0   5   86.15    3.71 
   2   0   5   79.25    5.22 
  -2   0   5   83.09    5.02 
   2   0  -5   78.86    3.69 
  -2   0   5   84.04    3.79 
   2   0  -5   85.68    3.71 
   3   0   5    4.96    0.39 
  -3   0  -5    2.77    2.27 
   3   0  -5    5.46    0.40 
   3   0   5    4.83    2.66 
  -3   0   5    4.51    2.45 
  -3   0  -5    4.90    0.43 
  -3   0   5    2.26    2.40 
   3   0  -5    5.10    0.44 
  -3   0  -5    5.22    0.41 
  -3   0  -5    5.04    0.46 
   3   0  -5    5.12    0.40 
  -4   0   5   11.29    5.35 
  -4   0  -5    7.90    0.70 
   4   0   5    3.92    5.80 
   4   0  -5    7.22    0.65 
   4   0   5    8.15    0.66 
  -4   0   5    2.09    4.54 
   4   0  -5    6.82    0.65 
  -4   0  -5    7.75    0.67 
  -4   0   5    6.22    0.83 
  -4   0  -5   11.92    4.72 
   4   0  -5    7.24    0.64 
  -4   0   5    7.46    0.72 
  -4   0  -5    7.60    0.64 
  -5   0  -5    5.03    0.35 
   5   0  -5    5.89    0.77 
   5   0  -5    4.67    0.34 
  -5   0  -5    5.68    0.77 
  -5   0  -5    4.42    0.29 
  -5   0   5    5.20    0.86 
  -5   0   5    4.91    0.32 
   5   0  -5    4.71    0.30 
   5   0   5    4.65    0.29 
   5   0   5    4.24    0.34 
  -5   0   5    4.80    0.31 
  -5   0  -5    4.60    0.66 
   6   0  -5   28.10    1.90 
   6   0   5   25.75    1.34 
   6   0  -5   26.70    1.34 
  -6   0  -5   28.22    1.27 
   6   0  -5   28.75    1.29 
   6   0   5   28.22    1.27 
  -6   0  -5   27.57    1.34 
  -6   0   5   26.60    1.31 
  -6   0   5   28.03    1.31 
   6   0   5   25.04    1.86 
  -7   0   5   17.43    0.87 
   7   0  -5   16.39    2.09 
   7   0   5   16.96    0.82 
  -7   0   5   19.12    1.03 
   7   0   5   17.95    2.03 
   8   0   5    0.56    0.11 
  -8   0  -5    0.62    0.11 
  -8   0   5    0.54    0.09 
   8   0  -5    0.38    0.08 
  -9   0  -5    2.68    0.17 
   9   0  -5    2.75    0.18 
  -9   0   5    2.75    0.16 
  -9   0   5    2.61    0.16 
   0   1   5    0.97    0.15 
   0  -1  -5    1.26    0.13 
   0   1  -5    1.02    0.08 
   0   1  -5    1.73    0.52 
   0   1   5    0.41    0.67 
   0  -1  -5    1.53    0.73 
   0  -1   5    0.58    0.48 
   0  -1  -5    0.89    0.14 
   0   1  -5    0.98    0.09 
  -1  -1  -5    4.09    1.02 
  -1   1   5    4.39    0.26 
   1   1  -5    4.20    0.24 
   1   1  -5    4.58    0.24 
   1  -1   5    3.99    0.24 
   1  -1   5    3.92    1.04 
  -1  -1  -5    4.20    0.26 
   1  -1   5    4.46    0.30 
   1   1  -5    4.64    0.23 
  -1   1   5    3.69    0.32 
  -1  -1  -5    4.40    0.29 
  -1   1   5    4.71    1.10 
   1  -1  -5    3.93    0.27 
   1   1   5    3.66    1.16 
  -1  -1   5    4.41    0.74 
  -1   1  -5    4.32    0.25 
   1   1   5    4.20    0.25 
  -1   1  -5    4.30    0.94 
   1  -1  -5    4.56    1.15 
   1   1   5    3.79    0.30 
  -1  -1   5    3.21    0.79 
  -1   1  -5    4.45    0.30 
   1  -1  -5    4.18    0.30 
  -1   1  -5    3.82    0.26 
  -2   1   5    7.11    1.77 
   2  -1   5    8.28    1.78 
  -2   1   5    7.22    0.52 
  -2  -1  -5    6.74    0.42 
   2   1  -5    7.45    0.39 
  -2   1   5    6.31    1.79 
  -2  -1  -5    6.10    1.62 
   2   1  -5    7.20    0.40 
   2  -1   5    6.55    0.41 
  -2  -1  -5    7.39    0.46 
   2   1  -5    7.14    0.43 
  -2   1  -5    7.58    0.44 
  -2   1  -5    6.54    0.40 
  -2   1  -5    7.81    0.49 
   2  -1  -5    5.57    0.45 
  -2  -1   5    7.13    0.45 
  -2  -1   5    7.84    1.46 
   2  -1  -5    6.21    0.39 
   2   1   5    3.76    1.68 
   2   1   5    6.00    0.47 
   2   1   5    6.98    0.40 
  -2   1  -5    7.32    1.75 
  -2  -1   5    5.55    1.50 
   2  -1  -5    6.61    0.41 
   3   1  -5   38.12    1.86 
  -3   1   5   37.93    4.75 
   3  -1   5   38.47    1.80 
   3  -1   5   42.79    4.94 
   3   1  -5   38.16    1.77 
  -3  -1  -5   38.09    1.83 
  -3   1   5   38.03    1.95 
  -3   1   5   34.50    4.27 
  -3  -1  -5   36.56    4.32 
  -3  -1  -5   36.75    1.84 
   3   1  -5   38.02    1.79 
  -3   1  -5   37.70    1.83 
  -3  -1   5   36.32    4.36 
   3   1   5   37.72    1.82 
  -3   1  -5   41.04    1.96 
  -3   1  -5   40.43    4.50 
   3   1   5   36.33    4.78 
   3  -1  -5   36.97    1.82 
   3  -1  -5   37.60    1.91 
  -3  -1   5   37.79    1.88 
  -3   1  -5   40.02    1.88 
  -3  -1   5   37.12    3.93 
   4  -1   5   37.59    1.88 
  -4  -1  -5   36.31    1.91 
   4   1  -5   36.25    1.85 
   4   1  -5   38.63    1.93 
  -4   1   5   39.87    6.74 
  -4   1   5   30.26    6.10 
  -4  -1  -5   36.97    6.26 
  -4   1   5   36.69    2.02 
   4  -1   5   37.67    7.08 
  -4   1  -5   34.28    1.84 
   4  -1  -5   35.47    1.85 
  -4   1  -5   35.55    1.93 
   4   1   5   38.15    1.82 
  -4   1  -5   27.12    5.64 
   4  -1  -5   35.85    1.91 
   4  -1  -5   35.07    1.83 
   4   1   5   35.97    7.35 
  -4   1  -5   37.39    1.87 
  -5   1   5    1.38    0.16 
  -5   1   5    1.83    0.18 
   5   1  -5    1.53    0.21 
  -5  -1  -5    1.32    0.17 
   5  -1   5    1.21    0.18 
  -5  -1  -5    1.42    0.16 
   5  -1   5    1.23    0.17 
   5  -1   5    1.61    0.17 
   5   1  -5    1.16    0.16 
   5   1  -5    1.40    0.42 
  -5   1   5    1.45    0.55 
  -5   1  -5    1.92    0.50 
  -5   1  -5    1.64    0.21 
   5   1   5    1.45    0.17 
  -5  -1   5    1.45    0.17 
   5  -1  -5    1.57    0.20 
   5   1   5    1.49    0.20 
   5  -1  -5    1.42    0.16 
  -5   1  -5    1.27    0.16 
  -5   1  -5    0.87    0.40 
  -5  -1   5   -0.14    0.68 
  -5  -1   5    1.54    0.17 
   6  -1   5    3.16    0.23 
   6  -1   5    3.56    0.29 
  -6  -1  -5    3.72    0.29 
  -6   1   5    3.73    0.27 
   6   1  -5    1.79    0.77 
   6   1  -5    3.71    0.30 
   6   1  -5    3.35    0.25 
  -6   1   5    3.99    0.97 
  -6   1   5    3.35    0.26 
   6  -1   5    3.42    0.83 
   6  -1  -5    3.92    0.97 
   6  -1  -5    3.41    0.24 
  -6  -1   5    2.62    0.26 
   6   1   5    3.69    0.31 
  -6  -1   5    3.52    0.26 
  -6   1  -5    3.19    0.87 
   6   1   5    3.38    0.25 
  -6  -1   5    3.38    0.25 
  -6   1  -5    3.31    0.30 
   6  -1  -5    3.49    0.28 
  -6   1  -5    3.31    0.24 
  -7  -1  -5   19.16    0.97 
   7   1  -5   20.33    0.97 
   7  -1   5   19.77    0.96 
   7   1  -5   18.93    2.04 
   7   1  -5   17.69    0.98 
  -7   1   5   17.88    0.94 
   7  -1  -5   17.84    0.84 
  -7  -1   5   15.81    0.84 
   7   1   5   17.63    0.84 
   7   1   5   17.37    1.88 
  -7   1  -5   17.52    0.90 
  -7  -1   5   18.69    0.88 
  -7  -1   5   17.69    0.87 
   7  -1  -5   17.68    0.92 
   8   1  -5    0.34    0.08 
  -8   1   5    0.53    0.10 
  -8  -1  -5    0.62    0.11 
   8   1  -5    0.43    0.08 
   8  -1   5    0.34    0.09 
  -8  -1   5    0.49    0.08 
  -8   1  -5    0.30    0.12 
   8   1   5    0.54    0.11 
   8  -1  -5    0.40    0.09 
   9   1  -5    0.98    0.09 
  -9  -1  -5    0.78    0.08 
  -9   1   5    1.00    0.09 
  -9  -1   5    0.75    0.08 
   9   1   5    0.84    0.09 
  -9   1  -5    0.84    0.10 
   9  -1  -5    1.07    0.10 
  -9  -1   5    0.90    0.07 
   0   2  -5   38.47    1.78 
   0  -2  -5   37.19    1.68 
   0   2  -5   39.21    1.61 
   0  -2   5   38.42    1.83 
   0  -2  -5   35.35    1.71 
   0   2   5   36.25    2.79 
   0  -2  -5   37.42    2.83 
   0   2   5   37.71    1.68 
   0   2  -5   33.84    1.64 
   0  -2   5   37.29    1.60 
   0   2   5   35.07    1.75 
   1  -2   5   51.72    3.30 
   1   2  -5   52.14    2.31 
  -1   2   5   56.69    2.34 
  -1  -2  -5   47.09    3.43 
  -1  -2  -5   50.62    2.35 
   1   2  -5   55.01    2.24 
  -1  -2  -5   49.30    2.32 
  -1   2   5   49.62    2.42 
   1  -2   5   49.90    2.29 
  -1   2   5   48.29    3.61 
   1   2  -5   54.04    2.24 
   1   2  -5   49.53    2.25 
   1  -2  -5   51.12    2.37 
  -1   2  -5   46.53    2.32 
   1   2   5   52.83    3.71 
  -1   2  -5   55.93    2.29 
   1   2   5   51.43    2.39 
  -1   2  -5   51.74    2.35 
  -1   2  -5   51.56    3.19 
   1   2   5   52.01    2.31 
  -1  -2   5   48.65    2.45 
  -1  -2   5   52.67    2.42 
   1  -2  -5   52.45    2.32 
   1  -2  -5   49.46    3.80 
   2   2  -5   35.88    1.71 
  -2   2   5   36.79    3.90 
  -2  -2  -5   34.92    1.65 
  -2   2   5   33.74    4.08 
   2   2  -5   35.97    1.58 
  -2  -2  -5   36.15    1.67 
  -2   2   5   30.14    1.74 
  -2  -2  -5   33.56    3.28 
   2  -2   5   37.80    3.70 
   2  -2   5   35.88    1.62 
   2   2  -5   35.44    1.57 
   2  -2  -5   34.52    1.64 
   2   2   5   36.30    1.73 
   2  -2  -5   35.92    1.62 
  -2   2  -5   32.97    1.73 
  -2  -2   5   35.85    2.70 
  -2   2  -5   36.54    3.44 
   2   2   5   29.08    3.85 
   2  -2  -5   31.32    1.68 
  -2  -2   5   32.80    2.78 
  -2   2  -5   36.25    1.62 
   2   2   5   35.06    1.66 
  -3   2   5  134.06    5.64 
  -3  -2  -5  114.92    5.43 
   3  -2   5  115.98    8.43 
   3   2  -5  126.19    5.41 
  -3  -2  -5  109.59    7.91 
  -3   2   5  115.56    8.42 
   3  -2   5  121.07    5.42 
   3   2  -5  119.56    5.45 
  -3   2   5  124.42    8.98 
   3   2  -5  115.61    5.36 
  -3  -2  -5  126.77    5.46 
  -3  -2   5  113.45    7.61 
  -3  -2   5  113.51    7.48 
   3  -2  -5  118.62    5.51 
  -3   2  -5  113.07    8.04 
   3   2   5  123.18    5.55 
   3  -2  -5  125.86    5.45 
   3   2   5  117.97    5.39 
  -3   2  -5  126.63    5.43 
  -3   2  -5  124.66    5.56 
   4  -2   5   13.35    0.67 
   4   2  -5   11.87    0.83 
  -4   2   5   13.00    0.61 
  -4   2   5   11.25    0.97 
  -4   2   5    6.16    6.98 
  -4  -2  -5   11.51    0.64 
   4   2  -5   12.17    0.85 
  -4   2   5    9.10    6.93 
  -4  -2  -5    2.70    5.90 
  -4  -2  -5   11.87    0.64 
   4  -2  -5   12.96    0.61 
   4  -2  -5   11.23    1.05 
   4   2   5   17.21    7.40 
  -4   2  -5   12.21    0.84 
  -4   2  -5   12.71    0.67 
  -4  -2   5   11.26    0.62 
  -4   2  -5   10.88    0.93 
   4  -2  -5   11.93    0.93 
   4  -2  -5   11.82    0.97 
   4   2   5   11.96    0.92 
   4  -2  -5   11.86    0.64 
  -4   2  -5   10.99    0.90 
  -4  -2   5    6.95    7.76 
  -5  -2  -5    3.08    0.25 
   5  -2   5    2.65    0.26 
  -5   2   5    2.88    0.25 
   5   2  -5    2.68    0.49 
   5   2  -5    2.64    0.28 
  -5   2   5    1.94    0.57 
   5  -2   5    2.84    0.24 
  -5  -2  -5    2.55    0.24 
  -5   2   5    2.83    0.20 
   5   2  -5    2.95    0.24 
   5   2   5    3.00    0.27 
   5  -2  -5    1.80    0.74 
   5  -2  -5    2.31    0.20 
  -5  -2   5    2.78    0.21 
   5  -2  -5    3.13    0.26 
  -5   2  -5    2.16    0.50 
  -5   2  -5    2.00    0.46 
  -5  -2   5    2.82    0.23 
  -5   2  -5    2.38    0.29 
   5   2   5    2.56    0.22 
   5   2   5    2.42    0.54 
  -5   2  -5    2.84    0.22 
  -5  -2   5    2.90    0.24 
  -6   2   5    5.03    1.02 
   6  -2   5    7.46    0.44 
   6   2  -5    6.27    0.45 
  -6  -2  -5    6.93    0.43 
  -6   2   5    6.83    0.42 
   6  -2   5    6.60    0.41 
   6   2  -5    6.10    0.96 
   6   2  -5    6.79    0.40 
  -6   2  -5    6.49    0.45 
  -6  -2   5    6.37    0.41 
  -6  -2   5    6.73    0.40 
  -6  -2   5    7.36    0.43 
   6  -2  -5    7.00    0.44 
  -6   2  -5    7.20    0.41 
  -6   2  -5    6.88    1.09 
   6   2   5    7.48    0.41 
   6   2   5    6.40    1.06 
   6   2   5    6.69    0.46 
   6  -2  -5    7.11    0.38 
   7  -2   5    1.88    0.21 
  -7  -2  -5    1.90    0.20 
   7   2  -5    2.15    0.19 
  -7   2   5    2.22    0.21 
   7   2  -5    1.88    0.22 
   7  -2  -5    2.12    0.21 
  -7   2  -5    1.69    0.23 
  -7  -2   5    1.64    0.19 
   7   2   5    1.97    0.18 
  -7   2  -5    2.03    0.17 
   7   2   5    1.85    0.22 
  -7  -2   5    1.99    0.18 
  -7  -2   5    2.06    0.19 
   7  -2  -5    2.13    0.17 
  -8   2   5    1.76    0.17 
  -8  -2  -5    1.56    0.16 
   8   2  -5    1.96    0.18 
   8   2  -5    1.61    0.18 
   8   2   5    2.02    0.16 
  -8  -2   5    1.82    0.14 
  -8   2  -5    1.77    0.19 
   8  -2  -5    2.03    0.17 
   8   2   5    2.03    0.27 
   0  -3  -5   29.88    1.39 
   0   3   5   31.55    3.24 
   0  -3  -5   32.18    3.12 
   0   3   5   28.76    1.48 
   0   3  -5   29.08    1.34 
   0  -3  -5   29.07    1.46 
   0   3   5   30.83    1.40 
  -1   3   5   25.19    1.30 
   1   3  -5   25.45    1.11 
  -1  -3  -5   24.65    1.18 
  -1  -3  -5   22.43    1.26 
  -1   3   5   23.36    1.18 
   1  -3   5   23.78    1.11 
  -1   3   5   31.82    3.21 
   1  -3   5   24.62    1.11 
   1   3   5   24.56    1.15 
   1  -3  -5   24.40    1.16 
   1  -3  -5   24.40    1.25 
   1   3   5   23.72    1.24 
   1   3   5   24.30    3.11 
  -1   3  -5   26.09    2.25 
   1  -3  -5   22.61    3.06 
  -1   3  -5   25.52    2.32 
  -1   3  -5   22.42    1.18 
   2  -3   5    3.20    0.29 
   2  -3   5    1.44    2.14 
   2   3  -5    2.78    0.14 
  -2  -3  -5    2.84    0.34 
   2   3  -5    2.43    0.23 
  -2   3   5    2.59    2.85 
  -2   3   5    2.51    0.38 
   2  -3   5    2.56    0.34 
   2   3  -5    2.73    0.14 
  -2   3   5    3.64    2.56 
  -2   3  -5    2.47    0.33 
   2  -3  -5    2.30    0.27 
  -2   3  -5    2.06    2.15 
   2   3   5    3.45    0.37 
   2  -3  -5    3.02    0.49 
  -2  -3   5    2.67    0.61 
   2  -3  -5    2.52    0.30 
   2   3   5    3.10    2.73 
   2   3   5    2.81    0.29 
  -2   3  -5    2.90    0.30 
   3   3  -5    8.14    0.49 
  -3   3   5    6.83    0.70 
  -3  -3  -5    6.59    0.66 
  -3   3   5   13.07    5.25 
  -3  -3  -5    6.01    4.08 
   3  -3   5    7.75    0.62 
  -3   3   5    9.61    4.99 
   3  -3   5    8.14    4.65 
   3   3  -5    8.22    0.56 
  -3   3  -5    8.00    0.67 
   3   3   5    7.79    0.62 
  -3  -3   5    8.37    2.78 
   3  -3  -5    7.73    0.67 
   3   3   5    1.02    4.97 
   3   3   5    8.17    0.67 
   3  -3  -5    8.07    0.69 
  -3   3  -5    8.69    0.64 
   3  -3  -5    8.78    0.83 
  -4   3   5    4.64    0.32 
  -4   3   5    4.58    0.70 
   4  -3   5    4.48    0.31 
   4   3  -5    4.81    0.53 
  -4  -3  -5    4.22    0.30 
  -4   3   5    4.14    0.27 
  -4  -3  -5    4.35    0.30 
   4   3   5    4.55    0.60 
  -4  -3   5    4.13    0.29 
   4  -3  -5    4.02    0.29 
  -4  -3   5    4.41    0.30 
  -4   3  -5    4.31    0.55 
   4  -3  -5    4.00    0.27 
  -4  -3   5    4.25    0.26 
  -4   3  -5    4.82    0.64 
   4  -3  -5    4.47    0.32 
   5   3  -5   24.91    1.27 
  -5   3   5   24.99    1.25 
   5  -3   5   27.59    1.24 
   5  -3   5   25.47    1.25 
   5   3  -5   25.63    1.57 
  -5  -3  -5   24.23    1.22 
  -5   3   5   28.11    1.84 
   5   3  -5   24.15    1.22 
  -5   3   5   26.21    1.24 
  -5  -3  -5   28.38    1.35 
  -5  -3   5   23.77    1.20 
   5   3   5   22.42    1.30 
   5  -3  -5   27.77    1.26 
  -5   3  -5   27.24    1.71 
   5  -3  -5   22.67    1.19 
  -5   3  -5   25.55    1.58 
  -5  -3   5   26.22    1.24 
   5   3   5   26.62    1.69 
   5  -3  -5   25.19    1.16 
  -5  -3   5   26.59    1.27 
  -5  -3   5   26.06    1.18 
   5   3   5   24.99    1.27 
  -6  -3  -5    5.79    0.39 
   6   3  -5    6.15    0.42 
  -6   3   5    6.51    1.21 
   6  -3   5    5.47    0.38 
   6   3  -5    6.49    0.87 
   6  -3   5    6.82    0.40 
  -6   3   5    5.68    0.39 
   6   3  -5    6.10    0.38 
  -6  -3   5    6.47    0.39 
  -6   3  -5    4.80    0.41 
   6   3   5    6.23    0.43 
  -6  -3   5    6.29    0.35 
   6   3   5    6.13    0.37 
  -6   3  -5    5.47    0.88 
   6   3   5    6.37    1.03 
  -6  -3   5    6.10    0.39 
  -6   3  -5    5.87    0.37 
   6  -3  -5    6.24    0.40 
  -6   3  -5    7.03    1.13 
   7   3  -5    3.88    0.31 
  -7  -3  -5    4.30    0.29 
  -7   3   5    4.19    0.30 
   7   3  -5    4.14    0.27 
  -7  -3   5    3.92    0.28 
  -7   3  -5    3.86    0.25 
   7  -3  -5    3.95    0.29 
  -7  -3   5    4.04    0.25 
  -7   3  -5    3.91    0.33 
  -7  -3   5    3.82    0.27 
   7   3   5    4.58    0.28 
   7   3   5    4.40    0.33 
  -8  -3  -5    5.72    0.36 
  -8  -3  -5    4.90    0.28 
  -8   3   5    4.95    0.30 
   8  -3   5    4.70    0.29 
   8   3  -5    5.03    0.31 
  -8   3  -5    6.13    0.37 
   8   3   5    5.24    0.27 
  -8  -3   5    4.70    0.29 
  -8  -3   5    4.48    0.30 
  -8  -3   5    5.06    0.37 
   8  -3  -5    4.74    0.28 
   0   4   5    9.41    0.56 
   0   4  -5    8.28    0.47 
   0  -4  -5    7.60    0.52 
   0   4   5    8.64    0.61 
   0   4   5   11.88    2.78 
   0  -4  -5    4.08    2.95 
   0   4  -5    8.29    0.45 
  -1   4   5   32.14    1.67 
   1  -4   5   30.31    1.38 
  -1  -4  -5   30.84    3.82 
  -1   4   5   39.29    4.97 
   1   4  -5   30.70    1.37 
  -1   4  -5   28.71    1.61 
   1   4   5   33.47    1.56 
   1   4   5   32.23    4.27 
  -1   4  -5   31.45    2.45 
  -1   4  -5   34.72    2.45 
   1   4   5   35.17    1.67 
   1  -4  -5   30.71    1.56 
  -1   4  -5   32.36    1.58 
   2   4  -5   13.30    0.76 
  -2  -4  -5   14.91    4.24 
  -2   4   5   13.60    0.96 
  -2   4   5   15.00    4.86 
   2  -4   5   12.76    0.75 
   2   4  -5   13.37    0.71 
  -2   4   5   17.83    4.96 
   2  -4  -5   12.91    0.82 
  -2   4  -5   12.13    3.50 
   2   4   5   13.27    0.84 
   2  -4  -5   13.27    0.82 
  -2   4  -5   11.02    0.79 
  -3   4   5    5.77    0.69 
  -3  -4  -5    4.58    0.31 
   3   4  -5    4.97    0.47 
  -3   4   5    4.96    0.32 
   3  -4   5    4.29    0.32 
   3  -4  -5    4.41    0.31 
  -3   4  -5    4.27    0.73 
   3  -4  -5    4.72    0.31 
  -4  -4  -5    2.43    0.22 
  -4  -4  -5    2.63    0.25 
   4   4  -5    2.88    0.44 
  -4  -4  -5    2.55    0.23 
   4  -4   5    2.54    0.23 
   4  -4   5    2.54    0.24 
  -4   4   5    2.53    0.28 
  -4   4   5    2.57    0.20 
   4  -4   5    2.33    0.24 
  -4   4   5    2.27    0.54 
   4  -4  -5    2.39    0.23 
   4   4   5    2.52    0.27 
  -4  -4   5    2.54    0.24 
   4  -4  -5    2.44    0.23 
  -4  -4   5    2.33    0.18 
  -4  -4   5    2.55    0.23 
   4   4   5    2.85    0.59 
  -4   4  -5    3.45    0.60 
  -4  -4   5    2.54    0.23 
  -4   4  -5    3.02    0.24 
   5   4  -5   30.26    1.51 
  -5   4   5   33.07    2.17 
  -5  -4  -5   30.58    1.42 
   5   4  -5   30.68    1.76 
  -5  -4  -5   28.38    1.39 
   5   4  -5   27.66    1.39 
   5  -4   5   29.22    1.40 
   5  -4   5   32.13    1.44 
  -5   4   5   29.89    1.43 
  -5  -4  -5   30.97    1.43 
  -5   4   5   26.43    1.37 
  -5  -4   5   31.42    1.43 
   5   4   5   31.00    1.48 
  -5   4  -5   31.84    1.99 
   5   4   5   29.98    1.91 
  -5   4  -5   29.45    1.41 
  -5  -4   5   28.97    1.40 
  -5  -4   5   28.61    1.35 
   5  -4  -5   30.47    1.41 
  -5   4  -5   25.37    2.17 
   5  -4  -5   29.33    1.42 
   5   4   5   29.85    1.41 
  -5  -4   5   30.67    1.43 
   6   4  -5    1.25    0.18 
  -6   4   5    1.51    1.08 
   6  -4   5    1.33    0.26 
   6   4  -5    0.21    0.86 
  -6   4   5    0.88    0.15 
   6   4   5    1.06    0.23 
  -6   4  -5    1.00    0.18 
   6   4   5    1.14    0.99 
  -6   4  -5    1.52    1.33 
  -6   4  -5    1.69    0.95 
  -6  -4   5    1.09    0.12 
   6  -4  -5    1.43    0.21 
  -7   4   5    2.24    0.23 
   7   4  -5    2.68    0.31 
  -7  -4  -5    2.19    0.18 
   7   4  -5    2.39    0.19 
  -7  -4  -5    2.06    0.20 
   7  -4   5    2.29    0.21 
  -7  -4   5    2.20    0.19 
   7   4   5    2.27    0.22 
  -7  -4   5    2.34    0.20 
   7   4   5    2.43    0.19 
   7  -4  -5    2.18    0.23 
  -7   4  -5    2.52    0.17 
  -7  -4   5    2.36    0.19 
  -8  -4  -5    0.60    0.07 
   8   4  -5    0.76    0.08 
  -8  -4  -5    0.52    0.08 
   8   4  -5    0.73    0.11 
  -8   4   5    0.60    0.09 
  -8  -4  -5    0.75    0.14 
  -8  -4   5    0.68    0.09 
  -8  -4   5    0.82    0.11 
   8   4   5    0.71    0.10 
   8   4   5    0.80    0.08 
  -8  -4   5    0.73    0.09 
   0  -5  -5   -2.25    9.37 
   0   5   5   -2.92    4.91 
  -1   5   5    6.63    0.67 
   1  -5   5    7.33    0.43 
  -1  -5  -5    6.71    0.41 
   1  -5   5    7.64    0.43 
  -1   5   5   -0.69    6.23 
  -1  -5  -5    7.28    0.40 
   1   5  -5    7.26    0.45 
   1  -5   5    7.25    0.43 
  -1  -5  -5    4.62    5.85 
  -1   5  -5    7.49    0.59 
   1   5   5    6.88    0.64 
  -1  -5   5    7.62    0.43 
   1   5   5    0.15    5.57 
   1  -5  -5    7.02    0.42 
  -1  -5   5    7.47    0.43 
  -2  -5  -5   23.27    1.18 
  -2   5   5   27.15    1.56 
   2  -5   5   23.49    1.17 
   2  -5   5   23.73    1.16 
  -2  -5  -5   23.17    1.19 
  -2  -5  -5   24.31    1.16 
   2   5  -5   23.31    1.16 
   2  -5   5   22.60    1.45 
   2  -5   5   24.27    1.18 
  -2   5   5   26.45    1.22 
   2  -5  -5   23.72    1.10 
  -2   5  -5   20.63    1.30 
  -2  -5   5   23.07    1.08 
  -2  -5   5   23.48    1.11 
   2   5   5   22.32    1.34 
   2  -5  -5   20.94    1.11 
  -2  -5   5   23.69    1.12 
   3  -5   5    9.06    0.49 
  -3  -5  -5    8.35    0.49 
   3  -5   5    7.78    0.48 
   3  -5   5    7.80    0.47 
  -3   5   5    7.81    0.44 
   3  -5   5    9.05    0.50 
  -3  -5  -5    8.45    0.48 
   3   5  -5    7.01    0.68 
  -3   5   5    7.49    0.90 
  -3  -5  -5    7.88    0.45 
  -3  -5   5    8.47    0.48 
  -3  -5   5    8.45    0.47 
  -3   5  -5    8.70    0.52 
  -3  -5   5    8.55    0.49 
   3  -5  -5    6.84    0.48 
   3  -5  -5    8.18    0.48 
  -3   5  -5    8.34    0.83 
  -3  -5   5    8.43    0.47 
   3   5   5    9.05    0.81 
   3  -5  -5    8.47    0.47 
   3   5   5    7.97    0.51 
  -4  -5  -5    2.35    0.22 
  -4  -5  -5    2.38    0.23 
   4  -5   5    2.18    0.22 
   4  -5   5    2.44    0.25 
  -4   5   5    2.79    0.21 
   4  -5   5    2.07    0.23 
  -4   5   5    2.31    0.69 
  -4  -5  -5    2.64    0.22 
   4   5  -5    2.24    0.53 
  -4  -5   5    2.28    0.22 
   4  -5  -5    2.55    0.22 
   4   5   5    3.18    0.62 
  -4   5  -5    2.25    0.22 
  -4  -5   5    2.33    0.23 
  -4  -5   5    2.20    0.25 
  -4   5  -5    3.58    0.69 
  -4  -5   5    2.72    0.24 
   4  -5  -5    2.37    0.27 
   4   5   5    2.51    0.31 
   5  -5   5   14.05    0.76 
  -5  -5  -5   14.93    0.78 
  -5   5   5   17.31    0.75 
   5   5  -5   14.26    0.75 
   5  -5   5   14.52    0.79 
   5  -5   5   14.84    0.78 
  -5  -5  -5   15.37    0.75 
  -5   5   5   14.51    1.55 
   5   5  -5   13.87    1.51 
  -5  -5  -5   13.89    0.75 
  -5   5   5   14.71    0.79 
   5   5   5   14.37    1.37 
   5   5   5   14.73    0.81 
  -5   5  -5   14.26    1.41 
   5  -5  -5   13.22    0.74 
  -5  -5   5   14.05    0.74 
   5   5   5   15.76    0.75 
  -5   5  -5   15.11    1.31 
  -5  -5   5   14.74    0.77 
  -5  -5   5   14.56    0.76 
   5  -5  -5   14.42    0.75 
  -5  -5   5   14.81    0.76 
  -6  -5  -5    0.76    0.13 
  -6  -5  -5    0.89    0.12 
   6   5  -5    0.95    0.13 
   6   5  -5    0.76    0.16 
  -6   5   5    0.99    0.16 
  -6  -5  -5    0.52    0.11 
   6  -5   5    0.68    0.12 
   6  -5   5    0.61    0.11 
   6  -5   5    0.62    0.12 
  -6   5  -5    0.63    0.10 
  -6  -5   5    0.93    0.14 
  -6  -5   5    0.58    0.10 
   6   5   5    0.84    0.13 
  -6  -5   5    0.73    0.12 
   6   5   5    0.62    0.13 
  -7  -5  -5    3.76    0.21 
  -7  -5  -5    3.73    0.25 
  -7   5   5    3.87    0.30 
  -7  -5  -5    3.71    0.32 
   7  -5   5    3.68    0.24 
   7   5   5    4.07    0.27 
   7   5   5    4.80    0.42 
  -7   5  -5    4.23    0.24 
  -7  -5   5    3.30    0.31 
  -7  -5   5    4.08    0.26 
   8   5  -5   15.53    0.69 
  -8  -5  -5   14.50    0.69 
   8   5   5   15.49    0.74 
   8   5   5   16.26    0.74 
   0  -6   5    3.12    0.26 
   0  -6   5    3.25    0.26 
   0  -6  -5    2.84    0.25 
   0  -6   5    3.05    0.26 
   0   6   5    2.60    0.29 
   0   6   5    3.57    0.57 
   0  -6   5    3.06    0.27 
   0  -6  -5    3.16    0.25 
   0  -6   5    2.83    0.29 
   0  -6  -5    2.50    0.21 
  -1  -6  -5    5.36    0.36 
   1  -6   5    4.82    0.34 
  -1  -6  -5    4.99    0.30 
  -1   6   5    5.29    0.74 
   1  -6   5    4.46    0.33 
  -1   6   5    4.21    0.31 
   1  -6   5    4.53    0.33 
  -1  -6  -5    5.03    0.32 
   1  -6   5    4.39    0.34 
  -1  -6  -5    4.95    0.32 
   1  -6  -5    5.16    0.33 
  -1  -6   5    4.33    0.32 
   1  -6  -5    4.73    0.29 
   1   6   5    4.93    0.35 
  -1  -6   5    4.57    0.34 
   1  -6  -5    4.85    0.33 
   1   6   5    4.70    0.66 
  -1  -6   5    4.57    0.34 
  -1  -6   5    5.03    0.33 
  -1  -6   5    4.59    0.34 
  -1  -6   5    4.97    0.34 
  -2  -6  -5   31.92    1.48 
  -2   6   5   29.59    1.95 
  -2   6   5   32.49    1.49 
   2  -6   5   32.00    1.51 
   2  -6   5   33.29    1.52 
  -2  -6  -5   32.42    1.54 
  -2  -6   5   32.69    1.50 
   2   6   5   30.41    1.51 
   2  -6  -5   31.30    1.49 
   2   6   5   32.80    1.85 
  -2   6  -5   32.50    1.79 
  -2  -6   5   32.42    1.49 
  -2  -6   5   31.41    1.48 
  -2  -6   5   30.32    1.49 
   2  -6  -5   32.12    1.48 
   3  -6   5    4.67    0.32 
  -3  -6  -5    4.11    0.30 
  -3   6   5    4.12    1.13 
   3  -6   5    4.17    0.31 
  -3  -6  -5    3.72    0.27 
  -3  -6  -5    4.05    0.32 
   3  -6   5    4.21    0.32 
  -3   6   5    4.11    0.28 
  -3  -6   5    4.01    0.29 
   3   6   5    4.43    1.02 
  -3   6  -5    3.50    0.32 
  -3   6  -5    4.05    0.69 
  -3  -6   5    3.85    0.29 
   3  -6  -5    3.61    0.29 
  -3  -6   5    3.90    0.29 
  -3  -6   5    3.95    0.30 
   3  -6  -5    4.04    0.29 
   3   6   5    3.48    0.33 
  -4   6   5   12.48    1.48 
  -4  -6  -5   13.49    0.73 
  -4  -6  -5   14.01    0.74 
  -4  -6  -5   14.15    0.69 
  -4   6   5   15.09    0.71 
   4  -6   5   14.30    0.76 
   4  -6   5   13.46    0.74 
   4  -6   5   13.38    0.74 
  -4  -6   5   14.78    0.74 
  -4   6  -5   13.16    0.70 
   4   6   5   13.42    0.75 
   4   6   5   12.72    1.29 
  -4   6  -5   11.50    1.35 
  -4  -6   5   14.48    0.73 
  -4  -6   5   13.22    0.70 
   4  -6  -5   13.87    0.72 
   4  -6  -5   12.90    0.69 
  -4  -6   5   14.03    0.71 
  -5  -6  -5   26.01    1.12 
   5  -6   5   24.62    1.18 
  -5  -6  -5   23.68    1.15 
  -5  -6  -5   24.34    1.17 
   5   6  -5   23.33    1.15 
   5  -6   5   22.74    1.18 
   5  -6   5   24.12    1.16 
  -5  -6   5   24.18    1.17 
   5   6   5   25.39    1.23 
  -5   6  -5   25.67    1.18 
   5  -6  -5   24.65    1.18 
  -5  -6   5   25.23    1.20 
   5   6   5   23.34    1.17 
  -5  -6   5   24.61    1.20 
  -5  -6   5   24.92    1.18 
   6   6  -5    7.15    0.41 
   6  -6   5    6.13    0.37 
  -6  -6  -5    6.38    0.37 
  -6  -6  -5    7.42    0.41 
  -6  -6   5    7.19    0.40 
   6   6   5    5.93    0.44 
  -6  -6   5    6.96    0.39 
  -6   6  -5    7.41    0.39 
  -6  -6   5    6.74    0.39 
   6   6   5    7.29    0.39 
  -7  -6  -5    3.04    0.20 
   7   6  -5    3.20    0.22 
   7   6   5    3.02    0.22 
  -7  -6   5    3.23    0.20 
  -7   6  -5    3.24    0.18 
  -7  -6   5    3.16    0.19 
   7   6   5    3.07    0.19 
  -7  -6   5    3.61    0.22 
   0  -7   5    3.82    0.30 
   0  -7  -5    4.27    0.32 
   0  -7   5    4.10    0.31 
   0   7   5    3.22    0.31 
   0  -7  -5    3.62    0.25 
   0  -7  -5    4.20    0.30 
   0   7   5    4.42    0.88 
   0  -7  -5    3.86    0.29 
   0  -7   5    4.00    0.30 
   0  -7   5    3.77    0.30 
   1  -7   5   33.57    1.55 
  -1   7   5   31.51    2.04 
   1  -7   5   31.46    1.52 
  -1  -7  -5   31.67    1.49 
  -1  -7  -5   31.19    1.52 
   1  -7   5   32.46    1.52 
  -1   7   5   31.88    1.53 
  -1  -7  -5   33.20    1.56 
  -1  -7  -5   30.61    1.46 
   1  -7   5   33.98    1.55 
   1  -7  -5   31.24    1.45 
   1   7   5   32.91    1.96 
  -1  -7   5   32.04    1.51 
  -1  -7   5   31.00    1.50 
   1  -7  -5   31.79    1.50 
  -1  -7   5   30.78    1.49 
   1   7   5   29.69    1.51 
  -1  -7   5   33.58    1.53 
  -1  -7   5   31.29    1.47 
   1  -7  -5   33.41    1.51 
  -2  -7  -5   14.14    0.73 
   2  -7   5   13.92    0.74 
   2  -7   5   12.94    0.72 
  -2  -7  -5   12.63    0.65 
  -2  -7  -5   13.67    0.74 
   2  -7   5   14.06    0.74 
   2  -7   5   13.71    0.72 
  -2  -7  -5   12.99    0.71 
  -2   7   5   17.41    1.48 
   2  -7  -5   12.86    0.69 
   2   7   5   13.00    1.27 
  -2  -7   5   13.13    0.70 
   2  -7  -5   13.90    0.72 
  -2   7  -5   13.01    1.32 
  -2  -7   5   13.72    0.79 
  -2  -7   5   13.74    0.71 
   2   7   5   12.76    0.73 
  -2  -7   5   13.63    0.73 
   2  -7  -5   14.35    0.67 
  -2  -7   5   12.86    0.69 
   3  -7   5    5.09    0.36 
  -3  -7  -5    4.58    0.34 
   3  -7   5    5.17    0.35 
  -3  -7  -5    4.70    0.33 
  -3   7   5    4.39    0.96 
  -3  -7  -5    4.44    0.36 
   3  -7   5    4.84    0.33 
  -3  -7   5    4.77    0.33 
  -3  -7   5    4.93    0.34 
   3  -7  -5    4.58    0.32 
   3   7   5    4.08    1.30 
   3  -7  -5    4.14    0.36 
  -3  -7   5    4.64    0.32 
   4  -7   5    5.64    0.37 
  -4  -7  -5    5.87    0.37 
  -4  -7  -5    5.44    0.37 
  -4  -7  -5    6.11    0.37 
   4  -7   5    5.94    0.37 
   4  -7   5    5.64    0.36 
   4  -7  -5    5.87    0.37 
   4   7   5    5.53    0.42 
  -4  -7   5    5.52    0.36 
  -4   7  -5    5.71    0.36 
  -4  -7   5    6.22    0.38 
  -4  -7   5    5.96    0.36 
   4  -7  -5    5.75    0.36 
  -4  -7   5    5.69    0.36 
  -5  -7  -5    2.30    0.20 
  -5  -7  -5    2.39    0.19 
   5  -7   5    2.10    0.19 
   5  -7   5    1.98    0.18 
   5   7  -5    2.41    0.22 
   5  -7   5    1.98    0.19 
  -5  -7  -5    2.16    0.21 
   5   7   5    2.42    0.34 
  -5  -7   5    2.35    0.25 
  -5  -7   5    1.92    0.19 
   5  -7  -5    2.00    0.18 
  -5  -7   5    2.24    0.19 
   5   7   5    2.33    0.19 
  -5   7  -5    2.21    0.18 
  -5  -7   5    2.13    0.19 
  -6   7   5    2.22    0.16 
  -6  -7  -5    1.93    0.16 
   6   7  -5    1.93    0.16 
   6  -7   5    1.64    0.20 
  -6   7  -5    2.04    0.14 
  -6  -7   5    2.00    0.15 
   6   7   5    1.60    0.19 
   6   7   5    2.07    0.15 
   6  -7  -5    1.96    0.14 
  -6  -7   5    2.12    0.15 
   0  -8   5   24.89    1.23 
   0  -8  -5   28.75    1.41 
   0  -8   5   26.73    1.27 
   0  -8  -5   26.17    1.24 
   0  -8   5   29.43    1.31 
   0   8   5   24.86    1.26 
   0  -8   5   26.96    1.27 
   0  -8  -5   24.51    1.26 
   0   8   5   21.63    2.25 
   1  -8   5    2.33    0.21 
  -1  -8  -5    1.85    0.21 
  -1  -8  -5    2.11    0.22 
  -1   8   5    2.16    0.24 
   1  -8   5    1.86    0.21 
   1  -8   5    2.34    0.22 
   1  -8   5    2.16    0.23 
  -1  -8  -5    2.19    0.21 
   1  -8  -5    2.03    0.20 
  -1  -8   5    2.46    0.23 
   1  -8  -5    2.24    0.23 
   1  -8  -5    2.16    0.21 
  -1  -8   5    2.65    0.22 
  -1  -8   5    1.97    0.22 
   1   8   5    2.18    0.26 
   1  -8  -5    1.95    0.16 
  -2  -8  -5    4.61    0.33 
   2  -8   5    4.07    0.31 
   2  -8   5    4.47    0.30 
  -2   8   5    4.01    0.31 
   2  -8   5    4.78    0.33 
  -2  -8  -5    4.58    0.31 
   2  -8   5    4.60    0.32 
  -2  -8   5    4.20    0.30 
   2  -8  -5    4.53    0.31 
  -2  -8   5    4.16    0.28 
   2   8   5    3.88    0.37 
  -2   8  -5    4.77    0.33 
  -2  -8   5    4.16    0.31 
   2  -8  -5    4.40    0.32 
   2  -8  -5    4.14    0.29 
   2  -8  -5    4.32    0.24 
  -3  -8  -5    0.22    0.09 
  -3  -8  -5    0.31    0.08 
   3  -8   5    0.20    0.08 
   3  -8   5    0.46    0.11 
  -3   8   5    0.38    0.10 
   3  -8   5    0.52    0.10 
  -3  -8   5    0.35    0.09 
  -3  -8   5    0.29    0.09 
   3  -8  -5    0.45    0.10 
  -3   8  -5    0.27    0.10 
  -3  -8   5    0.43    0.10 
   3   8   5    0.47    0.19 
   3  -8  -5    0.40    0.11 
   3  -8  -5    0.45    0.07 
   4  -8   5    5.93    0.46 
  -4   8   5    7.39    0.41 
   4  -8   5    7.15    0.40 
  -4  -8  -5    6.76    0.40 
  -4  -8  -5    6.38    0.39 
  -4  -8  -5    6.55    0.39 
   4  -8   5    8.11    0.44 
  -4  -8   5    6.84    0.39 
   4  -8  -5    6.94    0.39 
   4  -8  -5    7.16    0.39 
   4  -8  -5    6.59    0.40 
  -4  -8   5    7.08    0.39 
  -4   8  -5    6.21    0.37 
  -4  -8   5    7.15    0.38 
  -5   8   5    0.70    0.10 
  -5  -8  -5    0.70    0.09 
  -5  -8  -5    0.63    0.08 
   5  -8   5    0.72    0.10 
   5  -8   5    0.50    0.07 
  -5  -8  -5    0.67    0.12 
   5   8   5    0.73    0.10 
  -5  -8   5    0.81    0.10 
   5  -8  -5    0.66    0.10 
  -5  -8   5    0.76    0.10 
  -5   8  -5    0.75    0.09 
  -5  -8   5    0.57    0.12 
   0  -9  -5   14.51    0.74 
   0  -9  -5   13.57    0.71 
   0  -9   5   14.08    0.72 
   0  -9   5   14.93    0.73 
   1  -9   5    7.49    0.43 
  -1  -9  -5    8.37    0.46 
   1  -9   5    7.07    0.44 
  -1   9   5    7.63    0.44 
   1  -9   5    6.92    0.42 
  -1  -9  -5    7.84    0.43 
  -1  -9   5    7.19    0.42 
   1  -9  -5    8.69    0.45 
  -1  -9   5    7.18    0.40 
   1  -9  -5    7.26    0.44 
  -1  -9   5    7.35    0.43 
  -2  -9  -5    0.32    0.11 
  -2  -9  -5    0.23    0.08 
   2  -9   5    0.24    0.10 
   2  -9   5    0.18    0.10 
  -2   9   5    0.41    0.10 
   2  -9   5    0.09    0.14 
   2  -9   5    0.07    0.12 
  -2  -9   5    0.34    0.13 
  -2  -9   5    0.13    0.07 
   2  -9  -5    0.21    0.07 
   2  -9  -5    0.10    0.11 
  -3  -9  -5    4.92    0.35 
   3  -9   5    5.10    0.30 
  -3   9   5    5.14    0.39 
  -3  -9  -5    4.98    0.29 
   3  -9   5    4.46    0.34 
   3  -9  -5    4.89    0.31 
  -3  -9   5    5.48    0.34 
  -3  -9   5    4.86    0.29 
   3  -9  -5    5.41    0.34 
  -4  -9  -5    0.14    0.05 
   4  -9   5    0.11    0.05 
  -4  -9  -5    0.21    0.05 
  -4   9   5    0.23    0.07 
   4  -9   5    0.17    0.05 
   4  -9  -5    0.15    0.06 
  -4  -9   5    0.22    0.07 
  -4  -9   5    0.19    0.05 
   4   9   5    0.24    0.06 
   0 -10  -5   -0.03    0.05 
   0 -10  -5    0.09    0.05 
   0 -10   5    0.04    0.04 
   0 -10   5    0.02    0.06 
   1 -10   5    0.43    0.06 
  -1 -10  -5    0.44    0.08 
   1 -10   5    0.72    0.09 
  -1 -10  -5    0.50    0.09 
   1 -10  -5    0.36    0.07 
   1 -10  -5    0.44    0.08 
  -1 -10   5    0.43    0.07 
   2 -10   5    0.75    0.09 
   2 -10   5    0.78    0.08 
  -2 -10  -5    0.63    0.08 
  -2 -10  -5    0.70    0.09 
   2 -10  -5    0.80    0.09 
  -2 -10   5    0.71    0.08 
  -2 -10   5    0.71    0.08 
   0   0   6    4.96    0.92 
   0   0  -6    4.80    0.91 
   0   0  -6    5.59    0.29 
   0   0   6    4.91    0.29 
   0   0   6    4.95    0.34 
   0   0  -6    6.49    0.33 
   1   0   6   78.59    3.28 
  -1   0  -6   76.54    4.36 
  -1   0   6   70.12    3.27 
   1   0  -6   77.18    3.27 
   1   0   6   77.11    4.39 
   1   0  -6   73.11    3.30 
  -1   0  -6   67.84    3.28 
   1   0  -6   77.59    4.38 
   1   0   6   73.95    3.34 
  -1   0   6   76.92    4.23 
  -1   0  -6   71.94    3.30 
   2   0   6   32.13    1.76 
  -2   0   6   37.14    3.07 
   2   0  -6   37.09    1.69 
  -2   0  -6   39.92    3.49 
  -2   0   6   30.61    3.07 
   2   0  -6   38.37    1.68 
  -2   0  -6   37.83    1.78 
  -2   0  -6   37.75    1.70 
   2   0  -6   36.68    1.74 
  -2   0   6   35.95    1.77 
   2   0   6   37.89    1.69 
   2   0   6   33.36    3.37 
   3   0  -6   82.09    3.75 
  -3   0   6   82.35    6.09 
  -3   0   6   78.24    6.63 
  -3   0  -6   91.18    6.49 
   3   0  -6   80.75    3.84 
   3   0  -6   85.89    3.78 
  -3   0  -6   89.57    3.90 
   3   0   6   77.99    6.70 
   3   0   6   79.91    3.76 
  -3   0  -6   82.93    3.79 
   4   0   6   -0.17    0.33 
  -4   0  -6   -1.17    4.71 
  -4   0  -6    0.06    0.26 
  -4   0  -6   -0.07    0.24 
  -4   0  -6   -0.62    0.43 
  -4   0   6    0.17    0.32 
   4   0   6   -0.14    6.01 
   4   0  -6    0.32    0.38 
   4   0  -6    0.09    0.41 
  -4   0   6    2.71    5.04 
  -4   0   6  -10.49    5.25 
   4   0  -6   -0.09    0.22 
   5   0  -6    0.78    0.42 
  -5   0  -6    1.10    0.15 
  -5   0   6    0.42    0.54 
   5   0   6    0.90    0.44 
   5   0   6    1.46    0.16 
  -5   0  -6    1.17    0.17 
   5   0  -6    0.78    0.14 
  -5   0  -6    1.11    0.44 
  -5   0  -6    1.26    0.45 
   5   0   6    1.20    0.18 
  -5   0   6    1.28    0.17 
   5   0  -6    1.08    0.14 
  -5   0   6    1.07    0.15 
   6   0   6   14.40    0.79 
   6   0  -6   15.12    0.73 
   6   0   6   13.16    1.83 
  -6   0  -6   14.34    0.78 
   6   0   6   15.83    0.72 
  -6   0   6   14.58    0.75 
  -6   0   6   14.89    0.75 
   6   0  -6   14.40    0.78 
  -6   0  -6   13.98    0.70 
   6   0  -6   11.81    1.37 
  -7   0   6   23.90    1.12 
   7   0  -6   23.48    1.10 
  -7   0   6   24.12    1.13 
   7   0   6   24.25    1.17 
   7   0   6   21.40    1.06 
   7   0  -6   23.87    1.17 
   7   0   6   20.69    2.23 
  -7   0  -6   23.97    1.16 
  -8   0  -6    3.98    0.28 
   8   0  -6    3.95    0.27 
   8   0   6    4.14    0.31 
   8   0  -6    3.59    0.28 
  -8   0   6    3.93    0.26 
   9   0  -6    1.48    0.11 
  -9   0   6    1.15    0.12 
  -9   0  -6    1.36    0.11 
  -9   0   6    1.23    0.09 
   0   1  -6  106.72    5.01 
   0  -1  -6  100.10    5.45 
   0   1  -6  103.05    4.35 
   0  -1   6  107.05    5.03 
   0   1   6   94.40    4.38 
   0   1   6  102.64    4.46 
   0  -1  -6   97.51    4.42 
   0  -1   6   97.88    4.35 
   0  -1   6   95.16    4.37 
   0  -1  -6   95.59    4.41 
   0   1   6   98.30    5.43 
   0   1  -6  101.62    4.37 
  -1  -1  -6   37.84    1.61 
  -1   1   6   34.55    2.75 
  -1   1   6   33.62    1.64 
   1  -1   6   30.42    1.58 
   1  -1   6   32.90    2.63 
   1  -1   6   32.83    1.54 
  -1  -1  -6   39.30    2.80 
  -1  -1  -6   37.58    1.58 
  -1   1   6   34.38    1.57 
   1   1  -6   34.65    1.53 
   1   1  -6   31.53    1.54 
   1   1  -6   34.23    1.53 
  -1   1  -6   36.04    1.64 
  -1   1  -6   35.37    1.61 
   1  -1  -6   33.15    1.64 
   1  -1  -6   33.95    2.81 
  -1   1  -6   35.93    2.56 
  -1  -1   6   33.25    2.26 
   1   1   6   36.51    2.90 
   1   1   6   35.71    1.59 
   1   1   6   32.67    1.66 
  -1  -1   6   37.11    1.64 
  -1   1  -6   35.06    1.58 
  -1  -1   6   33.37    2.36 
   2  -1   6    7.51    0.53 
   2   1  -6    7.99    0.47 
   2   1  -6    7.81    0.42 
  -2  -1  -6    5.24    1.70 
  -2   1   6    8.44    1.91 
  -2  -1  -6    7.61    0.49 
  -2   1   6    8.19    2.00 
  -2  -1  -6    7.65    0.47 
   2  -1   6    5.99    1.86 
   2  -1   6    7.96    0.45 
   2   1  -6    7.88    0.44 
  -2  -1   6    9.02    1.61 
  -2   1  -6    7.92    0.51 
  -2  -1   6    5.80    1.69 
  -2   1  -6    7.02    0.44 
   2  -1  -6    6.70    0.53 
   2   1   6    7.45    0.43 
   2  -1  -6    7.02    0.43 
  -2   1  -6    8.21    0.47 
  -2   1  -6    7.09    1.62 
  -2  -1   6    6.85    0.48 
   2   1   6    6.94    0.51 
   2  -1  -6    7.17    0.44 
   3   1  -6   31.10    1.46 
   3  -1   6   27.66    4.20 
  -3   1   6   27.86    4.33 
  -3  -1  -6   30.27    1.51 
  -3  -1  -6   27.58    1.69 
   3   1  -6   30.54    1.52 
   3  -1   6   29.64    1.46 
   3   1  -6   30.04    1.43 
  -3   1   6   27.10    4.08 
  -3   1   6   29.60    1.61 
  -3  -1  -6   32.70    3.99 
   3   1   6   29.06    1.59 
  -3   1  -6   29.47    1.52 
   3  -1  -6   35.50    1.61 
  -3  -1   6   29.82    1.54 
  -3  -1   6   26.91    3.64 
  -3   1  -6   30.14    1.59 
  -3   1  -6   35.54    4.43 
   3  -1  -6   28.93    1.49 
   3  -1  -6   27.88    1.47 
   3   1   6   29.13    1.47 
  -3  -1   6   28.64    3.89 
   3   1   6   26.26    4.31 
  -3   1  -6   32.56    1.51 
  -4   1   6   25.36    1.48 
  -4   1   6   15.34    6.65 
  -4   1   6   24.20    6.51 
   4   1  -6   22.00    1.27 
  -4  -1  -6   23.77    1.45 
   4   1  -6   23.64    1.34 
  -4  -1  -6   22.14    1.34 
  -4  -1  -6   29.35   10.70 
   4  -1   6   23.64    1.32 
   4  -1  -6   22.16    1.37 
  -4  -1   6   22.05    1.36 
  -4   1  -6   22.83    1.31 
  -4   1  -6   23.63    1.36 
   4  -1  -6   21.44    1.30 
   4   1   6   27.93    1.45 
  -4  -1   6    4.27    5.37 
   4   1   6   22.35    1.33 
  -4   1  -6   28.85    6.78 
   4   1   6   26.50    7.53 
   5   1  -6    6.48    0.43 
   5  -1   6    6.11    0.87 
  -5   1   6    6.56    0.39 
   5   1  -6    6.52    0.38 
  -5   1   6    6.88    0.94 
  -5  -1  -6    6.36    0.41 
  -5   1   6    6.12    0.39 
   5  -1   6    6.12    0.41 
   5  -1   6    6.21    0.35 
   5   1  -6    6.24    0.76 
   5  -1   6    7.00    0.40 
  -5   1  -6    6.25    0.81 
   5   1   6    6.17    0.42 
  -5   1  -6    6.59    0.43 
   5  -1  -6    6.53    0.37 
  -5  -1   6    5.72    0.38 
  -5   1  -6    6.79    0.38 
   5   1   6    6.13    0.37 
   5   1   6    5.55    0.80 
  -5  -1   6    6.91    0.39 
   5  -1  -6    6.39    0.41 
  -5  -1   6    6.70    0.39 
   5  -1  -6    6.37    0.91 
   6   1  -6   30.21    2.13 
   6  -1   6   39.93    2.96 
  -6  -1  -6   32.81    1.51 
   6   1  -6   28.95    1.50 
   6  -1   6   29.62    1.50 
   6   1  -6   31.48    1.46 
  -6   1   6   32.09    1.48 
  -6   1   6   31.84    1.48 
  -6   1   6   28.74    2.29 
  -6   1  -6   32.34    1.49 
  -6   1  -6   34.94    2.55 
   6  -1  -6   31.51    1.48 
  -6  -1   6   28.67    1.49 
   6   1   6   30.94    1.56 
  -6   1  -6   31.22    1.55 
   6  -1  -6   27.22    2.21 
   6  -1  -6   36.22    1.57 
  -6  -1   6   30.51    1.51 
   6   1   6   36.54    1.50 
  -6  -1   6   32.18    1.51 
   6   1   6   34.27    2.18 
   7   1  -6   18.98    0.92 
  -7  -1  -6   19.10    0.96 
  -7   1   6   19.10    0.94 
   7   1  -6   18.22    0.97 
   7  -1   6   18.90    0.95 
  -7  -1   6   16.31    0.92 
  -7  -1   6   18.06    0.90 
   7   1   6   18.69    0.86 
  -7   1  -6   17.87    0.93 
   7   1   6   17.43    2.07 
   7  -1  -6   19.00    0.87 
  -7  -1   6   18.58    0.90 
   7   1   6   18.35    0.95 
   8  -1   6    5.73    0.40 
  -8  -1  -6    5.36    0.33 
   8   1  -6    5.26    0.35 
  -8   1   6    5.29    0.32 
   8   1  -6    5.36    0.35 
  -8   1  -6    5.46    0.33 
   8  -1  -6    5.36    0.34 
   8   1   6    5.36    0.34 
  -8  -1   6    5.10    0.31 
  -9   1   6    8.95    0.43 
   9   1  -6    9.24    0.45 
  -9  -1  -6    9.25    0.44 
   9  -1  -6    8.61    0.44 
  -9   1  -6    9.35    0.45 
   9   1   6   10.06    0.49 
  -9  -1   6    8.80    0.44 
   0  -2  -6    0.34    0.13 
   0   2   6    0.21    0.12 
   0   2  -6    0.41    0.14 
   0  -2   6    0.31    0.04 
   0   2  -6    0.16    0.45 
   0   2   6    0.36    0.10 
   0  -2  -6    0.50    0.11 
   0   2   6    0.81    1.08 
   0   2  -6    0.43    0.05 
   0  -2   6    0.22    0.54 
   1  -2   6  119.08    5.42 
   1  -2   6  118.14    5.39 
   1   2  -6  129.02    5.34 
  -1  -2  -6  121.18    5.42 
  -1   2   6  121.49    5.53 
   1   2  -6  121.93    5.35 
  -1   2   6  136.25    5.44 
  -1  -2  -6  115.24    6.75 
   1  -2   6  131.81    6.55 
   1   2  -6  119.93    5.41 
   1   2  -6  125.22    5.34 
  -1   2   6  112.67    6.83 
  -1   2  -6  120.28    5.45 
  -1  -2   6  121.83    5.71 
  -1   2  -6  126.47    5.39 
   1   2   6  118.54    6.96 
  -1   2  -6  133.14    6.74 
  -1   2  -6  116.93    5.43 
   1   2   6  119.72    5.50 
  -1  -2   6  123.39    5.63 
   1  -2  -6  123.80    5.41 
   1  -2  -6  125.70    7.14 
   1   2   6  120.75    5.41 
   1  -2  -6  127.59    5.48 
   2  -2   6  100.19    4.65 
  -2  -2  -6  103.93    6.41 
  -2   2   6  100.46    4.72 
  -2   2   6   98.12    6.87 
   2  -2   6  103.80    4.56 
  -2   2   6  108.30    6.73 
   2  -2   6  101.02    6.58 
   2   2  -6  108.10    4.52 
   2   2  -6  103.86    4.51 
  -2  -2  -6   98.27    4.62 
   2   2  -6  104.62    4.56 
   2  -2  -6   97.74    4.62 
   2   2   6  106.52    4.54 
   2  -2  -6   95.96    4.54 
  -2   2  -6   95.31    6.21 
  -2  -2   6  101.45    5.47 
   2   2   6  112.02    4.68 
  -2   2  -6   98.75    4.53 
   2  -2  -6   96.49    4.56 
   2   2   6   94.70    7.29 
  -2  -2   6  103.97    5.67 
  -2   2  -6  111.80    4.65 
   3   2  -6    1.96    0.28 
   3  -2   6    2.30    0.67 
  -3   2   6    0.96    0.29 
  -3   2   6   -4.79    3.37 
   3  -2   6   -0.67    3.33 
   3   2  -6    1.94    0.23 
   3  -2   6    1.80    0.29 
  -3  -2  -6    0.94    3.37 
  -3  -2  -6    1.33    0.30 
   3   2  -6    1.58    0.24 
  -3  -2  -6    1.41    0.30 
  -3   2   6    6.69    3.85 
  -3   2  -6    1.29    0.28 
   3  -2  -6    1.66    0.32 
  -3   2  -6    1.67    0.30 
  -3  -2   6    0.58    2.43 
  -3  -2   6    0.01    2.76 
   3   2   6    1.77    0.30 
   3   2   6    2.06    0.37 
  -3   2  -6    1.31    0.25 
   3   2   6    6.02    3.91 
  -3   2  -6   -1.22    3.21 
   4   2  -6   30.77    1.68 
  -4  -2  -6    6.69    6.74 
  -4   2   6   29.37    1.41 
   4  -2   6   30.78    1.42 
  -4  -2  -6   31.52    1.42 
  -4  -2  -6   30.62    1.42 
  -4   2   6   29.92    1.38 
  -4   2   6   30.39    1.80 
  -4   2   6   26.09    8.48 
  -4   2   6   21.37    7.98 
   4   2  -6   29.41    1.58 
   4   2   6   31.67    1.47 
  -4   2  -6   31.09    1.78 
  -4   2  -6   34.91    1.43 
  -4  -2   6   29.59    1.40 
  -4  -2   6   31.55    6.77 
  -4  -2   6   28.48    1.43 
   4  -2  -6   29.43    1.69 
   4  -2  -6   30.14    1.44 
   4   2   6   27.85    8.78 
   4  -2  -6   31.03    1.40 
   4  -2  -6   28.40    1.73 
  -4   2  -6   30.97    1.65 
   4   2   6   28.22    1.73 
   4   2   6   30.99    1.41 
  -4  -2   6   30.32    1.43 
   4  -2  -6   31.71    1.77 
  -5   2   6    0.78    0.15 
  -5   2   6    1.23    0.55 
   5  -2   6    0.16    0.59 
   5   2  -6    0.42    0.12 
   5   2  -6    0.31    0.13 
   5  -2   6    0.59    0.13 
   5   2  -6    0.44    0.33 
  -5  -2  -6    0.65    0.13 
   5  -2   6    0.55    0.13 
  -5  -2   6    0.67    0.10 
  -5   2  -6    0.54    0.10 
   5   2   6    0.69    0.45 
   5  -2  -6    0.41    0.09 
  -5  -2   6    0.43    0.11 
  -5   2  -6    0.73    0.19 
  -5   2  -6    0.43    0.37 
  -5  -2   6    0.66    0.12 
   5  -2  -6    0.20    0.10 
   5   2   6    0.36    0.12 
  -5   2  -6    0.61    0.40 
   5   2   6    0.50    0.10 
   6  -2   6    5.54    0.36 
  -6  -2  -6    5.43    0.37 
   6  -2   6    5.05    1.25 
  -6   2   6    4.30    1.00 
   6   2  -6    5.96    0.85 
   6   2  -6    5.00    0.38 
   6   2  -6    5.14    0.34 
  -6   2   6    5.24    0.36 
   6  -2   6    5.54    0.37 
   6   2   6    4.82    0.33 
  -6  -2   6    4.83    0.34 
  -6  -2   6    5.20    0.35 
  -6   2  -6    4.17    0.82 
  -6   2  -6    4.42    0.85 
   6   2   6    6.30    1.00 
  -6   2  -6    6.03    0.34 
  -6   2  -6    4.89    0.37 
   6   2   6    5.25    0.39 
   6  -2  -6    5.81    0.38 
  -6  -2   6    5.40    0.33 
   6  -2  -6    5.18    0.31 
   7  -2   6    5.08    0.36 
  -7  -2  -6    6.01    0.38 
   7   2  -6    6.21    0.40 
   7   2  -6    5.85    0.35 
  -7   2   6    6.12    0.37 
  -7   2  -6    5.41    0.38 
   7   2   6    5.74    0.34 
  -7  -2   6    6.12    0.36 
   7  -2  -6    6.37    0.39 
   7  -2  -6    5.62    0.31 
  -7  -2   6    5.82    0.34 
  -7   2  -6    5.66    0.32 
   7   2   6    5.82    0.40 
  -7  -2   6    5.21    0.34 
  -8   2   6    5.09    0.31 
   8   2  -6    5.26    0.32 
   8   2  -6    5.50    0.33 
  -8  -2  -6    5.14    0.33 
  -8  -2  -6    4.84    0.30 
  -8  -2   6    4.96    0.29 
  -8   2  -6    5.19    0.31 
   8   2   6    4.91    0.35 
   8  -2  -6    5.35    0.31 
   8   2   6    4.33    0.26 
   0   3   6   26.42    3.04 
   0  -3  -6   20.32    3.03 
   0   3   6   24.13    1.16 
   0  -3  -6   23.10    1.14 
   0   3  -6   22.77    1.08 
   0   3   6   24.55    1.25 
   0  -3  -6   23.88    1.21 
  -1  -3  -6   22.14    3.04 
   1  -3   6   22.46    1.02 
  -1   3   6   21.13    2.96 
  -1  -3  -6   22.07    1.09 
   1   3  -6   21.63    1.02 
  -1   3   6   24.65    1.24 
  -1   3   6   22.72    1.11 
  -1  -3  -6   20.21    1.15 
   1  -3  -6   18.44    1.15 
   1  -3  -6   22.43    1.08 
  -1   3  -6   23.25    1.10 
   1  -3  -6   20.47    3.24 
   1   3   6   22.75    1.07 
  -1   3  -6   25.55    2.17 
   1   3   6   20.06    3.06 
   1   3   6   20.98    1.16 
  -1   3  -6   21.91    1.11 
  -2   3   6   18.52    3.46 
  -2  -3  -6   19.31    0.99 
   2  -3   6   20.64    0.94 
   2   3  -6   18.55    0.91 
   2  -3   6   18.79    3.17 
  -2   3   6   15.58    1.08 
  -2   3   6   13.97    3.98 
  -2  -3  -6   10.85    2.99 
   2  -3  -6   18.18    0.97 
   2   3   6   18.82    0.95 
  -2   3  -6   17.78    1.03 
   2  -3  -6   17.95    1.01 
   2  -3  -6   16.64    1.09 
  -2   3  -6   19.57    0.94 
  -2   3  -6   18.38    3.01 
   2   3   6   17.93    3.92 
   2   3   6   19.00    1.06 
  -3   3   6   16.04    6.57 
  -3  -3  -6   14.38    4.63 
  -3   3   6   13.61    5.17 
  -3   3   6   16.87    1.11 
   3   3  -6   15.34    0.79 
   3  -3   6   15.05    1.07 
  -3  -3  -6   14.61    0.97 
   3  -3   6   15.98    0.94 
   3   3  -6   16.10    0.90 
   3  -3  -6   13.15    1.06 
   3  -3  -6   15.45    0.92 
   3  -3  -6   14.71    1.02 
   3   3   6   14.46    0.96 
  -3   3  -6   14.04    0.90 
   3   3   6   19.65    5.65 
   4  -3   6   11.20    0.62 
  -4   3   6   11.59    0.63 
   4  -3   6   12.30    0.64 
   4   3  -6   12.26    0.86 
  -4   3   6   10.84    1.04 
   4  -3   6   10.85    0.64 
  -4  -3  -6   11.72    0.63 
  -4   3   6   13.35    0.61 
  -4  -3  -6   12.36    0.64 
   4   3   6   12.29    0.96 
  -4  -3   6   11.53    0.61 
   4   3   6   11.54    0.64 
  -4   3  -6   12.13    0.97 
  -4  -3   6   12.15    0.61 
  -4  -3   6   11.41    0.57 
   4  -3  -6   10.87    0.56 
  -4   3  -6   11.61    0.87 
  -4   3  -6   10.43    0.60 
   4  -3  -6   11.34    0.61 
   5  -3   6    7.14    0.43 
   5   3  -6    6.83    0.45 
   5   3  -6    6.66    0.78 
   5   3  -6    6.10    0.40 
  -5   3   6    6.19    0.41 
  -5  -3  -6    6.59    0.42 
  -5   3   6    7.27    1.06 
  -5  -3  -6    6.80    0.45 
  -5  -3   6    5.95    0.46 
   5   3   6    6.97    0.46 
  -5  -3   6    7.49    0.56 
   5   3   6    6.50    0.86 
  -5   3  -6    6.62    0.88 
  -5   3  -6    6.52    0.42 
  -5  -3   6    6.94    0.38 
  -5   3  -6    7.00    0.82 
   5  -3  -6    6.30    0.36 
   6   3  -6    5.82    0.41 
  -6   3   6    8.47    1.34 
   6   3  -6    7.20    0.91 
   6  -3   6    5.80    0.39 
  -6  -3  -6    6.03    0.40 
   6  -3   6    6.41    0.39 
  -6   3   6    6.17    0.40 
   6   3  -6    6.38    0.38 
  -6  -3   6    6.12    0.39 
  -6   3  -6    6.76    1.13 
  -6  -3   6    6.20    0.39 
  -6   3  -6    5.63    0.43 
   6   3   6    5.18    0.88 
  -6  -3   6    5.71    0.35 
  -6   3  -6    8.29    1.09 
   6   3   6    6.53    0.44 
   6  -3  -6    6.73    0.41 
  -6   3  -6    6.17    0.37 
   6   3   6    5.98    0.37 
   7   3  -6    2.25    0.19 
   7   3  -6    2.25    0.23 
  -7  -3  -6    2.43    0.21 
  -7   3   6    2.26    0.22 
  -7   3  -6    2.23    0.26 
   7   3   6    2.11    0.18 
   7  -3  -6    2.31    0.21 
  -7  -3   6    2.54    0.21 
  -7  -3   6    2.48    0.17 
   7   3   6    2.27    0.24 
  -7   3  -6    2.37    0.18 
  -7  -3   6    2.29    0.20 
  -8  -3  -6    0.84    0.10 
  -8   3   6    0.86    0.15 
  -8   3   6    0.87    0.11 
  -8  -3  -6    0.79    0.10 
   8  -3   6    0.92    0.12 
   8   3  -6    0.91    0.12 
   8   3  -6    0.84    0.11 
  -8  -3   6    0.79    0.09 
  -8  -3   6    0.72    0.10 
   8  -3  -6    0.98    0.13 
   8   3   6    0.96    0.14 
  -8   3  -6    0.45    0.13 
   8   3   6    0.83    0.09 
  -8  -3   6    0.96    0.12 
   0   4   6    1.74    0.32 
   0   4  -6    1.62    0.19 
   0   4  -6    1.51    0.19 
   0  -4  -6    1.42    0.26 
   0   4   6    4.82    2.67 
  -1  -4  -6   33.55    1.62 
  -1   4   6   36.24    4.92 
  -1  -4  -6   31.75    4.67 
  -1   4   6   32.39    1.75 
   1   4   6   33.96    1.62 
   1   4   6   34.61    1.74 
  -1   4  -6   30.43    1.67 
   1   4   6   36.09    4.91 
  -1   4  -6   34.06    1.63 
  -2   4   6   13.39    4.98 
  -2   4   6   24.53    1.36 
  -2  -4  -6   13.07    4.80 
   2   4  -6   19.05    1.02 
   2  -4  -6   19.17    1.13 
   2  -4  -6   21.93    1.34 
   2   4   6   16.92    5.18 
  -2   4  -6   21.82    1.18 
  -2   4  -6   17.37    3.79 
   2   4   6   19.96    1.20 
   3  -4   6   12.06    0.68 
  -3  -4  -6   11.62    0.63 
  -3   4   6   10.87    0.99 
  -3   4   6   12.74    0.61 
   3  -4   6   11.24    0.62 
  -3  -4  -6   11.82    0.63 
   3  -4   6   12.30    0.63 
   3  -4  -6   11.24    0.60 
  -3  -4   6   12.30    0.62 
   3  -4  -6   11.33    0.61 
   3   4   6   11.15    0.64 
  -3  -4   6   11.63    0.61 
  -3   4  -6   12.19    0.92 
   3  -4  -6   10.54    0.65 
   3   4   6   11.90    0.89 
   4  -4   6   14.36    0.78 
  -4  -4  -6   16.09    0.79 
   4  -4   6   15.74    0.79 
   4  -4   6   15.94    0.78 
  -4  -4  -6   15.39    0.77 
  -4   4   6   11.64    1.20 
  -4   4   6   14.16    0.78 
   4   4  -6   16.07    1.02 
  -4  -4  -6   14.84    0.78 
  -4   4   6   15.27    0.75 
  -4  -4   6   15.96    0.80 
  -4  -4   6   14.27    0.71 
   4  -4  -6   15.58    0.79 
  -4  -4   6   14.16    0.77 
   4   4   6   15.61    0.83 
  -4  -4   6   14.69    0.79 
  -4   4  -6   15.97    1.10 
   4  -4  -6   16.87    0.79 
  -4  -4   6   15.96    0.80 
  -4   4  -6   13.94    0.77 
  -4   4  -6   17.49    1.23 
   4   4   6   16.29    1.18 
  -5  -4  -6   19.41    0.94 
   5  -4   6   17.08    0.91 
   5   4  -6   17.60    0.95 
   5   4  -6   19.81    1.30 
  -5   4   6   17.33    1.59 
  -5  -4  -6   19.24    0.94 
  -5   4   6   18.09    0.93 
   5  -4   6   18.48    0.94 
  -5   4   6   20.24    0.90 
  -5  -4  -6   17.33    0.91 
   5   4  -6   18.61    0.92 
   5  -4  -6   18.45    0.92 
   5   4   6   17.74    0.98 
  -5  -4   6   19.74    0.95 
  -5  -4   6   18.48    0.86 
  -5  -4   6   18.58    1.00 
   5   4   6   17.37    1.41 
  -5   4  -6   18.50    0.92 
  -5  -4   6   19.65    0.95 
  -5   4  -6   18.96    1.47 
  -5   4  -6   19.13    1.37 
   5  -4  -6   17.91    0.93 
   5   4   6   19.50    0.93 
  -5  -4   6   17.92    0.91 
   6   4  -6   19.12    1.70 
  -6  -4  -6   24.68    1.14 
   6   4  -6   21.13    1.10 
  -6   4   6   19.04    2.07 
   6   4  -6   22.92    1.63 
   6  -4   6   24.50    1.15 
   6   4  -6   22.28    1.07 
  -6   4   6   21.87    1.09 
  -6  -4   6   23.91    1.16 
  -6  -4   6   24.55    1.14 
  -6   4  -6   24.50    1.89 
  -6   4  -6   22.71    2.02 
   6   4   6   19.25    1.73 
  -6  -4   6   21.65    1.03 
   6  -4  -6   21.92    1.10 
  -6  -4   6   24.02    1.17 
   7   4  -6   10.06    0.57 
   7  -4   6    9.81    0.53 
   7   4  -6   10.93    0.52 
  -7  -4  -6   10.32    0.52 
  -7   4   6    7.78    0.59 
  -7  -4   6   10.25    0.56 
   7   4   6   10.52    0.59 
   7  -4  -6   10.00    0.56 
   7   4   6   10.22    0.53 
  -7   4  -6   10.63    0.52 
  -7  -4   6   10.77    0.55 
  -7  -4   6   10.41    0.54 
  -8  -4  -6    0.32    0.05 
  -8   4   6    0.39    0.07 
   8   4  -6    0.40    0.06 
   8   4  -6    0.27    0.07 
  -8   4   6    0.35    0.07 
  -8  -4  -6    0.39    0.08 
  -8  -4   6    0.33    0.06 
  -8  -4   6    0.32    0.06 
  -8  -4   6    0.30    0.06 
   8   4   6    0.36    0.05 
   8   4   6    0.31    0.07 
   0   5  -6    5.99    0.41 
   0  -5   6    7.18    0.41 
   0  -5  -6    6.72    0.37 
   0   5   6    7.06    0.65 
   0  -5  -6   -1.85    6.34 
   0   5   6    2.09    6.33 
   0  -5   6    6.94    0.43 
  -1   5   6    6.15    0.93 
   1   5  -6    3.47    0.28 
   1  -5   6    3.61    0.28 
  -1  -5  -6    3.66    0.25 
  -1  -5  -6    3.68    0.26 
  -1  -5   6    3.47    0.27 
  -1  -5   6    3.61    0.29 
  -1   5  -6    3.67    0.43 
   1  -5  -6    3.65    0.27 
  -2  -5  -6   12.59    0.65 
   2  -5   6   12.04    0.66 
  -2   5   6   15.07    1.09 
   2  -5   6   12.76    0.67 
  -2  -5  -6   12.20    0.63 
  -2   5   6   10.04    0.61 
  -2  -5  -6   12.25    0.66 
   2  -5   6   12.28    0.63 
   2  -5   6   12.77    0.66 
   2  -5  -6   10.08    0.67 
   2   5   6   13.38    0.93 
  -2  -5   6   10.62    0.64 
   2  -5  -6   12.56    0.63 
  -2  -5   6   12.62    0.63 
   2  -5  -6   11.34    0.62 
  -2   5  -6   12.13    0.90 
  -2  -5   6   12.08    0.64 
  -2  -5   6   12.49    0.64 
   2   5   6   12.07    0.65 
  -3   5   6   26.38    1.88 
   3   5  -6   32.75    1.57 
   3  -5   6   30.88    1.43 
   3  -5   6   30.84    1.46 
   3  -5   6   31.18    1.45 
  -3  -5  -6   29.10    1.44 
  -3  -5  -6   28.98    1.41 
  -3  -5  -6   31.34    1.45 
  -3   5   6   29.55    1.42 
   3   5  -6   29.43    1.54 
   3  -5   6   32.57    1.47 
  -3  -5   6   30.17    1.41 
  -3   5  -6   29.33    1.42 
  -3  -5   6   29.59    1.41 
   3   5   6   30.24    1.76 
  -3  -5   6   32.24    1.43 
  -3   5  -6   27.39    1.74 
   3  -5  -6   27.52    1.39 
  -3  -5   6   30.91    1.42 
  -3  -5   6   31.99    1.44 
   3   5   6   29.47    1.45 
   3  -5  -6   30.81    1.42 
   4   5  -6   16.22    1.26 
  -4  -5  -6   17.50    0.83 
   4  -5   6   16.10    0.84 
  -4   5   6   13.53    0.96 
   4  -5   6   15.88    0.82 
   4   5  -6   14.68    1.19 
  -4  -5  -6   18.14    0.86 
  -4   5   6   17.30    0.81 
  -4  -5  -6   16.50    0.83 
   4  -5   6   15.93    0.84 
   4   5   6   16.06    0.90 
  -4   5  -6   17.00    0.86 
  -4  -5   6   17.33    0.88 
  -4  -5   6   17.48    0.88 
   4  -5  -6   17.39    0.87 
  -4  -5   6   17.17    0.87 
  -4  -5   6   16.22    0.85 
  -4   5  -6   17.30    1.54 
   4   5   6   21.77    1.82 
  -5  -5  -6    4.01    0.30 
  -5  -5  -6    4.29    0.29 
  -5   5   6    3.92    0.34 
   5  -5   6    4.00    0.30 
   5   5  -6    4.17    0.93 
   5  -5   6    4.30    0.32 
  -5  -5  -6    4.04    0.29 
   5  -5   6    4.31    0.31 
  -5   5   6    3.20    0.82 
   5   5  -6    3.45    0.30 
   5  -5  -6    4.10    0.32 
  -5   5  -6    5.47    0.80 
  -5   5  -6    4.74    0.31 
   5  -5  -6    4.56    0.31 
   5   5   6    4.26    0.36 
  -5  -5   6    4.17    0.32 
   5   5   6    2.53    0.66 
  -5   5  -6    3.52    0.87 
  -5  -5   6    4.25    0.31 
  -5  -5   6    4.42    0.31 
   5   5   6    4.77    0.31 
  -5  -5   6    4.40    0.31 
   6   5  -6    2.61    0.22 
   6   5  -6    2.52    0.35 
   6  -5   6    2.70    0.22 
  -6   5   6    2.59    0.26 
   6  -5   6    2.35    0.22 
  -6  -5  -6    2.17    0.19 
   6   5   6    2.34    0.21 
  -6   5  -6    3.01    0.21 
  -6  -5   6    2.63    0.22 
  -6  -5   6    2.55    0.21 
  -6  -5   6    2.41    0.21 
   6   5   6    2.07    0.24 
  -7  -5  -6    2.75    0.17 
   7  -5   6    2.74    0.20 
  -7  -5  -6    2.85    0.21 
   7   5  -6    3.09    0.24 
  -7   5   6    2.84    0.26 
   7   5  -6    2.65    0.20 
   7   5   6    3.13    0.20 
  -7  -5   6    2.51    0.20 
  -7  -5   6    2.35    0.24 
  -7   5  -6    2.83    0.20 
   7   5   6    2.26    0.26 
  -7  -5   6    3.27    0.28 
   0  -6  -6    5.68    0.36 
   0  -6   6    5.24    0.36 
   0  -6   6    6.37    0.38 
   0   6   6    6.00    0.38 
   0  -6   6    5.84    0.38 
   0   6   6    4.48    0.69 
   0  -6   6    5.56    0.37 
   0  -6   6    5.30    0.36 
   0  -6  -6    5.46    0.33 
   0  -6  -6    5.45    0.36 
   1  -6   6    8.45    0.49 
   1  -6   6    9.03    0.52 
  -1  -6  -6    8.78    0.52 
  -1  -6  -6    8.59    0.49 
  -1  -6  -6    8.38    0.49 
   1  -6   6    8.72    0.50 
   1  -6   6    9.09    0.52 
  -1   6   6    7.86    0.49 
  -1  -6  -6    9.10    0.47 
  -1   6   6    9.33    0.92 
   1  -6   6    9.05    0.52 
  -1  -6   6    9.08    0.51 
   1   6   6    9.39    0.87 
   1   6   6    8.21    0.52 
  -1  -6   6    8.99    0.53 
  -1  -6   6    9.05    0.50 
  -1  -6   6    9.12    0.51 
   1  -6  -6    8.50    0.50 
  -1  -6   6    9.55    0.53 
   1  -6  -6    9.74    0.52 
   1  -6  -6    8.79    0.48 
  -1  -6   6    9.06    0.51 
  -2   6   6    8.74    0.52 
   2  -6   6    7.87    0.49 
  -2  -6  -6    8.50    0.57 
  -2   6   6    7.99    1.00 
  -2  -6  -6    8.41    0.47 
   2  -6   6    8.66    0.52 
   2  -6   6    8.85    0.52 
   2  -6   6    9.50    0.53 
   2  -6  -6    9.00    0.50 
  -2  -6   6    8.84    0.52 
  -2  -6   6    9.37    0.59 
   2   6   6    8.17    0.52 
   2   6   6    9.60    0.90 
  -2  -6   6    8.91    0.50 
   2  -6  -6    9.80    0.55 
  -2  -6   6    6.94    0.53 
  -2  -6   6    8.69    0.52 
  -2   6  -6    8.94    0.88 
  -3  -6  -6    1.55    0.18 
   3  -6   6    1.53    0.18 
  -3   6   6    1.55    0.17 
   3  -6   6    1.45    0.19 
  -3   6   6    2.00    0.69 
   3  -6   6    1.82    0.23 
  -3  -6  -6    1.39    0.16 
   3  -6   6    1.57    0.20 
  -3  -6  -6    1.11    0.17 
   3  -6  -6    1.07    0.16 
   3   6   6    1.24    0.47 
   3   6   6    1.05    0.19 
  -3   6  -6    1.09    0.17 
  -3  -6   6    1.53    0.19 
  -3  -6   6    1.45    0.18 
   3  -6  -6    1.34    0.17 
  -3  -6   6    1.22    0.17 
  -3  -6   6    1.57    0.17 
   4  -6   6   10.01    0.57 
  -4  -6  -6    9.83    0.56 
   4  -6   6   10.60    0.58 
  -4  -6  -6    9.68    0.57 
   4  -6   6   10.32    0.59 
  -4  -6  -6   10.07    0.53 
  -4   6   6   11.90    1.42 
  -4   6  -6    9.45    0.54 
   4   6   6   10.80    1.22 
  -4   6  -6    9.63    1.27 
  -4  -6   6   10.16    0.57 
   4  -6  -6   10.39    0.57 
  -4  -6   6   10.26    0.57 
  -4   6  -6    9.52    1.04 
   4   6   6   10.36    0.60 
  -4  -6   6    9.79    0.55 
  -4  -6   6   10.14    0.55 
   5  -6   6    7.78    0.45 
  -5  -6  -6    8.06    0.47 
  -5  -6  -6    8.04    0.42 
   5  -6   6    8.19    0.47 
  -5  -6  -6    7.87    0.45 
   5   6  -6    7.53    0.46 
   5  -6   6    8.41    0.48 
  -5  -6   6    8.27    0.47 
  -5  -6   6    7.74    0.44 
  -5  -6   6    7.05    0.44 
   5   6   6    7.95    0.45 
  -5   6  -6    8.59    0.46 
  -5  -6   6    8.37    0.47 
   5   6   6    8.24    0.50 
   5  -6  -6    7.62    0.45 
   6  -6   6    0.93    0.13 
  -6  -6  -6    1.26    0.10 
   6   6  -6    1.39    0.19 
   6  -6   6    1.06    0.13 
   6   6   6    1.41    0.18 
  -6  -6   6    1.03    0.13 
  -6   6  -6    1.29    0.14 
   6   6   6    1.16    0.14 
  -6  -6   6    1.28    0.14 
  -6  -6   6    1.22    0.14 
   7   6  -6    1.79    0.13 
  -7  -6  -6    1.90    0.14 
  -7   6   6    1.89    0.14 
   7  -6   6    1.61    0.17 
   7   6   6    2.01    0.13 
  -7  -6   6    1.94    0.14 
  -7  -6   6    1.81    0.14 
  -7  -6   6    1.68    0.13 
   7   6   6    1.92    0.16 
  -7   6  -6    1.65    0.14 
   0  -7  -6   13.50    0.67 
   0   7   6   14.28    1.28 
   0  -7   6   14.11    0.74 
   0  -7  -6   14.12    0.71 
   0  -7   6   12.86    0.72 
   0  -7  -6   14.22    0.75 
   0   7   6   12.56    0.72 
   0  -7   6   12.86    0.71 
   0  -7  -6   13.04    0.71 
   0  -7   6   13.84    0.73 
   1  -7   6   29.32    1.39 
  -1   7   6   27.15    1.88 
   1  -7   6   29.36    1.38 
   1  -7   6   28.84    1.36 
  -1   7   6   28.30    1.36 
   1  -7   6   27.30    1.35 
  -1  -7  -6   29.62    1.39 
  -1  -7  -6   26.79    1.33 
  -1  -7  -6   29.35    1.36 
  -1  -7  -6   27.58    1.31 
  -1  -7   6   27.31    1.31 
   1  -7  -6   28.26    1.31 
  -1  -7   6   28.74    1.35 
  -1  -7   6   29.29    1.37 
  -1  -7   6   27.74    1.32 
  -1  -7   6   29.08    1.34 
   1  -7  -6   27.45    1.34 
   1  -7  -6   27.74    1.34 
  -1  -7   6   29.27    1.36 
   1   7   6   25.66    1.80 
   1   7   6   27.91    1.36 
  -2  -7  -6   17.18    0.89 
   2  -7   6   19.11    0.94 
  -2  -7  -6   18.92    0.94 
  -2   7   6   17.37    1.58 
  -2   7   6   17.86    0.92 
  -2  -7  -6   17.33    0.85 
   2  -7   6   17.63    0.90 
   2  -7   6   18.31    0.93 
   2  -7   6   18.72    0.92 
  -2  -7  -6   17.73    0.91 
   2  -7  -6   17.87    0.87 
   2  -7  -6   17.51    0.89 
   2   7   6   17.30    0.93 
  -2  -7   6   18.89    0.93 
  -2  -7   6   17.48    0.88 
   2  -7  -6   18.94    0.92 
  -2  -7   6   18.00    0.89 
  -2  -7   6   18.07    0.91 
  -2  -7   6   17.72    0.89 
   2   7   6   18.01    1.47 
   3  -7   6    0.31    0.10 
  -3  -7  -6    0.39    0.14 
  -3  -7  -6    0.47    0.11 
   3  -7   6    0.65    0.14 
   3  -7   6    0.43    0.12 
  -3  -7  -6    0.49    0.10 
   3  -7  -6    0.49    0.11 
   3  -7  -6    0.25    0.15 
  -3   7  -6    0.70    0.89 
   3   7   6    0.78    0.22 
  -3   7  -6    0.21    0.17 
  -3  -7   6    0.47    0.12 
   3   7   6   -0.34    1.20 
  -3  -7   6    0.37    0.11 
   3  -7  -6    0.37    0.10 
   4  -7   6    2.01    0.20 
   4  -7   6    1.93    0.19 
   4  -7   6    2.07    0.20 
  -4  -7  -6    1.87    0.19 
  -4  -7  -6    1.79    0.18 
  -4  -7  -6    1.87    0.19 
  -4  -7   6    1.63    0.19 
   4   7   6    1.63    0.22 
  -4  -7   6    1.84    0.19 
   4  -7  -6    2.18    0.20 
  -4  -7   6    2.10    0.20 
  -4  -7   6    1.81    0.18 
  -4   7  -6    1.70    0.19 
  -5  -7  -6    8.49    0.46 
  -5  -7  -6    8.65    0.46 
   5  -7   6    8.45    0.47 
   5  -7   6    8.21    0.46 
   5   7  -6    7.71    0.46 
  -5  -7   6    8.03    0.44 
  -5  -7   6    7.57    0.42 
  -5  -7   6    8.32    0.45 
   5   7   6    7.94    0.44 
  -5   7  -6    8.71    0.44 
  -5  -7   6    7.95    0.43 
   6  -7   6    3.31    0.24 
  -6  -7  -6    3.12    0.21 
   6   7  -6    3.36    0.21 
  -6   7   6    2.93    0.21 
   6   7   6    2.98    0.23 
  -6   7  -6    3.10    0.19 
   6  -7  -6    3.33    0.24 
  -6  -7   6    3.45    0.21 
   6   7   6    3.39    0.20 
   6  -7  -6    3.25    0.19 
  -6  -7   6    3.22    0.20 
   0  -8   6   27.94    1.35 
   0  -8  -6   27.50    1.34 
   0   8   6   25.96    1.34 
   0  -8  -6   28.40    1.38 
   0  -8   6   30.22    1.36 
   0  -8   6   27.43    1.32 
   0  -8  -6   27.30    1.32 
   0  -8   6   30.72    1.36 
   1  -8   6    5.34    0.36 
  -1  -8  -6    5.99    0.38 
  -1  -8  -6    6.13    0.40 
  -1   8   6    6.16    0.39 
   1  -8   6    6.43    0.40 
   1  -8   6    5.99    0.39 
   1  -8   6    5.47    0.37 
   1  -8  -6    5.75    0.36 
  -1  -8   6    5.64    0.38 
   1  -8  -6    5.59    0.36 
  -1  -8   6    6.13    0.38 
   1  -8  -6    5.56    0.31 
   1  -8  -6    5.89    0.40 
  -1  -8   6    5.89    0.37 
   1   8   6    5.60    0.39 
  -2   8   6    1.25    0.17 
   2  -8   6    0.84    0.13 
   2  -8   6    0.96    0.15 
  -2  -8  -6    1.19    0.17 
   2  -8   6    1.18    0.16 
   2  -8   6    1.19    0.16 
  -2  -8  -6    1.23    0.17 
   2  -8  -6    0.88    0.13 
  -2  -8   6    1.13    0.14 
   2  -8  -6    0.98    0.12 
   2   8   6    1.14    0.20 
  -2  -8   6    1.19    0.16 
   2  -8  -6    1.17    0.16 
  -2  -8   6    1.24    0.17 
   3  -8   6    2.34    0.21 
  -3  -8  -6    2.41    0.26 
  -3  -8  -6    2.22    0.21 
   3  -8   6    2.44    0.20 
  -3  -8  -6    2.51    0.21 
  -3   8   6    2.26    0.21 
   3  -8   6    2.42    0.21 
   3  -8  -6    2.20    0.16 
  -3  -8   6    2.07    0.19 
  -3  -8   6    2.36    0.20 
   3  -8  -6    2.52    0.21 
   3   8   6    2.66    0.28 
  -3   8  -6    2.52    0.32 
   3  -8  -6    2.44    0.28 
  -3  -8   6    2.22    0.21 
  -4  -8  -6    6.09    0.34 
   4  -8   6    6.00    0.35 
  -4   8   6    6.37    0.37 
  -4  -8  -6    5.72    0.36 
  -4  -8  -6    6.37    0.41 
  -4  -8   6    6.10    0.34 
   4  -8  -6    6.11    0.33 
  -4  -8   6    6.63    0.38 
  -4  -8   6    5.35    0.34 
   4  -8  -6    6.98    0.39 
   4   8   6    5.99    0.43 
   5  -8   6    1.32    0.12 
  -5  -8  -6    1.47    0.12 
  -5  -8  -6    1.42    0.13 
  -5   8   6    1.55    0.13 
   5  -8   6    1.54    0.15 
  -5   8  -6    1.36    0.12 
   5  -8  -6    1.61    0.14 
  -5  -8   6    1.59    0.13 
  -5  -8   6    1.52    0.12 
   5   8   6    1.39    0.13 
   0  -9  -6   19.73    1.02 
   0   9   6   20.51    1.03 
   0  -9   6   21.37    1.04 
   0  -9   6   21.64    1.11 
   0  -9   6   24.44    1.08 
   0  -9  -6   21.36    1.05 
  -1   9   6    1.06    0.15 
  -1  -9  -6    1.32    0.16 
  -1  -9  -6    1.35    0.14 
   1  -9   6    1.55    0.16 
   1  -9   6    1.50    0.15 
   1  -9   6    1.63    0.17 
  -1  -9   6    1.59    0.17 
   1  -9  -6    1.49    0.17 
   1  -9  -6    1.51    0.19 
  -1  -9   6    1.39    0.21 
   1  -9  -6    1.69    0.16 
  -1  -9   6    1.41    0.16 
  -2  -9  -6    8.81    0.46 
  -2  -9  -6    8.71    0.48 
  -2   9   6    7.61    0.43 
   2  -9   6    7.61    0.42 
   2  -9   6    6.45    0.49 
   2  -9   6    8.15    0.47 
   2  -9  -6    8.21    0.43 
   2  -9  -6    7.54    0.41 
   2  -9  -6    7.70    0.46 
  -2  -9   6    8.27    0.44 
  -2  -9   6    8.08    0.43 
  -3  -9  -6    3.69    0.23 
   3  -9   6    3.57    0.23 
  -3   9   6    3.64    0.31 
   3  -9   6    3.19    0.25 
   3  -9   6    3.52    0.23 
  -3  -9  -6    3.50    0.23 
   3  -9  -6    3.52    0.23 
  -3  -9   6    3.34    0.22 
  -3  -9   6    3.45    0.22 
   4  -9   6    1.06    0.10 
  -4   9   6    0.87    0.11 
  -4  -9  -6    0.78    0.10 
   4  -9   6    0.99    0.11 
  -4  -9  -6    1.17    0.12 
   4   9   6    1.01    0.10 
  -4  -9   6    1.36    0.15 
   4  -9  -6    0.92    0.11 
   0 -10  -6    1.32    0.12 
   0 -10   6    1.31    0.12 
   0 -10  -6    1.53    0.13 
  -1 -10  -6    2.00    0.14 
   1 -10   6    2.11    0.15 
  -1 -10  -6    2.31    0.18 
   1 -10   6    2.03    0.14 
   1 -10  -6    2.17    0.19 
  -1 -10   6    1.91    0.16 
  -1 -10   6    1.76    0.13 
   2 -10   6    4.74    0.25 
   2 -10   6    4.94    0.26 
  -2 -10  -6    5.07    0.26 
  -2 -10  -6    4.81    0.26 
  -2 -10   6    4.78    0.25 
   2 -10  -6    5.10    0.26 
  -2 -10   6    4.60    0.25 
   0   0   7    0.18    0.10 
   0   0  -7    0.01    0.06 
   0   0   7   -0.05    0.05 
   0   0   7   -0.75    0.73 
   0   0  -7    0.62    0.78 
   0   0  -7    0.06    0.06 
  -1   0   7    3.20    0.29 
  -1   0  -7    3.02    0.22 
   1   0  -7    2.18    1.11 
  -1   0  -7    1.53    0.92 
  -1   0  -7    3.00    0.24 
   1   0   7    3.26    1.15 
  -1   0   7    3.33    0.22 
  -1   0   7    2.33    1.07 
   1   0   7    3.28    0.21 
   1   0  -7    3.03    0.21 
   1   0   7    2.95    0.28 
   1   0  -7    3.01    0.24 
   2   0  -7    6.01    0.38 
  -2   0   7    5.93    0.47 
  -2   0   7    7.49    1.87 
   2   0  -7    5.72    0.45 
  -2   0  -7    5.71    0.39 
   2   0   7    4.22    1.94 
   2   0   7    6.19    0.38 
  -2   0  -7    6.22    0.42 
  -2   0  -7    5.67    1.77 
  -2   0   7    5.57    1.78 
  -3   0   7   39.79    4.64 
  -3   0  -7   39.31    4.90 
  -3   0  -7   41.10    1.99 
  -3   0  -7   40.71    1.96 
  -3   0   7   40.16    4.96 
   3   0  -7   41.28    1.94 
   3   0   7   43.44    1.95 
  -3   0  -7   42.29    2.06 
   3   0  -7   40.95    1.92 
  -3   0   7   37.06    2.18 
   3   0   7   30.15    4.91 
   3   0  -7   39.55    2.01 
   3   0   7   41.90    2.07 
   4   0   7    8.51    7.09 
   4   0   7    4.16    0.57 
  -4   0  -7   -1.15    5.15 
   4   0   7    4.55    0.60 
  -4   0  -7    4.05    0.53 
   4   0  -7    4.07    0.54 
  -4   0   7    3.87    0.65 
  -4   0  -7    4.85    0.57 
  -4   0   7   -0.09    5.69 
   4   0  -7    5.01    0.93 
  -4   0  -7    3.69    0.64 
   5   0  -7   65.91    3.45 
  -5   0  -7   68.31    3.06 
  -5   0   7   69.41    3.55 
  -5   0   7   68.88    3.08 
   5   0   7   74.66    3.57 
  -5   0  -7   64.29    3.38 
   5   0  -7   68.00    3.07 
  -5   0   7   68.41    3.08 
  -5   0  -7   69.13    3.12 
   5   0   7   60.33    3.04 
   5   0  -7   69.21    3.12 
   5   0   7   79.02    3.15 
  -6   0  -7    7.50    0.42 
  -6   0   7    7.93    0.45 
   6   0   7    7.58    0.49 
   6   0  -7   10.80    1.50 
  -6   0   7    8.08    0.46 
   6   0  -7    7.73    0.44 
  -6   0  -7    7.68    0.48 
   6   0   7    7.17    0.41 
   6   0  -7    7.63    0.48 
   6   0   7    8.30    1.31 
  -7   0   7    5.20    0.33 
   7   0   7    5.32    0.37 
  -7   0   7    5.43    0.34 
   7   0  -7    4.99    0.36 
  -7   0  -7    4.60    0.35 
   7   0  -7    5.03    0.31 
  -8   0   7    1.95    0.16 
  -8   0  -7    1.86    0.23 
   8   0  -7    1.92    0.18 
   8   0  -7    2.02    0.15 
   8   0   7    2.00    0.20 
   9   0  -7   15.65    0.71 
  -9   0   7   14.78    0.69 
  -9   0  -7   15.28    0.71 
   0  -1   7    3.74    0.27 
   0   1  -7    4.36    0.25 
   0   1   7    4.85    1.25 
   0   1  -7    4.14    0.23 
   0  -1  -7    3.83    1.22 
   0  -1  -7    4.00    0.29 
   0  -1   7    3.48    0.22 
   0   1  -7    4.63    0.91 
   0   1   7    3.72    0.31 
   0  -1   7    5.03    0.95 
   0   1   7    3.60    0.25 
   0  -1  -7    3.73    0.25 
  -1  -1  -7   26.53    1.23 
  -1   1   7   25.19    1.19 
  -1  -1  -7   22.16    2.40 
   1  -1   7   24.39    1.21 
  -1   1   7   25.67    1.28 
   1   1  -7   25.51    1.15 
  -1  -1  -7   25.13    1.19 
   1  -1   7   25.22    2.46 
   1  -1   7   24.22    1.16 
  -1   1   7   24.83    2.47 
   1   1  -7   25.66    1.19 
   1  -1  -7   23.80    1.20 
  -1   1  -7   25.22    1.14 
  -1   1  -7   23.33    2.11 
   1   1   7   24.19    2.62 
   1  -1  -7   23.38    2.60 
   1   1   7   24.60    1.14 
  -1   1  -7   24.63    1.18 
  -1  -1   7   27.42    1.98 
   1   1   7   22.59    1.22 
  -1  -1   7   24.23    1.15 
   1  -1  -7   24.42    1.15 
  -1   1  -7   24.65    1.20 
   2   1  -7   13.38    0.68 
   2   1  -7   13.55    0.66 
   2   1  -7   14.11    0.72 
   2  -1   7   13.25    0.69 
  -2  -1  -7   12.34    0.72 
  -2   1   7   12.41    2.26 
  -2  -1  -7   13.11    2.26 
   2  -1   7   13.99    2.74 
  -2   1   7   15.10    2.63 
  -2   1   7   12.08    0.79 
  -2  -1  -7   13.77    0.75 
   2  -1   7   12.18    0.76 
   2  -1  -7   13.26    0.70 
  -2   1  -7   12.09    2.19 
  -2  -1   7   12.67    0.74 
  -2   1  -7   12.79    0.73 
  -2   1  -7   13.09    0.71 
   2  -1  -7   12.51    0.77 
   2  -1  -7   13.04    0.71 
  -2  -1   7   13.89    2.06 
  -2  -1   7   12.12    2.17 
  -2   1  -7   14.96    0.80 
   2   1   7   14.02    0.70 
   2   1   7   14.56    2.65 
  -3  -1  -7   44.22    5.35 
   3  -1   7   44.02    5.51 
  -3  -1  -7   51.43    2.39 
   3   1  -7   49.31    2.32 
  -3   1   7   48.68    2.49 
   3  -1   7   52.83    2.55 
  -3   1   7   41.63    5.37 
   3  -1   7   50.58    2.33 
  -3  -1  -7   49.43    2.65 
  -3   1   7   39.32    5.33 
   3   1  -7   52.45    2.40 
   3   1  -7   48.93    2.29 
   3   1   7   53.52    2.49 
   3   1   7   48.46    6.14 
   3  -1  -7   44.76    2.31 
  -3   1  -7   43.28    5.21 
   3  -1  -7   46.49    2.41 
  -3   1  -7   50.56    2.45 
  -3  -1   7   43.49    5.27 
  -3  -1   7   47.68    2.38 
  -3  -1   7   46.40    5.09 
   3  -1  -7   54.32    2.38 
  -3   1  -7   55.25    2.41 
  -3   1  -7   47.11    2.35 
   3   1   7   50.35    2.33 
  -4   1   7   26.18    1.20 
  -4  -1  -7   26.37    6.64 
   4  -1   7   23.98    1.49 
  -4  -1  -7   23.97    1.56 
  -4   1   7   25.41    1.54 
   4   1  -7   26.24    1.44 
   4   1  -7   24.78    1.38 
  -4   1   7   25.11    7.23 
   4  -1   7   25.79    1.42 
  -4  -1  -7   26.22    1.43 
   4  -1   7   18.99    7.73 
  -4   1   7   22.82    1.22 
  -4   1   7   14.74    6.78 
   4  -1   7   25.25    1.20 
  -4   1  -7   28.09    1.54 
  -4   1  -7   24.42    1.21 
   4   1   7   24.78    1.44 
  -4   1  -7   14.31    6.12 
  -4   1  -7   28.68    1.48 
   4   1   7   29.87    1.59 
   4  -1  -7   25.90    1.52 
   4  -1  -7   27.09    1.27 
  -4  -1   7   25.12    1.22 
   4   1   7   27.11    1.21 
   4   1   7   29.23    1.27 
  -4  -1   7   22.91    1.50 
  -4   1  -7   23.03    1.54 
  -4  -1   7   25.72    1.21 
   4  -1  -7   23.38    1.44 
   4  -1  -7   23.25    1.48 
   4   1   7   29.19    8.47 
   4  -1  -7   24.27    1.19 
  -4  -1   7   16.13    5.66 
   5  -1   7    6.21    0.41 
   5  -1   7    6.24    0.94 
  -5   1   7    6.99    1.01 
   5   1  -7    6.45    0.42 
  -5   1   7    6.49    0.39 
  -5  -1  -7    6.44    0.42 
   5  -1   7    6.47    0.40 
  -5   1   7    6.58    0.39 
  -5  -1  -7    6.35    0.36 
   5   1  -7    6.99    0.79 
   5   1  -7    6.22    0.38 
  -5   1  -7    6.32    0.78 
   5   1   7    6.26    0.37 
  -5  -1   7    6.49    0.39 
  -5  -1   7    6.48    0.38 
   5  -1  -7    4.90    0.75 
   5  -1  -7    6.40    0.37 
  -5   1  -7    6.28    0.38 
  -5  -1   7    6.20    0.39 
   5  -1  -7    6.79    0.42 
   5   1   7    7.18    0.88 
  -5   1  -7    7.36    0.85 
   5   1   7    6.70    0.43 
  -5   1  -7    5.69    0.43 
   6   1  -7    4.50    0.34 
  -6   1   7    3.46    1.30 
  -6   1   7    3.81    0.29 
  -6  -1  -7    4.11    0.32 
   6  -1   7    3.54    1.05 
  -6   1   7    4.38    0.31 
   6   1  -7    5.59    0.87 
   6  -1   7    4.24    0.32 
  -6  -1   7    4.14    0.29 
  -6  -1   7    4.59    0.29 
   6   1   7    2.85    0.70 
   6   1   7    4.02    0.33 
  -6   1  -7    3.83    0.26 
   6   1   7    2.96    0.25 
  -6   1  -7    3.74    0.33 
   6  -1  -7    4.03    0.26 
   6  -1  -7    3.95    1.43 
  -6  -1   7    3.85    0.28 
   6  -1  -7    3.53    0.30 
   7   1  -7    3.69    0.30 
  -7  -1  -7    4.38    0.31 
  -7   1   7    4.11    0.29 
   7  -1   7    4.10    0.30 
   7   1  -7    4.06    0.27 
   7  -1  -7    4.04    0.31 
  -7   1  -7    4.19    0.32 
  -7   1  -7    4.18    0.28 
   7   1   7    3.95    0.32 
   7   1   7    3.96    0.25 
   7  -1  -7    4.34    0.26 
  -7  -1   7    3.98    0.29 
  -7  -1   7    4.34    0.28 
  -8   1   7    5.59    0.38 
   8  -1   7    6.72    0.36 
   8   1   7    5.64    0.44 
  -8   1  -7    5.56    0.37 
   0  -2   7    4.46    0.22 
   0  -2  -7    3.61    1.53 
   0  -2   7    4.30    0.88 
   0   2  -7    4.63    0.80 
   0   2  -7    4.29    0.22 
   0  -2  -7    3.59    0.28 
   0   2  -7    4.29    0.24 
   0   2   7    3.90    0.28 
   0  -2  -7    3.69    0.34 
   0   2   7    3.47    0.34 
   0   2   7    4.37    1.51 
   1  -2   7   62.19    2.74 
   1   2  -7   65.10    2.71 
  -1  -2  -7   60.27    4.38 
   1  -2   7   63.16    4.00 
  -1   2   7   60.31    2.80 
  -1  -2  -7   69.79    2.85 
  -1  -2  -7   60.66    2.79 
   1   2  -7   59.79    2.81 
   1   2  -7   65.13    2.71 
  -1   2   7   52.86    2.88 
  -1   2   7   59.20    5.13 
  -1  -2   7   65.20    3.40 
  -1   2  -7   59.09    2.84 
  -1   2  -7   63.80    2.78 
  -1  -2   7   64.53    3.35 
   1  -2  -7   71.15    4.87 
  -1   2  -7   63.35    3.81 
   1  -2  -7   61.88    2.88 
   1   2   7   53.75    4.47 
   1   2   7   61.48    2.81 
   1  -2  -7   62.16    2.81 
  -2  -2  -7    4.89    0.42 
   2   2  -7    5.75    0.34 
  -2   2   7    4.56    0.48 
   2  -2   7    5.08    2.07 
  -2   2   7    8.70    2.63 
   2   2  -7    5.71    0.32 
  -2  -2  -7    5.35    2.07 
  -2  -2  -7    5.69    0.47 
   2  -2   7    6.05    0.38 
  -2   2   7    4.48    2.40 
   2   2  -7    5.31    0.36 
  -2   2  -7    4.70    2.05 
  -2   2  -7    6.09    0.45 
   2   2   7    3.36    2.48 
   2   2   7    5.17    0.37 
   2  -2  -7    5.36    0.41 
  -2  -2   7    5.18    1.61 
   2   2   7    5.65    0.47 
  -2   2  -7    4.61    0.38 
  -2   2  -7    4.87    0.38 
   2  -2  -7    5.10    0.38 
   2  -2  -7    4.54    0.52 
   3   2  -7    8.61    0.58 
   3   2  -7    8.39    0.55 
  -3   2   7   13.67    4.08 
  -3   2   7    6.97    4.45 
  -3  -2  -7    7.38    0.63 
   3   2  -7    7.94    0.52 
  -3  -2  -7    4.68    3.50 
   3  -2   7    9.03    0.61 
  -3  -2  -7    8.28    0.67 
  -3   2   7    7.65    0.71 
   3   2   7    7.98    0.65 
   3   2   7   11.30    4.53 
  -3   2  -7    7.90    0.58 
   3   2   7    8.17    0.58 
   3  -2  -7    7.51    0.63 
   3  -2  -7    7.94    0.70 
  -3  -2   7    7.87    2.77 
  -3   2  -7   12.65    3.53 
  -3   2  -7    8.14    0.64 
  -3  -2   7    5.35    3.01 
  -3   2  -7    7.39    0.63 
  -4   2   7   24.40    9.78 
   4  -2   7   25.62    1.52 
  -4   2   7   23.12    1.10 
  -4   2   7   23.69    1.14 
   4  -2   7   24.62    1.29 
  -4   2   7   22.20    1.51 
  -4  -2  -7    7.97    8.31 
   4  -2   7   24.41    1.14 
   4   2  -7   24.26    1.38 
  -4   2   7   22.91    1.13 
  -4   2   7   24.70    9.53 
  -4   2  -7   26.28    1.49 
  -4   2  -7   25.86    1.38 
   4  -2  -7   20.54    1.46 
   4   2   7   23.94    1.35 
   4   2   7   25.28    1.54 
  -4  -2   7   22.76    1.09 
  -4  -2   7   22.69    1.13 
   4  -2  -7   23.94    1.20 
  -4   2  -7   23.53    1.12 
   4  -2  -7   22.23    1.52 
   4  -2  -7   21.76    1.46 
  -5   2   7    2.40    0.69 
   5   2  -7    2.64    0.24 
   5  -2   7    3.00    0.26 
   5  -2   7    3.06    0.25 
   5  -2   7    3.90    0.88 
  -5   2   7    2.63    0.24 
   5  -2   7    3.16    0.27 
   5   2  -7    3.05    0.29 
  -5  -2  -7    3.35    0.27 
   5   2  -7    3.24    0.58 
   5  -2  -7    3.12    0.26 
  -5   2  -7    3.09    0.33 
  -5   2  -7    2.88    0.23 
   5  -2  -7    2.88    0.21 
   5   2   7    3.14    0.24 
   5   2   7    2.87    0.27 
  -5   2  -7    3.69    0.59 
  -5  -2   7    2.73    0.24 
  -5  -2   7    2.66    0.24 
   5   2   7    1.85    0.51 
  -5  -2   7    2.91    0.22 
  -5   2  -7    3.03    0.65 
   5  -2  -7    3.76    0.86 
   6   2  -7   32.07    2.04 
   6  -2   7   31.67    1.52 
   6   2  -7   31.91    1.51 
  -6   2   7   32.28    2.41 
   6   2  -7   33.37    1.57 
   6  -2   7   33.36    1.53 
  -6  -2  -7   32.12    1.55 
  -6   2   7   31.88    1.53 
   6  -2  -7   29.68    1.53 
   6   2   7   36.27    1.51 
  -6  -2   7   32.69    1.51 
  -6   2  -7   32.05    2.12 
  -6  -2   7   32.10    1.49 
   6   2   7   33.96    1.58 
   6  -2  -7   32.37    1.47 
  -6   2  -7   31.22    2.16 
   6   2   7   29.23    2.07 
  -6   2  -7   29.27    1.53 
  -6  -2   7   33.70    1.52 
  -6   2  -7   31.69    1.49 
  -7   2   7    5.24    0.35 
   7  -2   7    5.45    0.35 
   7   2  -7    5.50    0.37 
   7   2  -7    5.45    0.33 
  -7  -2  -7    5.28    0.36 
   7  -2  -7    5.23    0.29 
  -7   2  -7    5.33    0.37 
   7   2   7    5.16    0.37 
  -7   2  -7    5.02    0.30 
  -7  -2   7    5.24    0.31 
   7   2   7    5.69    0.32 
   7  -2  -7    5.35    0.36 
  -7  -2   7    5.22    0.33 
  -7  -2   7    5.43    0.34 
   8   2  -7    2.39    0.17 
  -8  -2  -7    2.39    0.18 
  -8  -2  -7    2.47    0.18 
  -8   2   7    2.51    0.19 
   8   2  -7    2.16    0.27 
  -8  -2   7    2.22    0.15 
   8   2   7    2.36    0.19 
   8  -2  -7    2.43    0.24 
  -8  -2   7    2.45    0.19 
  -8   2  -7    2.13    0.20 
   0   3   7    9.81    0.57 
   0  -3  -7    9.52    0.57 
   0  -3  -7    8.69    0.65 
   0   3   7   10.79    0.67 
   0  -3  -7   10.61    2.53 
   0   3   7    6.94    2.37 
   1  -3   7   97.03    4.10 
  -1   3   7   93.17    4.21 
  -1  -3  -7   91.28    4.19 
  -1  -3  -7   93.77    6.35 
  -1  -3  -7   92.74    4.24 
  -1   3   7   98.18    4.35 
   1   3  -7   91.33    4.07 
   1   3  -7   92.39    4.11 
  -1   3   7   90.84    6.40 
   1  -3  -7   89.64    4.31 
   1   3   7   98.78    4.36 
   1  -3  -7   86.89    6.76 
  -1   3  -7   99.60    4.16 
  -1   3  -7   94.91    4.25 
  -1   3  -7   94.95    5.10 
   1  -3  -7   87.57    4.23 
   1   3   7  100.38    6.98 
   1   3   7   91.89    4.23 
  -1   3  -7  100.49    4.26 
  -2   3   7   69.38    3.19 
  -2  -3  -7   66.28    5.79 
  -2   3   7   65.92    6.46 
   2  -3   7   65.17    2.93 
   2   3  -7   65.76    2.92 
  -2  -3  -7   60.64    3.03 
  -2  -3  -7   64.19    2.99 
   2  -3   7   60.64    6.36 
  -2   3   7   60.93    6.73 
   2   3   7   63.73    2.94 
  -2   3  -7   64.71    2.91 
   2  -3  -7   61.35    3.06 
  -2   3  -7   63.93    3.03 
   2   3   7   66.71    3.08 
   2  -3  -7   63.42    2.95 
   2  -3  -7   65.06    3.00 
  -2   3  -7   62.30    5.19 
   2   3   7   68.63    6.61 
   3   3  -7   19.98    0.99 
  -3   3   7   24.07    7.12 
  -3  -3  -7   23.22    5.63 
   3  -3   7   19.07    1.31 
   3  -3   7   19.13    1.16 
  -3   3   7   23.11    1.37 
   3   3  -7   21.30    1.12 
  -3   3   7   24.07    6.29 
   3   3   7   20.53    1.25 
   3  -3  -7   18.17    1.23 
  -3  -3   7   17.75    3.72 
   3  -3  -7   21.96    1.37 
  -3   3  -7   21.41    1.25 
   3   3   7   25.85    7.38 
  -4  -3  -7    9.05    0.52 
  -4   3   7    8.71    0.52 
   4  -3   7    9.29    0.52 
   4   3  -7    9.81    0.75 
   4  -3   7    9.11    0.52 
  -4  -3  -7    9.20    0.52 
  -4   3   7    9.80    0.49 
  -4   3   7    8.82    0.96 
   4  -3   7    9.43    0.53 
   4   3   7   10.05    0.87 
   4  -3  -7    8.75    0.51 
   4   3   7    8.31    0.53 
  -4   3  -7    7.92    0.82 
  -4   3  -7   10.15    0.51 
   4  -3  -7    8.67    0.50 
  -4  -3   7    9.03    0.50 
  -4  -3   7    9.19    0.51 
   4  -3  -7    8.70    0.46 
  -4   3  -7    9.68    0.76 
  -5   3   7    1.28    0.24 
   5  -3   7    1.30    0.18 
   5   3  -7    1.32    0.20 
  -5   3   7    0.53    0.61 
  -5  -3  -7    1.36    0.19 
   5  -3   7    1.43    0.19 
  -5  -3  -7    1.10    0.16 
   5  -3   7    1.12    0.29 
   5   3  -7    1.20    0.17 
   5   3  -7    1.18    0.43 
  -5  -3   7    1.33    0.18 
   5   3   7    1.56    0.22 
  -5   3  -7    1.37    0.17 
   5  -3  -7    1.23    0.16 
  -5   3  -7    0.96    0.53 
  -5   3  -7    1.06    0.44 
   5  -3  -7    1.16    0.17 
   5   3   7    0.96    0.45 
   5   3   7    0.84    0.14 
  -5  -3   7    0.98    0.15 
   6  -3   7    7.86    0.47 
  -6   3   7    7.56    0.48 
  -6   3   7    8.60    1.32 
   6   3  -7    7.04    1.04 
   6   3  -7    7.89    0.46 
  -6  -3  -7    8.77    0.49 
   6   3  -7    8.31    0.51 
   6  -3  -7    7.98    0.47 
  -6  -3   7    8.31    0.46 
  -6   3  -7    6.65    0.49 
  -6  -3   7    8.03    0.45 
  -6  -3   7    8.09    0.41 
  -6   3  -7    7.58    1.12 
   6   3   7    6.92    0.49 
   6   3   7    7.46    0.43 
   6   3   7    7.00    1.18 
  -6   3  -7    5.09    0.93 
  -7  -3  -7    8.82    0.49 
   7   3  -7    8.89    0.47 
   7   3  -7    8.46    0.50 
  -7   3   7    8.40    0.48 
   7   3   7    8.51    0.51 
  -7   3  -7    8.47    0.44 
  -7  -3   7    8.12    0.47 
   7  -3  -7    7.65    0.46 
   7   3   7    8.76    0.45 
  -7  -3   7    7.95    0.41 
  -7  -3   7    8.28    0.46 
  -7  -3   7    8.93    0.46 
  -8  -3  -7    0.97    0.11 
   8  -3   7    1.09    0.14 
   8   3  -7    1.05    0.13 
  -8  -3  -7    1.07    0.12 
  -8   3   7    1.14    0.12 
   8   3  -7    1.00    0.10 
  -8   3  -7    1.01    0.14 
   8   3   7    1.21    0.11 
   8  -3  -7    0.86    0.12 
  -8  -3   7    1.15    0.12 
   8   3   7    0.96    0.13 
  -8  -3   7    1.14    0.12 
   0   4  -7   77.33    3.39 
   0  -4  -7   81.91    6.95 
   0   4   7   80.91    3.52 
   0   4   7   73.71    3.63 
   0  -4  -7   73.93    3.54 
   0   4   7   78.36    7.52 
  -1  -4  -7    1.09    0.29 
  -1   4   7    1.22    0.33 
  -1   4   7    3.11    4.10 
   1   4   7    3.59    3.85 
   1   4   7    1.08    0.27 
   1  -4  -7    1.22    0.29 
  -1   4  -7    0.94    0.37 
  -1   4  -7    1.26    0.24 
   1   4   7    1.28    0.30 
  -2   4   7    8.44    0.77 
   2  -4   7    9.10    0.52 
   2   4  -7    9.25    0.53 
  -2   4   7    9.86    5.84 
   2  -4   7    8.60    0.59 
   2   4   7   14.01    5.90 
  -2   4  -7    9.80    3.76 
   2   4   7    9.57    0.72 
   2  -4  -7    7.43    0.82 
  -2   4  -7    8.09    0.65 
   2  -4  -7    8.08    0.51 
  -3   4   7   10.71    0.99 
  -3  -4  -7    9.70    0.60 
  -3  -4  -7   10.80    0.58 
   3  -4   7   11.00    0.59 
   3   4  -7   11.71    0.72 
   3  -4   7   10.43    0.59 
  -3   4   7   10.52    0.54 
  -3  -4  -7   10.35    0.57 
  -3  -4   7   11.07    0.58 
  -3  -4   7   10.90    0.58 
   3   4   7   11.61    0.87 
  -3  -4   7   10.68    0.58 
  -3  -4   7   10.24    0.58 
  -3   4  -7   10.02    0.85 
   3  -4  -7   10.63    0.57 
  -4  -4  -7   10.46    0.58 
  -4  -4  -7    9.46    0.57 
   4  -4   7   10.53    0.57 
   4   4  -7   10.29    0.82 
  -4   4   7    9.82    1.09 
  -4   4   7    8.76    0.56 
  -4  -4  -7    9.67    0.56 
   4  -4   7   10.60    0.58 
  -4   4   7   11.97    0.55 
   4  -4   7   10.42    0.57 
  -4  -4   7   10.68    0.57 
  -4   4  -7   11.21    0.98 
  -4  -4   7    9.49    0.55 
   4   4   7   10.44    0.60 
   4   4   7   10.54    0.95 
   4  -4  -7    9.86    0.56 
  -4  -4   7   10.35    0.57 
   4  -4  -7   10.21    0.56 
  -4   4  -7    9.37    0.55 
  -4   4  -7   10.71    0.87 
  -4  -4   7    9.50    0.57 
  -4  -4   7   10.16    0.56 
  -5   4   7    4.82    0.36 
   5  -4   7    4.91    0.35 
   5   4  -7    4.76    0.40 
   5   4  -7    5.46    0.77 
  -5  -4  -7    5.55    0.35 
  -5   4   7    3.45    0.81 
   5   4  -7    4.36    0.34 
   5  -4   7    4.47    0.34 
   5  -4   7    5.37    0.35 
  -5  -4  -7    5.37    0.35 
  -5  -4   7    4.98    0.37 
  -5   4  -7    5.14    0.34 
  -5  -4   7    5.48    0.36 
  -5  -4   7    4.68    0.27 
  -5  -4   7    5.33    0.35 
   5   4   7    4.80    0.33 
   5  -4  -7    5.47    0.36 
  -5  -4   7    5.42    0.36 
   5   4   7    5.46    0.40 
  -5   4  -7    5.68    0.88 
  -5   4  -7    5.86    0.88 
   5   4   7    5.35    0.81 
  -6   4   7    1.26    1.42 
   6   4  -7    1.50    0.17 
  -6   4   7    1.66    0.20 
  -6  -4  -7    1.43    0.17 
   6  -4   7    1.41    0.18 
   6   4  -7    1.72    0.66 
   6   4  -7    1.58    0.20 
  -6  -4   7    1.63    0.18 
  -6   4  -7    2.09    0.82 
   6   4   7    1.30    0.63 
   6   4   7    1.70    0.22 
  -6   4  -7    1.37    0.16 
   6   4   7    1.62    0.17 
  -6  -4   7    1.50    0.18 
   6  -4  -7    1.30    0.19 
  -6  -4   7    1.65    0.18 
  -7  -4  -7   11.58    0.60 
   7  -4   7   10.00    0.62 
  -7   4   7   14.01    0.68 
   7   4  -7   11.94    0.60 
  -7  -4   7   11.12    0.58 
   7  -4  -7   10.81    0.63 
  -7  -4   7   11.67    0.60 
   7   4   7   12.26    0.58 
  -7   4  -7   11.43    0.56 
   7   4   7   10.82    0.62 
  -7  -4   7   11.35    0.58 
   8   4  -7    3.65    0.28 
   8   4  -7    4.60    0.24 
  -8  -4  -7    4.56    0.24 
  -8  -4  -7    4.40    0.22 
  -8   4   7    4.27    0.25 
  -8  -4   7    4.17    0.23 
   8   4   7    4.45    0.27 
  -8  -4   7    4.93    0.26 
   0  -5  -7    3.01    0.26 
   0   5  -7    2.81    0.33 
   0  -5   7    2.98    0.26 
   0   5   7    3.07    0.53 
   0  -5  -7    2.59    0.23 
   0  -5   7    3.06    0.25 
   0  -5   7    2.83    0.25 
  -1   5   7   39.87    2.14 
   1   5  -7   37.13    1.71 
  -1  -5  -7   42.65    1.80 
   1  -5   7   38.32    1.80 
   1  -5   7   36.38    1.77 
   1  -5   7   38.35    1.81 
  -1  -5   7   36.71    1.85 
   1   5   7   37.19    2.03 
  -1  -5   7   36.96    1.76 
   1  -5  -7   40.98    1.79 
  -1  -5   7   38.18    1.75 
  -1   5  -7   35.63    1.84 
  -1  -5   7   37.78    1.74 
  -1  -5   7   39.46    1.78 
  -1  -5   7   39.03    1.77 
   2  -5   7    0.53    0.13 
   2  -5   7    0.77    0.15 
  -2  -5  -7    0.81    0.14 
   2  -5   7    0.75    0.14 
  -2   5   7    1.77    0.50 
  -2  -5  -7    0.81    0.12 
  -2   5   7    0.59    0.11 
   2  -5   7    0.56    0.12 
  -2  -5  -7    0.91    0.14 
   2   5   7    0.98    0.36 
  -2   5  -7    0.51    0.51 
   2  -5  -7    0.66    0.12 
  -2  -5   7    0.90    0.14 
  -2  -5   7    0.55    0.13 
  -2  -5   7    0.87    0.15 
  -2  -5   7    0.51    0.16 
   2  -5  -7    0.65    0.18 
  -2  -5   7    0.98    0.14 
  -3  -5  -7   15.41    0.79 
  -3   5   7   13.77    0.75 
   3  -5   7   14.34    0.78 
   3  -5   7   15.72    0.81 
  -3   5   7   16.51    1.33 
  -3  -5  -7   15.28    0.80 
   3  -5   7   16.32    0.82 
  -3  -5  -7   15.73    0.78 
   3   5  -7   15.02    0.91 
   3  -5   7   15.92    0.80 
   3  -5  -7   15.66    0.78 
  -3  -5   7   14.32    0.77 
   3   5   7   16.40    1.16 
  -3  -5   7   16.17    0.79 
  -3  -5   7   15.35    0.79 
  -3   5  -7   15.51    1.15 
  -3  -5   7   14.56    0.78 
   3  -5  -7   15.13    0.77 
  -3   5  -7   14.01    0.78 
   3   5   7   15.15    0.81 
  -3  -5   7   15.44    0.78 
   4  -5   7   80.29    3.55 
   4  -5   7   77.52    3.52 
  -4  -5  -7   77.93    3.52 
  -4  -5  -7   82.93    3.55 
   4  -5   7   79.57    3.54 
  -4   5   7   68.53    4.09 
   4   5  -7   77.83    3.94 
  -4  -5  -7   83.24    3.53 
   4   5  -7   74.88    3.73 
  -4   5   7   85.33    3.51 
  -4   5   7   74.75    3.54 
  -4  -5   7   73.05    3.55 
   4  -5  -7   79.07    3.54 
  -4  -5   7   80.03    3.56 
  -4  -5   7   82.05    3.58 
   4   5   7   74.98    3.59 
   4   5   7   79.01    4.01 
  -4   5  -7   69.34    4.11 
  -4  -5   7   85.20    3.58 
   4  -5  -7   81.67    3.57 
  -4   5  -7   87.73    3.93 
  -4  -5   7   75.85    3.53 
  -4   5  -7   83.65    3.56 
  -5  -5  -7    0.48    0.10 
  -5   5   7    1.04    0.20 
  -5  -5  -7    0.46    0.10 
   5  -5   7    0.48    0.11 
   5  -5   7    0.60    0.14 
   5  -5   7    0.60    0.12 
  -5   5   7    0.40    0.74 
   5   5   7    0.10    0.60 
   5   5   7    0.48    0.10 
   5   5   7    0.46    0.13 
   5  -5  -7    0.62    0.13 
  -5  -5   7    0.59    0.11 
   5  -5  -7    0.44    0.16 
  -5  -5   7    0.58    0.11 
  -5   5  -7    0.81    0.59 
  -5   5  -7    0.95    0.66 
  -5  -5   7    0.79    0.15 
  -5   5  -7    0.34    0.10 
  -6   5   7    1.94    0.23 
   6   5  -7    2.40    0.21 
  -6  -5  -7    2.17    0.18 
   6  -5   7    2.31    0.20 
   6  -5   7    2.08    0.21 
   6   5   7    2.25    0.23 
  -6   5  -7    2.18    0.19 
  -6  -5   7    2.56    0.21 
  -6  -5   7    2.45    0.20 
   6   5   7    2.50    0.20 
  -6  -5   7    2.29    0.20 
  -7  -5  -7    2.36    0.15 
  -7  -5  -7    2.73    0.23 
   7   5  -7    2.39    0.22 
  -7   5   7    1.94    0.26 
   7  -5   7    2.23    0.18 
   7   5  -7    2.50    0.18 
  -7  -5   7    2.34    0.19 
   7   5   7    2.80    0.23 
   7   5   7    2.90    0.24 
  -7  -5   7    2.67    0.19 
  -7  -5   7    2.80    0.21 
   0  -6   7    6.74    0.42 
   0  -6   7    7.14    0.43 
   0  -6   7    6.44    0.40 
   0  -6  -7    6.40    0.40 
   0  -6  -7    6.47    0.41 
   0   6   7    7.64    0.83 
   0   6   7    6.43    0.42 
   0  -6  -7    7.18    0.39 
   0  -6   7    7.43    0.44 
   0  -6   7    6.57    0.42 
   0  -6   7    6.14    0.40 
   1  -6   7   44.98    2.08 
  -1   6   7   47.66    2.09 
  -1   6   7   40.62    2.47 
  -1  -6  -7   46.35    2.11 
   1  -6   7   44.55    2.06 
  -1  -6  -7   44.99    2.07 
   1  -6   7   46.96    2.10 
   1  -6   7   48.02    2.12 
   1  -6   7   44.71    2.07 
  -1  -6  -7   41.69    2.05 
  -1  -6  -7   45.43    2.05 
  -1  -6   7   46.34    2.10 
  -1  -6   7   44.34    2.06 
  -1  -6   7   44.99    2.07 
  -1  -6   7   44.26    2.09 
  -1   6  -7   47.27    2.37 
   1  -6  -7   46.34    2.07 
  -1  -6   7   43.16    2.08 
   1  -6  -7   47.41    2.09 
  -1  -6   7   45.88    2.09 
   1   6   7   45.40    2.10 
   1   6   7   41.69    2.42 
   1  -6  -7   46.15    2.06 
   2  -6   7    8.04    0.47 
   2  -6   7    7.12    0.47 
  -2   6   7    6.40    0.99 
  -2  -6  -7    7.74    0.48 
   2  -6   7    6.70    0.43 
   2  -6   7    8.02    0.47 
  -2  -6  -7    7.06    0.43 
  -2  -6  -7    8.04    0.45 
   2  -6   7    7.15    0.46 
  -2  -6   7    6.49    0.44 
  -2  -6   7    7.66    0.45 
  -2  -6   7    6.95    0.45 
   2  -6  -7    6.40    0.42 
  -2   6  -7    7.63    0.83 
  -2  -6   7    7.90    0.46 
   2   6   7    7.26    0.46 
   2   6   7    8.20    0.87 
   2  -6  -7    6.79    0.42 
  -2  -6   7    7.06    0.45 
  -2  -6   7    7.34    0.53 
   3  -6   7   32.76    1.56 
   3  -6   7   34.79    1.62 
  -3  -6  -7   34.02    1.56 
  -3  -6  -7   35.40    1.60 
  -3   6   7   28.11    2.13 
   3  -6   7   35.59    1.61 
   3  -6   7   33.60    1.61 
  -3  -6  -7   33.33    1.60 
  -3   6  -7   28.45    1.89 
  -3  -6   7   34.69    1.53 
   3  -6  -7   35.61    1.54 
  -3  -6   7   32.58    1.51 
  -3  -6   7   35.53    1.55 
   3   6   7   34.16    1.99 
  -3  -6   7   32.74    1.51 
  -3  -6   7   27.20    1.64 
   3  -6  -7   30.06    1.49 
   3   6   7   33.12    1.56 
  -3   6  -7   28.37    1.49 
  -4   6   7   13.55    1.52 
   4  -6   7   12.49    0.68 
  -4  -6  -7   12.19    0.64 
  -4  -6  -7   12.76    0.68 
   4  -6   7   12.39    0.68 
   4  -6   7   12.81    0.70 
   4  -6   7   12.59    0.66 
  -4  -6  -7   12.23    0.66 
   4   6   7   11.53    0.68 
  -4  -6   7   11.75    0.63 
  -4  -6   7   12.95    0.66 
   4   6   7   11.23    1.28 
  -4   6  -7   10.68    1.07 
  -4   6  -7   12.41    0.64 
   4  -6  -7   11.87    0.65 
  -4   6  -7   12.07    1.37 
  -4  -6   7   13.18    0.67 
  -4  -6   7   12.21    0.64 
   5  -6   7    6.20    0.39 
   5   6  -7    6.21    0.39 
   5  -6   7    6.20    0.39 
   5  -6   7    5.80    0.37 
  -5  -6  -7    6.37    0.39 
  -5  -6  -7    6.14    0.35 
  -5  -6  -7    6.00    0.37 
  -5  -6   7    6.57    0.39 
  -5   6  -7    5.71    0.37 
  -5  -6   7    5.37    0.36 
   5   6   7    6.36    0.43 
   5   6   7    6.43    0.37 
  -5  -6   7    6.69    0.39 
  -5  -6   7    6.21    0.37 
   6  -6   7    1.76    0.19 
   6  -6   7    1.54    0.18 
   6  -6   7    1.94    0.17 
   6   6  -7    1.93    0.18 
  -6  -6  -7    1.68    0.17 
  -6  -6  -7    1.81    0.13 
  -6  -6   7    2.10    0.17 
   6   6   7    1.78    0.19 
  -6  -6   7    1.75    0.16 
  -6   6  -7    1.96    0.16 
   6   6   7    1.76    0.16 
  -6  -6   7    2.04    0.17 
  -7   6   7    0.14    0.06 
  -7  -6  -7    0.14    0.05 
   7   6  -7    0.15    0.05 
   7  -6   7    0.05    0.10 
  -7  -6   7    0.09    0.05 
   7   6   7    0.07    0.06 
  -7  -6   7    0.12    0.05 
  -7  -6   7    0.02    0.04 
  -7   6  -7    0.16    0.05 
   7   6   7    0.11    0.05 
   0  -7   7    0.52    0.13 
   0  -7   7    0.40    0.14 
   0  -7  -7    0.57    0.11 
   0  -7   7    0.38    0.11 
   0  -7  -7    0.59    0.12 
   0  -7  -7    0.51    0.10 
   0  -7   7    0.49    0.13 
   0   7   7    0.52    0.56 
   0  -7   7    0.60    0.12 
   0   7   7    0.55    0.13 
   1  -7   7   19.72    1.03 
  -1  -7  -7   21.12    1.06 
  -1   7   7   20.94    1.04 
  -1  -7  -7   21.10    0.99 
   1  -7   7   20.92    1.05 
  -1   7   7   24.53    1.70 
   1  -7   7   20.67    1.06 
   1  -7   7   21.03    1.04 
  -1  -7  -7   19.15    1.00 
  -1  -7  -7   21.50    1.04 
  -1  -7   7   19.81    0.99 
  -1  -7   7   20.12    1.01 
  -1  -7   7   19.64    1.01 
   1  -7  -7   20.20    1.00 
  -1  -7   7   19.25    1.00 
   1   7   7   21.03    1.03 
   1  -7  -7   20.08    0.97 
   1  -7  -7   21.30    1.01 
  -1  -7   7   21.01    1.02 
   1   7   7   22.73    1.58 
  -1  -7   7   19.83    0.98 
   2  -7   7    3.54    0.32 
   2  -7   7    3.72    0.30 
  -2  -7  -7    3.95    0.30 
   2  -7   7    3.79    0.30 
  -2   7   7    3.47    0.30 
   2  -7   7    3.53    0.28 
  -2  -7  -7    3.65    0.25 
  -2  -7  -7    3.88    0.31 
  -2   7   7    4.39    0.95 
  -2  -7  -7    3.96    0.29 
  -2  -7   7    3.51    0.27 
  -2  -7   7    3.63    0.29 
   2  -7  -7    3.38    0.27 
  -2  -7   7    3.39    0.29 
   2  -7  -7    3.66    0.25 
  -2  -7   7    3.83    0.28 
  -2  -7   7    3.55    0.28 
   2  -7  -7    4.00    0.28 
   2   7   7    3.59    0.31 
   2   7   7    3.14    0.71 
  -2  -7   7    2.42    0.38 
  -3  -7  -7    3.75    0.25 
  -3   7   7    3.68    1.09 
  -3  -7  -7    3.77    0.30 
  -3  -7  -7    3.81    0.29 
   3  -7   7    3.95    0.38 
  -3   7   7    4.25    0.36 
  -3   7  -7    4.04    0.64 
  -3  -7   7    3.43    0.28 
  -3  -7   7    3.89    0.28 
  -3  -7   7    3.76    0.27 
   3   7   7    3.09    0.87 
   3  -7  -7    4.68    0.35 
   3  -7  -7    3.83    0.29 
  -3   7  -7    2.89    0.27 
   3   7   7    3.72    0.32 
   4  -7   7   15.54    0.76 
  -4  -7  -7   15.83    0.76 
  -4  -7  -7   13.82    0.67 
   4  -7   7   14.94    0.76 
  -4  -7  -7   14.32    0.74 
  -4  -7  -7   14.34    0.75 
   4  -7   7   14.16    0.77 
  -4  -7   7   14.23    0.73 
  -4  -7   7   14.55    0.76 
  -4  -7   7   13.90    0.73 
  -4  -7   7   15.02    0.75 
   4  -7  -7   14.46    0.75 
  -4   7  -7   16.46    0.75 
   4   7   7   13.88    0.78 
   5  -7   7    8.51    0.48 
  -5  -7  -7    8.88    0.48 
  -5  -7  -7    8.83    0.54 
   5  -7   7    9.17    0.48 
   5  -7   7    8.84    0.50 
  -5  -7  -7    8.50    0.46 
  -5   7   7    9.56    0.50 
   5   7   7    7.40    0.58 
  -5  -7   7    9.09    0.48 
   5   7   7    9.06    0.48 
  -5  -7   7    9.50    0.56 
  -5   7  -7    9.62    0.55 
  -5  -7   7    9.24    0.49 
  -5  -7   7    8.85    0.46 
  -6   7   7    1.75    0.15 
  -6  -7  -7    2.01    0.15 
   6  -7   7    1.86    0.17 
   6   7  -7    2.00    0.20 
  -6  -7   7    2.19    0.15 
  -6  -7   7    2.02    0.15 
  -6   7  -7    2.28    0.14 
   6  -7  -7    1.81    0.14 
   6   7   7    1.81    0.17 
   6   7   7    2.17    0.15 
   0  -8   7    0.41    0.10 
   0  -8   7    0.57    0.12 
   0  -8   7    0.57    0.12 
   0  -8   7    0.72    0.13 
   0  -8  -7    0.46    0.12 
   0  -8  -7    0.42    0.08 
   0  -8  -7    0.45    0.10 
   0  -8  -7    0.52    0.10 
   0   8   7    0.47    0.12 
   1  -8   7   18.89    0.95 
   1  -8   7   18.45    0.93 
  -1  -8  -7   19.98    0.97 
   1  -8   7   18.78    0.96 
   1  -8   7   18.07    0.92 
  -1   8   7   19.10    0.95 
  -1  -8  -7   18.89    0.94 
  -1  -8   7   17.69    0.93 
   1  -8  -7   19.79    0.97 
   1  -8  -7   18.75    0.93 
   1  -8  -7   19.44    0.93 
  -1  -8   7   19.43    0.95 
   1  -8  -7   18.74    0.88 
   1   8   7   17.70    0.95 
  -1  -8   7   19.48    0.95 
   2  -8   7    0.14    0.07 
   2  -8   7    0.31    0.10 
  -2  -8  -7    0.20    0.07 
  -2  -8  -7    0.14    0.08 
  -2   8   7    0.26    0.09 
   2  -8   7    0.18    0.08 
   2  -8   7    0.14    0.15 
  -2  -8   7    0.31    0.10 
   2  -8  -7    0.27    0.07 
  -2  -8   7    0.22    0.09 
   2   8   7    0.29    0.13 
   2  -8  -7    0.18    0.10 
  -2  -8   7    0.14    0.07 
   2  -8  -7    0.26    0.09 
   3  -8   7    1.73    0.18 
  -3  -8  -7    1.60    0.17 
  -3   8   7    1.74    0.18 
   3  -8   7    1.65    0.17 
  -3  -8  -7    1.76    0.17 
  -3  -8  -7    1.45    0.22 
   3  -8   7    2.00    0.19 
   3  -8  -7    2.01    0.15 
   3  -8  -7    1.83    0.18 
  -3  -8   7    1.61    0.16 
   3   8   7    1.68    0.23 
  -3  -8   7    1.70    0.17 
  -3  -8   7    1.73    0.18 
  -3   8  -7    1.61    0.19 
   4  -8   7   11.07    0.57 
  -4   8   7   11.14    0.58 
   4  -8   7   10.33    0.56 
   4  -8   7   12.51    0.60 
  -4  -8  -7   10.35    0.54 
  -4  -8  -7   10.40    0.55 
  -4  -8   7   10.94    0.56 
   4   8   7   11.52    0.60 
   4  -8  -7   11.24    0.55 
  -4  -8   7   12.93    0.65 
  -4  -8   7   10.98    0.63 
  -4   8  -7   10.70    0.56 
  -5   8   7    1.09    0.11 
   5  -8   7    0.91    0.11 
  -5  -8  -7    1.01    0.11 
  -5  -8  -7    1.04    0.11 
   5  -8   7    0.96    0.12 
  -5  -8   7    1.11    0.11 
   5   8   7    1.17    0.11 
  -5  -8   7    1.01    0.10 
   5  -8  -7    0.83    0.12 
  -5   8  -7    0.95    0.10 
   0  -9   7    0.21    0.12 
   0  -9   7    0.21    0.08 
   0  -9  -7    0.35    0.09 
   0  -9  -7    0.37    0.09 
   0  -9   7    0.20    0.07 
   0   9   7    0.35    0.12 
  -1  -9  -7    1.87    0.18 
  -1  -9  -7    2.13    0.20 
   1  -9   7    1.05    0.17 
  -1   9   7    1.32    0.19 
   1  -9   7    1.50    0.17 
   1  -9   7    1.74    0.16 
   1  -9   7    1.62    0.22 
   1  -9  -7    1.62    0.17 
  -1  -9   7    1.50    0.17 
  -1  -9   7    1.73    0.16 
   1   9   7    1.43    0.20 
  -1  -9   7    1.77    0.23 
   1  -9  -7    1.60    0.17 
   2  -9   7    2.91    0.21 
   2  -9   7    3.01    0.21 
  -2  -9  -7    2.96    0.21 
   2  -9   7    2.89    0.21 
  -2  -9  -7    2.89    0.22 
  -2   9   7    2.37    0.21 
  -2  -9   7    3.00    0.28 
   2  -9  -7    3.01    0.22 
   2  -9  -7    2.43    0.20 
  -3  -9  -7    4.76    0.28 
   3  -9   7    4.87    0.28 
  -3  -9  -7    5.07    0.28 
   3  -9   7    4.47    0.28 
   3  -9   7    5.20    0.29 
  -3  -9   7    4.51    0.29 
  -3  -9   7    5.11    0.29 
   3  -9  -7    5.06    0.30 
   4  -9   7    1.80    0.13 
  -4  -9  -7    1.58    0.13 
   4  -9   7    1.57    0.12 
  -4   9   7    1.72    0.14 
  -4  -9   7    1.66    0.12 
   4   9   7    1.75    0.13 
   4  -9  -7    1.79    0.14 
   0 -10   7    0.52    0.12 
   0 -10  -7    0.31    0.07 
   1 -10   7    8.92    0.43 
  -1 -10  -7    8.22    0.43 
  -1 -10  -7    8.79    0.45 
   1 -10   7    9.82    0.45 
   1 -10  -7    9.24    0.45 
  -1 -10   7    8.50    0.43 
   0   0   8  140.87    6.22 
   0   0   8  142.99    7.35 
   0   0  -8  137.24    6.15 
   0   0  -8  145.38    6.19 
   0   0   8  138.89    6.15 
   0   0  -8  136.63    7.29 
  -1   0  -8   25.39    1.31 
   1   0  -8   29.98    1.33 
   1   0   8   27.15    1.35 
  -1   0   8   26.37    1.35 
   1   0   8   27.37    1.27 
  -1   0   8   30.63    2.52 
  -1   0  -8   25.53    1.28 
   1   0  -8   27.68    2.59 
  -1   0  -8   27.10    2.55 
   1   0   8   28.84    2.73 
  -1   0   8   27.85    1.27 
   1   0  -8   27.75    1.27 
  -2   0   8   33.20    3.41 
  -2   0  -8   27.91    1.38 
  -2   0  -8   28.18    3.26 
   2   0  -8   29.01    1.42 
   2   0   8   27.71    1.46 
  -2   0  -8   28.30    1.42 
   2   0  -8   28.91    1.36 
  -2   0   8   27.28    3.32 
   2   0   8   29.03    3.68 
   2   0   8   29.36    1.37 
  -2   0   8   27.92    1.46 
   2   0  -8   29.38    1.37 
  -3   0  -8   51.08    2.55 
   3   0  -8   54.10    2.60 
   3   0  -8   54.27    2.54 
  -3   0   8   50.78    2.64 
   3   0  -8   58.34    2.53 
  -3   0   8   55.28    5.96 
  -3   0  -8   52.45    5.65 
   3   0   8   55.64    2.66 
   3   0   8   61.21    6.57 
   3   0   8   53.82    2.52 
  -3   0   8   49.05    5.86 
  -4   0  -8    1.90    0.58 
   4   0   8   -1.70    8.15 
   4   0  -8    1.25    0.44 
  -4   0   8    1.53    0.16 
   4   0   8    1.56    0.40 
   4   0  -8    1.79    0.37 
  -4   0   8    2.13    0.54 
  -4   0   8    1.58    0.17 
   4   0   8    1.63    0.18 
  -4   0  -8    2.10    0.19 
   4   0   8    1.10    0.52 
   4   0   8    1.91    0.22 
  -4   0  -8    1.54    0.33 
  -5   0  -8   12.30    1.08 
   5   0  -8   12.48    0.69 
  -5   0  -8   12.01    0.69 
   5   0   8   12.56    1.14 
   5   0   8   12.76    0.62 
  -5   0   8   12.67    0.65 
  -5   0  -8   12.82    0.64 
   5   0  -8   14.02    1.11 
  -5   0   8   12.86    0.66 
   5   0   8   11.79    0.69 
   5   0  -8   12.60    0.64 
  -6   0  -8   12.03    0.70 
   6   0   8   12.93    1.44 
  -6   0   8   13.14    0.68 
  -6   0   8   12.46    0.66 
   6   0  -8   12.78    0.70 
   6   0   8   12.49    0.62 
  -6   0  -8   13.10    0.63 
   6   0  -8    9.79    1.39 
   6   0  -8   12.85    0.65 
   6   0   8   12.92    0.71 
   7   0  -8   13.72    0.71 
  -7   0   8   14.87    0.74 
   7   0  -8   13.83    0.77 
  -7   0  -8   15.07    0.77 
  -7   0   8   13.83    0.73 
   7   0   8   15.40    0.77 
   8   0  -8    3.85    0.27 
   8   0   8    3.77    0.30 
  -8   0   8    4.66    0.33 
  -8   0  -8    4.09    0.27 
   0  -1  -8   10.39    0.61 
   0  -1   8   11.53    0.55 
   0   1  -8   12.19    1.52 
   0   1  -8   12.39    0.56 
   0   1  -8   11.42    0.58 
   0   1   8   10.18    0.65 
   0  -1   8   11.64    1.59 
   0  -1  -8   11.67    0.59 
   0   1   8   10.66    0.58 
   0   1   8    8.80    1.73 
   0  -1  -8   11.46    1.85 
   0  -1   8   11.38    0.60 
   1  -1   8   21.44    1.13 
  -1   1   8   23.33    2.59 
   1  -1   8   21.57    1.05 
   1   1  -8   24.59    1.08 
  -1  -1  -8   22.36    1.12 
  -1  -1  -8   21.81    1.12 
   1   1  -8   23.13    2.30 
  -1   1   8   22.17    1.17 
  -1  -1  -8   20.40    2.49 
  -1   1   8   22.78    1.08 
   1  -1   8   21.85    2.41 
   1  -1  -8   20.72    1.05 
  -1  -1   8   21.20    2.15 
   1   1   8   23.78    1.06 
   1  -1  -8   21.46    1.14 
  -1   1  -8   22.86    1.04 
  -1   1  -8   21.35    1.06 
   1   1   8   20.94    1.13 
  -1  -1   8   21.73    1.06 
  -1  -1   8   22.20    1.02 
   1   1   8   20.64    2.69 
   1  -1  -8   22.25    2.75 
  -2  -1  -8   33.56    1.69 
   2  -1   8   34.50    1.62 
   2   1  -8   33.88    1.65 
   2  -1   8   38.85    4.22 
  -2  -1  -8   36.27    3.69 
  -2   1   8   35.06    3.80 
   2   1  -8   33.80    1.60 
  -2   1   8   36.48    1.78 
   2  -1   8   35.41    1.72 
   2   1  -8   34.27    1.61 
  -2   1   8   35.23    4.12 
  -2  -1  -8   34.62    1.66 
  -2   1  -8   37.34    3.50 
   2  -1  -8   32.52    1.57 
  -2   1  -8   36.62    1.68 
  -2  -1   8   33.29    1.61 
   2  -1  -8   32.41    1.69 
   2   1   8   28.44    3.78 
  -2   1  -8   29.49    1.60 
   2   1   8   33.07    1.69 
  -2   1  -8   36.05    1.60 
   2   1   8   33.12    1.57 
  -2  -1   8   31.65    3.45 
   3   1  -8    1.20    0.24 
  -3  -1  -8    0.87    0.29 
   3  -1   8    1.43    0.33 
   3  -1   8    1.39    0.26 
  -3   1   8   -1.45    3.58 
   3   1  -8    1.26    0.23 
  -3   1   8    1.21    0.33 
  -3  -1  -8    0.98    0.28 
   3   1  -8    1.24    0.28 
  -3  -1  -8    0.59    3.08 
   3  -1   8    6.21    3.78 
  -3   1   8    9.00    3.37 
  -3   1  -8    1.19    0.32 
  -3  -1   8    1.37    3.17 
   3   1   8    1.35    0.30 
   3   1   8    1.42    0.28 
   3   1   8    2.17    3.97 
  -3   1  -8   -0.76    3.13 
   3  -1  -8    1.41    0.29 
  -3   1  -8    1.15    0.27 
  -3   1  -8    0.86    0.21 
   3  -1  -8    1.15    0.32 
   3  -1  -8    1.70    0.29 
  -4  -1  -8    5.13    0.65 
   4  -1   8    4.21    0.36 
  -4   1   8    4.55    0.73 
  -4  -1  -8    4.90    0.35 
  -4  -1  -8    5.14    0.31 
  -4   1   8    0.34    7.69 
  -4  -1  -8    1.30    1.05 
   4  -1   8    6.10    0.72 
  -4  -1  -8    6.92    7.41 
   4   1  -8    5.53    0.59 
  -4   1   8    5.47    0.33 
   4  -1   8    5.06    0.33 
  -4   1   8    4.82    0.31 
   4   1   8    5.00    0.31 
  -4   1  -8    4.81    0.31 
  -4   1  -8    5.45    0.62 
  -4  -1   8    4.78    0.29 
   4   1   8   -0.40    8.88 
   4  -1  -8    5.17    0.30 
   4   1   8    5.50    0.66 
  -4   1  -8    5.93    0.57 
   4   1   8    4.31    0.34 
   4  -1  -8    5.12    0.65 
  -4  -1   8    5.24    0.32 
  -4  -1   8    4.38    6.86 
   4  -1  -8    4.33    0.70 
  -4   1  -8    3.65    0.68 
   4  -1  -8    4.56    0.33 
  -5  -1  -8   10.34    0.53 
   5   1  -8    9.84    0.55 
  -5   1   8   10.81    0.57 
  -5   1   8   10.73    0.57 
   5  -1   8   10.93    1.18 
  -5   1   8   10.54    1.22 
   5   1  -8   10.58    0.98 
   5   1  -8    9.91    0.59 
   5  -1   8   10.91    0.60 
   5  -1   8   10.67    0.58 
  -5  -1  -8   10.34    0.59 
   5  -1  -8   11.03    1.11 
  -5  -1   8    9.72    0.56 
   5   1   8   10.84    0.62 
  -5   1  -8    9.49    0.95 
   5   1   8   11.23    0.56 
   5  -1  -8   10.22    0.55 
  -5   1  -8   10.09    0.56 
   5  -1  -8   11.49    0.61 
   5   1   8   11.33    1.07 
  -5   1  -8    9.64    1.01 
  -5  -1   8   10.54    0.57 
  -5  -1   8   11.00    0.56 
  -5   1  -8   10.62    0.62 
   6   1  -8   25.06    1.87 
  -6   1   8   28.25    1.34 
   6  -1   8   30.03    1.37 
   6  -1   8   25.85    2.13 
   6   1  -8   27.66    1.37 
  -6   1   8   28.88    1.34 
  -6  -1  -8   28.43    1.37 
   6   1  -8   26.92    1.31 
   6   1   8   26.85    1.93 
   6  -1  -8   26.39    1.32 
  -6  -1   8   28.03    1.28 
  -6   1  -8   28.01    1.33 
  -6  -1   8   24.56    1.26 
   6   1   8   26.96    1.26 
   6   1   8   25.85    1.34 
   6  -1  -8   26.58    2.18 
   6  -1  -8   28.47    1.27 
  -6  -1   8   28.52    1.30 
  -6   1  -8   26.59    1.26 
  -7   1   8    1.71    0.17 
  -7  -1  -8    1.40    0.18 
   7  -1   8    1.50    0.18 
   7   1  -8    1.34    0.18 
   7   1  -8    1.62    0.15 
   7   1   8    1.58    0.19 
  -7   1  -8    1.48    0.20 
  -7   1  -8    1.10    0.15 
  -7  -1   8    1.52    0.15 
  -7  -1   8    1.33    0.16 
   7   1   8    1.14    0.14 
   7  -1  -8    1.50    0.15 
  -8   1   8    3.00    0.20 
   8   1  -8    2.93    0.22 
  -8   1   8    2.53    0.20 
   8   1  -8    3.04    0.19 
  -8  -1  -8    2.83    0.22 
   8  -1   8    2.95    0.20 
  -8   1  -8    2.89    0.23 
   8  -1  -8    2.93    0.23 
  -8  -1   8    3.14    0.20 
  -8  -1   8    3.08    0.21 
   8   1   8    2.95    0.22 
   0   2  -8    6.22    1.07 
   0   2  -8    5.56    0.32 
   0  -2  -8    5.68    0.38 
   0   2   8    6.02    2.08 
   0  -2   8    5.78    1.18 
   0  -2   8    5.78    0.30 
   0   2   8    5.42    0.37 
   0  -2  -8    5.93    0.44 
   0  -2  -8    5.00    1.77 
   0   2  -8    5.84    0.31 
   1  -2   8   18.54    0.85 
   1   2  -8   17.57    0.81 
  -1   2   8   17.17    1.01 
  -1  -2  -8   16.77    0.90 
   1   2  -8   17.01    0.81 
  -1   2   8   18.01    2.64 
   1   2  -8   18.38    0.85 
  -1   2   8   17.04    0.91 
  -1  -2  -8   19.50    0.97 
  -1  -2  -8   17.57    2.61 
   1  -2  -8   13.64    2.71 
   1  -2  -8   16.61    0.95 
   1   2   8   17.29    0.88 
   1  -2  -8   16.63    0.88 
   1   2   8   15.10    3.11 
  -1  -2   8   16.68    1.65 
   1   2   8   16.97    0.97 
  -1  -2   8   17.80    1.91 
  -1   2  -8   18.29    0.91 
  -1   2  -8   18.04    0.85 
  -1   2  -8   18.06    0.87 
  -1   2  -8   15.83    2.06 
   2  -2   8    1.83    0.23 
   2   2  -8    2.76    0.24 
   2   2  -8    2.35    0.20 
  -2  -2  -8    1.89    0.30 
  -2   2   8    2.55    2.89 
  -2  -2  -8    2.46    2.32 
  -2   2   8    1.89    0.34 
  -2   2   8    2.55    2.49 
  -2  -2  -8    2.33    0.30 
   2  -2   8    1.06    2.21 
   2   2  -8    2.52    0.24 
  -2  -2   8    2.03    1.41 
  -2   2  -8    2.37    1.99 
  -2   2  -8    2.52    0.27 
   2  -2  -8    1.71    0.25 
  -2   2  -8    2.03    0.25 
   2   2   8    2.07    0.26 
   2  -2  -8    2.46    0.36 
   2   2   8    2.18    0.34 
  -2   2  -8    2.50    0.32 
   2  -2  -8    1.35    0.27 
  -2  -2   8    1.99    1.66 
   2   2   8    0.34    2.60 
   3   2  -8   52.94    2.48 
  -3   2   8   50.94    2.65 
   3  -2   8   44.86    6.54 
  -3  -2  -8   54.11    2.52 
  -3  -2  -8   49.83    2.50 
   3  -2   8   51.55    2.44 
  -3   2   8   50.84    6.99 
  -3   2   8   56.70    7.28 
  -3  -2  -8   46.13    5.97 
   3   2  -8   53.03    2.37 
   3  -2  -8   54.88    2.69 
   3  -2  -8   50.43    2.59 
  -3   2  -8   52.51    2.58 
  -3   2  -8   61.52    2.63 
   3   2   8   54.00    7.88 
  -3   2  -8   46.83    6.01 
  -3   2  -8   52.66    2.67 
  -3  -2   8   59.11    5.98 
   3   2   8   54.94    2.70 
   3  -2  -8   53.19    2.59 
   3   2   8   52.99    2.55 
   4  -2   8   16.09    1.20 
  -4   2   8   34.07    9.77 
  -4  -2  -8   16.74    0.82 
   4  -2   8   16.11    0.81 
  -4  -2  -8   15.71    0.82 
   4   2  -8   17.18    1.05 
  -4   2   8   15.06    0.80 
  -4   2   8   24.74   11.87 
   4  -2   8   15.79    0.81 
  -4   2   8   16.41    1.24 
   4  -2  -8   15.77    1.19 
   4   2   8   12.97    0.73 
   4   2   8   16.30    1.11 
  -4  -2   8   15.88    0.76 
   4   2   8   15.07    0.79 
  -4   2  -8   12.46    0.83 
  -4   2  -8   17.58    1.11 
   4  -2  -8   15.31    0.73 
  -4   2  -8   14.80    1.07 
  -4  -2   8   15.35    0.76 
   4  -2  -8   14.32    0.76 
  -5   2   8   15.31    1.40 
   5   2  -8   14.99    0.76 
   5  -2   8   14.69    0.86 
  -5   2   8   15.98    0.79 
  -5  -2  -8   16.22    0.83 
   5  -2   8   13.61    1.52 
   5  -2   8   15.70    0.79 
   5  -2   8   15.33    0.78 
   5   2  -8   15.16    1.15 
   5   2  -8   14.62    0.81 
  -5  -2   8   15.24    0.77 
   5  -2  -8   16.03    0.77 
  -5  -2   8   15.32    0.86 
  -5   2  -8   14.33    1.23 
   5   2   8   16.77    1.30 
  -5   2  -8   15.55    1.18 
  -5  -2   8   15.15    0.79 
  -5   2  -8   18.83    0.94 
   5  -2  -8   17.28    0.92 
  -5   2  -8   13.93    0.84 
   5   2   8   14.77    0.83 
   5  -2  -8   13.56    1.55 
   5   2   8   17.19    1.05 
   6   2  -8    4.81    0.83 
   6   2  -8    3.97    0.34 
  -6   2   8    5.32    1.28 
  -6  -2  -8    4.80    0.35 
   6   2  -8    4.35    0.30 
  -6   2   8    4.58    0.32 
   6  -2   8    4.76    0.32 
   6  -2   8    4.35    0.33 
   6  -2  -8    4.54    0.28 
  -6   2  -8    2.74    0.81 
  -6   2  -8    4.11    0.35 
  -6   2  -8    4.55    0.29 
  -6  -2   8    3.78    0.29 
   6   2   8    4.18    0.34 
  -6   2  -8    3.97    0.79 
  -6  -2   8    4.18    0.28 
  -6  -2   8    4.98    0.31 
   6   2   8    2.59    0.69 
   6  -2  -8    4.48    0.33 
   6   2   8    4.62    0.29 
   7  -2   8   11.09    0.55 
   7   2  -8    9.46    0.58 
  -7   2   8   10.47    0.56 
  -7  -2  -8   10.42    0.58 
   7   2  -8   10.25    0.54 
  -7   2  -8   10.24    0.58 
  -7  -2   8   10.04    0.52 
   7   2   8   10.35    0.59 
  -7  -2   8   10.00    0.54 
  -7   2  -8   10.04    0.51 
   7  -2  -8    9.57    0.49 
  -7  -2   8    9.79    0.53 
   7   2   8   10.38    0.51 
  -8  -2  -8    0.70    0.10 
   8   2  -8    0.65    0.11 
  -8  -2  -8    1.03    0.12 
  -8   2   8    0.74    0.11 
   8   2  -8    0.78    0.11 
  -8   2  -8    0.80    0.12 
   8  -2  -8    0.93    0.14 
  -8  -2   8    0.88    0.08 
  -8  -2   8    0.49    0.10 
   0   3   8  134.00    6.10 
   0  -3  -8  134.10    6.03 
   0  -3  -8  139.29    8.46 
   0  -3  -8  131.87    5.96 
   0   3   8  138.34    8.38 
   0   3   8  134.30    5.97 
   1   3  -8   98.03    4.69 
  -1   3   8  109.23    4.78 
   1   3  -8  106.08    4.65 
   1  -3   8   99.83    5.93 
  -1   3   8  102.68    8.01 
  -1   3   8  115.24    4.94 
  -1  -3  -8  108.69    4.83 
   1  -3   8  108.20    4.65 
  -1  -3  -8  104.73    7.23 
  -1  -3  -8  105.27    4.76 
   1  -3  -8  104.86    4.74 
   1  -3  -8  102.79    7.66 
  -1   3  -8  114.49    4.66 
  -1   3  -8  107.92    5.69 
   1  -3  -8  113.69    4.85 
   1   3   8  104.06    4.86 
  -1   3  -8  102.79    4.75 
  -1   3  -8   92.29    4.75 
   1   3   8  110.79    4.75 
   2  -3   8    1.07    3.13 
  -2  -3  -8    3.19    0.48 
  -2  -3  -8    1.95    0.33 
   2  -3   8    1.66    0.24 
  -2   3   8    7.53    4.05 
   2   3  -8    2.09    0.23 
  -2   3   8    2.35    0.42 
  -2   3   8    0.36    4.08 
  -2  -3  -8    0.60    3.21 
  -2   3  -8    1.99    0.28 
   2  -3  -8    2.13    0.36 
   2   3   8    2.31    0.36 
   2  -3  -8    3.17    0.48 
   2   3   8    1.89    0.29 
   2   3   8    6.89    4.11 
   2  -3  -8    3.08    0.37 
  -2   3  -8    1.52    2.58 
  -2   3  -8    1.44    0.27 
  -3  -3  -8   12.84    0.64 
  -3  -3  -8   -6.59    5.53 
   3  -3   8   12.47    0.64 
  -3   3   8   13.35    1.01 
   3  -3   8   12.84    0.65 
  -3   3   8    6.67    8.64 
   3  -3   8   12.19    0.89 
  -3  -3  -8   11.55    0.63 
  -3   3   8   11.10    0.60 
  -3   3   8    6.13    6.42 
   3   3  -8   12.22    0.76 
  -3  -3   8   12.01    0.64 
   3   3   8   19.15    7.44 
   3  -3  -8   10.75    1.04 
   3   3   8   12.91    0.92 
   3   3   8   12.58    0.84 
   3  -3  -8   11.83    0.66 
   3  -3  -8   11.31    0.99 
   3  -3  -8   12.96    0.66 
  -3  -3   8   12.00    0.64 
  -3   3  -8   13.75    0.84 
  -3   3  -8   14.18    0.92 
  -4   3   8   37.48    2.26 
  -4  -3  -8   37.66    1.78 
   4  -3   8   37.39    1.78 
  -4   3   8   39.06    1.78 
   4  -3   8   38.02    1.77 
   4   3  -8   39.94    2.02 
  -4  -3  -8   38.12    1.78 
   4  -3  -8   36.14    1.75 
  -4  -3   8   37.54    1.75 
   4  -3  -8   37.73    1.74 
   4  -3  -8   37.82    1.70 
   4   3   8   38.06    2.13 
  -4  -3   8   35.69    1.68 
   4   3   8   40.19    1.79 
  -4   3  -8   42.62    2.04 
  -4   3  -8   35.06    2.08 
  -4  -3   8   37.97    1.75 
  -4   3  -8   35.47    1.73 
  -5   3   8    7.24    1.24 
  -5  -3  -8    9.67    0.55 
   5  -3   8    9.73    0.55 
  -5  -3  -8    9.55    0.56 
   5  -3   8    9.47    0.55 
  -5   3   8    9.68    0.55 
   5   3  -8   10.97    0.96 
   5   3  -8   10.16    0.71 
  -5  -3   8    9.52    0.54 
   5   3   8    8.90    0.52 
  -5  -3   8    9.73    0.48 
   5  -3  -8    8.99    0.48 
  -5   3  -8    9.67    0.53 
   5  -3  -8    8.61    0.54 
   5   3   8    9.87    0.59 
  -5   3  -8    9.83    1.04 
   5   3   8    9.17    1.03 
  -5  -3   8   10.05    0.54 
  -5   3  -8   10.49    1.01 
   6   3  -8    8.94    0.52 
   6   3  -8    8.21    0.47 
   6   3  -8    8.79    1.03 
   6  -3   8    8.09    0.49 
  -6  -3  -8    8.33    0.50 
  -6   3   8    8.92    0.50 
  -6   3   8    6.37    1.35 
  -6  -3   8    8.25    0.45 
   6   3   8    9.92    0.57 
   6  -3  -8    8.55    0.52 
   6   3   8    9.02    1.24 
  -6   3  -8    8.88    1.28 
   6   3   8    9.33    0.49 
  -6   3  -8    8.54    0.49 
  -6  -3   8    8.28    0.50 
  -6   3  -8    7.39    1.15 
  -6  -3   8    8.85    0.50 
   7   3  -8    6.42    0.40 
   7   3  -8    6.34    0.37 
  -7   3   8    6.22    0.38 
  -7   3  -8    7.35    0.49 
  -7   3  -8    5.77    0.34 
  -7  -3   8    6.03    0.37 
  -7  -3   8    6.31    0.32 
  -7  -3   8    5.85    0.36 
   7   3   8    6.33    0.35 
   7  -3  -8    6.23    0.38 
  -7  -3   8    6.69    0.39 
   7   3   8    6.27    0.41 
  -8  -3  -8    2.86    0.18 
   8  -3   8    2.69    0.24 
  -8  -3  -8    3.08    0.23 
   8   3  -8    2.40    0.19 
  -8   3   8    2.67    0.19 
   8   3  -8    2.95    0.18 
   8   3   8    2.84    0.20 
  -8  -3   8    2.44    0.18 
  -8  -3   8    2.83    0.19 
  -8   3  -8    2.18    0.28 
   8  -3  -8    2.81    0.24 
   0  -4  -8    5.45    4.10 
   0   4   8    0.25    0.21 
   0   4   8   -0.11    0.28 
   0   4   8   -2.01    3.87 
   0  -4  -8   -0.22    0.28 
   1   4  -8   41.28    1.85 
  -1  -4  -8   35.09    5.49 
  -1   4   8   26.38    6.13 
  -1  -4  -8   39.18    2.36 
  -1   4   8   48.03    2.26 
   1  -4  -8   40.45    6.09 
   1   4   8   37.71    2.07 
   1   4   8   26.69    5.72 
   1  -4  -8   38.93    1.97 
  -1   4  -8   45.78    1.96 
   2   4  -8   44.07    2.00 
   2  -4   8   41.33    1.98 
   2  -4   8   43.43    2.00 
  -2   4   8   42.31    2.33 
  -2  -4  -8   42.83    1.97 
  -2  -4  -8   45.71    1.98 
  -2   4   8   31.28    7.77 
  -2   4  -8   40.51    5.30 
  -2   4  -8   40.72    2.16 
   2  -4  -8   45.23    1.99 
   2   4   8   46.83    7.76 
  -2  -4   8   42.97    1.99 
   2   4   8   47.01    2.28 
  -2  -4   8   43.60    1.99 
  -2  -4   8   42.54    1.99 
  -3  -4  -8   13.58    0.70 
  -3   4   8   12.52    0.66 
  -3  -4  -8   13.81    0.70 
  -3  -4  -8   12.85    0.71 
  -3   4   8   13.90    1.13 
  -3   4   8   12.66    0.70 
   3  -4   8   13.82    0.72 
   3  -4   8   13.46    0.71 
   3  -4   8   13.14    0.69 
   3   4  -8   14.33    0.84 
  -3  -4   8   14.05    0.70 
  -3  -4   8   13.06    0.70 
   3   4   8   12.63    0.99 
   3   4   8   12.56    0.72 
   3  -4  -8   14.17    0.70 
   3  -4  -8   13.28    0.69 
  -3  -4   8   13.58    0.69 
  -3   4  -8   12.38    0.89 
  -3   4  -8   13.72    0.99 
  -4  -4  -8    3.77    0.32 
   4  -4   8    3.64    0.34 
   4  -4   8    3.64    0.29 
   4  -4   8    3.73    0.28 
  -4   4   8    4.02    0.73 
   4   4  -8    3.87    0.57 
  -4   4   8    3.69    0.30 
  -4   4  -8    4.31    0.61 
   4   4   8    3.99    0.33 
   4  -4  -8    4.28    0.31 
   4  -4  -8    4.44    0.30 
  -4   4  -8    3.98    0.30 
  -4   4  -8    3.30    0.58 
  -4  -4   8    3.74    0.32 
   4   4   8    4.51    0.71 
  -4  -4   8    4.28    0.43 
  -4  -4   8    4.80    0.40 
  -5  -4  -8    9.47    0.53 
   5  -4   8    8.92    0.52 
  -5   4   8    8.48    0.51 
  -5  -4  -8    9.00    0.53 
  -5   4   8    9.73    1.39 
   5  -4   8    8.41    0.50 
   5   4  -8    8.43    0.50 
   5  -4   8    9.18    0.52 
   5   4  -8    9.15    0.93 
  -5  -4   8    9.34    0.52 
   5   4   8    9.56    1.09 
  -5  -4   8    9.23    0.52 
  -5   4  -8    7.66    1.08 
  -5  -4   8    9.52    0.53 
  -5  -4   8    9.15    0.52 
  -5   4  -8    8.63    1.02 
   5   4   8    9.20    0.50 
   5  -4  -8    8.90    0.52 
  -5   4  -8    8.39    0.50 
   5   4   8    8.44    0.56 
  -6  -4  -8   17.10    0.84 
   6   4  -8   16.04    0.81 
   6   4  -8   16.01    0.84 
   6  -4   8   16.25    0.83 
  -6   4   8   16.67    0.84 
  -6   4  -8   17.52    0.87 
   6   4   8   18.95    0.87 
  -6  -4   8   17.08    0.88 
   6  -4  -8   18.15    0.88 
  -6  -4   8   16.46    0.87 
  -6  -4   8   16.21    0.87 
   6   4   8   17.81    0.93 
  -7   4   8    4.22    0.27 
   7   4  -8    3.99    0.29 
  -7  -4  -8    3.97    0.26 
  -7   4  -8    4.36    0.26 
  -7  -4   8    3.95    0.26 
   7   4   8    3.73    0.25 
   7  -4  -8    4.28    0.34 
   7   4   8    3.95    0.30 
  -7  -4   8    4.24    0.27 
  -8  -4  -8   10.43    0.47 
   8   4  -8   10.29    0.53 
  -8  -4  -8   10.43    0.50 
  -8   4   8    9.84    0.49 
  -8  -4   8    9.70    0.44 
   8   4   8    8.80    0.54 
   0  -5  -8   21.29    1.05 
   0  -5   8   23.06    1.09 
   0  -5   8   21.35    1.08 
   0   5  -8   21.83    1.22 
   0  -5  -8   21.79    1.05 
   0  -5  -8   22.53    1.04 
   0   5   8   21.24    1.06 
   0   5   8   22.41    1.38 
   0  -5   8   21.96    1.05 
   1  -5   8   12.86    0.69 
  -1   5   8   13.54    1.05 
   1  -5   8   12.47    0.70 
  -1   5   8   15.96    0.86 
   1  -5   8   12.79    0.69 
  -1  -5  -8   13.49    0.70 
  -1  -5  -8   13.14    0.67 
   1  -5   8   11.84    0.72 
   1   5   8   12.16    0.69 
   1  -5  -8   13.96    0.67 
  -1  -5   8   14.56    0.82 
   1   5   8   12.51    0.96 
   1  -5  -8   13.27    0.68 
  -1   5  -8   12.39    0.79 
   2  -5   8   17.23    0.84 
  -2  -5  -8   16.26    0.83 
  -2   5   8   14.53    1.23 
  -2  -5  -8   15.89    0.82 
   2   5  -8   16.16    0.84 
   2  -5   8   16.79    0.85 
  -2  -5  -8   15.91    0.81 
   2  -5   8   16.35    0.82 
   2  -5   8   17.02    0.86 
   2  -5  -8   16.29    0.83 
   2  -5  -8   15.31    0.82 
   2   5   8   15.94    0.85 
  -2   5  -8   16.63    1.06 
  -2  -5   8   16.80    0.83 
  -2  -5   8   16.95    0.84 
  -2  -5   8   17.17    0.83 
  -2  -5   8   16.37    0.82 
  -2  -5   8   16.91    0.84 
   2   5   8   16.38    1.16 
  -3  -5  -8   62.03    2.72 
  -3  -5  -8   60.59    2.72 
   3  -5   8   60.49    2.74 
  -3   5   8   57.88    3.25 
   3  -5   8   60.98    2.71 
  -3  -5  -8   55.86    2.79 
   3   5  -8   60.80    2.82 
   3   5   8   59.11    2.81 
  -3  -5   8   58.30    2.76 
  -3  -5   8   60.01    2.78 
  -3   5  -8   66.70    3.14 
   3   5   8   61.06    3.16 
   3  -5  -8   55.27    2.75 
  -3  -5   8   63.64    2.97 
  -3  -5   8   61.69    2.78 
   3  -5  -8   69.13    2.96 
   4  -5   8   17.94    0.91 
  -4  -5  -8   16.57    0.88 
  -4  -5  -8   19.08    0.92 
  -4   5   8   16.12    1.54 
   4   5  -8   17.03    1.14 
   4  -5   8   18.35    0.92 
  -4  -5  -8   18.07    0.90 
   4  -5   8   17.75    0.90 
  -4   5   8   17.67    0.91 
  -4  -5   8   18.51    0.94 
  -4   5  -8   18.29    1.42 
   4   5   8   17.87    0.97 
  -4   5  -8   19.10    1.29 
  -4  -5   8   18.69    0.92 
   4  -5  -8   18.29    0.91 
   4   5   8   18.16    1.42 
  -4  -5   8   19.00    0.93 
   4  -5  -8   19.64    0.93 
  -4  -5   8   18.67    0.93 
  -4   5  -8   18.06    0.92 
  -4  -5   8   16.70    0.90 
  -5  -5  -8    3.27    0.27 
  -5  -5  -8    3.27    0.27 
   5  -5   8    3.19    0.26 
   5   5  -8    2.71    0.28 
   5  -5   8    3.09    0.28 
  -5   5   8    3.02    0.30 
   5  -5  -8    3.20    0.31 
  -5   5  -8    2.91    0.29 
  -5  -5   8    4.23    0.36 
  -5  -5   8    3.29    0.26 
   5   5   8    3.74    0.39 
   5   5   8    3.51    0.27 
  -5  -5   8    3.28    0.27 
   6  -5   8    8.51    0.47 
  -6  -5  -8    8.58    0.46 
   6   5  -8    8.05    0.45 
   6  -5   8    7.96    0.48 
  -6   5   8    8.51    0.48 
  -6  -5   8    8.07    0.47 
  -6  -5   8    8.32    0.47 
  -6   5  -8    8.70    0.46 
  -6  -5   8    8.53    0.47 
   6   5   8    8.03    0.51 
   6   5   8    8.76    0.46 
  -7   5   8    2.94    0.28 
  -7  -5  -8    3.73    0.21 
  -7  -5  -8    4.47    0.29 
  -7   5   8    3.73    0.24 
   7   5  -8    3.63    0.22 
   7  -5   8    3.64    0.24 
  -7  -5   8    3.80    0.23 
  -7  -5   8    3.78    0.24 
   7   5   8    3.84    0.26 
  -7  -5   8    3.77    0.23 
  -7   5  -8    3.73    0.22 
   7   5   8    3.81    0.23 
   0  -6   8   19.62    1.00 
   0  -6   8   18.32    0.97 
   0  -6   8   18.98    0.98 
   0   6   8   22.63    1.43 
   0  -6   8   20.70    0.99 
   0  -6  -8   19.86    0.96 
   0  -6   8   19.42    0.96 
   0   6   8   18.84    0.98 
   0  -6   8   19.31    0.95 
   0  -6  -8   20.66    0.95 
   0  -6  -8   18.99    0.96 
   1  -6   8   57.10    2.75 
  -1   6   8   57.03    2.77 
  -1   6   8   64.44    3.27 
  -1  -6  -8   61.51    2.75 
  -1  -6  -8   60.12    2.77 
  -1  -6  -8   64.67    2.83 
   1  -6   8   67.33    2.88 
   1  -6   8   58.25    2.76 
  -1  -6   8   62.52    2.73 
  -1  -6   8   58.79    2.69 
  -1  -6   8   59.02    2.70 
   1  -6  -8   57.95    2.68 
  -1  -6   8   59.64    2.71 
  -1  -6   8   58.39    2.68 
  -1  -6   8   61.20    2.71 
   1   6   8   57.38    2.71 
   1   6   8   61.82    3.12 
  -2  -6  -8    9.19    0.52 
   2  -6   8    9.05    0.53 
   2  -6   8    9.47    0.55 
  -2   6   8    7.80    1.06 
   2  -6   8    9.64    0.55 
  -2  -6  -8    8.88    0.53 
  -2  -6  -8    8.81    0.50 
   2   6   8    9.91    0.58 
   2   6   8    8.60    0.95 
  -2   6  -8    8.45    0.89 
   2  -6  -8    8.57    0.51 
  -2  -6   8    8.92    0.52 
   2  -6  -8    8.16    0.49 
  -2  -6   8    8.94    0.50 
  -2  -6   8    8.68    0.50 
  -2  -6   8    9.14    0.50 
  -3   6   8   19.80    1.67 
   3  -6   8   20.63    0.98 
  -3  -6  -8   19.84    0.97 
  -3  -6  -8   18.59    0.94 
  -3  -6  -8   18.60    0.96 
   3  -6   8   18.73    0.98 
   3  -6   8   18.78    0.95 
   3  -6   8   18.84    0.98 
  -3  -6   8   20.45    0.98 
  -3  -6   8   20.43    0.99 
  -3  -6   8   20.01    0.97 
  -3   6  -8   19.49    0.97 
   3  -6  -8   20.47    0.99 
   3   6   8   18.01    1.00 
  -3  -6   8   18.96    0.97 
  -3   6  -8   19.22    1.28 
   3   6   8   19.71    1.50 
  -3  -6   8   18.42    0.95 
  -3   6  -8   19.50    1.43 
   4  -6   8    1.94    0.21 
  -4  -6  -8    1.79    0.19 
   4  -6   8    2.43    0.22 
  -4  -6  -8    1.97    0.20 
   4  -6   8    2.40    0.23 
  -4   6   8    2.27    1.02 
   4   6   8    1.77    0.27 
  -4  -6   8    2.17    0.21 
   4  -6  -8    1.83    0.19 
  -4  -6   8    1.92    0.26 
  -4   6  -8    1.96    0.26 
  -4   6  -8    1.88    0.58 
   4   6   8    2.50    0.98 
  -4  -6   8    2.24    0.26 
  -4  -6   8    1.89    0.20 
  -5  -6  -8    9.40    0.53 
   5  -6   8    8.16    0.49 
   5  -6   8    8.32    0.48 
  -5  -6  -8    8.49    0.45 
  -5  -6  -8    8.44    0.48 
   5  -6   8    7.83    0.46 
   5   6   8    9.20    0.48 
   5   6   8    8.58    0.53 
  -5  -6   8    8.57    0.49 
  -5  -6   8    8.29    0.47 
  -5  -6   8    8.17    0.48 
  -5   6  -8    8.64    0.48 
  -6  -6  -8    3.77    0.21 
   6   6  -8    3.97    0.25 
   6  -6   8    2.84    0.31 
   6  -6   8    3.83    0.26 
  -6  -6   8    4.62    0.35 
   6   6   8    4.28    0.34 
  -7   6   8    0.87    0.09 
  -7  -6  -8    0.83    0.11 
   7   6  -8    0.84    0.09 
   7   6   8    0.90    0.08 
  -7   6  -8    0.77    0.08 
   7   6   8    0.73    0.11 
  -7  -6   8    0.91    0.09 
   7  -6  -8    1.13    0.10 
  -7  -6   8    0.80    0.10 
  -7  -6   8    0.84    0.09 
   0  -7   8   14.25    0.75 
   0  -7  -8   13.95    0.72 
   0  -7   8   14.26    0.73 
   0   7   8   11.78    0.72 
   0   7   8   15.72    1.41 
   0  -7   8   13.94    0.73 
   0  -7   8   13.51    0.71 
   0  -7  -8   14.91    0.70 
   0  -7   8   14.16    0.76 
   0  -7  -8   13.97    0.72 
   1  -7   8   17.39    0.88 
  -1  -7  -8   18.11    0.87 
   1  -7   8   16.37    0.90 
  -1   7   8   16.96    0.91 
  -1  -7  -8   18.33    0.93 
   1  -7   8   18.39    0.92 
   1  -7   8   17.37    0.89 
  -1   7   8   19.26    1.59 
  -1  -7  -8   18.67    0.91 
   1  -7   8   18.38    0.93 
  -1  -7   8   17.32    0.86 
   1   7   8   17.50    0.91 
   1   7   8   18.58    1.49 
  -1  -7   8   17.47    0.87 
   1  -7  -8   17.85    0.89 
  -1  -7   8   17.60    0.89 
  -1  -7   8   17.59    0.89 
   1  -7  -8   17.20    0.87 
  -1  -7   8   17.33    0.90 
   1  -7  -8   18.56    0.86 
  -1  -7   8   16.89    0.90 
  -2  -7  -8   18.05    0.84 
   2  -7   8   15.93    0.85 
  -2  -7  -8   15.95    0.86 
   2  -7   8   16.77    0.90 
   2  -7   8   18.01    0.90 
   2  -7   8   17.07    0.89 
  -2   7   8   18.57    0.90 
  -2   7   8   16.12    1.62 
  -2  -7  -8   18.23    0.90 
  -2  -7  -8   17.43    0.88 
   2   7   8   16.87    0.90 
   2  -7  -8   18.35    0.85 
  -2  -7   8   16.55    0.86 
   2  -7  -8   18.05    0.88 
  -2  -7   8   16.01    0.86 
  -2   7  -8   17.29    1.16 
   2  -7  -8   16.85    0.85 
  -2  -7   8   17.92    0.87 
   2   7   8   18.70    1.52 
  -2  -7   8   16.80    0.86 
  -2  -7   8   17.79    0.89 
  -2  -7   8   16.72    0.85 
  -3   7   8    8.94    1.33 
   3  -7   8    7.16    0.44 
  -3  -7  -8    6.74    0.38 
   3  -7   8    6.23    0.41 
   3  -7   8    7.33    0.45 
   3  -7   8    7.60    0.44 
  -3  -7  -8    7.27    0.43 
  -3  -7  -8    7.18    0.43 
  -3   7   8    6.35    0.43 
   3  -7  -8    7.34    0.40 
   3  -7  -8    7.18    0.42 
  -3  -7   8    6.70    0.41 
   3   7   8    7.10    0.46 
  -3   7  -8    6.39    0.90 
  -3   7  -8    5.68    0.41 
  -3  -7   8    6.69    0.41 
  -3  -7   8    7.32    0.44 
  -3  -7   8    7.34    0.42 
   3   7   8    9.71    1.58 
  -4  -7  -8    6.43    0.41 
  -4  -7  -8    7.15    0.36 
  -4  -7  -8    7.11    0.42 
   4  -7   8    7.11    0.43 
   4  -7   8    8.21    0.45 
  -4   7   8    6.73    0.43 
   4  -7   8    7.22    0.42 
  -4  -7  -8    7.37    0.43 
  -4  -7   8    7.75    0.43 
   4   7   8    7.39    0.47 
  -4  -7   8    7.30    0.41 
   4  -7  -8    7.06    0.42 
  -4  -7   8    7.18    0.41 
   4  -7  -8    7.02    0.41 
  -4  -7   8    7.36    0.43 
  -4   7  -8    7.29    0.42 
  -5  -7  -8    5.52    0.34 
  -5  -7  -8    5.73    0.34 
  -5   7   8    6.34    0.40 
   5  -7   8    5.50    0.34 
   5  -7   8    5.72    0.35 
  -5  -7   8    6.37    0.43 
  -5  -7   8    5.67    0.34 
  -5  -7   8    5.36    0.32 
   5  -7  -8    6.57    0.37 
   5   7   8    5.88    0.46 
  -5   7  -8    5.38    0.34 
   6  -7   8    5.18    0.34 
  -6   7   8    5.92    0.32 
  -6  -7  -8    6.26    0.33 
  -6   7  -8    5.48    0.29 
  -6  -7   8    5.69    0.30 
   6   7   8    5.53    0.32 
   6  -7  -8    5.78    0.29 
   6   7   8    5.88    0.30 
  -6  -7   8    5.55    0.30 
   0   8   8    4.15    0.30 
   0  -8  -8    4.09    0.28 
   0  -8   8    3.22    0.28 
   0  -8   8    3.67    0.29 
   0  -8  -8    3.88    0.23 
   0  -8   8    3.29    0.27 
   0  -8  -8    4.10    0.31 
   0  -8   8    3.89    0.29 
  -1  -8  -8    2.94    0.21 
   1  -8   8    3.94    0.29 
   1  -8   8    3.86    0.28 
  -1  -8  -8    3.72    0.26 
  -1  -8  -8    3.84    0.29 
   1  -8   8    3.83    0.27 
   1  -8   8    3.14    0.27 
  -1   8   8    3.60    0.28 
  -1  -8   8    3.62    0.27 
  -1  -8   8    3.44    0.27 
   1  -8  -8    3.90    0.27 
   1  -8  -8    3.50    0.26 
   1  -8  -8    3.45    0.22 
   1  -8  -8    3.47    0.29 
   1   8   8    3.53    0.30 
  -1  -8   8    3.83    0.28 
  -1  -8   8    3.20    0.30 
  -1  -8   8    3.31    0.31 
  -2  -8  -8   14.21    0.72 
  -2   8   8   13.43    0.73 
  -2  -8  -8   13.57    0.73 
   2  -8   8   14.19    0.72 
   2  -8   8   13.96    0.73 
   2  -8   8   14.90    0.75 
   2  -8  -8   12.93    0.69 
  -2  -8   8   13.73    0.67 
  -2  -8   8   13.38    0.69 
   2  -8  -8   13.34    0.65 
   2   8   8   13.67    0.73 
   2  -8  -8   13.64    0.68 
  -2  -8   8   13.40    0.70 
  -3  -8  -8    4.00    0.28 
  -3  -8  -8    4.03    0.28 
   3  -8   8    3.94    0.29 
   3  -8   8    4.37    0.28 
  -3  -8  -8    3.98    0.29 
  -3   8   8    4.59    0.30 
   3  -8   8    4.40    0.30 
  -3  -8   8    3.89    0.29 
   3  -8  -8    4.24    0.28 
  -3  -8   8    4.66    0.33 
   3   8   8    4.09    0.32 
   3  -8  -8    4.18    0.25 
  -3  -8   8    3.91    0.28 
  -4   8   8    3.40    0.28 
  -4  -8  -8    2.49    0.21 
  -4  -8  -8    3.02    0.22 
   4  -8   8    3.35    0.22 
   4  -8   8    2.74    0.22 
  -4  -8  -8    2.77    0.20 
   4  -8   8    3.25    0.22 
   4   8   8    3.16    0.26 
  -4  -8   8    2.80    0.29 
  -4   8  -8    3.20    0.21 
   4   8   8    3.01    0.26 
  -4  -8   8    3.22    0.22 
   4  -8  -8    3.05    0.19 
  -4  -8   8    2.98    0.23 
   5  -8   8    1.08    0.15 
  -5  -8  -8    0.86    0.11 
  -5   8   8    0.91    0.10 
   5  -8   8    0.89    0.09 
   5   8   8    0.98    0.10 
   5  -8  -8    1.00    0.12 
  -5  -8   8    0.66    0.12 
  -5  -8   8    0.78    0.09 
   0  -9  -8    5.59    0.34 
   0  -9   8    4.80    0.36 
   0  -9   8    5.54    0.37 
   0  -9   8    5.23    0.31 
   0   9   8    4.91    0.34 
  -1   9   8    7.23    0.42 
  -1  -9  -8    7.80    0.42 
   1  -9   8    6.66    0.43 
   1  -9   8    8.12    0.42 
   1  -9  -8    7.96    0.41 
  -1  -9   8    7.94    0.43 
   1  -9  -8    8.70    0.56 
   1   9   8    7.51    0.45 
  -1  -9   8    7.27    0.42 
   2  -9   8    5.94    0.34 
   2  -9   8    5.80    0.35 
   2  -9   8    5.60    0.32 
  -2   9   8    5.29    0.33 
  -2  -9  -8    6.32    0.38 
  -2  -9   8    5.55    0.32 
   2  -9  -8    5.50    0.34 
   2   9   8    5.87    0.36 
  -2  -9   8    5.44    0.32 
   3  -9   8    0.65    0.10 
   3  -9   8    0.68    0.09 
  -3  -9  -8    0.54    0.11 
   3  -9   8    0.60    0.09 
  -3  -9  -8    0.68    0.09 
  -3  -9   8    0.74    0.10 
  -3  -9   8    0.47    0.08 
   3  -9  -8    0.70    0.10 
   4  -9   8    0.13    0.04 
  -4  -9  -8    0.11    0.04 
  -4   9   8    0.15    0.05 
   4  -9   8    0.13    0.04 
  -4  -9   8    0.07    0.03 
   4  -9  -8    0.04    0.05 
   4   9   8    0.24    0.05 
   0 -10  -8    2.75    0.18 
   0 -10   8    2.50    0.16 
   1 -10   8    1.87    0.13 
  -1 -10  -8    1.99    0.14 
  -1 -10   8    2.05    0.14 
   1 -10  -8    2.00    0.15 
   0   0   9    0.45    1.17 
   0   0  -9   -0.90    1.23 
   0   0  -9    0.05    0.08 
   0   0  -9    0.10    0.08 
   0   0   9    0.03    0.13 
   0   0   9   -0.01    0.07 
   1   0  -9   53.18    4.21 
   1   0   9   58.24    4.26 
  -1   0  -9   55.25    2.52 
  -1   0  -9   57.79    4.05 
   1   0  -9   60.77    2.51 
  -1   0   9   57.01    4.03 
  -1   0   9   54.98    2.50 
  -1   0   9   56.52    2.60 
   1   0  -9   48.65    2.56 
   1   0   9   53.84    2.50 
  -1   0  -9   55.97    2.55 
   1   0   9   56.53    2.59 
   2   0   9   31.52    1.43 
  -2   0   9   31.60    3.86 
  -2   0   9   29.20    3.34 
  -2   0  -9   26.85    3.57 
  -2   0  -9   29.66    1.48 
   2   0  -9   31.06    1.44 
   2   0  -9   29.27    1.48 
   2   0   9   29.04    1.53 
   2   0   9   30.30    3.97 
   2   0  -9   30.74    1.42 
  -2   0   9   28.98    1.53 
  -2   0  -9   28.55    1.45 
  -3   0  -9   22.93    1.26 
   3   0   9   26.20    5.52 
   3   0  -9   25.16    1.29 
  -3   0  -9   20.48    1.22 
   3   0  -9   22.56    1.18 
   3   0   9   24.96    1.34 
  -3   0   9   20.92    1.32 
  -3   0   9   20.11    3.89 
  -3   0   9   25.56    4.92 
  -3   0  -9   21.68    4.32 
   3   0   9   22.56    1.19 
   4   0  -9    7.96    0.44 
   4   0   9    7.65    0.80 
   4   0   9    7.16    0.48 
   4   0   9    8.33    0.96 
  -4   0   9    6.66    0.91 
  -4   0  -9   10.51    1.19 
   4   0  -9    8.38    0.74 
  -4   0  -9    9.41    7.11 
   4   0  -9    8.30    0.48 
   4   0   9    8.06    0.46 
   4   0   9   19.99   10.98 
  -4   0  -9   10.31    0.75 
   5   0   9   22.31    1.11 
  -5   0  -9   24.55    1.20 
   5   0  -9   23.00    1.14 
   5   0  -9   25.10    1.61 
  -5   0  -9   24.86    1.14 
  -5   0   9   24.71    1.15 
  -5   0   9   24.43    1.16 
   5   0   9   25.62    1.20 
   5   0  -9   22.73    1.18 
  -5   0  -9   22.16    1.57 
   5   0   9   26.62    1.68 
  -6   0   9    0.02    0.07 
   6   0  -9   -0.02    0.09 
  -6   0  -9   -0.03    0.10 
   6   0   9   -1.02    0.73 
   6   0  -9    0.03    0.06 
  -6   0  -9    0.00    0.08 
   6   0  -9    0.46    0.77 
   6   0   9    0.15    0.09 
   6   0   9    0.10    0.09 
  -6   0   9    0.05    0.07 
   7   0   9    0.49    0.12 
  -7   0   9    0.43    0.10 
   7   0  -9    0.39    0.08 
   7   0  -9    0.66    0.13 
  -7   0   9    0.62    0.12 
  -7   0  -9    0.71    0.15 
   8   0  -9   14.74    0.72 
  -8   0   9   14.52    0.73 
   8   0   9   15.38    0.73 
  -8   0  -9   14.87    0.83 
  -8   0   9   15.10    0.72 
   8   0  -9   15.84    0.76 
   0   1  -9  228.92    9.54 
   0  -1  -9  211.37    9.57 
   0   1  -9  219.64    9.50 
   0  -1   9  213.08   10.67 
   0  -1   9  220.10    9.50 
   0   1   9  229.42   11.24 
   0  -1  -9  202.82    9.52 
   0   1  -9  217.78   10.67 
   0   1   9  231.93    9.54 
   0  -1   9  206.43    9.53 
   0  -1  -9  218.38   11.22 
  -1   1   9   40.34    1.88 
  -1  -1  -9   38.87    1.94 
   1   1  -9   39.03    1.87 
  -1   1   9   37.22    3.52 
   1  -1   9   34.37    1.95 
   1  -1   9   43.21    1.86 
   1  -1   9   42.09    3.63 
  -1  -1  -9   41.81    3.66 
  -1   1   9   41.03    1.99 
   1   1  -9   40.09    1.86 
   1   1  -9   44.34    3.46 
  -1  -1  -9   47.66    1.95 
  -1   1  -9   43.40    1.93 
   1   1   9   44.21    2.04 
   1  -1  -9   39.25    1.99 
  -1  -1   9   41.41    1.94 
   1   1   9   43.55    1.94 
   1  -1  -9   43.98    3.97 
   1   1   9   42.24    3.95 
  -1   1  -9   41.76    1.95 
  -1  -1   9   42.12    1.90 
  -1  -1   9   37.99    3.02 
  -1   1  -9   43.28    3.45 
   1  -1  -9   40.57    1.93 
  -2   1   9   17.97    1.04 
   2  -1   9   17.24    0.98 
   2  -1   9   16.83    0.89 
   2  -1   9   13.14    3.17 
   2   1  -9   18.09    0.89 
  -2   1   9   17.08    3.41 
  -2  -1  -9   18.87    3.06 
  -2  -1  -9   16.95    0.93 
  -2  -1  -9   16.62    0.95 
  -2   1   9   17.98    3.07 
   2   1  -9   17.19    0.92 
   2   1  -9   18.06    0.88 
  -2   1  -9   17.22    0.93 
  -2   1  -9   17.46    0.95 
   2   1   9   16.66    0.91 
   2   1   9   23.24    3.67 
  -2  -1   9   18.95    2.90 
   2  -1  -9   17.73    0.92 
  -2   1  -9   19.85    1.02 
   2  -1  -9   17.74    0.95 
  -2   1  -9   15.42    2.67 
  -2  -1   9   17.55    0.97 
   2   1   9   16.98    1.02 
   2  -1  -9   17.96    1.00 
   3  -1   9    3.47    0.52 
  -3  -1  -9    4.34    0.47 
  -3   1   9   10.30    4.42 
  -3   1   9    7.67    3.73 
   3   1  -9    4.38    0.44 
   3  -1   9    2.58    4.35 
   3  -1   9    5.08    0.47 
  -3   1   9    4.80    0.58 
  -3  -1  -9    4.84    3.67 
  -3  -1  -9    3.93    0.51 
   3   1  -9    4.16    0.44 
  -3   1  -9    3.66    0.44 
   3  -1  -9    5.82    0.52 
   3  -1  -9    4.35    0.48 
  -3   1  -9    4.06    0.48 
  -3  -1   9    3.81    3.70 
  -3  -1   9    1.07    2.95 
  -3   1  -9    4.08    0.43 
   3   1   9    4.54    0.51 
   3   1   9    2.33    4.84 
  -3   1  -9   -5.07    5.89 
   3   1   9    4.63    0.52 
  -3  -1   9    3.68    0.56 
   3  -1  -9    4.88    0.51 
  -4  -1  -9    6.86    8.01 
  -4   1   9    9.01    0.57 
   4  -1   9   10.59    0.91 
  -4  -1  -9    9.75    0.52 
  -4  -1  -9    8.27    0.83 
  -4  -1  -9    9.62    0.55 
  -4   1   9    9.61    0.97 
   4   1  -9   10.62    0.80 
   4  -1   9    9.71    0.56 
   4  -1   9    9.84    0.56 
  -4  -1  -9   12.45    1.44 
   4   1   9   10.39    0.66 
   4   1   9   11.01    0.97 
   4   1   9  -22.40   10.28 
  -4  -1   9   10.50    0.55 
  -4   1  -9    8.87    0.84 
   4   1   9   10.43    1.00 
  -4   1  -9    9.97    0.79 
   4  -1  -9   10.04    0.89 
   5  -1   9   24.61    1.71 
   5  -1   9   22.94    1.16 
   5   1  -9   23.34    1.15 
   5   1  -9   23.48    1.56 
   5   1  -9   24.19    1.20 
  -5  -1  -9   23.88    1.20 
  -5  -1  -9   24.66    1.13 
   5  -1   9   24.71    1.19 
  -5   1   9   25.09    1.82 
  -5   1   9   25.58    1.17 
  -5   1   9   24.81    1.17 
   5  -1  -9   23.79    1.19 
  -5  -1   9   23.03    1.15 
   5  -1  -9   24.73    1.14 
  -5  -1   9   24.92    1.15 
  -5   1  -9   23.04    1.20 
  -5   1  -9   23.34    1.15 
   5   1   9   25.55    1.14 
  -5  -1   9   23.85    1.16 
   5   1   9   24.81    1.64 
  -5   1  -9   23.96    1.53 
   5   1   9   24.59    1.21 
   5  -1  -9   24.44    1.68 
   6  -1   9    6.48    0.43 
  -6   1   9    6.42    0.41 
   6   1  -9    6.51    0.40 
  -6  -1  -9    7.62    0.46 
  -6   1   9    7.12    0.42 
   6   1  -9    6.64    0.92 
   6  -1   9    6.89    1.26 
   6   1  -9    6.87    0.45 
  -6  -1   9    6.22    0.39 
   6   1   9    7.40    1.17 
  -6   1  -9    6.93    0.40 
   6   1   9    6.73    0.38 
   6  -1  -9    6.74    0.44 
   6   1   9    6.39    0.45 
  -6   1  -9    7.05    0.46 
  -6  -1   9    7.02    0.42 
  -6  -1   9    6.95    0.40 
   6  -1  -9    7.11    0.39 
   6  -1  -9    6.45    1.27 
   7   1  -9   21.51    1.10 
   7  -1   9   21.69    1.08 
  -7   1   9   23.92    1.09 
  -7  -1  -9   22.43    1.11 
   7   1  -9   22.15    1.06 
  -7  -1   9   22.89    1.07 
   7  -1  -9   22.64    1.05 
   7   1   9   22.97    1.04 
   7   1   9   24.51    1.14 
  -7  -1   9   21.95    1.08 
   7  -1  -9   22.08    1.11 
  -7   1  -9   22.64    1.12 
  -7   1  -9   20.84    1.02 
  -8   1   9    2.62    0.18 
  -8  -1  -9    2.81    0.21 
   8  -1   9    2.32    0.22 
  -8   1   9    2.24    0.17 
   8   1  -9    2.75    0.24 
   8   1  -9    2.50    0.21 
  -8  -1   9    2.25    0.18 
   8  -1  -9    2.48    0.19 
  -8   1  -9    2.56    0.21 
  -8  -1   9    2.22    0.25 
   8   1   9    2.40    0.25 
   0   2   9  517.01   23.79 
   0  -2  -9  536.07   21.74 
   0  -2   9  499.79   22.49 
   0  -2  -9  474.05   21.65 
   0  -2  -9  501.26   23.72 
   0  -2   9  482.42   21.57 
   0   2  -9  491.96   21.58 
   0   2  -9  493.79   22.41 
   0   2   9  496.34   21.66 
   0   2   9  490.92   21.78 
   1   2  -9   11.86    0.61 
  -1   2   9   12.11    0.67 
   1   2  -9   10.84    0.56 
  -1  -2  -9   12.39    0.68 
   1  -2   9   11.03    0.59 
  -1  -2  -9   11.89    0.71 
  -1   2   9   14.40    2.71 
   1   2  -9   11.69    0.57 
  -1  -2  -9   14.01    2.74 
  -1   2   9   12.21    0.78 
  -1  -2   9   11.76    1.66 
  -1   2  -9   10.88    0.62 
   1   2   9   12.47    0.76 
  -1   2  -9   11.14    0.64 
  -1   2  -9   11.36    1.92 
   1  -2  -9   11.97    0.68 
   1  -2  -9   12.72    0.75 
   1   2   9   14.70    2.95 
   1  -2  -9   10.23    2.82 
   1   2   9   12.29    0.67 
  -2  -2  -9   17.69    1.01 
  -2   2   9   21.01    4.20 
   2   2  -9   18.35    0.88 
   2  -2   9   18.37    0.91 
  -2   2   9   17.86    1.10 
  -2  -2  -9   17.38    0.98 
   2  -2   9   17.00    1.00 
  -2  -2  -9   20.80    3.50 
   2   2  -9   17.76    0.92 
  -2   2   9   14.53    3.92 
   2  -2   9   16.10    3.49 
   2   2  -9   17.65    0.85 
  -2   2  -9   17.46    0.95 
   2   2   9   18.41    1.06 
   2  -2  -9   16.68    1.04 
   2   2   9   17.31    0.94 
   2  -2  -9   17.33    0.94 
  -2   2  -9   17.02    0.93 
   2  -2  -9   18.11    0.99 
   2   2   9   12.15    3.69 
  -2  -2   9   14.24    2.15 
  -2   2  -9   19.49    1.03 
  -2  -2   9   18.09    2.66 
  -2   2  -9   18.60    3.14 
  -3  -2  -9   13.12    4.99 
  -3  -2  -9   13.36    1.07 
  -3   2   9   11.90    0.95 
  -3   2   9    8.07    5.71 
   3   2  -9   12.95    0.79 
   3   2  -9   12.55    0.73 
  -3  -2  -9   11.50    0.89 
  -3   2   9   18.93    5.60 
   3   2   9   13.07    0.90 
  -3  -2   9   13.12    4.12 
   3   2   9   14.31    0.83 
  -3   2  -9   12.56    0.80 
   3  -2  -9   11.28    0.88 
  -3   2  -9   12.76    0.88 
   3  -2  -9   11.28    0.91 
   3   2   9   12.96    6.15 
  -3   2  -9   12.25    0.86 
   3  -2  -9   11.01    0.85 
  -4   2   9    4.78    0.31 
  -4  -2  -9    4.58    0.32 
   4  -2   9    4.19    0.69 
  -4  -2  -9    4.56    0.33 
  -4   2   9    4.53    0.32 
   4   2  -9    4.55    0.56 
   4  -2   9    5.71    0.39 
   4  -2   9    4.99    0.32 
   4   2   9    4.82    0.30 
  -4  -2   9    4.98    0.32 
  -4   2  -9    6.52    0.63 
   4  -2  -9    4.65    0.29 
  -4  -2   9    4.31    0.31 
   4  -2  -9    4.85    0.33 
  -4   2  -9    4.91    0.64 
  -4   2  -9    5.02    0.32 
   4   2   9    4.91    0.35 
  -4  -2   9    4.56    0.28 
   4   2   9    4.91    0.66 
   4  -2  -9    5.76    0.83 
  -5   2   9   24.01    1.82 
  -5   2   9   25.48    1.25 
  -5  -2  -9   22.56    1.18 
   5   2  -9   25.39    1.56 
   5   2  -9   23.98    1.18 
   5   2  -9   22.93    1.13 
   5  -2   9   24.19    1.17 
   5  -2   9   24.87    1.16 
   5  -2   9   21.69    1.14 
  -5  -2   9   24.64    1.16 
  -5  -2   9   23.90    1.17 
   5  -2  -9   24.50    1.15 
  -5   2  -9   23.46    1.20 
  -5   2  -9   22.94    1.52 
  -5   2  -9   23.17    1.61 
   5  -2  -9   21.74    1.87 
  -5   2  -9   23.42    1.15 
   5  -2  -9   24.97    1.19 
   5   2   9   26.17    1.23 
   5   2   9   22.98    1.14 
   5   2   9   23.70    1.64 
   6   2  -9    3.81    0.28 
  -6  -2  -9    4.45    0.32 
   6   2  -9    4.27    0.83 
   6  -2   9    3.26    0.30 
   6  -2   9    3.76    0.29 
   6   2  -9    4.11    0.32 
  -6   2   9    4.02    0.30 
  -6   2   9    4.75    1.43 
  -6  -2   9    4.08    0.27 
   6   2   9    4.25    0.28 
   6  -2  -9    3.91    0.26 
  -6   2  -9    3.81    0.34 
  -6   2  -9    3.87    0.28 
   6  -2  -9    4.03    0.31 
  -6  -2   9    4.04    0.29 
  -6   2  -9    3.26    0.89 
  -6  -2   9    3.93    0.28 
   6   2   9    5.35    0.94 
   6   2   9    4.33    0.34 
  -7  -2  -9    6.77    0.41 
   7   2  -9    6.43    0.41 
  -7   2   9    6.69    0.40 
   7   2  -9    6.51    0.38 
   7   2   9    6.21    0.42 
  -7  -2   9    6.28    0.38 
  -7   2  -9    6.19    0.41 
  -7   2  -9    6.20    0.34 
   7   2   9    6.13    0.34 
   7  -2  -9    6.23    0.33 
   7  -2  -9    6.54    0.40 
  -7  -2   9    6.18    0.34 
  -7  -2   9    6.47    0.38 
  -7  -2   9    6.04    0.36 
  -8  -2  -9    9.30    0.47 
   8   2  -9    8.32    0.47 
   8   2  -9    9.23    0.45 
  -8   2   9    9.03    0.46 
  -8   2  -9    9.53    0.50 
   8   2   9    8.76    0.47 
   8  -2  -9    8.35    0.46 
  -8  -2   9    8.59    0.46 
   0   3  -9    0.12    0.08 
   0  -3  -9    0.34    0.21 
   0   3   9   -2.92    2.94 
   0  -3  -9    2.66    2.77 
   0   3   9    0.14    0.19 
   0   3   9   -0.07    0.19 
   0  -3  -9   -0.11    0.26 
   1   3  -9   28.99    1.31 
  -1   3   9   29.47    4.47 
   1  -3   9   27.73    3.42 
  -1   3   9   28.07    1.44 
  -1  -3  -9   27.03    4.38 
  -1  -3  -9   27.63    1.50 
  -1  -3  -9   27.32    1.42 
  -1   3   9   30.94    1.59 
  -1   3  -9   28.76    1.41 
   1   3   9   30.98    1.47 
   1  -3  -9   30.05    1.47 
   1  -3  -9   32.57    4.77 
   1  -3  -9   27.48    1.56 
   1   3   9   32.18    4.85 
   1   3   9   31.42    1.59 
  -1   3  -9   28.15    1.45 
   2   3  -9   38.33    1.75 
  -2  -3  -9   36.33    5.34 
   2  -3   9   37.56    1.74 
  -2   3   9   31.56    5.64 
  -2  -3  -9   32.80    1.92 
  -2   3   9   41.59    6.38 
  -2   3   9   39.58    2.03 
  -2   3  -9   37.27    1.82 
   2   3   9   39.88    2.01 
   2  -3  -9   39.78    2.03 
  -2   3  -9   38.85    1.87 
   2  -3  -9   37.42    1.88 
   2   3   9   37.37    2.10 
  -2   3  -9   37.62    1.92 
   2  -3  -9   37.79    1.92 
  -3  -3  -9   49.74    2.21 
  -3  -3  -9   50.18    2.31 
  -3   3   9   40.11    9.28 
  -3   3   9   48.96    8.97 
   3  -3   9   48.46    2.22 
   3   3  -9   48.71    2.39 
  -3   3   9   48.50    2.61 
   3  -3   9   46.14    2.20 
   3  -3  -9   46.60    2.50 
   3   3   9   45.35    2.17 
  -3  -3   9   47.10    2.18 
  -3   3  -9   42.86    2.44 
   3  -3  -9   47.23    2.14 
   3  -3  -9   47.33    2.10 
  -3   3  -9   46.57    2.49 
   3  -3  -9   46.89    2.49 
  -3  -3   9   48.67    2.15 
   3   3   9   48.81    2.53 
   3  -3  -9   46.03    2.16 
  -3  -3   9   50.33    2.23 
  -4   3   9    9.58    0.56 
   4  -3   9   10.01    0.57 
  -4   3   9   10.63    1.09 
   4  -3   9   10.70    0.58 
   4  -3   9    9.91    0.58 
  -4  -3  -9   10.93    0.59 
   4   3  -9   10.76    0.83 
  -4  -3  -9   10.70    0.58 
  -4   3  -9    9.92    0.57 
   4  -3  -9   10.37    0.53 
   4  -3  -9    9.79    0.58 
   4   3   9   11.17    0.62 
   4   3   9   10.53    0.97 
  -4   3  -9   11.19    0.87 
  -4  -3   9   10.88    0.58 
  -4   3  -9   10.80    0.95 
  -4  -3   9   10.90    0.58 
  -4  -3   9   10.41    0.52 
   5   3  -9   32.12    1.60 
  -5   3   9   36.52    1.64 
   5  -3   9   34.61    1.63 
  -5  -3  -9   34.33    1.65 
  -5   3   9   36.44    2.49 
   5  -3   9   35.00    1.64 
   5   3  -9   33.89    2.15 
   5   3  -9   33.23    1.66 
  -5  -3  -9   36.15    1.65 
   5   3   9   37.55    1.65 
  -5  -3   9   35.15    1.67 
   5   3   9   31.99    1.71 
  -5  -3   9   35.50    1.67 
   5  -3  -9   36.74    1.69 
   5   3   9   39.38    2.45 
  -5   3  -9   37.67    2.40 
   5  -3  -9   35.41    1.61 
  -5   3  -9   34.03    1.65 
  -5  -3   9   34.23    1.60 
  -6   3   9   10.33    0.62 
   6   3  -9    8.52    0.66 
  -6   3   9    6.29    1.36 
  -6  -3  -9    8.15    0.52 
  -6   3  -9    8.39    0.51 
  -6  -3   9    7.96    0.52 
   6   3   9    8.81    0.63 
   6   3   9    8.82    0.58 
  -6  -3   9    8.77    0.53 
   6  -3  -9    8.80    0.50 
   6  -3  -9   10.69    0.67 
  -6   3  -9    7.98    1.22 
  -6  -3   9    8.37    0.49 
   7   3  -9    0.23    0.09 
  -7  -3  -9    0.19    0.06 
   7   3  -9    0.25    0.07 
  -7   3   9    0.31    0.10 
  -7   3  -9    0.36    0.16 
  -7  -3   9    0.23    0.07 
  -7  -3   9    0.24    0.07 
  -7  -3   9    0.00    0.11 
   7   3   9    0.28    0.09 
   7  -3  -9    0.27    0.08 
   7   3   9    0.19    0.06 
  -7  -3   9    0.27    0.08 
  -7   3  -9    0.16    0.06 
   8   3  -9    2.79    0.17 
   8  -3   9    2.43    0.18 
  -8  -3  -9    2.66    0.18 
  -8   3   9    2.66    0.18 
   8   3  -9    2.26    0.18 
  -8  -3  -9    2.71    0.17 
  -8  -3   9    2.66    0.18 
   8   3   9    2.70    0.19 
   8  -3  -9    2.46    0.17 
   0   4   9   80.29    3.78 
   0   4  -9   77.46    3.47 
   0  -4  -9   74.85    8.53 
   0   4   9   82.73    3.71 
   0   4   9  101.63   10.14 
   0  -4  -9   71.61    3.60 
   1   4  -9   29.35    1.34 
   1  -4   9   26.82    1.54 
  -1   4   9   29.85    1.70 
  -1  -4  -9   33.29    1.45 
  -1   4  -9   28.28    1.44 
   1   4   9   12.52    6.06 
   1  -4  -9   34.69    7.30 
   1   4   9   30.81    1.64 
  -2  -4  -9   24.22    1.13 
   2  -4   9   22.29    1.12 
   2  -4   9   24.94    1.25 
   2   4  -9   24.25    1.16 
  -2   4   9   24.15    1.52 
   2  -4   9   21.39    1.18 
  -2  -4   9   24.08    1.13 
  -2  -4   9   22.58    1.11 
   2  -4  -9   21.09    1.11 
  -2  -4   9   23.18    1.12 
   2   4   9   20.88    1.12 
   2   4   9   23.51    1.40 
  -2   4  -9   24.80    1.39 
  -2   4  -9   26.59    1.33 
  -3  -4  -9   14.99    0.78 
  -3  -4  -9   14.32    0.79 
  -3  -4  -9   15.10    0.78 
   3  -4   9   14.97    0.80 
   3  -4   9   16.05    0.78 
  -3   4   9   16.75    1.27 
   3   4  -9   16.01    0.93 
   3  -4   9   15.09    0.79 
  -3  -4   9   15.41    0.77 
   3  -4  -9   16.01    0.77 
  -3   4  -9   15.43    0.99 
  -3   4  -9   15.16    1.07 
   3   4   9   16.90    1.15 
   3   4   9   15.11    0.80 
  -3  -4   9   14.90    0.77 
  -3  -4   9   15.76    0.78 
  -3  -4   9   15.57    0.77 
  -3   4  -9   12.69    0.77 
   3  -4  -9   14.11    0.77 
   4  -4   9   21.02    1.04 
  -4   4   9   20.98    1.63 
  -4  -4  -9   21.19    1.04 
   4  -4   9   20.06    1.03 
  -4   4   9   20.28    1.03 
  -4  -4  -9   21.34    1.04 
   4   4  -9   21.38    1.29 
   4  -4   9   20.37    1.10 
  -4  -4   9   21.32    1.08 
  -4   4  -9   19.38    1.44 
  -4   4  -9   19.45    1.34 
  -4  -4   9   21.71    1.08 
   4  -4  -9   23.98    1.17 
   4   4   9   20.78    1.49 
  -4  -4   9   21.85    1.08 
  -4  -4   9   22.07    1.08 
   4   4   9   23.88    1.25 
  -4   4  -9   24.03    1.21 
   5  -4   9    4.41    0.32 
   5   4  -9    4.19    0.32 
  -5   4   9    3.66    0.92 
  -5  -4  -9    4.31    0.32 
   5  -4   9    4.77    0.33 
  -5  -4  -9    4.62    0.33 
   5  -4   9    4.57    0.33 
   5   4  -9    4.61    0.68 
  -5   4   9    4.45    0.33 
  -5   4  -9    3.63    0.64 
  -5  -4   9    5.06    0.34 
   5   4   9    5.06    0.38 
  -5  -4   9    4.88    0.33 
  -5   4  -9    4.18    0.74 
  -5  -4   9    4.89    0.33 
   5  -4  -9    4.28    0.33 
  -5  -4   9    5.25    0.34 
  -5   4  -9    4.89    0.33 
   5   4   9    3.89    0.30 
   5   4   9    4.58    0.81 
   6   4  -9   11.63    0.65 
  -6   4   9   11.75    0.63 
   6  -4   9   11.52    0.62 
  -6  -4  -9   11.51    0.63 
   6   4  -9   11.47    0.60 
   6   4   9   11.66    0.68 
  -6   4  -9   10.33    0.60 
  -6  -4   9   11.95    0.63 
  -6  -4   9   11.25    0.62 
   6   4   9   12.62    0.62 
  -6  -4   9   12.15    0.64 
   6  -4  -9   12.09    0.63 
  -6  -4   9   12.25    0.63 
  -7  -4  -9   11.63    0.64 
   7   4  -9   12.14    0.63 
  -7   4   9   11.95    0.63 
  -7   4   9   12.99    0.62 
   7   4  -9   11.78    0.60 
   7  -4   9   12.72    0.66 
   7  -4  -9   12.20    0.63 
  -7  -4   9   11.99    0.69 
  -7  -4   9   12.38    0.64 
   7   4   9   15.10    0.78 
   7   4   9   13.49    0.69 
  -8   4   9    9.14    0.44 
   8   4  -9    9.22    0.43 
  -8  -4  -9    9.17    0.42 
  -8  -4  -9    8.84    0.44 
  -8  -4   9    9.88    0.46 
  -8  -4   9    9.35    0.46 
   8   4   9    9.14    0.47 
   0   5   9    7.61    0.46 
   0   5  -9    7.89    0.60 
   0  -5   9    8.16    0.47 
   0  -5  -9    7.91    0.46 
   0  -5   9    8.20    0.46 
   0  -5   9    8.12    0.46 
   0  -5   9    8.94    0.48 
   0  -5  -9    7.92    0.45 
   0  -5   9    8.34    0.47 
   0   5   9    7.10    0.77 
   0  -5   9    8.19    0.49 
   0  -5  -9    8.02    0.46 
  -1  -5  -9    3.28    0.27 
   1  -5   9    3.56    0.28 
  -1  -5  -9    3.08    0.26 
  -1  -5  -9    3.56    0.25 
  -1   5   9    3.47    0.59 
   1  -5   9    4.91    0.44 
   1  -5   9    3.83    0.28 
   1  -5   9    3.43    0.29 
  -1   5   9    3.33    0.27 
   1  -5   9    3.03    0.25 
  -1  -5   9    3.47    0.27 
   1  -5  -9    2.60    0.30 
   1  -5  -9    3.15    0.32 
   1   5   9    3.78    0.28 
   1  -5  -9    3.36    0.25 
  -1  -5   9    3.31    0.25 
  -1  -5   9    3.47    0.26 
  -1  -5   9    3.25    0.27 
  -1  -5   9    3.58    0.27 
  -1  -5   9    3.40    0.29 
   1   5   9    4.15    0.59 
   1  -5  -9    3.51    0.26 
   2   5  -9    9.56    0.56 
  -2  -5  -9    9.05    0.53 
   2  -5   9   10.13    0.55 
   2  -5   9    8.99    0.52 
  -2   5   9   10.15    1.01 
  -2  -5  -9    9.27    0.52 
   2  -5   9    9.68    0.55 
   2  -5   9    9.18    0.55 
  -2  -5  -9    9.28    0.52 
  -2  -5   9    9.73    0.53 
  -2  -5   9    8.87    0.51 
  -2  -5   9    9.86    0.54 
   2   5   9    8.95    0.54 
   2   5   9    9.57    0.87 
  -2  -5   9    9.76    0.52 
  -2   5  -9   10.07    0.80 
   2  -5  -9    9.47    0.53 
  -2  -5   9    8.82    0.54 
   2  -5  -9    8.90    0.52 
  -2  -5   9    9.88    0.53 
   3  -5   9    3.65    0.30 
   3  -5   9    3.41    0.30 
  -3  -5  -9    3.60    0.28 
  -3  -5  -9    3.97    0.28 
  -3   5   9    3.39    0.33 
   3  -5   9    4.03    0.30 
   3   5  -9    3.13    0.41 
  -3   5   9    2.82    0.68 
  -3  -5  -9    3.60    0.30 
  -3   5  -9    3.83    0.62 
   3   5   9    4.49    0.69 
   3  -5  -9    3.82    0.28 
  -3  -5   9    3.89    0.28 
  -3  -5   9    3.20    0.28 
  -3  -5   9    3.91    0.29 
  -3   5  -9    3.57    0.55 
  -3   5  -9    2.64    0.32 
  -3  -5   9    3.64    0.29 
  -3  -5   9    3.63    0.30 
   3  -5  -9    3.61    0.28 
  -4   5   9    5.35    0.40 
  -4  -5  -9    6.34    0.40 
   4  -5   9    5.52    0.39 
   4   5  -9    6.60    0.73 
  -4  -5  -9    5.39    0.38 
  -4  -5  -9    6.42    0.39 
  -4   5   9    7.66    1.17 
   4  -5   9    5.75    0.39 
   4  -5   9    5.87    0.38 
  -4  -5   9    6.32    0.39 
  -4  -5   9    6.04    0.40 
  -4  -5   9    6.33    0.39 
  -4  -5   9    5.72    0.40 
  -4   5  -9    5.18    0.79 
   4   5   9    6.57    0.44 
  -4  -5   9    6.27    0.40 
  -4   5  -9    5.67    0.38 
   4   5   9    5.28    0.82 
   4  -5  -9    5.84    0.39 
   4  -5  -9    6.41    0.39 
  -4   5  -9    5.68    0.95 
   5  -5   9    7.41    0.48 
  -5   5   9    5.93    0.40 
  -5   5   9    6.92    1.26 
   5   5  -9    5.56    0.40 
  -5  -5  -9    7.67    0.55 
   5  -5   9    7.07    0.52 
   5  -5   9    6.36    0.40 
   5   5  -9    6.59    0.97 
  -5  -5  -9    5.72    0.41 
  -5   5  -9    6.56    0.39 
  -5  -5   9    6.30    0.41 
  -5   5  -9    5.73    0.95 
   5   5   9    6.19    0.45 
  -5   5  -9    7.65    1.12 
   5   5   9    5.15    0.43 
   5  -5  -9    6.35    0.38 
  -5  -5   9    5.64    0.39 
   5   5   9    4.00    0.77 
   6   5  -9    1.35    0.18 
   6  -5   9    1.40    0.17 
  -6  -5  -9    1.72    0.16 
   6  -5   9    1.32    0.16 
  -6   5   9    1.14    0.18 
  -6   5  -9    1.41    0.15 
  -6  -5   9    1.49    0.16 
   6   5   9    1.50    0.15 
   6   5   9    1.62    0.20 
  -6  -5   9    1.53    0.16 
  -6  -5   9    1.33    0.15 
  -7  -5  -9    0.39    0.06 
  -7   5   9    0.46    0.08 
  -7   5   9    0.26    0.08 
  -7  -5  -9    0.18    0.06 
   7   5  -9    0.32    0.07 
   7  -5   9    0.33    0.07 
  -7  -5   9    0.31    0.06 
   7   5   9    0.27    0.07 
  -7  -5   9    0.36    0.06 
  -7  -5   9    0.36    0.07 
   7   5   9    0.28    0.06 
  -7   5  -9    0.36    0.06 
   0  -6   9    1.40    0.19 
   0  -6  -9    0.92    0.14 
   0   6   9    0.85    0.43 
   0  -6  -9    1.46    0.21 
   0  -6   9    0.98    0.15 
   0  -6   9    1.73    0.28 
   0  -6  -9    1.23    0.17 
   0  -6   9    1.25    0.18 
   0   6   9    1.38    0.19 
   0   6  -9    1.45    0.21 
  -1  -6  -9   42.90    1.98 
   1  -6   9   43.00    2.04 
   1  -6   9   42.85    2.03 
   1  -6   9   43.16    2.02 
  -1   6   9   46.76    2.54 
   1  -6   9   41.20    1.98 
   1  -6   9   44.26    2.02 
  -1  -6  -9   43.06    2.05 
   1   6   9   42.85    2.38 
   1  -6  -9   43.78    1.92 
   1  -6  -9   39.89    1.91 
  -1  -6   9   41.11    2.01 
   1  -6  -9   41.92    1.94 
  -2  -6  -9   21.42    1.10 
  -2   6   9   21.28    1.10 
   2  -6   9   22.58    1.12 
   2  -6   9   21.63    1.10 
   2  -6   9   22.75    1.11 
  -2  -6  -9   22.68    1.09 
  -2   6   9   23.95    2.25 
   2  -6   9   22.09    1.08 
  -2  -6  -9   21.99    1.07 
   2  -6  -9   21.27    1.05 
  -2  -6   9   21.89    1.06 
  -2  -6   9   21.71    1.07 
  -2  -6   9   21.41    1.06 
   2  -6  -9   22.67    1.08 
  -2  -6   9   22.25    1.08 
  -2  -6   9   22.35    1.06 
  -2   6  -9   20.19    1.36 
  -2  -6   9   21.67    1.08 
   2   6   9   21.09    1.09 
   3  -6   9   22.15    1.07 
   3  -6   9   21.38    1.07 
   3  -6   9   21.54    1.06 
  -3   6   9   16.83    1.64 
  -3  -6  -9   20.74    1.02 
  -3  -6  -9   21.04    1.04 
   3  -6   9   21.61    1.03 
  -3  -6  -9   20.30    1.04 
  -3  -6   9   21.59    1.02 
  -3   6  -9   18.73    1.01 
  -3  -6   9   20.83    1.02 
   3   6   9   18.43    1.52 
   3  -6  -9   20.95    1.03 
  -3  -6   9   21.93    1.03 
   3   6   9   20.56    1.06 
  -3   6  -9   21.65    1.34 
  -3  -6   9   21.45    1.04 
  -3  -6   9   20.87    1.01 
  -3   6  -9   18.99    1.46 
  -4  -6  -9    5.52    0.40 
  -4  -6  -9    5.11    0.35 
   4  -6   9    5.12    0.35 
  -4   6   9    6.94    1.19 
   4  -6   9    5.18    0.48 
  -4   6  -9    5.77    0.36 
   4   6   9    7.32    1.18 
   4   6   9    5.58    0.43 
  -4  -6   9    5.48    0.38 
  -4   6  -9    4.57    0.94 
  -4  -6   9    5.56    0.35 
  -4   6  -9    4.33    0.69 
   5  -6   9    3.64    0.27 
  -5  -6  -9    3.64    0.26 
  -5  -6  -9    3.29    0.23 
   5  -6   9    3.48    0.26 
   5  -6   9    3.55    0.27 
  -5   6   9    2.89    0.32 
  -5  -6   9    3.69    0.26 
  -5  -6   9    3.40    0.24 
  -5  -6   9    3.45    0.25 
   5   6   9    3.31    0.29 
  -5   6  -9    3.22    0.24 
   5   6   9    3.36    0.24 
   6  -6   9    0.29    0.08 
  -6  -6  -9    0.28    0.06 
  -6   6   9    0.22    0.07 
  -6  -6  -9    0.30    0.08 
   6  -6   9    0.37    0.08 
   6   6  -9    0.19    0.08 
  -6   6   9    0.24    0.13 
  -6  -6   9    0.39    0.08 
   6   6   9    0.32    0.07 
  -6   6  -9    0.17    0.06 
  -6  -6   9    0.16    0.07 
  -6  -6   9    0.19    0.06 
  -7   6   9    6.49    0.32 
   7   6  -9    6.61    0.35 
  -7  -6  -9    6.25    0.33 
   7  -6  -9    6.43    0.33 
   7   6   9    6.04    0.32 
  -7  -6   9    7.48    0.35 
  -7  -6   9    6.39    0.33 
  -7   6  -9    6.72    0.32 
   7   6   9    6.71    0.35 
  -7  -6   9    6.75    0.33 
   0  -7   9    8.88    0.50 
   0  -7  -9    8.67    0.46 
   0  -7  -9    8.53    0.48 
   0  -7   9    8.88    0.52 
   0  -7  -9    7.54    0.47 
   0   7   9    8.18    0.50 
   0  -7   9    7.79    0.48 
   0   7   9    8.39    1.21 
   0  -7   9    8.97    0.50 
   0  -7   9    8.13    0.47 
   0  -7   9    8.07    0.47 
   1  -7   9   13.21    0.68 
  -1   7   9   12.60    1.36 
   1  -7   9   12.17    0.68 
   1  -7   9   11.04    0.64 
   1  -7   9   12.14    0.66 
  -1  -7  -9   11.67    0.64 
   1  -7   9   11.70    0.63 
  -1  -7  -9   12.21    0.67 
  -1   7   9   11.77    0.66 
  -1  -7  -9   12.10    0.62 
  -1   7  -9   11.61    0.82 
  -1  -7   9   12.57    0.64 
   1  -7  -9   12.45    0.62 
  -1  -7   9   12.30    0.66 
  -1  -7   9   12.34    0.63 
  -1  -7   9   11.70    0.65 
  -1  -7   9   12.55    0.66 
   1   7   9   11.09    1.28 
  -1  -7   9   12.22    0.65 
   1  -7  -9   11.42    0.63 
   1  -7  -9   11.31    0.64 
   1   7   9   11.61    0.66 
  -2  -7  -9    4.13    0.27 
   2  -7   9    4.28    0.32 
  -2  -7  -9    3.92    0.29 
  -2   7   9    3.09    0.82 
   2  -7   9    4.50    0.33 
  -2   7   9    3.79    0.30 
  -2  -7  -9    4.02    0.31 
   2  -7   9    4.09    0.31 
   2   7   9    2.07    0.79 
   2  -7  -9    4.17    0.30 
  -2  -7   9    4.11    0.32 
  -2  -7   9    4.88    0.39 
   2   7   9    3.74    0.34 
  -2   7  -9    3.54    0.84 
   2  -7  -9    3.99    0.28 
  -2  -7   9    4.59    0.30 
  -2  -7   9    4.19    0.30 
   3  -7   9    7.48    0.45 
  -3  -7  -9    7.22    0.43 
   3  -7   9    7.40    0.45 
  -3  -7  -9    6.85    0.43 
   3  -7   9    6.52    0.41 
  -3   7   9    7.00    0.44 
  -3  -7  -9    7.00    0.39 
   3  -7   9    7.73    0.45 
  -3   7  -9    6.55    0.41 
  -3  -7   9    6.77    0.40 
  -3  -7   9    6.97    0.43 
   3  -7  -9    7.28    0.40 
   3   7   9    7.15    0.46 
   3  -7  -9    7.27    0.42 
  -3  -7   9    6.70    0.41 
  -3  -7   9    6.55    0.40 
   4  -7   9    8.10    0.48 
  -4   7   9    8.82    0.49 
   4  -7   9    8.13    0.47 
   4  -7   9    8.89    0.49 
  -4  -7  -9    8.14    0.42 
  -4  -7  -9    8.26    0.47 
  -4  -7  -9    8.41    0.46 
   4  -7  -9    9.15    0.46 
  -4   7  -9    8.09    0.46 
   4   7   9    8.50    0.51 
  -4  -7   9    8.58    0.48 
  -4  -7   9    8.84    0.47 
  -4  -7   9    7.06    0.50 
  -4  -7   9    8.44    0.46 
  -5   7   9    8.27    0.48 
   5  -7   9    9.82    0.50 
  -5  -7  -9    9.90    0.51 
  -5  -7  -9    7.92    0.52 
   5  -7   9    7.56    0.46 
   5  -7   9    9.23    0.49 
  -5  -7   9    8.80    0.49 
   5   7   9    8.52    0.46 
  -5   7  -9    9.64    0.47 
   5  -7  -9    8.25    0.46 
  -5  -7   9    9.68    0.50 
   5   7   9    8.30    0.49 
  -5  -7   9    8.34    0.45 
  -6  -7  -9    0.71    0.10 
  -6   7   9    0.78    0.09 
   6  -7   9    0.45    0.07 
   6  -7  -9    0.76    0.11 
  -6  -7   9    0.71    0.09 
  -6  -7   9    0.63    0.08 
   6   7   9    0.72    0.08 
   6   7   9    0.63    0.09 
  -6   7  -9    0.62    0.08 
   0  -8  -9   26.74    1.27 
   0  -8  -9   26.14    1.23 
   0  -8  -9   25.40    1.19 
   0  -8   9   26.75    1.25 
   0  -8   9   25.76    1.25 
   0  -8   9   24.38    1.22 
   0   8   9   26.26    1.26 
   0  -8   9   26.21    1.23 
   1  -8   9    5.27    0.35 
   1  -8   9    6.15    0.38 
   1  -8   9    5.81    0.37 
  -1  -8  -9    5.47    0.31 
   1  -8   9    6.12    0.37 
  -1   8   9    5.54    0.37 
  -1  -8  -9    5.84    0.36 
  -1  -8  -9    6.04    0.38 
   1  -8  -9    5.78    0.38 
   1  -8  -9    5.92    0.35 
   1   8   9    6.03    0.39 
  -1  -8   9    5.10    0.38 
  -1  -8   9    5.42    0.35 
   1  -8  -9    5.85    0.32 
  -1  -8   9    5.84    0.36 
  -1  -8   9    5.59    0.36 
  -1  -8   9    5.66    0.36 
   2  -8   9    0.36    0.10 
  -2  -8  -9    0.36    0.10 
   2  -8   9    0.26    0.09 
  -2   8   9    0.33    0.10 
  -2  -8  -9    0.37    0.09 
   2  -8   9    0.35    0.09 
  -2  -8   9    0.32    0.08 
   2  -8  -9    0.26    0.07 
  -2  -8   9    0.47    0.10 
   2   8   9    0.38    0.11 
   2  -8  -9    0.41    0.08 
  -2  -8   9    0.20    0.09 
   3  -8   9    3.00    0.23 
   3  -8   9    2.84    0.22 
  -3   8   9    2.50    0.22 
  -3  -8  -9    2.16    0.30 
  -3  -8  -9    2.55    0.20 
   3  -8   9    2.61    0.21 
  -3  -8   9    2.66    0.22 
  -3   8  -9    2.22    0.22 
   3   8   9    2.56    0.28 
   3  -8  -9    3.06    0.21 
  -3  -8   9    2.47    0.21 
  -3  -8   9    2.99    0.27 
  -4  -8  -9    0.30    0.08 
  -4  -8  -9    0.46    0.11 
   4  -8   9    0.45    0.10 
  -4  -8  -9    0.29    0.11 
   4  -8   9    0.34    0.09 
  -4   8   9    0.22    0.07 
   4  -8   9    0.35    0.09 
   4  -8  -9    0.37    0.07 
  -4   8  -9    0.28    0.07 
   4   8   9    0.24    0.09 
  -4  -8   9    0.42    0.07 
  -5   8   9    0.15    0.08 
   5  -8   9    0.15    0.05 
   5  -8   9    0.27    0.05 
  -5  -8   9    0.17    0.05 
  -5   8  -9    0.13    0.05 
   5  -8  -9    0.10    0.06 
  -5  -8   9    0.08    0.05 
   0  -9   9   18.64    0.91 
   0  -9   9   18.60    0.87 
   0   9   9   18.57    0.88 
   0  -9  -9   17.10    0.84 
   0  -9  -9   17.67    0.98 
   0  -9   9   17.19    0.84 
  -1   9   9    1.25    0.15 
  -1  -9  -9    1.00    0.13 
   1  -9   9    1.31    0.14 
  -1  -9  -9    1.31    0.14 
   1  -9   9    1.30    0.14 
   1  -9  -9    1.26    0.15 
  -1  -9   9    1.22    0.14 
   1   9   9    1.28    0.19 
   1  -9  -9    1.00    0.14 
  -1  -9   9    0.79    0.14 
   2  -9   9    4.44    0.27 
  -2  -9  -9    3.76    0.25 
  -2   9   9    3.87    0.26 
   2  -9   9    4.43    0.28 
  -2  -9  -9    3.72    0.24 
  -2  -9   9    3.89    0.24 
   2   9   9    4.02    0.28 
  -2  -9   9    3.98    0.24 
  -3  -9  -9    2.24    0.16 
  -3   9   9    2.32    0.19 
   3  -9   9    2.46    0.17 
   3  -9   9    2.46    0.17 
  -3  -9  -9    2.49    0.17 
   3  -9   9    2.63    0.16 
   3  -9  -9    2.41    0.18 
  -3  -9   9    2.51    0.17 
   0 -10  -9    3.34    0.20 
   0 -10   9    3.26    0.19 
  -1 -10  -9    5.88    0.30 
  -1 -10   9    6.61    0.35 
   1 -10  -9    5.86    0.32 
   0   0  10  154.46    7.04 
   0   0  10  159.86    9.26 
   0   0 -10  157.89    6.97 
   0   0 -10  165.24    8.71 
   0   0 -10  152.32    7.01 
   0   0  10  165.26    6.97 
  -1   0 -10    1.55    0.21 
  -1   0  10   -0.69    1.42 
   1   0 -10    1.48    0.22 
   1   0  10    1.65    0.20 
  -1   0  10    1.54    0.27 
  -1   0 -10    0.95    1.61 
   1   0 -10    1.19    1.78 
  -1   0  10    1.39    0.19 
   1   0  10    1.69    0.28 
   1   0  10    2.78    1.86 
  -1   0 -10    1.65    0.22 
   1   0 -10    1.69    0.20 
   2   0 -10    0.46    0.20 
  -2   0 -10    0.53    0.16 
   2   0  10    0.58    0.17 
   2   0 -10    0.60    0.18 
  -2   0  10    2.22    2.40 
  -2   0 -10    0.41    0.21 
   2   0 -10    0.54    0.18 
  -2   0  10    0.51    0.27 
   2   0  10    0.41    0.23 
  -2   0  10    1.54    2.25 
  -2   0 -10    0.53    2.30 
   2   0  10   -2.23    2.76 
  -3   0 -10   25.40    5.06 
  -3   0 -10   17.73    1.09 
   3   0  10   17.87    1.05 
   3   0 -10   18.22    1.01 
  -3   0 -10   19.91    1.07 
  -3   0  10   18.63    4.95 
   3   0 -10   17.85    1.08 
   3   0  10   17.44    1.13 
  -3   0  10   16.94    1.17 
  -3   0  10   14.13    4.11 
   3   0 -10   18.48    1.07 
   3   0  10   16.37    5.46 
   4   0  10   16.70    0.81 
  -4   0  10   16.59    0.80 
   4   0  10   14.69    0.75 
  -4   0  10   16.64    1.29 
  -4   0 -10   16.50    0.79 
   4   0  10   16.73    1.17 
   4   0 -10   16.62    1.12 
   4   0  10   13.45    0.82 
  -4   0 -10   16.25    0.83 
  -4   0 -10   13.95    1.03 
  -4   0  10   16.64    0.78 
  -5   0  10    4.24    0.40 
  -5   0 -10    3.07    0.62 
  -5   0  10    4.74    0.43 
   5   0  10    4.16    0.75 
   5   0 -10    3.59    0.64 
  -5   0 -10    4.69    0.36 
  -5   0 -10    4.28    0.30 
   5   0 -10    4.89    0.31 
   5   0  10    4.65    0.27 
   5   0  10    4.22    0.33 
   5   0 -10    4.07    0.32 
   6   0 -10   30.11    1.45 
   6   0 -10   30.08    1.40 
  -6   0 -10   29.93    1.46 
  -6   0 -10   28.34    1.37 
   6   0  10   29.92    1.45 
  -6   0  10   31.29    1.42 
   6   0  10   29.15    2.23 
  -6   0  10   30.96    1.43 
   6   0 -10   28.00    2.16 
   7   0 -10    3.18    0.25 
   7   0 -10    2.92    0.21 
   7   0  10    2.34    0.23 
  -7   0  10    2.80    0.21 
  -7   0 -10    2.75    0.25 
  -8   0  10    5.57    0.31 
  -8   0 -10    5.64    0.33 
   8   0 -10    5.44    0.29 
   8   0  10    5.23    0.30 
   0   1  10   59.36    2.80 
   0   1 -10   65.12    2.71 
   0   1  10   60.24    2.70 
   0   1 -10   60.05    2.66 
   0   1 -10   60.27    4.17 
   0  -1  10   54.41    2.70 
   0  -1 -10   60.25    2.75 
   0   1  10   60.76    4.89 
   0  -1 -10   56.12    4.58 
   0  -1  10   59.06    2.66 
   0  -1 -10   61.97    2.70 
   0  -1  10   47.74    4.12 
   1  -1  10   43.43    4.08 
   1  -1  10   43.75    1.96 
  -1   1  10   42.40    1.99 
  -1   1  10   40.25    2.09 
  -1  -1 -10   45.35    2.05 
   1   1 -10   42.48    3.66 
   1   1 -10   43.82    1.99 
   1  -1  10   41.67    2.02 
  -1  -1 -10   38.88    3.95 
   1   1 -10   42.52    1.94 
  -1  -1 -10   43.37    2.00 
  -1   1 -10   41.03    1.92 
   1   1  10   41.84    1.94 
   1  -1 -10   41.77    1.93 
   1   1  10   51.19    4.56 
  -1   1 -10   39.12    1.94 
  -1  -1  10   40.27    1.95 
  -1   1 -10   44.98    3.79 
   1  -1 -10   43.84    4.28 
  -1  -1  10   45.18    2.01 
   1  -1 -10   39.82    1.99 
  -2  -1 -10   18.11    3.33 
   2   1 -10   16.62    0.86 
  -2   1  10   13.07    3.17 
   2  -1  10   12.39    3.62 
  -2   1  10   19.25    3.86 
   2   1 -10   17.95    0.93 
   2   1 -10   17.03    0.89 
  -2  -1 -10   16.05    0.93 
   2  -1  10   18.57    0.90 
  -2  -1 -10   16.67    0.96 
  -2   1  10   16.93    1.04 
   2  -1  10   16.62    0.98 
   2  -1 -10   17.06    0.98 
  -2   1 -10   17.96    0.94 
   2  -1 -10   16.53    0.90 
   2   1  10   16.68    1.00 
   2  -1 -10   17.18    0.94 
  -2   1 -10   16.29    0.92 
   2   1  10   15.83    0.89 
  -2  -1  10   17.06    2.78 
  -2  -1  10   15.82    0.96 
  -2   1 -10   20.94    3.17 
   3  -1  10    7.60    5.13 
   3  -1  10    2.74    0.41 
   3   1 -10    2.61    0.38 
  -3  -1 -10    2.52    0.50 
  -3  -1 -10    0.67    4.33 
  -3   1  10    2.98    0.54 
  -3  -1 -10    2.91    0.41 
  -3   1  10    4.99    5.66 
   3   1 -10    2.71    0.34 
   3  -1  10    3.02    0.50 
   3   1  10    2.80    0.47 
   3  -1 -10    2.28    0.39 
  -3   1 -10    3.30    0.60 
   3   1  10   -6.80    5.55 
  -3   1 -10    4.75    4.05 
   3  -1 -10    3.15    0.47 
  -3   1 -10    3.24    0.40 
  -3  -1  10    2.61    0.60 
   3  -1 -10    3.68    0.49 
   3   1  10    2.29    0.39 
  -4   1  10    8.63    0.49 
  -4  -1 -10    9.58    0.62 
   4   1 -10    8.28    0.48 
   4  -1  10    8.33    0.91 
  -4   1  10    8.21    0.99 
   4   1 -10    9.84    0.80 
  -4  -1 -10    9.07    0.48 
  -4  -1 -10   -7.09    9.36 
   4  -1  10    8.81    0.51 
   4   1 -10    8.89    0.52 
  -4  -1 -10    9.34    0.86 
   4  -1  10   10.61    0.71 
  -4  -1 -10    9.08    1.31 
  -4   1  10    9.20    0.50 
   4   1  10   10.16    0.49 
   4   1  10    9.00    1.00 
   4   1  10    9.06    0.86 
   4  -1 -10    9.57    0.49 
  -4  -1  10    9.33    0.49 
   4   1  10    9.52    0.55 
   4  -1 -10    9.30    0.53 
  -4   1 -10    8.46    0.50 
  -4  -1  10    9.59    0.51 
  -4  -1  10    8.16    0.50 
   5  -1  10   11.36    1.33 
  -5   1  10   13.76    1.54 
  -5  -1 -10   13.16    0.73 
   5  -1  10   13.96    0.80 
   5   1 -10   13.35    0.71 
  -5   1  10   12.43    0.75 
  -5  -1 -10   13.19    0.65 
   5   1 -10   13.31    1.13 
   5   1 -10   12.45    0.66 
   5  -1  10   12.85    0.70 
   5  -1  10   12.06    0.68 
  -5   1 -10   11.52    0.72 
  -5   1 -10   12.45    0.72 
  -5  -1  10   11.76    0.66 
   5  -1 -10   14.69    0.75 
   5   1  10   14.42    0.67 
   5   1  10   12.73    1.19 
   5  -1 -10   13.40    1.31 
   5   1  10   14.00    0.93 
  -5   1 -10   11.85    1.10 
  -6  -1 -10    5.67    0.39 
   6  -1  10    3.58    1.26 
  -6   1  10    5.20    0.35 
  -6   1  10    5.99    0.37 
   6   1 -10    6.78    1.00 
   6  -1  10    5.20    0.37 
   6   1 -10    5.18    0.38 
   6   1 -10    5.41    0.34 
  -6   1 -10    5.70    0.33 
  -6  -1  10    5.41    0.33 
   6  -1 -10    4.65    1.17 
   6  -1 -10    5.31    0.32 
  -6  -1  10    5.47    0.35 
   6  -1 -10    5.18    0.36 
  -6  -1  10    4.43    0.33 
   6   1  10    5.08    0.38 
   6   1  10    6.20    1.07 
   6   1  10    5.46    0.31 
  -6   1 -10    5.22    0.39 
   7   1 -10   22.39    1.05 
  -7  -1 -10   22.57    1.10 
   7  -1  10   21.71    1.06 
   7   1 -10   21.81    1.09 
  -7   1  10   21.98    1.06 
  -7   1 -10   21.81    1.07 
   7   1  10   20.09    1.06 
  -7   1 -10   22.04    1.00 
   7  -1 -10   21.67    1.01 
   7  -1 -10   21.89    1.07 
  -7  -1  10   20.96    1.01 
  -7  -1  10   21.91    1.04 
   8   1 -10    1.62    0.13 
  -8  -1 -10    1.56    0.15 
   8   1 -10    1.35    0.14 
  -8   1  10    1.32    0.15 
  -8   1  10    1.79    0.19 
  -8   1 -10    1.40    0.16 
   8   1  10    1.70    0.15 
  -8  -1  10    1.39    0.11 
   8  -1 -10    1.58    0.18 
  -8  -1  10    1.57    0.14 
   0  -2 -10  204.37   11.53 
   0   2  10  223.20    9.27 
   0   2 -10  218.23    9.22 
   0   2 -10  211.26    9.18 
   0  -2  10  206.00    9.17 
   0   2  10  196.93   11.47 
   0  -2 -10  211.78    9.33 
   0   2  10  214.22    9.39 
   0  -2 -10  204.66    9.25 
   0   2 -10  207.28   10.28 
   1   2 -10  128.03    5.46 
  -1   2  10  123.61    5.65 
  -1  -2 -10  120.16    7.91 
  -1  -2 -10  120.21    5.51 
  -1  -2 -10  127.81    5.57 
  -1   2  10  112.40    7.87 
   1   2 -10  125.92    5.41 
   1   2 -10  126.16    5.40 
  -1   2  10  119.39    5.51 
  -1   2 -10  126.29    7.12 
  -1   2 -10  130.63    5.57 
   1  -2 -10  115.94    5.60 
   1   2  10  126.88    5.74 
  -1   2 -10  137.22    5.62 
   1   2  10  116.27    8.31 
  -1  -2  10  123.24    6.74 
   1  -2 -10  131.92    8.47 
   1   2  10  123.08    5.61 
  -1  -2  10  121.28    6.58 
   1  -2 -10  130.19    5.71 
  -2   2  10   68.77    7.27 
   2  -2  10   58.19    2.86 
   2   2 -10   61.95    2.77 
  -2  -2 -10   58.96    2.88 
   2  -2  10   72.04    6.54 
  -2  -2 -10   63.13    2.92 
   2  -2  10   61.66    2.80 
  -2   2  10   56.00    6.19 
   2   2 -10   64.34    2.75 
  -2  -2 -10   56.97    6.09 
  -2   2  10   57.76    3.02 
   2   2 -10   65.18    2.84 
  -2  -2  10   59.46    5.10 
  -2   2 -10   65.27    5.66 
  -2   2 -10   49.25    2.73 
  -2   2 -10   54.68    2.80 
   2   2  10   60.56    2.88 
   2  -2 -10   63.46    2.79 
   2  -2 -10   62.06    2.76 
   2   2  10   64.97    7.21 
   2   2  10   62.29    2.75 
  -2  -2  10   61.96    4.37 
   2  -2 -10   58.32    2.85 
  -3   2  10    8.36    6.78 
  -3  -2 -10   -0.79    5.55 
  -3  -2 -10    3.61    0.84 
   3   2 -10    4.06    0.45 
  -3   2  10    7.13    5.90 
   3  -2  10    3.87    0.27 
   3   2 -10    4.61    0.44 
   3  -2  10    4.52    0.74 
  -3  -2 -10    2.70    0.56 
  -3   2  10    4.66    0.67 
   3  -2 -10    3.43    0.62 
   3  -2 -10    4.35    0.30 
  -3   2 -10    4.36    0.52 
  -3  -2  10    3.65    0.26 
  -3   2 -10    4.02    0.45 
  -3  -2  10    4.00    0.28 
   3  -2 -10    4.21    0.59 
   3  -2 -10    3.98    0.26 
   3   2  10    3.85    0.31 
  -3   2 -10    3.53    0.48 
   3   2  10    4.55    0.55 
   3  -2 -10    2.82    0.52 
   3   2  10    7.78    8.03 
  -4  -2 -10   10.53    0.57 
  -4   2  10   10.61    1.10 
   4  -2  10   10.76    0.59 
   4   2 -10    9.76    0.60 
   4  -2  10   10.09    0.57 
   4  -2  10   10.92    0.58 
  -4   2  10   11.00    0.57 
   4   2 -10   10.79    0.85 
   4   2 -10    9.92    0.56 
  -4  -2 -10    9.92    0.58 
  -4  -2  10   10.63    0.54 
   4   2  10   11.08    0.62 
   4   2  10   11.48    0.98 
   4   2  10   11.93    0.57 
  -4  -2  10   10.87    0.58 
  -4   2 -10   11.12    0.85 
  -4  -2  10   10.55    0.58 
  -4   2 -10    9.47    0.57 
   4  -2 -10   11.52    1.09 
   4  -2 -10   10.81    0.56 
  -4   2 -10   11.83    0.96 
   4  -2 -10   10.66    0.60 
   5  -2  10    4.76    0.35 
  -5   2  10    4.30    0.91 
   5   2 -10    5.12    0.44 
  -5   2  10    4.33    0.31 
   5   2 -10    4.10    0.64 
   5  -2  10    4.50    0.33 
  -5  -2 -10    3.94    0.32 
  -5  -2  10    4.76    0.28 
  -5  -2  10    4.34    0.30 
   5  -2 -10    2.12    0.96 
  -5   2 -10    4.25    0.40 
  -5   2 -10    5.88    0.84 
   5  -2 -10    4.52    0.28 
   5   2  10    4.27    0.35 
  -5   2 -10    4.57    0.31 
  -5   2 -10    3.91    0.63 
  -5  -2  10    4.63    0.31 
   5   2  10    4.57    0.30 
   5   2  10    4.98    0.80 
   5  -2 -10    4.11    0.32 
   6   2 -10   10.11    0.61 
   6  -2  10   11.95    0.60 
  -6   2  10   11.19    0.60 
  -6  -2 -10   10.61    0.62 
   6   2 -10   10.66    0.57 
   6  -2  10   10.56    0.58 
   6   2 -10    9.32    1.27 
   6   2  10    9.97    1.38 
   6   2  10   10.16    0.55 
  -6  -2  10   10.32    0.56 
  -6  -2  10   10.47    0.54 
  -6   2 -10    9.73    1.30 
   6  -2 -10   10.32    0.60 
   6   2  10   11.41    0.64 
  -6   2 -10   10.75    0.57 
  -6  -2  10   11.37    0.59 
  -6   2 -10    9.75    0.62 
   6  -2 -10   10.92    0.55 
   7   2 -10    1.41    0.15 
  -7  -2 -10    1.53    0.17 
  -7   2  10    1.34    0.21 
   7   2 -10    1.67    0.19 
  -7   2  10    1.59    0.17 
  -7  -2  10    1.66    0.14 
   7  -2 -10    1.43    0.20 
  -7  -2  10    1.92    0.17 
   7   2  10    1.68    0.20 
  -7   2 -10    2.09    0.26 
   7  -2 -10    1.74    0.18 
   7   2  10    1.49    0.15 
  -7   2 -10    1.55    0.15 
  -7  -2  10    1.65    0.17 
  -8  -2 -10    1.49    0.13 
  -8   2  10    1.54    0.13 
  -8  -2 -10    1.55    0.14 
   8   2 -10    1.62    0.14 
   8   2 -10    1.51    0.12 
   8  -2 -10    1.57    0.14 
  -8   2 -10    1.19    0.15 
   8   2  10    1.72    0.15 
  -8  -2  10    1.53    0.13 
   0   3  10    2.57    3.61 
   0   3  10    2.33    0.38 
   0  -3 -10    2.97    0.44 
   0  -3 -10    2.69    3.43 
   0  -3 -10    2.52    0.34 
   0   3  10    2.08    0.33 
   0   3 -10    1.98    0.21 
  -1   3  10  106.50    4.63 
   1  -3  10  100.10    6.26 
   1   3 -10   96.05    4.32 
   1  -3  10   99.00    4.30 
  -1  -3 -10  100.16    4.51 
  -1  -3 -10   95.25    4.44 
  -1   3  10   92.21    4.45 
  -1   3  10   84.63    7.98 
  -1  -3 -10   99.75    7.95 
  -1   3 -10  102.40    4.35 
   1   3  10   95.78    4.45 
   1  -3 -10   94.26    4.45 
   1  -3 -10  110.78    9.28 
   1   3  10  112.93    8.87 
   1  -3 -10   95.82    4.98 
  -1   3 -10   93.92    5.87 
   1   3  10   97.83    4.60 
  -1   3 -10  100.69    4.42 
  -2  -3 -10    9.39    0.81 
  -2   3  10   14.85    6.15 
  -2   3  10   11.30    0.88 
  -2  -3 -10    9.63    0.93 
  -2  -3 -10   12.11    5.59 
   2  -3  10   10.31    0.65 
  -2   3  10   12.99    5.51 
   2   3 -10   10.55    0.62 
   2  -3 -10   10.90    0.91 
   2   3  10   10.13    5.91 
   2  -3 -10    8.66    0.79 
  -2   3 -10   11.81    0.75 
   2   3  10   11.86    0.84 
   2   3  10   10.18    0.80 
   2  -3 -10    8.96    0.83 
  -2   3 -10   10.82    0.73 
  -2   3 -10   11.01    0.69 
   3  -3  10   59.23    2.82 
  -3   3  10   64.45    2.81 
  -3   3  10   63.97    3.26 
   3   3 -10   62.90    2.96 
   3  -3  10   65.08    2.84 
  -3   3  10   52.33   11.41 
  -3  -3 -10   62.16    2.82 
  -3   3  10   43.62   11.28 
  -3  -3 -10   61.47    2.82 
   3  -3  10   62.13    2.82 
  -3  -3  10   61.67    2.76 
   3  -3 -10   69.47    2.80 
   3   3  10   55.63    2.78 
  -3  -3  10   60.64    2.76 
   3  -3 -10   58.09    2.76 
   3  -3 -10   58.27    3.13 
   3  -3 -10   62.93    3.16 
  -3  -3  10   62.01    2.76 
   3  -3 -10   60.00    3.08 
   3   3  10   62.29    3.10 
  -3   3 -10   56.39    2.94 
  -3   3 -10   67.68    3.07 
  -4  -3 -10   37.32    1.81 
  -4   3  10   38.91    1.79 
   4   3 -10   39.46    2.06 
   4  -3  10   37.32    1.79 
   4  -3  10   38.81    1.80 
  -4  -3 -10   39.73    1.80 
  -4   3  10   37.99    2.34 
   4  -3  10   38.94    1.80 
   4   3  10   37.32    2.19 
  -4   3 -10   33.07    2.12 
   4  -3 -10   38.97    1.75 
  -4  -3  10   38.74    1.80 
  -4  -3  10   36.19    1.72 
   4   3  10   43.49    1.86 
  -4  -3  10   40.05    1.80 
  -4  -3  10   38.60    1.80 
  -4   3 -10   39.25    2.09 
  -4   3 -10   36.35    1.78 
   4  -3 -10   42.61    1.82 
  -5  -3 -10   25.44    1.23 
   5   3 -10   24.06    1.22 
  -5   3  10   23.59    1.98 
  -5   3  10   25.00    1.20 
   5  -3  10   24.75    1.20 
   5  -3  10   25.66    1.22 
   5   3 -10   24.18    1.18 
   5   3 -10   24.65    1.62 
   5   3  10   25.68    1.19 
  -5  -3  10   25.82    1.21 
  -5  -3  10   25.81    1.22 
  -5  -3  10   26.61    1.21 
   5  -3 -10   25.61    1.15 
   5  -3 -10   24.75    1.22 
   5   3  10   23.83    1.72 
   5   3  10   22.73    1.25 
  -5   3 -10   24.05    1.71 
  -5   3 -10   23.91    1.59 
  -5   3 -10   24.00    1.19 
  -5  -3  10   23.67    1.13 
   6  -3  10    2.45    0.23 
  -6   3  10    4.15    2.63 
   6   3 -10    2.10    0.24 
   6   3 -10    2.41    0.21 
   6   3 -10    2.62    0.78 
  -6   3  10    2.73    0.23 
  -6  -3 -10    2.59    0.24 
  -6  -3  10    2.81    0.24 
   6  -3 -10    2.52    0.24 
   6  -3 -10    2.60    0.20 
  -6   3 -10    2.99    1.05 
   6   3  10    2.96    0.22 
  -6  -3  10    2.61    0.22 
  -6  -3  10    2.35    0.24 
   6   3  10    3.10    0.87 
  -6  -3  10    2.63    0.24 
  -6  -3  10    2.45    0.18 
   6   3  10    2.65    0.28 
  -7   3  10    8.33    0.49 
  -7   3  10    8.58    0.47 
   7   3 -10    9.44    0.53 
  -7  -3 -10    8.56    0.48 
   7   3 -10    8.28    0.45 
   7   3  10    8.16    0.49 
  -7  -3  10    7.07    0.50 
  -7   3 -10    8.22    0.43 
  -7  -3  10    7.99    0.45 
  -7  -3  10    8.59    0.46 
  -7  -3  10    8.38    0.46 
   7  -3 -10    8.68    0.47 
   7   3  10    9.11    0.47 
  -8   3  10    8.75    0.42 
   8   3 -10    8.53    0.41 
  -8  -3 -10    8.27    0.42 
  -8  -3 -10    8.05    0.41 
   8  -3  10    8.27    0.42 
   8   3 -10    8.11    0.42 
   8  -3 -10    8.37    0.42 
  -8  -3  10    8.62    0.44 
   8   3  10    8.91    0.45 
   0  -4  10    2.19    0.22 
   0   4 -10    2.35    0.23 
   0  -4  10    2.45    0.22 
   0  -4 -10    2.25    0.20 
   0   4  10    3.32    0.50 
   0   4  10   10.31    7.90 
   0  -4 -10   11.60    6.20 
  -1  -4 -10    0.62    7.09 
  -1   4  10    0.60    0.31 
   1  -4  10    0.33    0.11 
   1  -4  10    0.48    0.10 
  -1  -4 -10    0.20    0.09 
  -1   4  10   11.96    6.77 
   1  -4  10    0.22    0.10 
   1   4 -10    0.27    0.10 
   1  -4  10    0.37    0.11 
  -1   4  10    0.20    0.08 
   1   4  10    0.23    0.09 
   1  -4 -10    3.76    7.23 
  -1   4 -10    0.34    0.15 
   1  -4 -10    0.20    0.08 
  -1  -4  10    0.26    0.09 
   1   4  10    0.10    0.25 
  -1  -4  10    0.27    0.10 
  -1  -4  10    0.35    0.14 
  -1  -4  10    0.27    0.08 
   1   4  10   -5.56    7.65 
   2  -4  10    0.48    0.12 
   2   4 -10    0.53    0.18 
   2  -4  10    0.55    0.12 
  -2  -4 -10    0.66    0.12 
  -2   4  10    1.10    0.40 
   2  -4  10    0.66    0.34 
   2  -4  10    0.75    0.13 
   2   4  10    0.52    0.12 
  -2  -4  10    0.40    0.10 
  -2   4 -10    0.53    0.21 
  -2  -4  10    0.55    0.16 
   2   4  10    0.24    0.28 
  -2   4 -10    0.40    0.27 
   2  -4 -10    0.63    0.11 
  -2  -4  10    0.56    0.11 
  -3   4  10    0.68    0.15 
   3  -4  10    0.55    0.13 
   3  -4  10    0.36    0.11 
  -3   4  10    0.83    0.48 
  -3  -4 -10    0.87    0.22 
   3  -4  10    0.74    0.13 
  -3  -4 -10    0.55    0.11 
   3   4 -10    0.63    0.25 
  -3  -4 -10    0.77    0.13 
  -3  -4  10    0.71    0.13 
  -3  -4  10    0.50    0.13 
  -3   4 -10    0.51    0.34 
   3   4  10    0.70    0.14 
  -3   4 -10    0.88    0.25 
  -3  -4  10    0.78    0.13 
   3  -4 -10    0.54    0.12 
   3   4  10    0.86    0.40 
  -3   4 -10    0.79    0.30 
  -3  -4  10    0.80    0.13 
   3  -4 -10    0.45    0.12 
   4  -4  10    6.89    0.43 
  -4  -4 -10    7.12    0.44 
  -4   4  10    5.46    0.92 
   4  -4  10    6.52    0.44 
  -4   4  10    7.16    0.45 
   4   4 -10    7.14    0.74 
   4  -4  10    6.77    0.43 
  -4  -4 -10    7.18    0.43 
  -4  -4  10    6.64    0.42 
  -4   4 -10    8.22    0.79 
  -4  -4  10    6.84    0.42 
   4   4  10    7.04    0.90 
   4  -4 -10    7.22    0.43 
  -4  -4  10    6.62    0.43 
  -4   4 -10    6.48    0.88 
  -4  -4  10    6.37    0.42 
   4   4  10    6.90    0.46 
  -4   4 -10    6.70    0.42 
  -5   4  10   13.00    1.67 
  -5  -4 -10   11.96    0.64 
  -5  -4 -10   11.55    0.64 
   5   4 -10   10.91    0.60 
   5  -4  10   11.18    0.63 
   5  -4  10   11.68    0.63 
  -5   4  10   11.31    0.63 
   5  -4  10   10.60    0.61 
   5   4 -10   12.21    1.10 
  -5  -4  10   12.02    0.64 
  -5   4 -10   10.95    1.28 
  -5   4 -10   10.66    0.63 
   5   4  10   12.46    0.70 
  -5  -4  10   12.13    0.65 
   5   4  10   14.13    0.64 
   5  -4 -10   11.27    0.64 
   5   4  10   11.45    1.25 
  -5   4 -10   11.23    1.17 
  -5  -4  10   12.29    0.65 
  -5  -4  10   11.00    0.64 
   6  -4  10    3.22    0.25 
  -6   4  10    3.14    0.25 
   6   4 -10    3.21    0.24 
   6   4 -10    3.02    0.29 
  -6  -4 -10    3.18    0.25 
  -6  -4  10    3.02    0.24 
   6   4  10    2.75    0.22 
  -6  -4  10    3.30    0.25 
  -6   4 -10    3.38    0.24 
  -6  -4  10    3.13    0.24 
  -6  -4  10    3.15    0.26 
   6   4  10    3.09    0.29 
   6  -4 -10    3.60    0.26 
  -7  -4 -10    1.00    0.12 
  -7   4  10    1.02    0.15 
   7   4 -10    0.79    0.17 
   7   4 -10    0.99    0.15 
  -7   4  10    1.11    0.17 
   7  -4  10    0.78    0.12 
  -7  -4  10    0.78    0.11 
   7  -4 -10    1.02    0.14 
  -7  -4  10    0.94    0.12 
  -7   4 -10    1.00    0.11 
   7   4  10    0.73    0.13 
  -7  -4  10    1.22    0.15 
   8   4 -10    3.04    0.18 
  -8   4  10    3.91    0.24 
  -8  -4 -10    3.35    0.22 
  -8  -4 -10    3.45    0.20 
   8   4  10    3.35    0.20 
  -8  -4  10    3.31    0.19 
   0  -5  10    1.98    0.22 
   0   5  10    1.81    0.21 
   0  -5 -10    2.23    0.21 
   0  -5  10    2.12    0.22 
   0  -5 -10    1.81    0.22 
   0  -5  10    2.02    0.19 
   0  -5  10    2.45    0.26 
   0  -5  10    2.01    0.20 
   0   5 -10    1.79    0.26 
   0  -5 -10    2.10    0.19 
   0  -5  10    1.98    0.21 
   0   5  10    2.20    0.49 
   1   5 -10    1.05    0.14 
  -1  -5 -10    1.15    0.16 
  -1  -5 -10    1.21    0.16 
  -1   5  10    1.18    0.46 
  -1   5  10    1.23    0.17 
   1  -5  10    1.43    0.19 
   1  -5  10    1.13    0.17 
   1  -5  10    1.24    0.18 
   1  -5  10    1.22    0.16 
   1  -5 -10    0.77    0.19 
  -1  -5  10    0.94    0.16 
  -1  -5  10    1.16    0.18 
   1   5  10    1.27    0.19 
  -1  -5  10    1.34    0.17 
   1  -5 -10    1.43    0.17 
   1   5  10    0.74    0.33 
   1  -5 -10    1.21    0.15 
  -1  -5  10    1.41    0.19 
  -1  -5  10    1.14    0.16 
  -1  -5  10    1.22    0.17 
  -1   5 -10    1.31    0.24 
  -2   5  10   62.55    3.04 
  -2  -5 -10   64.90    3.02 
  -2  -5 -10   69.75    3.03 
   2  -5  10   67.40    3.04 
   2   5 -10   64.20    3.01 
  -2   5  10   67.84    3.11 
   2  -5  10   67.26    3.02 
  -2   5  10   72.05    3.58 
   2  -5  10   66.88    3.06 
   2  -5  10   67.06    3.05 
  -2  -5 -10   68.86    3.02 
  -2   5 -10   63.80    3.17 
  -2   5 -10   69.54    3.15 
  -2  -5  10   62.69    2.96 
  -2  -5  10   67.85    2.99 
   2   5  10   62.34    3.00 
  -2  -5  10   64.14    3.00 
   2  -5 -10   69.17    2.99 
  -2  -5  10   66.91    2.99 
   2   5  10   69.10    3.39 
   2  -5 -10   66.47    2.98 
  -2  -5  10   66.75    2.98 
  -2  -5  10   65.76    2.99 
  -3  -5 -10   78.02    3.59 
  -3  -5 -10   80.56    3.56 
   3  -5  10   79.34    3.57 
  -3   5  10   90.24    4.23 
  -3  -5 -10   78.13    3.55 
   3   5 -10   77.53    3.64 
   3  -5  10   77.63    3.58 
  -3   5  10   76.53    3.55 
   3  -5  10   76.47    3.57 
   3  -5  10   78.21    3.54 
  -3  -5  10   77.85    3.49 
   3   5  10   80.95    3.94 
  -3  -5  10   80.70    3.50 
   3   5  10   74.94    3.52 
  -3   5 -10   83.48    3.75 
  -3  -5  10   71.83    3.46 
  -3  -5  10   73.47    3.50 
  -3   5 -10   74.58    3.79 
  -3  -5  10   79.34    3.50 
   3  -5 -10   79.08    3.50 
  -3   5 -10   79.52    3.48 
  -4  -5 -10    4.99    0.33 
  -4  -5 -10    5.04    0.34 
   4  -5  10    4.91    0.34 
  -4  -5 -10    3.73    0.32 
   4  -5  10    4.84    0.34 
  -4   5  10    2.88    0.81 
  -4   5  10    4.46    0.35 
   4   5 -10    4.92    0.70 
   4  -5  10    4.55    0.33 
   4   5  10    3.09    0.68 
  -4  -5  10    4.34    0.31 
  -4  -5  10    4.58    0.34 
   4  -5 -10    4.85    0.33 
  -4   5 -10    4.32    0.32 
   4   5  10    4.80    0.36 
  -4  -5  10    4.61    0.33 
  -4  -5  10    4.85    0.32 
  -4   5 -10    4.89    0.68 
  -4   5 -10    4.33    0.78 
   5  -5  10   11.10    0.61 
  -5   5  10   10.54    0.61 
   5  -5  10   11.39    0.62 
   5  -5  10   11.61    0.64 
  -5  -5 -10   11.83    0.62 
   5  -5  10   11.18    0.60 
  -5  -5 -10   11.72    0.61 
  -5   5  10   17.97    2.84 
   5   5 -10   10.04    0.59 
   5  -5 -10   10.96    0.60 
   5   5  10   10.93    0.60 
  -5  -5  10   11.92    0.62 
  -5  -5  10   11.16    0.62 
   5   5  10   10.66    0.66 
  -5  -5  10   11.87    0.62 
  -5   5 -10   11.82    0.61 
  -5  -5  10   11.31    0.61 
  -5   5 -10   13.49    1.58 
   5   5  10   11.42    1.51 
  -6  -5 -10    8.04    0.45 
  -6   5  10    8.16    0.47 
   6  -5  10    8.49    0.48 
  -6   5  10    8.00    0.46 
   6   5 -10    8.41    0.45 
   6  -5  10    8.24    0.46 
   6   5  10    8.50    0.50 
  -6  -5  10    8.53    0.46 
  -6   5 -10    8.21    0.45 
  -6  -5  10    8.77    0.46 
  -6  -5  10    8.08    0.46 
   6  -5 -10    7.11    0.44 
   6   5  10    8.76    0.45 
  -7  -5 -10    0.45    0.06 
   7  -5  10    0.48    0.09 
  -7   5  10    0.48    0.09 
  -7  -5 -10    0.47    0.08 
   7   5 -10    0.38    0.07 
  -7   5  10    0.39    0.07 
   7   5  10    0.43    0.06 
   7   5  10    0.41    0.09 
  -7  -5  10    0.38    0.06 
  -7  -5  10    0.39    0.07 
  -7   5 -10    0.59    0.08 
  -7  -5  10    0.44    0.07 
   0  -6  10   53.96    2.40 
   0   6  10   57.96    2.92 
   0  -6  10   51.86    2.38 
   0  -6  10   51.54    2.44 
   0  -6  10   54.37    2.49 
   0  -6  10   53.66    2.40 
   0   6 -10   50.89    2.32 
   0  -6 -10   44.70    2.36 
   0  -6  10   55.25    2.43 
   0  -6 -10   52.88    2.37 
   0   6  10   48.23    2.39 
  -1   6  10   14.79    1.30 
  -1  -6 -10   12.94    0.69 
  -1  -6 -10   12.77    0.71 
  -1   6  10   13.64    0.72 
   1  -6  10   13.21    0.73 
  -1  -6 -10   13.59    0.69 
   1  -6  10   13.28    0.72 
   1  -6  10   13.07    0.69 
   1  -6  10   13.68    0.74 
   1  -6  10   12.94    0.72 
   1  -6 -10   12.47    0.71 
   1   6  10   11.71    0.70 
  -1  -6  10   13.51    0.69 
   1   6  10   14.79    1.21 
  -1  -6  10   12.81    0.69 
  -1  -6  10   13.46    0.69 
   1  -6 -10   13.11    0.69 
  -1   6 -10   12.23    0.79 
  -1  -6  10   13.00    0.70 
  -1  -6  10   13.59    0.72 
  -1  -6  10   12.90    0.67 
   1  -6 -10   13.24    0.68 
   2  -6  10   46.72    2.21 
  -2  -6 -10   47.66    2.19 
   2  -6  10   48.28    2.24 
  -2  -6 -10   47.68    2.19 
  -2   6  10   47.68    2.81 
  -2  -6 -10   44.86    2.20 
  -2   6  10   51.20    2.22 
   2  -6  10   47.83    2.19 
   2  -6  10   47.78    2.22 
  -2  -6  10   46.21    2.08 
   2  -6 -10   46.14    2.08 
  -2  -6  10   45.64    2.07 
   2  -6 -10   46.66    2.09 
  -2  -6  10   45.61    2.08 
  -2   6 -10   44.42    2.26 
   2   6  10   43.36    2.55 
  -2  -6  10   44.28    2.09 
  -2  -6  10   44.74    2.09 
  -2  -6  10   45.27    2.09 
   2   6  10   44.48    2.12 
  -3  -6 -10    6.24    0.40 
  -3  -6 -10    5.98    0.39 
  -3   6  10    5.94    0.40 
   3  -6  10    5.96    0.41 
   3  -6  10    6.18    0.41 
  -3   6  10    7.06    1.11 
   3  -6  10    6.07    0.41 
  -3  -6 -10    6.42    0.39 
   3  -6  10    5.91    0.39 
  -3  -6  10    5.37    0.37 
  -3  -6  10    5.76    0.39 
   3   6  10    6.69    0.44 
  -3  -6  10    6.05    0.39 
  -3   6 -10    6.84    0.79 
   3   6  10    6.50    1.03 
  -3   6 -10    5.31    0.40 
  -3  -6  10    6.21    0.38 
   3  -6 -10    6.13    0.39 
  -3  -6  10    6.05    0.38 
  -4  -6 -10    4.65    0.31 
  -4   6  10    4.31    0.37 
  -4  -6 -10    4.44    0.31 
   4  -6  10    4.45    0.32 
  -4  -6 -10    4.84    0.33 
   4  -6  10    4.87    0.35 
   4  -6  10    4.83    0.33 
  -4   6  10    3.74    1.15 
  -4   6  10    4.92    0.33 
   4  -6  10    4.78    0.32 
  -4   6 -10    5.19    0.75 
  -4  -6  10    5.51    0.36 
  -4  -6  10    4.73    0.33 
  -4  -6  10    5.07    0.33 
  -4  -6  10    5.35    0.33 
  -4   6 -10    4.76    0.33 
   4   6  10    4.98    0.91 
   4   6  10    4.42    0.36 
  -5   6  10    5.50    0.47 
   5  -6  10    4.44    0.30 
   5  -6  10    4.33    0.29 
   5  -6  10    4.50    0.31 
  -5   6  10    4.22    0.30 
  -5  -6 -10    4.38    0.30 
  -5  -6 -10    4.24    0.28 
  -5  -6  10    4.82    0.30 
   5   6  10    4.28    0.28 
  -5  -6  10    4.29    0.28 
  -5   6 -10    4.08    0.28 
  -5  -6  10    4.47    0.29 
   5   6  10    4.17    0.32 
   6   6 -10    1.03    0.15 
  -6   6  10    1.12    0.15 
  -6   6  10    0.77    0.14 
  -6  -6 -10    1.12    0.10 
  -6  -6  10    1.22    0.15 
   6   6  10    1.07    0.15 
  -6  -6  10    1.02    0.12 
   6   6  10    1.24    0.14 
  -6  -6  10    1.18    0.15 
  -6   6 -10    1.25    0.16 
   0  -7  10    0.33    0.12 
   0   7  10    0.24    0.10 
   0  -7  10    0.19    0.10 
   0  -7  10    0.24    0.11 
   0  -7  10    0.18    0.10 
   0  -7  10    0.34    0.11 
   0  -7  10    0.61    0.13 
   0  -7 -10    0.33    0.09 
   0  -7 -10    0.44    0.10 
   0   7  10   -0.51    0.66 
  -1  -7 -10   18.15    0.95 
  -1  -7 -10   19.46    0.98 
   1  -7  10   18.96    0.96 
   1  -7  10   18.76    0.94 
  -1   7  10   16.98    1.66 
   1  -7  10   20.43    1.00 
   1  -7  10   19.34    0.97 
  -1   7  10   19.68    0.98 
   1  -7  10   19.89    0.98 
  -1  -7 -10   19.57    0.94 
  -1  -7  10   19.14    0.96 
   1   7  10   19.87    0.99 
  -1  -7  10   19.59    0.97 
   1  -7 -10   19.84    0.95 
   1   7  10   18.95    1.61 
  -1  -7  10   20.79    0.99 
   1  -7 -10   20.09    0.97 
  -1  -7  10   18.94    0.95 
  -1  -7  10   18.75    0.94 
  -1  -7  10   18.98    0.97 
  -1   7 -10   19.43    1.08 
   1  -7 -10   17.89    0.94 
  -2   7  10    5.89    1.21 
  -2  -7 -10    5.76    0.50 
  -2  -7 -10    6.43    0.46 
   2  -7  10    5.96    0.38 
  -2   7 -10    5.83    0.77 
  -2  -7  10    5.81    0.39 
  -2  -7  10    5.62    0.35 
   2   7  10    5.10    0.45 
   2   7  10    4.44    0.87 
  -2  -7  10    6.44    0.38 
  -2  -7  10    5.58    0.40 
  -2  -7  10    5.39    0.37 
   3  -7  10   17.17    0.89 
   3  -7  10   19.32    0.94 
  -3  -7 -10   18.27    0.92 
   3  -7  10   18.86    0.94 
  -3  -7 -10   18.74    0.89 
   3  -7  10   19.41    0.94 
  -3  -7 -10   18.22    0.91 
  -3   7  10   17.95    0.93 
   3  -7 -10   18.66    0.91 
  -3  -7  10   19.41    0.94 
   3   7  10   18.91    0.97 
  -3  -7  10   18.54    0.91 
  -3  -7  10   18.05    0.95 
  -3  -7  10   17.99    0.91 
  -3  -7  10   18.68    0.92 
  -3   7 -10   19.39    0.93 
  -4  -7 -10    2.37    0.17 
   4  -7  10    2.18    0.20 
  -4  -7 -10    2.29    0.26 
  -4  -7 -10    2.37    0.20 
   4  -7  10    2.10    0.21 
  -4   7  10    2.29    0.21 
  -4  -7  10    2.20    0.19 
  -4   7 -10    2.28    0.20 
  -4  -7  10    2.22    0.19 
  -4  -7  10    2.31    0.20 
   4  -7 -10    2.56    0.19 
   4   7  10    2.14    0.23 
  -5  -7 -10   10.49    0.56 
  -5  -7 -10   10.59    0.56 
   5  -7  10   11.92    0.58 
   5  -7  10   11.44    0.57 
   5  -7  10   10.94    0.55 
  -5   7  10   10.69    0.57 
   5   7  10   11.75    0.56 
   5  -7 -10   10.70    0.56 
  -5  -7  10   11.66    0.58 
   5   7  10   11.10    0.60 
  -5  -7  10   11.51    0.57 
  -5   7 -10   10.86    0.58 
  -5  -7  10   11.21    0.55 
  -6  -7 -10    6.90    0.35 
   6  -7  10    7.15    0.36 
  -6   7  10    6.89    0.36 
   6   7  10    7.20    0.39 
  -6  -7  10    8.18    0.39 
   6  -7 -10    7.29    0.37 
  -6   7 -10    7.82    0.37 
   6   7  10    6.99    0.37 
  -6  -7  10    8.05    0.38 
   0  -8 -10   20.02    0.98 
   0  -8  10   19.77    0.99 
   0  -8  10   19.60    0.98 
   0  -8  10   19.38    0.97 
   0   8  10   20.52    1.01 
   0  -8 -10   20.88    0.95 
   0  -8  10   21.50    1.01 
   0  -8 -10   20.69    1.02 
  -1  -8 -10    8.45    0.50 
   1  -8  10    8.56    0.49 
  -1  -8 -10    8.70    0.44 
   1  -8  10    9.29    0.51 
  -1  -8 -10    8.12    0.47 
   1  -8  10    8.56    0.48 
  -1   8  10    8.99    0.50 
   1   8  10    8.88    0.51 
  -1  -8  10    8.83    0.48 
   1  -8 -10    8.67    0.45 
  -1  -8  10    8.60    0.48 
   1  -8 -10    8.15    0.50 
   1  -8 -10    8.35    0.47 
  -1  -8  10    8.69    0.49 
  -1  -8  10    9.11    0.56 
  -1  -8  10    8.66    0.49 
   2  -8  10    3.59    0.27 
  -2  -8 -10    3.61    0.26 
   2  -8  10    3.85    0.27 
  -2  -8 -10    3.64    0.27 
  -2   8  10    4.08    0.28 
   2  -8  10    3.53    0.26 
  -2  -8  10    3.05    0.33 
  -2  -8  10    3.76    0.26 
  -2  -8  10    3.59    0.26 
   2   8  10    3.84    0.29 
   2  -8 -10    3.59    0.23 
  -3  -8 -10    3.67    0.25 
  -3  -8 -10    3.49    0.31 
   3  -8  10    3.85    0.27 
   3  -8  10    3.42    0.25 
   3  -8  10    3.61    0.26 
  -3  -8  10    3.36    0.23 
  -3  -8  10    3.32    0.23 
  -3   8 -10    3.14    0.25 
   3  -8 -10    3.14    0.24 
  -3  -8  10    3.55    0.30 
  -3  -8  10    3.67    0.32 
   4  -8  10    8.37    0.46 
   4  -8  10    8.85    0.46 
   4  -8  10    9.02    0.48 
  -4  -8 -10    8.73    0.46 
  -4  -8 -10    8.42    0.45 
  -4   8  10    9.69    0.48 
  -4   8 -10    9.06    0.46 
   4   8  10    9.00    0.46 
   4  -8 -10    9.23    0.44 
   4   8  10    9.13    0.51 
  -4  -8  10    8.76    0.46 
  -4  -8  10    9.28    0.46 
  -5   8  10    8.92    0.43 
   5  -8  10    7.62    0.44 
   5  -8  10    9.06    0.43 
  -5   8 -10    8.70    0.43 
   5  -8 -10    8.93    0.44 
   5   8  10    9.62    0.44 
  -5  -8  10    8.92    0.44 
  -5  -8  10    9.18    0.44 
   0  -9 -10    0.11    0.13 
   0  -9  10    0.17    0.07 
   0  -9 -10    0.21    0.07 
   0   9  10    0.20    0.08 
   1  -9  10    1.26    0.19 
   1  -9  10    1.03    0.14 
  -1  -9 -10    1.15    0.12 
   1  -9  10    0.84    0.13 
  -1  -9 -10    1.14    0.15 
  -1   9  10    1.22    0.15 
  -1  -9  10    0.84    0.11 
   1  -9 -10    1.08    0.14 
  -1  -9  10    1.10    0.13 
  -1  -9  10    1.20    0.14 
   1   9  10    1.23    0.16 
  -2   9  10    0.88    0.13 
   2  -9  10    0.86    0.11 
   2  -9  10    1.03    0.18 
   2  -9  10    0.93    0.11 
  -2  -9 -10    1.09    0.11 
  -2  -9 -10    0.97    0.12 
  -2  -9  10    0.70    0.14 
  -2  -9  10    0.83    0.11 
   2  -9 -10    1.04    0.12 
   2   9  10    1.12    0.17 
  -3   9  10    4.28    0.25 
   3  -9  10    4.03    0.23 
  -3  -9 -10    4.21    0.25 
   3  -9  10    4.50    0.25 
   3  -9  10    4.09    0.24 
  -3  -9  10    4.22    0.24 
   3  -9 -10    4.47    0.26 
   0   0  11    0.89    1.99 
   0   0 -11    2.18    1.77 
   1   0 -11    5.31    2.16 
  -1   0 -11   -0.76    1.91 
  -1   0  11    2.57    0.29 
   1   0 -11    3.47    0.32 
  -1   0 -11    2.62    0.29 
   1   0  11    2.87    0.30 
   1   0 -11    2.94    0.27 
  -1   0  11    2.65    0.39 
  -1   0 -11    2.75    0.29 
  -1   0  11    1.20    1.91 
   1   0  11    2.94    2.25 
   2   0 -11   28.62    1.43 
  -2   0  11   26.66    4.46 
  -2   0  11   27.69    1.53 
   2   0 -11   29.27    1.41 
  -2   0 -11   27.35    1.45 
   2   0 -11   27.35    1.46 
   2   0  11   29.88    1.52 
  -2   0 -11   23.17    4.13 
   2   0  11   34.38    4.89 
  -2   0 -11   29.64    1.46 
  -2   0  11   26.04    3.73 
   2   0  11   29.18    1.42 
   3   0 -11    0.74    0.25 
  -3   0 -11    5.51    4.97 
  -3   0 -11    1.80    0.50 
   3   0  11    0.90    0.38 
  -3   0  11    0.70    0.43 
   3   0  11    0.45    0.32 
   3   0 -11    0.70    0.31 
  -3   0  11    0.77    5.13 
   3   0  11    3.25    7.56 
  -3   0 -11    0.61    0.25 
  -4   0 -11   14.13    0.73 
  -4   0 -11   14.06    1.03 
  -4   0 -11   15.47    0.81 
   4   0  11   14.13    0.69 
   4   0 -11   13.97    0.72 
   4   0  11   14.37    1.16 
  -4   0  11   14.26    0.72 
   4   0  11   14.09    0.77 
   4   0 -11   14.86    0.76 
   4   0  11   14.93    0.75 
  -4   0  11   15.02    0.74 
   4   0 -11   14.58    1.07 
  -5   0  11    0.62    0.11 
   5   0 -11    0.57    0.13 
  -5   0 -11    0.65    0.11 
   5   0  11    0.58    0.14 
  -5   0  11    0.73    0.13 
   5   0  11    0.69    0.66 
   5   0 -11    0.77    0.12 
  -5   0 -11    0.82    0.17 
  -5   0 -11    0.79    0.56 
   5   0 -11    1.16    0.58 
   6   0  11    1.55    0.21 
  -6   0 -11    1.62    0.17 
  -6   0  11    1.75    0.19 
   6   0  11    1.57    0.91 
  -6   0  11    1.93    0.18 
   6   0 -11    2.01    0.18 
   6   0 -11    1.54    0.19 
  -6   0 -11    1.75    0.23 
   6   0 -11    1.59    0.88 
   7   0  11    7.73    0.45 
   7   0 -11    7.37    0.46 
  -7   0  11    7.51    0.43 
  -7   0 -11    8.08    0.47 
  -7   0  11    7.37    0.42 
   7   0 -11    8.02    0.42 
  -8   0  11   15.90    0.72 
   8   0 -11   14.75    0.75 
   8   0 -11   15.40    0.71 
  -8   0 -11   16.02    0.75 
   8   0  11   14.72    0.71 
  -8   0  11   15.09    0.72 
   0   1  11   38.35    1.80 
   0   1 -11   40.03    1.78 
   0   1 -11   39.29    1.81 
   0  -1  11   38.73    1.76 
   0   1  11   36.99    1.90 
   0  -1 -11   35.55    1.79 
   0   1  11   39.75    4.17 
   0  -1  11   37.82    1.82 
   0  -1 -11   37.33    4.05 
   0   1 -11   41.37    3.70 
   0  -1 -11   38.06    1.85 
   1  -1  11   11.39    0.72 
  -1   1  11   15.24    2.79 
   1  -1  11   10.77    2.84 
  -1   1  11   12.15    0.67 
  -1  -1 -11   11.32    0.68 
   1  -1  11   11.15    0.62 
   1   1 -11   11.50    0.66 
   1   1 -11   12.20    2.53 
  -1  -1 -11    9.33    2.67 
  -1  -1 -11   11.63    0.71 
  -1   1  11   11.41    0.78 
   1   1 -11   11.89    0.62 
  -1  -1  11   11.48    0.65 
   1   1  11   11.52    3.10 
   1   1  11   12.11    0.76 
   1   1  11   11.22    0.67 
  -1   1 -11   12.42    0.67 
   1  -1 -11    9.83    0.69 
  -1   1 -11   11.37    0.65 
   1  -1 -11   10.85    2.98 
  -1  -1  11   11.29    0.73 
  -1   1 -11   11.55    2.44 
   1  -1 -11   10.98    0.66 
  -2   1  11   -1.45    3.54 
   2   1 -11    2.64    0.31 
   2   1 -11    2.41    0.26 
   2  -1  11    3.32    0.46 
  -2   1  11    0.86    3.44 
  -2  -1 -11    2.36    0.36 
   2   1 -11    2.59    0.32 
  -2  -1 -11    1.91    3.02 
   2  -1  11    2.52    0.30 
  -2  -1 -11    2.58    0.37 
  -2   1  11    1.98    0.38 
   2  -1  11    1.60    3.80 
   2  -1 -11    2.83    0.36 
  -2   1 -11    2.47    0.31 
   2  -1 -11    2.09    0.34 
  -2   1 -11    0.37    4.20 
  -2   1 -11    2.56    0.36 
   2   1  11    2.05    3.79 
  -2  -1  11    0.29    3.04 
  -2  -1  11    2.27    0.45 
   2  -1 -11    2.80    0.36 
  -2  -1  11    0.17    2.48 
   2   1  11    2.40    0.32 
   2   1  11    2.49    0.39 
  -3   1  11   29.99    1.78 
   3   1 -11   28.19    1.55 
  -3  -1 -11   33.28    1.68 
  -3   1  11   34.91    1.57 
   3  -1  11   30.25    1.71 
  -3  -1 -11   29.94    1.72 
   3   1 -11   32.01    1.65 
  -3  -1 -11   18.69    5.76 
  -3   1  11   41.54    8.06 
  -3   1  11   26.17    6.05 
   3   1  11   20.40    7.98 
  -3  -1  11   29.19    6.11 
   3   1  11   32.58    1.67 
   3   1  11   30.88    1.73 
   3  -1 -11   32.30    1.94 
   3  -1 -11   30.26    1.66 
  -3   1 -11   35.50    1.67 
   3  -1 -11   28.28    1.69 
  -3   1 -11   26.97    2.20 
   4  -1  11    0.40    0.10 
  -4   1  11    0.37    0.09 
   4  -1  11    0.35    0.13 
  -4  -1 -11    0.40    0.10 
   4  -1  11    0.88    0.16 
   4  -1  11   -0.04    0.50 
   4   1 -11    0.56    0.14 
  -4   1  11   -0.23    0.53 
  -4  -1 -11    0.50    0.14 
  -4  -1 -11    0.21    0.37 
   4   1 -11    0.29    0.29 
   4  -1 -11    0.44    0.09 
   4   1  11    0.37    0.11 
   4  -1 -11    0.39    0.10 
  -4  -1  11    0.51    0.10 
  -4   1 -11   -0.07    0.31 
  -4   1 -11    0.36    0.31 
  -4   1 -11    0.56    0.11 
   4   1  11    0.45    0.10 
   4  -1 -11    0.38    0.38 
  -4  -1  11    0.94    0.14 
   4   1  11    0.61    0.36 
  -4  -1  11    0.40    0.11 
   5   1 -11   13.45    1.14 
   5   1 -11   12.28    0.70 
   5   1 -11   11.87    0.63 
  -5  -1 -11   11.27    0.67 
  -5  -1 -11   12.67    0.69 
   5  -1  11   11.83    0.75 
   5  -1  11   11.34    0.65 
  -5   1  11   12.89    0.65 
   5  -1  11   11.43    1.45 
   5  -1  11   12.78    0.67 
  -5   1  11   12.33    0.65 
  -5  -1  11   12.68    0.66 
  -5  -1  11   12.79    0.66 
  -5  -1  11   12.76    0.63 
   5   1  11   12.35    0.70 
   5   1  11   11.30    0.62 
   5  -1 -11   12.82    0.63 
  -5   1 -11   12.15    0.65 
   5   1  11   12.26    1.21 
  -5   1 -11   11.32    0.70 
   5  -1 -11   13.70    1.32 
   5  -1 -11   12.70    0.68 
  -5   1 -11   10.34    1.08 
  -6   1  11   30.36    1.44 
  -6  -1 -11   31.18    1.49 
   6   1 -11   30.27    1.47 
   6   1 -11   29.87    2.12 
  -6   1  11   30.35    1.41 
   6  -1  11   32.10    1.45 
   6   1 -11   28.75    1.42 
  -6   1 -11   28.20    1.41 
  -6   1 -11   29.39    1.35 
   6  -1 -11   28.25    1.40 
   6  -1 -11   30.35    2.49 
  -6  -1  11   27.74    1.34 
   6   1  11   27.84    1.31 
   6   1  11   29.63    1.42 
  -6  -1  11   30.18    1.38 
   6   1  11   27.21    2.10 
   6  -1 -11   29.21    1.35 
  -6  -1  11   29.70    1.35 
  -7   1  11    2.04    0.18 
   7  -1  11    1.80    0.19 
   7   1 -11    1.60    0.18 
  -7   1  11    1.88    0.17 
  -7  -1 -11    1.73    0.19 
   7   1 -11    2.12    0.17 
  -7  -1  11    1.91    0.18 
   7  -1 -11    1.83    0.15 
  -7  -1  11    1.65    0.17 
  -7   1 -11    1.79    0.21 
   7   1  11    2.00    0.20 
  -7  -1  11    1.83    0.16 
   7  -1 -11    1.71    0.19 
   8   1 -11    1.23    0.13 
  -8  -1 -11    1.37    0.14 
   8   1 -11    1.45    0.11 
  -8   1  11    1.44    0.12 
  -8   1  11    1.21    0.15 
  -8  -1  11    1.43    0.10 
   8   1  11    1.45    0.13 
  -8  -1  11    1.35    0.12 
  -8  -1  11    1.16    0.16 
  -8   1 -11    1.39    0.16 
   8  -1 -11    1.26    0.13 
   0   2 -11   44.20    2.02 
   0  -2 -11   43.50    5.04 
   0   2  11   43.46    2.18 
   0   2 -11   42.57    1.97 
   0  -2 -11   42.03    2.05 
   0   2  11   36.88    4.82 
   0   2 -11   47.39    3.87 
   0  -2  11   42.62    3.94 
   0  -2  11   43.21    1.96 
   0   2  11   45.87    2.07 
  -1   2  11   32.18    1.62 
   1   2 -11   31.92    1.50 
   1  -2  11   33.82    1.54 
  -1  -2 -11   31.65    4.47 
  -1   2  11   25.72    4.29 
  -1  -2 -11   34.41    1.70 
  -1  -2 -11   35.02    1.78 
  -1   2  11   32.65    1.75 
   1   2 -11   32.18    1.56 
   1   2  11   32.56    1.54 
   1  -2 -11   29.30    1.60 
   1  -2 -11   30.17    1.52 
   1   2  11   30.12    1.64 
  -1   2 -11   28.51    3.53 
  -1   2 -11   30.09    1.48 
   1  -2 -11   42.66    5.42 
  -1   2 -11   32.68    1.51 
   1   2  11   34.66    5.01 
  -1  -2  11   30.27    3.44 
  -1  -2  11   35.23    3.54 
   2   2 -11   75.13    3.37 
  -2  -2 -11   76.64    3.53 
   2   2 -11   79.90    3.46 
  -2   2  11   69.07    3.64 
  -2  -2 -11   80.86    3.55 
  -2  -2 -11   75.98    7.48 
   2  -2  11   70.25    3.46 
  -2   2  11   76.20    7.57 
  -2   2  11   77.40    8.60 
  -2   2 -11   73.48    3.46 
   2   2  11   76.14    3.48 
  -2   2 -11   69.59    3.47 
   2  -2 -11   77.26    3.60 
  -2  -2  11   83.26    7.34 
   2  -2 -11   79.52    3.51 
   2   2  11   79.64   10.22 
   2  -2 -11   75.75    3.53 
   2   2  11   75.58    3.62 
  -3  -2 -11   33.53    1.91 
  -3  -2 -11   35.93    1.69 
  -3   2  11   43.62    8.01 
  -3  -2 -11   33.78    2.00 
   3  -2  11   36.69    1.69 
  -3   2  11   39.19    2.10 
  -3   2  11   35.29    1.66 
  -3   2  11   36.90    9.56 
  -3  -2 -11   24.21    7.38 
   3   2 -11   36.57    1.76 
  -3  -2 -11   38.96    1.69 
  -3  -2 -11   35.70    1.64 
   3  -2 -11   35.02    1.97 
   3   2  11   39.72    1.80 
   3  -2 -11   35.89    1.76 
   3  -2 -11   40.73    1.74 
  -3  -2  11   38.22    1.75 
   3  -2 -11   37.72    2.06 
   3   2  11   36.64   10.09 
  -3  -2  11   37.56    1.74 
  -3  -2  11   37.41    1.73 
   3   2  11   35.37    1.95 
   3  -2 -11   37.35    2.04 
  -3  -2  11   47.49    6.67 
  -3   2 -11   36.58    2.25 
   3   2  11   40.00    2.07 
  -4  -2 -11   16.42    0.79 
   4  -2  11   15.91    0.83 
  -4   2  11   15.99    1.39 
   4   2 -11   18.05    1.14 
  -4  -2 -11   16.75    0.86 
  -4   2  11   16.11    0.82 
   4  -2  11   17.05    0.84 
   4  -2  11   15.63    0.84 
   4  -2 -11   16.97    1.35 
  -4   2 -11   17.74    1.12 
   4   2  11   15.90    0.87 
  -4  -2  11   16.61    0.83 
   4   2  11   17.84    0.81 
  -4  -2  11   17.32    0.84 
   4  -2 -11   16.52    0.85 
  -4  -2  11   15.66    0.82 
  -4  -2  11   15.90    0.78 
   4  -2 -11   16.49    0.80 
   4   2  11   16.05    1.23 
  -4   2 -11   14.67    0.81 
   5   2 -11    0.42    0.12 
   5   2 -11    0.35    0.11 
   5  -2  11    0.43    0.12 
  -5   2  11    0.49    0.11 
  -5  -2 -11    0.61    0.14 
  -5   2  11    1.10    0.87 
   5  -2  11    0.20    0.10 
   5  -2  11    0.40    0.18 
  -5  -2  11    0.41    0.10 
   5  -2 -11    0.63    0.11 
  -5  -2  11    0.47    0.08 
   5   2  11    0.56    0.15 
   5  -2 -11    0.82    0.89 
   5   2  11    0.42    0.09 
   5  -2 -11    0.46    0.11 
  -5   2 -11    0.63    0.12 
  -5  -2  11    0.35    0.10 
  -5   2 -11    0.91    0.50 
  -6   2  11    5.02    0.33 
   6   2 -11    5.17    0.38 
  -6  -2 -11    5.00    0.36 
   6  -2  11    4.83    0.45 
   6   2 -11    6.06    1.32 
   6  -2  11    5.08    0.40 
  -6  -2  11    4.93    0.34 
   6   2  11    4.68    0.38 
   6  -2 -11    4.82    0.36 
  -6  -2  11    4.68    0.33
[truncated: 357,426 more chars]
