# Supplementary material for: Enantioselective Michael Spirocyclization of Palladium Enolates
Source: ACS Catal. 2025 Jul 6;15(14):12231–7. doi: 10.1021/acscatal.5c02758 (PMC12854706; doi:10.1021/acscatal.5c02758)
Supplement: Supplementary file 7 [file cs5c02758_si_007.xlsx]

## Sheet: Sheet1
		PBE0-D4/BS1/CPCM(PhMe)											PBE0-D4/BS2/CPCM(PhMe)
	compound number	E(el)	ZPE	H	TS(vib)	TS(rot)	TS(trans)	TS'	G [opt level]	G' [opt level]	G-E(el)	G'-E(el)	E(el)	G(final) (Eh)	G(final) (kcal/mol)
	22	-3617.92	0.946624	-3616.91	0.124108	0.0203574	0.0234206	0.145997	-3617.07	-3617.05	0.850612	0.872501	-3621.5	-3620.63	-2.27198e+06
	23a	-3617.92	0.948754	-3616.91	0.121775	0.0202838	0.0234206	0.143628	-3617.07	-3617.05	0.853909	0.875761	-3621.5	-3620.63	-2.27198e+06
	23b	-3617.93	0.948791	-3616.91	0.122788	0.0203092	0.0234206	0.144653	-3617.07	-3617.05	0.853029	0.874893	-3621.5	-3620.63	-2.27198e+06
	23c	-3617.93	0.948899	-3616.91	0.122159	0.0203879	0.0234206	0.144063	-3617.07	-3617.05	0.853483	0.875387	-3621.5	-3620.63	-2.27198e+06
	23d	-3617.92	0.948168	-3616.9	0.122961	0.0203014	0.0234206	0.144822	-3617.06	-3617.04	0.852406	0.874267	-3621.49	-3620.62	-2.27197e+06
	24	-3617.95	0.949296	-3616.93	0.122688	0.0203759	0.0234206	0.144586	-3617.09	-3617.07	0.853586	0.875484	-3621.53	-3620.65	-2.27199e+06
	26	-3617.94	0.94832	-3616.92	0.122296	0.0203098	0.0234206	0.144161	-3617.09	-3617.07	0.85318	0.875045	-3621.52	-3620.65	-2.27199e+06
	27	-3617.95	0.948509	-3616.93	0.122686	0.0203136	0.0234206	0.144553	-3617.09	-3617.07	0.853195	0.875062	-3621.52	-3620.65	-2.27199e+06
	TS2a	-3617.91	0.946825	-3616.89	0.123968	0.0204196	0.0234206	0.145888	-3617.06	-3617.04	0.849836	0.871756	-3621.49	-3620.62	-2.27197e+06
	TS2b	-3617.91	0.946438	-3616.89	0.123671	0.0205069	0.0234206	0.145634	-3617.06	-3617.04	0.849849	0.871813	-3621.49	-3620.62	-2.27197e+06
	TS2c	-3617.91	0.946972	-3616.89	0.121784	0.0203894	0.0234206	0.143689	-3617.06	-3617.04	0.851868	0.873773	-3621.49	-3620.62	-2.27197e+06
	TS2d	-3617.91	0.946787	-3616.89	0.122981	0.0204034	0.0234206	0.144893	-3617.06	-3617.04	0.850584	0.872496	-3621.49	-3620.62	-2.27197e+06
	TS3	-3617.92	0.94456	-3616.9	0.121327	0.0203159	0.0234206	0.143196	-3617.07	-3617.04	0.849403	0.871271	-3621.49	-3620.62	-2.27197e+06
	S6	-3617.95	0.951078	-3616.93	0.119131	0.0202784	0.0234206	0.140981	-3617.1	-3617.07	0.857617	0.879466	-3621.53	-3620.65	-2.27199e+06
	S7	-3617.95	0.949858	-3616.93	0.122586	0.0203776	0.0234206	0.144485	-3617.1	-3617.07	0.854024	0.875923	-3621.53	-3620.65	-2.27199e+06
	S9	-3617.93	0.948795	-3616.91	0.122463	0.0203578	0.0234206	0.144352	-3617.08	-3617.06	0.85339	0.875279	-3621.51	-3620.63	-2.27198e+06
	TS-S4	-3617.91	0.946608	-3616.89	0.122876	0.0203758	0.0234206	0.144774	-3617.05	-3617.03	0.850732	0.87263	-3621.48	-3620.61	-2.27197e+06
	TS-S6	-3617.91	0.943818	-3616.9	0.12215	0.0203317	0.0234206	0.144026	-3617.1	-3617.04	0.848049	0.869925	-3621.49	-3620.62	-2.27197e+06
	TS-S7	-3617.91	0.94423	-3616.9	0.122385	0.020401	0.0234206	0.144296	-3617.06	-3617.04	0.848297	0.870208	-3621.49	-3620.62	-2.27197e+06
		PBE-D4/def2-TZVP (Pd), ma-def2-SV(P) (O), def2-SV(P)								PBE0-D4/BS2/CPCM(PhMe)
		E(el)	H	TS(vib)	TS(rot)	TS(trans)	TS'	G'	G'-E(el)	E(el)	G (Eh)	G (kcal/mol)
	22	-3617.6	-3616.61	0.116068	0.0193305	0.0221829	0.136825	-3616.75	0.846082	-3621.48	-3620.63	-2.27198e+06
	S6	-3617.62	-3616.63	0.110942	0.0192506	0.0221829	0.131659	-3616.76	0.853061	-3621.51	-3620.65	-2.27199e+06
	S7	-3617.62	-3616.63	0.113229	0.0192976	0.0221829	0.133969	-3616.77	0.850745	-3621.5	-3620.65	-2.27199e+06
	S8	-3617.59	-3616.61	0.112926	0.0192662	0.0221829	0.133651	-3616.74	0.850034	-3621.48	-3620.63	-2.27198e+06
	S9	-3617.6	-3616.62	0.114118	0.0193162	0.0221829	0.134868	-3616.75	0.84911	-3621.49	-3620.64	-2.27198e+06
	TS2a	-3617.58	-3616.6	0.115901	0.0195005	0.0221829	0.136743	-3616.74	0.845417	-3621.47	-3620.62	-2.27197e+06
	TS2b	-3617.58	-3616.6	0.115172	0.0194615	0.0221829	0.135994	-3616.74	0.846241	-3621.46	-3620.62	-2.27197e+06
	TS2c	-3617.58	-3616.6	0.113398	0.0193624	0.0221829	0.134171	-3616.73	0.847531	-3621.47	-3620.62	-2.27197e+06
	TS2d	-3617.58	-3616.6	0.114519	0.0193673	0.0221829	0.135294	-3616.73	0.846232	-3621.46	-3620.62	-2.27197e+06
	TS3	-3617.59	-3616.61	0.112808	0.0192855	0.0221829	0.133542	-3616.74	0.845853	-3621.47	-3620.62	-2.27198e+06
	TS-S1	-3617.56	-3616.58	0.115529	0.0195341	0.0221829	0.136388	-3616.72	0.845415	-3621.45	-3620.6	-2.27196e+06
	TS-S2	-3617.57	-3616.59	0.115444	0.0195352	0.0221829	0.136303	-3616.73	0.845744	-3621.46	-3620.61	-2.27197e+06
	TS-S3	-3617.58	-3616.6	0.115187	0.0193009	0.0221829	0.135929	-3616.73	0.846535	-3621.46	-3620.61	-2.27197e+06
	TS-S4	-3617.57	-3616.59	0.115117	0.0193696	0.0221829	0.135893	-3616.73	0.84573	-3621.46	-3620.62	-2.27197e+06
	TS-S5	-3617.58	-3616.6	0.111226	0.0192984	0.0221829	0.131966	-3616.73	0.846657	-3621.44	-3620.6	-2.27196e+06
	TS-S6	-3617.59	-3616.61	0.112931	0.0192785	0.0221829	0.133661	-3616.74	0.845236	-3621.46	-3620.62	-2.27197e+06
	TS-S7	-3617.59	-3616.61	0.11402	0.0193641	0.0221829	0.134794	-3616.75	0.844592	-3621.47	-3620.63	-2.27198e+06
